# Supplementary material for: Phenoloxidases in Plants—How Structural Diversity Enables Functional Specificity
Source: Front Plant Sci. 2021 Oct 1;12:754601. doi: 10.3389/fpls.2021.754601 (PMC8517187; doi:10.3389/fpls.2021.754601)
Supplement: Supplementary file 3 [file Data_Sheet_2.ZIP › Figure 7/AlphaFold2_models/models/plantae/AtLAC5_relaxed_model_1.pdb]

ATOM      1  N   ASN A   1     -15.696  28.637  -2.952  1.00  0.85           N  
ATOM      2  H   ASN A   1     -16.206  28.465  -2.097  1.00  0.85           H  
ATOM      3  H2  ASN A   1     -16.195  28.217  -3.723  1.00  0.85           H  
ATOM      4  H3  ASN A   1     -15.602  29.631  -3.106  1.00  0.85           H  
ATOM      5  CA  ASN A   1     -14.358  28.015  -2.876  1.00  0.85           C  
ATOM      6  HA  ASN A   1     -14.470  26.955  -2.645  1.00  0.85           H  
ATOM      7  C   ASN A   1     -13.591  28.671  -1.748  1.00  0.85           C  
ATOM      8  CB  ASN A   1     -13.604  28.128  -4.218  1.00  0.85           C  
ATOM      9  HB2 ASN A   1     -13.373  29.172  -4.432  1.00  0.85           H  
ATOM     10  HB3 ASN A   1     -12.664  27.579  -4.152  1.00  0.85           H  
ATOM     11  O   ASN A   1     -13.343  29.872  -1.811  1.00  0.85           O  
ATOM     12  CG  ASN A   1     -14.423  27.567  -5.377  1.00  0.85           C  
ATOM     13  ND2 ASN A   1     -13.976  27.692  -6.606  1.00  0.85           N  
ATOM     14 HD21 ASN A   1     -13.034  28.006  -6.794  1.00  0.85           H  
ATOM     15 HD22 ASN A   1     -14.534  27.263  -7.330  1.00  0.85           H  
ATOM     16  OD1 ASN A   1     -15.530  27.092  -5.184  1.00  0.85           O  
ATOM     17  N   LYS A   2     -13.288  27.918  -0.694  1.00  0.95           N  
ATOM     18  H   LYS A   2     -13.533  26.938  -0.712  1.00  0.95           H  
ATOM     19  CA  LYS A   2     -12.489  28.354   0.454  1.00  0.95           C  
ATOM     20  HA  LYS A   2     -12.414  29.441   0.458  1.00  0.95           H  
ATOM     21  C   LYS A   2     -11.074  27.782   0.326  1.00  0.95           C  
ATOM     22  CB  LYS A   2     -13.216  27.900   1.731  1.00  0.95           C  
ATOM     23  HB2 LYS A   2     -14.213  28.340   1.739  1.00  0.95           H  
ATOM     24  HB3 LYS A   2     -13.324  26.816   1.709  1.00  0.95           H  
ATOM     25  O   LYS A   2     -10.895  26.672  -0.167  1.00  0.95           O  
ATOM     26  CG  LYS A   2     -12.491  28.296   3.023  1.00  0.95           C  
ATOM     27  HG2 LYS A   2     -12.323  29.373   3.038  1.00  0.95           H  
ATOM     28  HG3 LYS A   2     -11.530  27.781   3.061  1.00  0.95           H  
ATOM     29  CD  LYS A   2     -13.307  27.884   4.252  1.00  0.95           C  
ATOM     30  HD2 LYS A   2     -13.539  26.822   4.180  1.00  0.95           H  
ATOM     31  HD3 LYS A   2     -14.235  28.455   4.284  1.00  0.95           H  
ATOM     32  CE  LYS A   2     -12.477  28.145   5.512  1.00  0.95           C  
ATOM     33  HE2 LYS A   2     -12.294  29.216   5.601  1.00  0.95           H  
ATOM     34  HE3 LYS A   2     -11.513  27.652   5.387  1.00  0.95           H  
ATOM     35  NZ  LYS A   2     -13.152  27.622   6.723  1.00  0.95           N  
ATOM     36  HZ1 LYS A   2     -13.257  26.621   6.639  1.00  0.95           H  
ATOM     37  HZ2 LYS A   2     -12.588  27.804   7.541  1.00  0.95           H  
ATOM     38  HZ3 LYS A   2     -14.062  28.044   6.840  1.00  0.95           H  
ATOM     39  N   ALA A   3     -10.071  28.534   0.772  1.00  0.98           N  
ATOM     40  H   ALA A   3     -10.281  29.436   1.177  1.00  0.98           H  
ATOM     41  CA  ALA A   3      -8.723  28.009   0.968  1.00  0.98           C  
ATOM     42  HA  ALA A   3      -8.573  27.150   0.314  1.00  0.98           H  
ATOM     43  C   ALA A   3      -8.558  27.536   2.420  1.00  0.98           C  
ATOM     44  CB  ALA A   3      -7.689  29.067   0.569  1.00  0.98           C  
ATOM     45  HB1 ALA A   3      -6.686  28.660   0.693  1.00  0.98           H  
ATOM     46  HB2 ALA A   3      -7.789  29.948   1.203  1.00  0.98           H  
ATOM     47  HB3 ALA A   3      -7.832  29.352  -0.474  1.00  0.98           H  
ATOM     48  O   ALA A   3      -8.899  28.266   3.355  1.00  0.98           O  
ATOM     49  N   HIS A   4      -8.034  26.328   2.610  1.00  0.98           N  
ATOM     50  H   HIS A   4      -7.806  25.773   1.797  1.00  0.98           H  
ATOM     51  CA  HIS A   4      -7.752  25.738   3.918  1.00  0.98           C  
ATOM     52  HA  HIS A   4      -8.134  26.387   4.707  1.00  0.98           H  
ATOM     53  C   HIS A   4      -6.245  25.601   4.095  1.00  0.98           C  
ATOM     54  CB  HIS A   4      -8.460  24.390   4.060  1.00  0.98           C  
ATOM     55  HB2 HIS A   4      -8.088  23.719   3.286  1.00  0.98           H  
ATOM     56  HB3 HIS A   4      -8.221  23.956   5.031  1.00  0.98           H  
ATOM     57  O   HIS A   4      -5.564  25.010   3.256  1.00  0.98           O  
ATOM     58  CG  HIS A   4      -9.956  24.463   3.918  1.00  0.98           C  
ATOM     59  CD2 HIS A   4     -10.622  24.364   2.735  1.00  0.98           C  
ATOM     60  HD2 HIS A   4     -10.166  24.261   1.761  1.00  0.98           H  
ATOM     61  ND1 HIS A   4     -10.884  24.499   4.964  1.00  0.98           N  
ATOM     62  CE1 HIS A   4     -12.079  24.326   4.379  1.00  0.98           C  
ATOM     63  HE1 HIS A   4     -13.011  24.188   4.907  1.00  0.98           H  
ATOM     64  NE2 HIS A   4     -11.958  24.287   3.044  1.00  0.98           N  
ATOM     65  HE2 HIS A   4     -12.707  24.098   2.393  1.00  0.98           H  
ATOM     66  N   HIS A   5      -5.727  26.174   5.178  1.00  0.99           N  
ATOM     67  H   HIS A   5      -6.352  26.562   5.871  1.00  0.99           H  
ATOM     68  CA  HIS A   5      -4.299  26.238   5.462  1.00  0.99           C  
ATOM     69  HA  HIS A   5      -3.739  25.919   4.583  1.00  0.99           H  
ATOM     70  C   HIS A   5      -3.944  25.308   6.618  1.00  0.99           C  
ATOM     71  CB  HIS A   5      -3.891  27.685   5.759  1.00  0.99           C  
ATOM     72  HB2 HIS A   5      -4.531  28.094   6.541  1.00  0.99           H  
ATOM     73  HB3 HIS A   5      -2.867  27.689   6.135  1.00  0.99           H  
ATOM     74  O   HIS A   5      -4.544  25.392   7.690  1.00  0.99           O  
ATOM     75  CG  HIS A   5      -3.951  28.573   4.544  1.00  0.99           C  
ATOM     76  CD2 HIS A   5      -5.057  29.185   4.015  1.00  0.99           C  
ATOM     77  HD2 HIS A   5      -6.065  29.119   4.396  1.00  0.99           H  
ATOM     78  ND1 HIS A   5      -2.882  28.909   3.748  1.00  0.99           N  
ATOM     79  HD1 HIS A   5      -1.928  28.610   3.888  1.00  0.99           H  
ATOM     80  CE1 HIS A   5      -3.330  29.712   2.771  1.00  0.99           C  
ATOM     81  HE1 HIS A   5      -2.713  30.156   2.003  1.00  0.99           H  
ATOM     82  NE2 HIS A   5      -4.652  29.902   2.883  1.00  0.99           N  
ATOM     83  N   HIS A   6      -2.943  24.456   6.407  1.00  0.99           N  
ATOM     84  H   HIS A   6      -2.508  24.437   5.495  1.00  0.99           H  
ATOM     85  CA  HIS A   6      -2.436  23.535   7.418  1.00  0.99           C  
ATOM     86  HA  HIS A   6      -2.798  23.848   8.397  1.00  0.99           H  
ATOM     87  C   HIS A   6      -0.908  23.561   7.468  1.00  0.99           C  
ATOM     88  CB  HIS A   6      -2.962  22.116   7.154  1.00  0.99           C  
ATOM     89  HB2 HIS A   6      -2.573  21.445   7.920  1.00  0.99           H  
ATOM     90  HB3 HIS A   6      -2.587  21.768   6.191  1.00  0.99           H  
ATOM     91  O   HIS A   6      -0.235  23.769   6.457  1.00  0.99           O  
ATOM     92  CG  HIS A   6      -4.467  22.024   7.159  1.00  0.99           C  
ATOM     93  CD2 HIS A   6      -5.300  22.130   6.075  1.00  0.99           C  
ATOM     94  HD2 HIS A   6      -4.994  22.277   5.050  1.00  0.99           H  
ATOM     95  ND1 HIS A   6      -5.266  21.879   8.270  1.00  0.99           N  
ATOM     96  HD1 HIS A   6      -4.952  21.820   9.228  1.00  0.99           H  
ATOM     97  CE1 HIS A   6      -6.547  21.899   7.868  1.00  0.99           C  
ATOM     98  HE1 HIS A   6      -7.405  21.817   8.518  1.00  0.99           H  
ATOM     99  NE2 HIS A   6      -6.618  22.047   6.537  1.00  0.99           N  
ATOM    100  N   GLU A   7      -0.363  23.301   8.653  1.00  0.99           N  
ATOM    101  H   GLU A   7      -0.964  23.141   9.449  1.00  0.99           H  
ATOM    102  CA  GLU A   7       1.063  23.065   8.857  1.00  0.99           C  
ATOM    103  HA  GLU A   7       1.581  23.145   7.902  1.00  0.99           H  
ATOM    104  C   GLU A   7       1.267  21.646   9.388  1.00  0.99           C  
ATOM    105  CB  GLU A   7       1.662  24.134   9.780  1.00  0.99           C  
ATOM    106  HB2 GLU A   7       1.236  24.044  10.779  1.00  0.99           H  
ATOM    107  HB3 GLU A   7       1.420  25.119   9.381  1.00  0.99           H  
ATOM    108  O   GLU A   7       0.646  21.231  10.373  1.00  0.99           O  
ATOM    109  CG  GLU A   7       3.187  23.991   9.850  1.00  0.99           C  
ATOM    110  HG2 GLU A   7       3.591  23.995   8.837  1.00  0.99           H  
ATOM    111  HG3 GLU A   7       3.443  23.032  10.302  1.00  0.99           H  
ATOM    112  CD  GLU A   7       3.826  25.126  10.654  1.00  0.99           C  
ATOM    113  OE1 GLU A   7       4.027  24.931  11.874  1.00  0.99           O  
ATOM    114  OE2 GLU A   7       4.168  26.155  10.023  1.00  0.99           O  
ATOM    115  N   PHE A   8       2.114  20.889   8.695  1.00  0.99           N  
ATOM    116  H   PHE A   8       2.585  21.314   7.909  1.00  0.99           H  
ATOM    117  CA  PHE A   8       2.469  19.512   9.009  1.00  0.99           C  
ATOM    118  HA  PHE A   8       1.868  19.135   9.836  1.00  0.99           H  
ATOM    119  C   PHE A   8       3.933  19.469   9.438  1.00  0.99           C  
ATOM    120  CB  PHE A   8       2.219  18.628   7.775  1.00  0.99           C  
ATOM    121  HB2 PHE A   8       2.846  17.740   7.862  1.00  0.99           H  
ATOM    122  HB3 PHE A   8       2.553  19.174   6.893  1.00  0.99           H  
ATOM    123  O   PHE A   8       4.838  19.599   8.619  1.00  0.99           O  
ATOM    124  CG  PHE A   8       0.797  18.151   7.522  1.00  0.99           C  
ATOM    125  CD1 PHE A   8      -0.321  18.725   8.164  1.00  0.99           C  
ATOM    126  HD1 PHE A   8      -0.208  19.539   8.865  1.00  0.99           H  
ATOM    127  CD2 PHE A   8       0.593  17.087   6.622  1.00  0.99           C  
ATOM    128  HD2 PHE A   8       1.434  16.635   6.116  1.00  0.99           H  
ATOM    129  CE1 PHE A   8      -1.615  18.243   7.918  1.00  0.99           C  
ATOM    130  HE1 PHE A   8      -2.463  18.686   8.420  1.00  0.99           H  
ATOM    131  CE2 PHE A   8      -0.702  16.601   6.378  1.00  0.99           C  
ATOM    132  HE2 PHE A   8      -0.851  15.779   5.692  1.00  0.99           H  
ATOM    133  CZ  PHE A   8      -1.806  17.174   7.029  1.00  0.99           C  
ATOM    134  HZ  PHE A   8      -2.796  16.781   6.850  1.00  0.99           H  
ATOM    135  N   ILE A   9       4.175  19.257  10.724  1.00  0.99           N  
ATOM    136  H   ILE A   9       3.388  19.218  11.355  1.00  0.99           H  
ATOM    137  CA  ILE A   9       5.505  19.075  11.296  1.00  0.99           C  
ATOM    138  HA  ILE A   9       6.243  19.541  10.643  1.00  0.99           H  
ATOM    139  C   ILE A   9       5.790  17.577  11.357  1.00  0.99           C  
ATOM    140  CB  ILE A   9       5.612  19.757  12.677  1.00  0.99           C  
ATOM    141  HB  ILE A   9       4.912  19.278  13.361  1.00  0.99           H  
ATOM    142  O   ILE A   9       5.209  16.854  12.169  1.00  0.99           O  
ATOM    143  CG1 ILE A   9       5.251  21.258  12.577  1.00  0.99           C  
ATOM    144 HG12 ILE A   9       4.248  21.366  12.164  1.00  0.99           H  
ATOM    145 HG13 ILE A   9       5.945  21.759  11.901  1.00  0.99           H  
ATOM    146  CG2 ILE A   9       7.041  19.570  13.224  1.00  0.99           C  
ATOM    147 HG21 ILE A   9       7.110  19.976  14.233  1.00  0.99           H  
ATOM    148 HG22 ILE A   9       7.290  18.511  13.291  1.00  0.99           H  
ATOM    149 HG23 ILE A   9       7.754  20.070  12.569  1.00  0.99           H  
ATOM    150  CD1 ILE A   9       5.250  21.992  13.922  1.00  0.99           C  
ATOM    151 HD11 ILE A   9       4.617  21.462  14.634  1.00  0.99           H  
ATOM    152 HD12 ILE A   9       4.854  22.998  13.778  1.00  0.99           H  
ATOM    153 HD13 ILE A   9       6.263  22.075  14.316  1.00  0.99           H  
ATOM    154  N   ILE A  10       6.695  17.111  10.500  1.00  0.99           N  
ATOM    155  H   ILE A  10       7.142  17.766   9.875  1.00  0.99           H  
ATOM    156  CA  ILE A  10       7.147  15.719  10.496  1.00  0.99           C  
ATOM    157  HA  ILE A  10       6.303  15.075  10.742  1.00  0.99           H  
ATOM    158  C   ILE A  10       8.217  15.567  11.568  1.00  0.99           C  
ATOM    159  CB  ILE A  10       7.683  15.295   9.115  1.00  0.99           C  
ATOM    160  HB  ILE A  10       8.634  15.801   8.951  1.00  0.99           H  
ATOM    161  O   ILE A  10       9.255  16.220  11.494  1.00  0.99           O  
ATOM    162  CG1 ILE A  10       6.754  15.689   7.948  1.00  0.99           C  
ATOM    163 HG12 ILE A  10       6.713  16.777   7.882  1.00  0.99           H  
ATOM    164 HG13 ILE A  10       7.188  15.336   7.013  1.00  0.99           H  
ATOM    165  CG2 ILE A  10       7.976  13.788   9.104  1.00  0.99           C  
ATOM    166 HG21 ILE A  10       7.060  13.213   9.234  1.00  0.99           H  
ATOM    167 HG22 ILE A  10       8.668  13.533   9.906  1.00  0.99           H  
ATOM    168 HG23 ILE A  10       8.450  13.522   8.159  1.00  0.99           H  
ATOM    169  CD1 ILE A  10       5.319  15.159   8.048  1.00  0.99           C  
ATOM    170 HD11 ILE A  10       5.315  14.070   8.062  1.00  0.99           H  
ATOM    171 HD12 ILE A  10       4.836  15.548   8.945  1.00  0.99           H  
ATOM    172 HD13 ILE A  10       4.752  15.496   7.180  1.00  0.99           H  
ATOM    173  N   GLN A  11       7.984  14.720  12.567  1.00  0.98           N  
ATOM    174  H   GLN A  11       7.105  14.223  12.583  1.00  0.98           H  
ATOM    175  CA  GLN A  11       8.892  14.594  13.708  1.00  0.98           C  
ATOM    176  HA  GLN A  11       9.913  14.751  13.358  1.00  0.98           H  
ATOM    177  C   GLN A  11       8.846  13.206  14.343  1.00  0.98           C  
ATOM    178  CB  GLN A  11       8.582  15.693  14.740  1.00  0.98           C  
ATOM    179  HB2 GLN A  11       8.688  16.663  14.254  1.00  0.98           H  
ATOM    180  HB3 GLN A  11       9.316  15.643  15.544  1.00  0.98           H  
ATOM    181  O   GLN A  11       7.864  12.477  14.213  1.00  0.98           O  
ATOM    182  CG  GLN A  11       7.174  15.587  15.351  1.00  0.98           C  
ATOM    183  HG2 GLN A  11       7.084  14.644  15.889  1.00  0.98           H  
ATOM    184  HG3 GLN A  11       6.421  15.602  14.563  1.00  0.98           H  
ATOM    185  CD  GLN A  11       6.859  16.728  16.313  1.00  0.98           C  
ATOM    186  NE2 GLN A  11       5.899  16.541  17.191  1.00  0.98           N  
ATOM    187 HE21 GLN A  11       5.424  15.652  17.251  1.00  0.98           H  
ATOM    188 HE22 GLN A  11       5.689  17.313  17.808  1.00  0.98           H  
ATOM    189  OE1 GLN A  11       7.457  17.795  16.294  1.00  0.98           O  
ATOM    190  N   ALA A  12       9.906  12.853  15.070  1.00  0.98           N  
ATOM    191  H   ALA A  12      10.652  13.522  15.196  1.00  0.98           H  
ATOM    192  CA  ALA A  12       9.885  11.684  15.939  1.00  0.98           C  
ATOM    193  HA  ALA A  12       9.458  10.846  15.388  1.00  0.98           H  
ATOM    194  C   ALA A  12       8.998  11.958  17.163  1.00  0.98           C  
ATOM    195  CB  ALA A  12      11.319  11.313  16.328  1.00  0.98           C  
ATOM    196  HB1 ALA A  12      11.777  12.130  16.887  1.00  0.98           H  
ATOM    197  HB2 ALA A  12      11.305  10.419  16.951  1.00  0.98           H  
ATOM    198  HB3 ALA A  12      11.906  11.111  15.432  1.00  0.98           H  
ATOM    199  O   ALA A  12       9.066  13.025  17.772  1.00  0.98           O  
ATOM    200  N   THR A  13       8.149  11.008  17.534  1.00  0.98           N  
ATOM    201  H   THR A  13       8.062  10.185  16.955  1.00  0.98           H  
ATOM    202  CA  THR A  13       7.262  11.093  18.699  1.00  0.98           C  
ATOM    203  HA  THR A  13       7.692  11.775  19.433  1.00  0.98           H  
ATOM    204  C   THR A  13       7.158   9.721  19.350  1.00  0.98           C  
ATOM    205  CB  THR A  13       5.891  11.648  18.286  1.00  0.98           C  
ATOM    206  HB  THR A  13       5.475  11.044  17.481  1.00  0.98           H  
ATOM    207  O   THR A  13       7.150   8.699  18.665  1.00  0.98           O  
ATOM    208  CG2 THR A  13       4.888  11.724  19.437  1.00  0.98           C  
ATOM    209 HG21 THR A  13       5.309  12.283  20.273  1.00  0.98           H  
ATOM    210 HG22 THR A  13       3.985  12.229  19.094  1.00  0.98           H  
ATOM    211 HG23 THR A  13       4.606  10.722  19.760  1.00  0.98           H  
ATOM    212  OG1 THR A  13       6.098  12.971  17.836  1.00  0.98           O  
ATOM    213  HG1 THR A  13       7.045  13.094  17.738  1.00  0.98           H  
ATOM    214  N   LYS A  14       7.117   9.689  20.685  1.00  0.98           N  
ATOM    215  H   LYS A  14       7.075  10.564  21.189  1.00  0.98           H  
ATOM    216  CA  LYS A  14       6.956   8.442  21.437  1.00  0.98           C  
ATOM    217  HA  LYS A  14       7.661   7.703  21.056  1.00  0.98           H  
ATOM    218  C   LYS A  14       5.547   7.900  21.217  1.00  0.98           C  
ATOM    219  CB  LYS A  14       7.232   8.659  22.930  1.00  0.98           C  
ATOM    220  HB2 LYS A  14       6.640   9.500  23.291  1.00  0.98           H  
ATOM    221  HB3 LYS A  14       6.919   7.766  23.472  1.00  0.98           H  
ATOM    222  O   LYS A  14       4.576   8.546  21.599  1.00  0.98           O  
ATOM    223  CG  LYS A  14       8.719   8.905  23.213  1.00  0.98           C  
ATOM    224  HG2 LYS A  14       9.052   9.798  22.684  1.00  0.98           H  
ATOM    225  HG3 LYS A  14       9.292   8.046  22.864  1.00  0.98           H  
ATOM    226  CD  LYS A  14       8.957   9.086  24.717  1.00  0.98           C  
ATOM    227  HD2 LYS A  14       8.637   8.184  25.239  1.00  0.98           H  
ATOM    228  HD3 LYS A  14       8.369   9.933  25.072  1.00  0.98           H  
ATOM    229  CE  LYS A  14      10.444   9.339  24.982  1.00  0.98           C  
ATOM    230  HE2 LYS A  14      10.749  10.227  24.428  1.00  0.98           H  
ATOM    231  HE3 LYS A  14      11.011   8.494  24.590  1.00  0.98           H  
ATOM    232  NZ  LYS A  14      10.717   9.515  26.431  1.00  0.98           N  
ATOM    233  HZ1 LYS A  14      11.700   9.682  26.591  1.00  0.98           H  
ATOM    234  HZ2 LYS A  14      10.197  10.300  26.797  1.00  0.98           H  
ATOM    235  HZ3 LYS A  14      10.449   8.687  26.944  1.00  0.98           H  
ATOM    236  N   VAL A  15       5.449   6.709  20.643  1.00  0.98           N  
ATOM    237  H   VAL A  15       6.299   6.261  20.331  1.00  0.98           H  
ATOM    238  CA  VAL A  15       4.196   5.983  20.434  1.00  0.98           C  
ATOM    239  HA  VAL A  15       3.369   6.547  20.864  1.00  0.98           H  
ATOM    240  C   VAL A  15       4.303   4.651  21.166  1.00  0.98           C  
ATOM    241  CB  VAL A  15       3.906   5.801  18.933  1.00  0.98           C  
ATOM    242  HB  VAL A  15       4.731   5.259  18.470  1.00  0.98           H  
ATOM    243  O   VAL A  15       5.268   3.911  20.977  1.00  0.98           O  
ATOM    244  CG1 VAL A  15       2.610   5.016  18.712  1.00  0.98           C  
ATOM    245 HG11 VAL A  15       2.696   4.019  19.145  1.00  0.98           H  
ATOM    246 HG12 VAL A  15       2.446   4.891  17.641  1.00  0.98           H  
ATOM    247 HG13 VAL A  15       1.762   5.541  19.152  1.00  0.98           H  
ATOM    248  CG2 VAL A  15       3.754   7.153  18.222  1.00  0.98           C  
ATOM    249 HG21 VAL A  15       2.975   7.747  18.699  1.00  0.98           H  
ATOM    250 HG22 VAL A  15       4.694   7.704  18.257  1.00  0.98           H  
ATOM    251 HG23 VAL A  15       3.494   6.996  17.175  1.00  0.98           H  
ATOM    252  N   LYS A  16       3.327   4.365  22.032  1.00  0.97           N  
ATOM    253  H   LYS A  16       2.560   5.016  22.123  1.00  0.97           H  
ATOM    254  CA  LYS A  16       3.270   3.127  22.814  1.00  0.97           C  
ATOM    255  HA  LYS A  16       4.244   2.641  22.761  1.00  0.97           H  
ATOM    256  C   LYS A  16       2.246   2.169  22.225  1.00  0.97           C  
ATOM    257  CB  LYS A  16       2.977   3.448  24.287  1.00  0.97           C  
ATOM    258  HB2 LYS A  16       2.010   3.946  24.362  1.00  0.97           H  
ATOM    259  HB3 LYS A  16       3.746   4.123  24.661  1.00  0.97           H  
ATOM    260  O   LYS A  16       1.081   2.548  22.136  1.00  0.97           O  
ATOM    261  CG  LYS A  16       2.960   2.178  25.152  1.00  0.97           C  
ATOM    262  HG2 LYS A  16       3.933   1.691  25.104  1.00  0.97           H  
ATOM    263  HG3 LYS A  16       2.198   1.488  24.787  1.00  0.97           H  
ATOM    264  CD  LYS A  16       2.657   2.507  26.612  1.00  0.97           C  
ATOM    265  HD2 LYS A  16       3.422   3.183  26.995  1.00  0.97           H  
ATOM    266  HD3 LYS A  16       1.681   2.988  26.675  1.00  0.97           H  
ATOM    267  CE  LYS A  16       2.653   1.207  27.420  1.00  0.97           C  
ATOM    268  HE2 LYS A  16       3.638   0.746  27.348  1.00  0.97           H  
ATOM    269  HE3 LYS A  16       1.931   0.526  26.968  1.00  0.97           H  
ATOM    270  NZ  LYS A  16       2.296   1.462  28.835  1.00  0.97           N  
ATOM    271  HZ1 LYS A  16       1.372   1.868  28.887  1.00  0.97           H  
ATOM    272  HZ2 LYS A  16       2.298   0.598  29.358  1.00  0.97           H  
ATOM    273  HZ3 LYS A  16       2.957   2.100  29.254  1.00  0.97           H  
ATOM    274  N   ARG A  17       2.649   0.950  21.873  1.00  0.97           N  
ATOM    275  H   ARG A  17       3.616   0.710  22.039  1.00  0.97           H  
ATOM    276  CA  ARG A  17       1.794  -0.141  21.368  1.00  0.97           C  
ATOM    277  HA  ARG A  17       0.779  -0.045  21.754  1.00  0.97           H  
ATOM    278  C   ARG A  17       2.351  -1.473  21.851  1.00  0.97           C  
ATOM    279  CB  ARG A  17       1.789  -0.142  19.834  1.00  0.97           C  
ATOM    280  HB2 ARG A  17       2.826  -0.257  19.518  1.00  0.97           H  
ATOM    281  HB3 ARG A  17       1.229  -1.003  19.469  1.00  0.97           H  
ATOM    282  O   ARG A  17       3.524  -1.543  22.175  1.00  0.97           O  
ATOM    283  CG  ARG A  17       1.219   1.123  19.185  1.00  0.97           C  
ATOM    284  HG2 ARG A  17       1.826   1.985  19.464  1.00  0.97           H  
ATOM    285  HG3 ARG A  17       1.264   1.011  18.102  1.00  0.97           H  
ATOM    286  CD  ARG A  17      -0.236   1.352  19.590  1.00  0.97           C  
ATOM    287  HD2 ARG A  17      -0.802   0.474  19.279  1.00  0.97           H  
ATOM    288  HD3 ARG A  17      -0.353   1.430  20.671  1.00  0.97           H  
ATOM    289  NE  ARG A  17      -0.783   2.539  18.934  1.00  0.97           N  
ATOM    290  HE  ARG A  17      -1.189   2.387  18.022  1.00  0.97           H  
ATOM    291  NH1 ARG A  17      -0.567   4.113  20.602  1.00  0.97           N  
ATOM    292 HH11 ARG A  17      -0.149   3.410  21.194  1.00  0.97           H  
ATOM    293 HH12 ARG A  17      -0.828   5.014  20.977  1.00  0.97           H  
ATOM    294  NH2 ARG A  17      -1.533   4.641  18.661  1.00  0.97           N  
ATOM    295 HH21 ARG A  17      -1.771   5.561  19.002  1.00  0.97           H  
ATOM    296 HH22 ARG A  17      -1.908   4.316  17.781  1.00  0.97           H  
ATOM    297  CZ  ARG A  17      -0.955   3.753  19.414  1.00  0.97           C  
ATOM    298  N   LEU A  18       1.506  -2.498  21.974  1.00  0.97           N  
ATOM    299  H   LEU A  18       0.557  -2.372  21.653  1.00  0.97           H  
ATOM    300  CA  LEU A  18       1.937  -3.869  22.303  1.00  0.97           C  
ATOM    301  HA  LEU A  18       1.045  -4.425  22.590  1.00  0.97           H  
ATOM    302  C   LEU A  18       2.875  -3.984  23.530  1.00  0.97           C  
ATOM    303  CB  LEU A  18       2.500  -4.551  21.040  1.00  0.97           C  
ATOM    304  HB2 LEU A  18       3.438  -4.064  20.774  1.00  0.97           H  
ATOM    305  HB3 LEU A  18       2.735  -5.589  21.274  1.00  0.97           H  
ATOM    306  O   LEU A  18       3.695  -4.887  23.625  1.00  0.97           O  
ATOM    307  CG  LEU A  18       1.577  -4.528  19.807  1.00  0.97           C  
ATOM    308  HG  LEU A  18       1.415  -3.497  19.492  1.00  0.97           H  
ATOM    309  CD1 LEU A  18       2.228  -5.278  18.654  1.00  0.97           C  
ATOM    310 HD11 LEU A  18       3.216  -4.856  18.466  1.00  0.97           H  
ATOM    311 HD12 LEU A  18       2.359  -6.331  18.902  1.00  0.97           H  
ATOM    312 HD13 LEU A  18       1.635  -5.185  17.744  1.00  0.97           H  
ATOM    313  CD2 LEU A  18       0.212  -5.166  20.090  1.00  0.97           C  
ATOM    314 HD21 LEU A  18       0.359  -6.186  20.445  1.00  0.97           H  
ATOM    315 HD22 LEU A  18      -0.372  -5.188  19.170  1.00  0.97           H  
ATOM    316 HD23 LEU A  18      -0.336  -4.586  20.832  1.00  0.97           H  
ATOM    317  N   CYS A  19       2.681  -3.106  24.525  1.00  0.97           N  
ATOM    318  H   CYS A  19       2.001  -2.387  24.325  1.00  0.97           H  
ATOM    319  CA  CYS A  19       3.493  -2.946  25.745  1.00  0.97           C  
ATOM    320  HA  CYS A  19       2.898  -2.333  26.423  1.00  0.97           H  
ATOM    321  C   CYS A  19       4.828  -2.202  25.577  1.00  0.97           C  
ATOM    322  CB  CYS A  19       3.740  -4.282  26.468  1.00  0.97           C  
ATOM    323  HB2 CYS A  19       4.564  -4.773  25.951  1.00  0.97           H  
ATOM    324  HB3 CYS A  19       4.092  -4.067  27.477  1.00  0.97           H  
ATOM    325  O   CYS A  19       5.439  -1.860  26.591  1.00  0.97           O  
ATOM    326  SG  CYS A  19       2.390  -5.488  26.565  1.00  0.97           S  
ATOM    327  N   GLU A  20       5.247  -1.888  24.357  1.00  0.97           N  
ATOM    328  H   GLU A  20       4.705  -2.173  23.554  1.00  0.97           H  
ATOM    329  CA  GLU A  20       6.517  -1.236  24.050  1.00  0.97           C  
ATOM    330  HA  GLU A  20       7.131  -1.213  24.951  1.00  0.97           H  
ATOM    331  C   GLU A  20       6.318   0.218  23.612  1.00  0.97           C  
ATOM    332  CB  GLU A  20       7.301  -2.059  23.021  1.00  0.97           C  
ATOM    333  HB2 GLU A  20       6.738  -2.126  22.090  1.00  0.97           H  
ATOM    334  HB3 GLU A  20       8.242  -1.539  22.844  1.00  0.97           H  
ATOM    335  O   GLU A  20       5.223   0.644  23.247  1.00  0.97           O  
ATOM    336  CG  GLU A  20       7.581  -3.471  23.565  1.00  0.97           C  
ATOM    337  HG2 GLU A  20       6.666  -4.062  23.508  1.00  0.97           H  
ATOM    338  HG3 GLU A  20       7.846  -3.385  24.619  1.00  0.97           H  
ATOM    339  CD  GLU A  20       8.721  -4.221  22.860  1.00  0.97           C  
ATOM    340  OE1 GLU A  20       8.920  -5.395  23.252  1.00  0.97           O  
ATOM    341  OE2 GLU A  20       9.484  -3.586  22.096  1.00  0.97           O  
ATOM    342  N   THR A  21       7.360   1.041  23.742  1.00  0.97           N  
ATOM    343  H   THR A  21       8.260   0.623  23.929  1.00  0.97           H  
ATOM    344  CA  THR A  21       7.332   2.456  23.342  1.00  0.97           C  
ATOM    345  HA  THR A  21       6.397   2.673  22.825  1.00  0.97           H  
ATOM    346  C   THR A  21       8.459   2.731  22.368  1.00  0.97           C  
ATOM    347  CB  THR A  21       7.423   3.402  24.547  1.00  0.97           C  
ATOM    348  HB  THR A  21       8.350   3.213  25.090  1.00  0.97           H  
ATOM    349  O   THR A  21       9.630   2.627  22.728  1.00  0.97           O  
ATOM    350  CG2 THR A  21       7.356   4.880  24.153  1.00  0.97           C  
ATOM    351 HG21 THR A  21       8.242   5.155  23.579  1.00  0.97           H  
ATOM    352 HG22 THR A  21       6.465   5.060  23.553  1.00  0.97           H  
ATOM    353 HG23 THR A  21       7.314   5.492  25.055  1.00  0.97           H  
ATOM    354  OG1 THR A  21       6.332   3.152  25.402  1.00  0.97           O  
ATOM    355  HG1 THR A  21       6.128   2.224  25.265  1.00  0.97           H  
ATOM    356  N   HIS A  22       8.102   3.158  21.160  1.00  0.97           N  
ATOM    357  H   HIS A  22       7.119   3.248  20.950  1.00  0.97           H  
ATOM    358  CA  HIS A  22       9.047   3.450  20.088  1.00  0.97           C  
ATOM    359  HA  HIS A  22      10.057   3.231  20.434  1.00  0.97           H  
ATOM    360  C   HIS A  22       8.995   4.934  19.717  1.00  0.97           C  
ATOM    361  CB  HIS A  22       8.778   2.529  18.888  1.00  0.97           C  
ATOM    362  HB2 HIS A  22       9.518   2.721  18.111  1.00  0.97           H  
ATOM    363  HB3 HIS A  22       7.795   2.755  18.475  1.00  0.97           H  
ATOM    364  O   HIS A  22       7.966   5.597  19.855  1.00  0.97           O  
ATOM    365  CG  HIS A  22       8.825   1.064  19.251  1.00  0.97           C  
ATOM    366  CD2 HIS A  22       7.781   0.340  19.757  1.00  0.97           C  
ATOM    367  HD2 HIS A  22       6.788   0.703  19.974  1.00  0.97           H  
ATOM    368  ND1 HIS A  22       9.918   0.217  19.219  1.00  0.97           N  
ATOM    369  HD1 HIS A  22      10.834   0.401  18.836  1.00  0.97           H  
ATOM    370  CE1 HIS A  22       9.529  -0.986  19.688  1.00  0.97           C  
ATOM    371  HE1 HIS A  22      10.134  -1.877  19.763  1.00  0.97           H  
ATOM    372  NE2 HIS A  22       8.241  -0.934  20.035  1.00  0.97           N  
ATOM    373  N   ASN A  23      10.119   5.476  19.244  1.00  0.97           N  
ATOM    374  H   ASN A  23      10.917   4.870  19.118  1.00  0.97           H  
ATOM    375  CA  ASN A  23      10.152   6.801  18.626  1.00  0.97           C  
ATOM    376  HA  ASN A  23       9.423   7.454  19.105  1.00  0.97           H  
ATOM    377  C   ASN A  23       9.757   6.663  17.151  1.00  0.97           C  
ATOM    378  CB  ASN A  23      11.545   7.429  18.794  1.00  0.97           C  
ATOM    379  HB2 ASN A  23      11.617   8.307  18.153  1.00  0.97           H  
ATOM    380  HB3 ASN A  23      12.304   6.716  18.469  1.00  0.97           H  
ATOM    381  O   ASN A  23      10.607   6.381  16.305  1.00  0.97           O  
ATOM    382  CG  ASN A  23      11.833   7.888  20.210  1.00  0.97           C  
ATOM    383  ND2 ASN A  23      13.024   7.636  20.700  1.00  0.97           N  
ATOM    384 HD21 ASN A  23      13.699   7.112  20.162  1.00  0.97           H  
ATOM    385 HD22 ASN A  23      13.205   7.952  21.642  1.00  0.97           H  
ATOM    386  OD1 ASN A  23      11.023   8.502  20.884  1.00  0.97           O  
ATOM    387  N   SER A  24       8.477   6.865  16.858  1.00  0.98           N  
ATOM    388  H   SER A  24       7.842   7.102  17.607  1.00  0.98           H  
ATOM    389  CA  SER A  24       7.916   6.752  15.511  1.00  0.98           C  
ATOM    390  HA  SER A  24       8.561   6.112  14.910  1.00  0.98           H  
ATOM    391  C   SER A  24       7.841   8.115  14.833  1.00  0.98           C  
ATOM    392  CB  SER A  24       6.542   6.082  15.557  1.00  0.98           C  
ATOM    393  HB2 SER A  24       5.861   6.666  16.176  1.00  0.98           H  
ATOM    394  HB3 SER A  24       6.143   6.019  14.544  1.00  0.98           H  
ATOM    395  O   SER A  24       7.664   9.140  15.493  1.00  0.98           O  
ATOM    396  OG  SER A  24       6.692   4.783  16.097  1.00  0.98           O  
ATOM    397  HG  SER A  24       5.990   4.207  15.784  1.00  0.98           H  
ATOM    398  N   ILE A  25       7.979   8.151  13.508  1.00  0.98           N  
ATOM    399  H   ILE A  25       8.045   7.282  12.998  1.00  0.98           H  
ATOM    400  CA  ILE A  25       7.807   9.395  12.749  1.00  0.98           C  
ATOM    401  HA  ILE A  25       8.226  10.217  13.330  1.00  0.98           H  
ATOM    402  C   ILE A  25       6.315   9.663  12.572  1.00  0.98           C  
ATOM    403  CB  ILE A  25       8.548   9.350  11.404  1.00  0.98           C  
ATOM    404  HB  ILE A  25       8.092   8.577  10.784  1.00  0.98           H  
ATOM    405  O   ILE A  25       5.582   8.791  12.123  1.00  0.98           O  
ATOM    406  CG1 ILE A  25      10.041   9.001  11.568  1.00  0.98           C  
ATOM    407 HG12 ILE A  25      10.133   7.958  11.870  1.00  0.98           H  
ATOM    408 HG13 ILE A  25      10.502   9.090  10.584  1.00  0.98           H  
ATOM    409  CG2 ILE A  25       8.403  10.692  10.665  1.00  0.98           C  
ATOM    410 HG21 ILE A  25       8.985  10.681   9.743  1.00  0.98           H  
ATOM    411 HG22 ILE A  25       7.361  10.862  10.395  1.00  0.98           H  
ATOM    412 HG23 ILE A  25       8.733  11.516  11.298  1.00  0.98           H  
ATOM    413  CD1 ILE A  25      10.834   9.864  12.565  1.00  0.98           C  
ATOM    414 HD11 ILE A  25      10.692  10.925  12.361  1.00  0.98           H  
ATOM    415 HD12 ILE A  25      11.894   9.624  12.483  1.00  0.98           H  
ATOM    416 HD13 ILE A  25      10.509   9.648  13.583  1.00  0.98           H  
ATOM    417  N   THR A  26       5.868  10.861  12.925  1.00  0.99           N  
ATOM    418  H   THR A  26       6.535  11.547  13.248  1.00  0.99           H  
ATOM    419  CA  THR A  26       4.454  11.257  12.914  1.00  0.99           C  
ATOM    420  HA  THR A  26       3.872  10.565  12.306  1.00  0.99           H  
ATOM    421  C   THR A  26       4.292  12.651  12.321  1.00  0.99           C  
ATOM    422  CB  THR A  26       3.872  11.244  14.335  1.00  0.99           C  
ATOM    423  HB  THR A  26       2.834  11.573  14.290  1.00  0.99           H  
ATOM    424  O   THR A  26       5.277  13.374  12.143  1.00  0.99           O  
ATOM    425  CG2 THR A  26       3.921   9.870  15.001  1.00  0.99           C  
ATOM    426 HG21 THR A  26       4.951   9.568  15.190  1.00  0.99           H  
ATOM    427 HG22 THR A  26       3.379   9.910  15.946  1.00  0.99           H  
ATOM    428 HG23 THR A  26       3.444   9.137  14.350  1.00  0.99           H  
ATOM    429  OG1 THR A  26       4.572  12.154  15.148  1.00  0.99           O  
ATOM    430  HG1 THR A  26       5.482  11.852  15.199  1.00  0.99           H  
ATOM    431  N   VAL A  27       3.046  13.045  12.047  1.00  0.99           N  
ATOM    432  H   VAL A  27       2.287  12.415  12.263  1.00  0.99           H  
ATOM    433  CA  VAL A  27       2.691  14.429  11.704  1.00  0.99           C  
ATOM    434  HA  VAL A  27       3.587  14.974  11.406  1.00  0.99           H  
ATOM    435  C   VAL A  27       2.104  15.099  12.931  1.00  0.99           C  
ATOM    436  CB  VAL A  27       1.693  14.502  10.540  1.00  0.99           C  
ATOM    437  HB  VAL A  27       0.744  14.058  10.842  1.00  0.99           H  
ATOM    438  O   VAL A  27       1.138  14.598  13.500  1.00  0.99           O  
ATOM    439  CG1 VAL A  27       1.436  15.949  10.116  1.00  0.99           C  
ATOM    440 HG11 VAL A  27       0.735  15.962   9.282  1.00  0.99           H  
ATOM    441 HG12 VAL A  27       0.992  16.517  10.933  1.00  0.99           H  
ATOM    442 HG13 VAL A  27       2.372  16.418   9.813  1.00  0.99           H  
ATOM    443  CG2 VAL A  27       2.226  13.719   9.345  1.00  0.99           C  
ATOM    444 HG21 VAL A  27       3.307  13.838   9.262  1.00  0.99           H  
ATOM    445 HG22 VAL A  27       1.759  14.054   8.419  1.00  0.99           H  
ATOM    446 HG23 VAL A  27       1.988  12.667   9.506  1.00  0.99           H  
ATOM    447  N   ASN A  28       2.676  16.229  13.344  1.00  0.99           N  
ATOM    448  H   ASN A  28       3.475  16.573  12.831  1.00  0.99           H  
ATOM    449  CA  ASN A  28       2.227  17.009  14.502  1.00  0.99           C  
ATOM    450  HA  ASN A  28       2.982  17.776  14.678  1.00  0.99           H  
ATOM    451  C   ASN A  28       2.176  16.195  15.811  1.00  0.99           C  
ATOM    452  CB  ASN A  28       0.907  17.741  14.158  1.00  0.99           C  
ATOM    453  HB2 ASN A  28       0.134  17.013  13.908  1.00  0.99           H  
ATOM    454  HB3 ASN A  28       0.568  18.300  15.031  1.00  0.99           H  
ATOM    455  O   ASN A  28       1.392  16.501  16.704  1.00  0.99           O  
ATOM    456  CG  ASN A  28       1.054  18.730  13.017  1.00  0.99           C  
ATOM    457  ND2 ASN A  28      -0.020  19.261  12.487  1.00  0.99           N  
ATOM    458 HD21 ASN A  28       0.143  19.968  11.785  1.00  0.99           H  
ATOM    459 HD22 ASN A  28      -0.936  19.067  12.867  1.00  0.99           H  
ATOM    460  OD1 ASN A  28       2.144  19.047  12.580  1.00  0.99           O  
ATOM    461  N   GLY A  29       2.991  15.140  15.933  1.00  0.98           N  
ATOM    462  H   GLY A  29       3.581  14.892  15.152  1.00  0.98           H  
ATOM    463  CA  GLY A  29       2.968  14.241  17.092  1.00  0.98           C  
ATOM    464  HA2 GLY A  29       3.862  13.619  17.070  1.00  0.98           H  
ATOM    465  HA3 GLY A  29       2.978  14.830  18.010  1.00  0.98           H  
ATOM    466  C   GLY A  29       1.760  13.300  17.150  1.00  0.98           C  
ATOM    467  O   GLY A  29       1.533  12.675  18.184  1.00  0.98           O  
ATOM    468  N   MET A  30       0.976  13.201  16.073  1.00  0.98           N  
ATOM    469  H   MET A  30       1.214  13.735  15.249  1.00  0.98           H  
ATOM    470  CA  MET A  30      -0.258  12.419  16.015  1.00  0.98           C  
ATOM    471  HA  MET A  30      -0.559  12.149  17.027  1.00  0.98           H  
ATOM    472  C   MET A  30      -0.073  11.125  15.213  1.00  0.98           C  
ATOM    473  CB  MET A  30      -1.389  13.262  15.409  1.00  0.98           C  
ATOM    474  HB2 MET A  30      -1.141  13.503  14.375  1.00  0.98           H  
ATOM    475  HB3 MET A  30      -2.298  12.662  15.421  1.00  0.98           H  
ATOM    476  O   MET A  30       0.540  11.124  14.144  1.00  0.98           O  
ATOM    477  CG  MET A  30      -1.680  14.570  16.151  1.00  0.98           C  
ATOM    478  HG2 MET A  30      -1.980  14.342  17.173  1.00  0.98           H  
ATOM    479  HG3 MET A  30      -0.767  15.164  16.189  1.00  0.98           H  
ATOM    480  SD  MET A  30      -2.964  15.590  15.367  1.00  0.98           S  
ATOM    481  CE  MET A  30      -4.411  14.508  15.533  1.00  0.98           C  
ATOM    482  HE1 MET A  30      -4.283  13.619  14.916  1.00  0.98           H  
ATOM    483  HE2 MET A  30      -4.534  14.215  16.576  1.00  0.98           H  
ATOM    484  HE3 MET A  30      -5.301  15.043  15.202  1.00  0.98           H  
ATOM    485  N   PHE A  31      -0.648  10.029  15.711  1.00  0.98           N  
ATOM    486  H   PHE A  31      -1.161  10.108  16.577  1.00  0.98           H  
ATOM    487  CA  PHE A  31      -0.738   8.754  15.000  1.00  0.98           C  
ATOM    488  HA  PHE A  31      -0.576   8.929  13.937  1.00  0.98           H  
ATOM    489  C   PHE A  31      -2.127   8.116  15.210  1.00  0.98           C  
ATOM    490  CB  PHE A  31       0.384   7.820  15.473  1.00  0.98           C  
ATOM    491  HB2 PHE A  31       1.344   8.260  15.202  1.00  0.98           H  
ATOM    492  HB3 PHE A  31       0.348   7.744  16.559  1.00  0.98           H  
ATOM    493  O   PHE A  31      -2.400   7.649  16.322  1.00  0.98           O  
ATOM    494  CG  PHE A  31       0.311   6.429  14.871  1.00  0.98           C  
ATOM    495  CD1 PHE A  31       0.330   5.294  15.704  1.00  0.98           C  
ATOM    496  HD1 PHE A  31       0.390   5.416  16.776  1.00  0.98           H  
ATOM    497  CD2 PHE A  31       0.216   6.263  13.477  1.00  0.98           C  
ATOM    498  HD2 PHE A  31       0.227   7.117  12.817  1.00  0.98           H  
ATOM    499  CE1 PHE A  31       0.269   4.002  15.152  1.00  0.98           C  
ATOM    500  HE1 PHE A  31       0.299   3.133  15.792  1.00  0.98           H  
ATOM    501  CE2 PHE A  31       0.137   4.972  12.934  1.00  0.98           C  
ATOM    502  HE2 PHE A  31       0.091   4.843  11.863  1.00  0.98           H  
ATOM    503  CZ  PHE A  31       0.171   3.840  13.761  1.00  0.98           C  
ATOM    504  HZ  PHE A  31       0.140   2.853  13.326  1.00  0.98           H  
ATOM    505  N   PRO A  32      -2.998   8.071  14.179  1.00  0.98           N  
ATOM    506  CA  PRO A  32      -2.851   8.671  12.846  1.00  0.98           C  
ATOM    507  HA  PRO A  32      -1.993   8.221  12.344  1.00  0.98           H  
ATOM    508  C   PRO A  32      -2.683  10.195  12.881  1.00  0.98           C  
ATOM    509  CB  PRO A  32      -4.119   8.292  12.073  1.00  0.98           C  
ATOM    510  HB2 PRO A  32      -3.900   8.087  11.025  1.00  0.98           H  
ATOM    511  HB3 PRO A  32      -4.860   9.088  12.152  1.00  0.98           H  
ATOM    512  O   PRO A  32      -2.979  10.840  13.885  1.00  0.98           O  
ATOM    513  CG  PRO A  32      -4.635   7.057  12.805  1.00  0.98           C  
ATOM    514  HG2 PRO A  32      -4.100   6.170  12.465  1.00  0.98           H  
ATOM    515  HG3 PRO A  32      -5.711   6.936  12.681  1.00  0.98           H  
ATOM    516  CD  PRO A  32      -4.257   7.361  14.251  1.00  0.98           C  
ATOM    517  HD2 PRO A  32      -5.011   7.999  14.713  1.00  0.98           H  
ATOM    518  HD3 PRO A  32      -4.141   6.439  14.820  1.00  0.98           H  
ATOM    519  N   GLY A  33      -2.205  10.767  11.780  1.00  0.99           N  
ATOM    520  H   GLY A  33      -2.051  10.187  10.968  1.00  0.99           H  
ATOM    521  CA  GLY A  33      -2.021  12.203  11.608  1.00  0.99           C  
ATOM    522  HA2 GLY A  33      -1.463  12.369  10.687  1.00  0.99           H  
ATOM    523  HA3 GLY A  33      -1.423  12.582  12.437  1.00  0.99           H  
ATOM    524  C   GLY A  33      -3.332  13.003  11.525  1.00  0.99           C  
ATOM    525  O   GLY A  33      -4.426  12.434  11.590  1.00  0.99           O  
ATOM    526  N   PRO A  34      -3.241  14.337  11.362  1.00  0.98           N  
ATOM    527  CA  PRO A  34      -4.402  15.223  11.298  1.00  0.98           C  
ATOM    528  HA  PRO A  34      -4.864  15.236  12.285  1.00  0.98           H  
ATOM    529  C   PRO A  34      -5.451  14.813  10.251  1.00  0.98           C  
ATOM    530  CB  PRO A  34      -3.839  16.617  10.998  1.00  0.98           C  
ATOM    531  HB2 PRO A  34      -3.789  16.777   9.920  1.00  0.98           H  
ATOM    532  HB3 PRO A  34      -4.431  17.401  11.470  1.00  0.98           H  
ATOM    533  O   PRO A  34      -5.132  14.520   9.098  1.00  0.98           O  
ATOM    534  CG  PRO A  34      -2.420  16.562  11.558  1.00  0.98           C  
ATOM    535  HG2 PRO A  34      -1.754  17.256  11.044  1.00  0.98           H  
ATOM    536  HG3 PRO A  34      -2.439  16.770  12.628  1.00  0.98           H  
ATOM    537  CD  PRO A  34      -2.006  15.113  11.324  1.00  0.98           C  
ATOM    538  HD2 PRO A  34      -1.542  15.020  10.343  1.00  0.98           H  
ATOM    539  HD3 PRO A  34      -1.309  14.802  12.102  1.00  0.98           H  
ATOM    540  N   MET A  35      -6.723  14.865  10.648  1.00  0.98           N  
ATOM    541  H   MET A  35      -6.911  15.125  11.605  1.00  0.98           H  
ATOM    542  CA  MET A  35      -7.864  14.771   9.735  1.00  0.98           C  
ATOM    543  HA  MET A  35      -7.678  13.993   8.995  1.00  0.98           H  
ATOM    544  C   MET A  35      -8.049  16.106   9.013  1.00  0.98           C  
ATOM    545  CB  MET A  35      -9.117  14.394  10.537  1.00  0.98           C  
ATOM    546  HB2 MET A  35      -8.968  13.408  10.978  1.00  0.98           H  
ATOM    547  HB3 MET A  35      -9.244  15.113  11.346  1.00  0.98           H  
ATOM    548  O   MET A  35      -8.190  17.146   9.660  1.00  0.98           O  
ATOM    549  CG  MET A  35     -10.403  14.366   9.702  1.00  0.98           C  
ATOM    550  HG2 MET A  35     -10.300  13.627   8.908  1.00  0.98           H  
ATOM    551  HG3 MET A  35     -10.559  15.336   9.230  1.00  0.98           H  
ATOM    552  SD  MET A  35     -11.877  13.963  10.682  1.00  0.98           S  
ATOM    553  CE  MET A  35     -12.166  15.555  11.493  1.00  0.98           C  
ATOM    554  HE1 MET A  35     -13.072  15.495  12.096  1.00  0.98           H  
ATOM    555  HE2 MET A  35     -12.284  16.336  10.742  1.00  0.98           H  
ATOM    556  HE3 MET A  35     -11.322  15.802  12.138  1.00  0.98           H  
ATOM    557  N   LEU A  36      -8.093  16.071   7.685  1.00  0.99           N  
ATOM    558  H   LEU A  36      -7.980  15.181   7.220  1.00  0.99           H  
ATOM    559  CA  LEU A  36      -8.409  17.228   6.855  1.00  0.99           C  
ATOM    560  HA  LEU A  36      -8.291  18.139   7.441  1.00  0.99           H  
ATOM    561  C   LEU A  36      -9.865  17.163   6.400  1.00  0.99           C  
ATOM    562  CB  LEU A  36      -7.443  17.307   5.668  1.00  0.99           C  
ATOM    563  HB2 LEU A  36      -7.607  16.437   5.033  1.00  0.99           H  
ATOM    564  HB3 LEU A  36      -7.684  18.199   5.090  1.00  0.99           H  
ATOM    565  O   LEU A  36     -10.369  16.094   6.058  1.00  0.99           O  
ATOM    566  CG  LEU A  36      -5.954  17.348   6.055  1.00  0.99           C  
ATOM    567  HG  LEU A  36      -5.659  16.390   6.484  1.00  0.99           H  
ATOM    568  CD1 LEU A  36      -5.155  17.577   4.783  1.00  0.99           C  
ATOM    569 HD11 LEU A  36      -5.452  16.829   4.047  1.00  0.99           H  
ATOM    570 HD12 LEU A  36      -4.089  17.484   4.992  1.00  0.99           H  
ATOM    571 HD13 LEU A  36      -5.358  18.569   4.380  1.00  0.99           H  
ATOM    572  CD2 LEU A  36      -5.610  18.462   7.041  1.00  0.99           C  
ATOM    573 HD21 LEU A  36      -4.529  18.536   7.155  1.00  0.99           H  
ATOM    574 HD22 LEU A  36      -5.994  19.408   6.659  1.00  0.99           H  
ATOM    575 HD23 LEU A  36      -6.052  18.252   8.015  1.00  0.99           H  
ATOM    576  N   VAL A  37     -10.538  18.311   6.407  1.00  0.98           N  
ATOM    577  H   VAL A  37     -10.044  19.160   6.640  1.00  0.98           H  
ATOM    578  CA  VAL A  37     -11.951  18.443   6.040  1.00  0.98           C  
ATOM    579  HA  VAL A  37     -12.291  17.539   5.536  1.00  0.98           H  
ATOM    580  C   VAL A  37     -12.100  19.606   5.079  1.00  0.98           C  
ATOM    581  CB  VAL A  37     -12.838  18.679   7.277  1.00  0.98           C  
ATOM    582  HB  VAL A  37     -12.464  19.535   7.838  1.00  0.98           H  
ATOM    583  O   VAL A  37     -11.783  20.739   5.435  1.00  0.98           O  
ATOM    584  CG1 VAL A  37     -14.288  18.963   6.863  1.00  0.98           C  
ATOM    585 HG11 VAL A  37     -14.373  19.994   6.522  1.00  0.98           H  
ATOM    586 HG12 VAL A  37     -14.569  18.313   6.034  1.00  0.98           H  
ATOM    587 HG13 VAL A  37     -14.970  18.824   7.703  1.00  0.98           H  
ATOM    588  CG2 VAL A  37     -12.835  17.468   8.211  1.00  0.98           C  
ATOM    589 HG21 VAL A  37     -13.428  17.688   9.099  1.00  0.98           H  
ATOM    590 HG22 VAL A  37     -13.269  16.617   7.686  1.00  0.98           H  
ATOM    591 HG23 VAL A  37     -11.817  17.232   8.519  1.00  0.98           H  
ATOM    592  N   VAL A  38     -12.610  19.323   3.886  1.00  0.98           N  
ATOM    593  H   VAL A  38     -12.851  18.366   3.669  1.00  0.98           H  
ATOM    594  CA  VAL A  38     -12.829  20.312   2.827  1.00  0.98           C  
ATOM    595  HA  VAL A  38     -12.947  21.301   3.270  1.00  0.98           H  
ATOM    596  C   VAL A  38     -14.112  20.009   2.064  1.00  0.98           C  
ATOM    597  CB  VAL A  38     -11.630  20.365   1.864  1.00  0.98           C  
ATOM    598  HB  VAL A  38     -11.836  21.121   1.106  1.00  0.98           H  
ATOM    599  O   VAL A  38     -14.671  18.918   2.182  1.00  0.98           O  
ATOM    600  CG1 VAL A  38     -10.351  20.793   2.584  1.00  0.98           C  
ATOM    601 HG11 VAL A  38      -9.616  21.101   1.840  1.00  0.98           H  
ATOM    602 HG12 VAL A  38      -9.954  19.971   3.181  1.00  0.98           H  
ATOM    603 HG13 VAL A  38     -10.556  21.642   3.237  1.00  0.98           H  
ATOM    604  CG2 VAL A  38     -11.356  19.037   1.153  1.00  0.98           C  
ATOM    605 HG21 VAL A  38     -12.182  18.794   0.485  1.00  0.98           H  
ATOM    606 HG22 VAL A  38     -11.223  18.229   1.873  1.00  0.98           H  
ATOM    607 HG23 VAL A  38     -10.445  19.142   0.564  1.00  0.98           H  
ATOM    608  N   ASN A  39     -14.575  20.959   1.260  1.00  0.98           N  
ATOM    609  H   ASN A  39     -14.126  21.864   1.235  1.00  0.98           H  
ATOM    610  CA  ASN A  39     -15.657  20.734   0.312  1.00  0.98           C  
ATOM    611  HA  ASN A  39     -16.186  19.816   0.567  1.00  0.98           H  
ATOM    612  C   ASN A  39     -15.093  20.550  -1.105  1.00  0.98           C  
ATOM    613  CB  ASN A  39     -16.667  21.887   0.401  1.00  0.98           C  
ATOM    614  HB2 ASN A  39     -16.161  22.837   0.228  1.00  0.98           H  
ATOM    615  HB3 ASN A  39     -17.402  21.754  -0.393  1.00  0.98           H  
ATOM    616  O   ASN A  39     -14.020  21.054  -1.434  1.00  0.98           O  
ATOM    617  CG  ASN A  39     -17.399  21.965   1.734  1.00  0.98           C  
ATOM    618  ND2 ASN A  39     -18.694  22.161   1.705  1.00  0.98           N  
ATOM    619 HD21 ASN A  39     -19.139  22.108   2.610  1.00  0.98           H  
ATOM    620 HD22 ASN A  39     -19.184  21.889   0.864  1.00  0.98           H  
ATOM    621  OD1 ASN A  39     -16.866  21.845   2.826  1.00  0.98           O  
ATOM    622  N   ASN A  40     -15.835  19.862  -1.968  1.00  0.98           N  
ATOM    623  H   ASN A  40     -16.661  19.388  -1.631  1.00  0.98           H  
ATOM    624  CA  ASN A  40     -15.574  19.842  -3.403  1.00  0.98           C  
ATOM    625  HA  ASN A  40     -14.602  19.384  -3.584  1.00  0.98           H  
ATOM    626  C   ASN A  40     -15.549  21.288  -3.944  1.00  0.98           C  
ATOM    627  CB  ASN A  40     -16.656  18.968  -4.054  1.00  0.98           C  
ATOM    628  HB2 ASN A  40     -16.612  17.967  -3.624  1.00  0.98           H  
ATOM    629  HB3 ASN A  40     -17.635  19.391  -3.831  1.00  0.98           H  
ATOM    630  O   ASN A  40     -16.488  22.059  -3.725  1.00  0.98           O  
ATOM    631  CG  ASN A  40     -16.530  18.827  -5.559  1.00  0.98           C  
ATOM    632  ND2 ASN A  40     -17.515  18.234  -6.194  1.00  0.98           N  
ATOM    633 HD21 ASN A  40     -17.453  18.122  -7.196  1.00  0.98           H  
ATOM    634 HD22 ASN A  40     -18.302  17.844  -5.694  1.00  0.98           H  
ATOM    635  OD1 ASN A  40     -15.567  19.250  -6.184  1.00  0.98           O  
ATOM    636  N   GLY A  41     -14.452  21.661  -4.606  1.00  0.97           N  
ATOM    637  H   GLY A  41     -13.751  20.960  -4.794  1.00  0.97           H  
ATOM    638  CA  GLY A  41     -14.151  23.015  -5.078  1.00  0.97           C  
ATOM    639  HA2 GLY A  41     -13.648  22.934  -6.041  1.00  0.97           H  
ATOM    640  HA3 GLY A  41     -15.081  23.565  -5.223  1.00  0.97           H  
ATOM    641  C   GLY A  41     -13.251  23.841  -4.150  1.00  0.97           C  
ATOM    642  O   GLY A  41     -12.854  24.949  -4.520  1.00  0.97           O  
ATOM    643  N   ASP A  42     -12.914  23.343  -2.959  1.00  0.98           N  
ATOM    644  H   ASP A  42     -13.262  22.434  -2.690  1.00  0.98           H  
ATOM    645  CA  ASP A  42     -11.990  24.020  -2.049  1.00  0.98           C  
ATOM    646  HA  ASP A  42     -12.142  25.096  -2.139  1.00  0.98           H  
ATOM    647  C   ASP A  42     -10.518  23.762  -2.400  1.00  0.98           C  
ATOM    648  CB  ASP A  42     -12.272  23.646  -0.591  1.00  0.98           C  
ATOM    649  HB2 ASP A  42     -11.435  23.991   0.016  1.00  0.98           H  
ATOM    650  HB3 ASP A  42     -12.303  22.560  -0.496  1.00  0.98           H  
ATOM    651  O   ASP A  42     -10.144  22.759  -3.015  1.00  0.98           O  
ATOM    652  CG  ASP A  42     -13.540  24.269   0.000  1.00  0.98           C  
ATOM    653  OD1 ASP A  42     -14.088  25.245  -0.576  1.00  0.98           O  
ATOM    654  OD2 ASP A  42     -13.889  23.845   1.128  1.00  0.98           O  
ATOM    655  N   THR A  43      -9.665  24.688  -1.964  1.00  0.98           N  
ATOM    656  H   THR A  43     -10.044  25.444  -1.410  1.00  0.98           H  
ATOM    657  CA  THR A  43      -8.211  24.621  -2.132  1.00  0.98           C  
ATOM    658  HA  THR A  43      -7.968  23.861  -2.874  1.00  0.98           H  
ATOM    659  C   THR A  43      -7.552  24.219  -0.820  1.00  0.98           C  
ATOM    660  CB  THR A  43      -7.660  25.957  -2.648  1.00  0.98           C  
ATOM    661  HB  THR A  43      -7.927  26.750  -1.949  1.00  0.98           H  
ATOM    662  O   THR A  43      -7.798  24.842   0.213  1.00  0.98           O  
ATOM    663  CG2 THR A  43      -6.145  25.974  -2.853  1.00  0.98           C  
ATOM    664 HG21 THR A  43      -5.632  25.769  -1.913  1.00  0.98           H  
ATOM    665 HG22 THR A  43      -5.859  25.219  -3.586  1.00  0.98           H  
ATOM    666 HG23 THR A  43      -5.833  26.955  -3.211  1.00  0.98           H  
ATOM    667  OG1 THR A  43      -8.231  26.244  -3.906  1.00  0.98           O  
ATOM    668  HG1 THR A  43      -7.722  26.948  -4.314  1.00  0.98           H  
ATOM    669  N   LEU A  44      -6.666  23.227  -0.866  1.00  0.98           N  
ATOM    670  H   LEU A  44      -6.476  22.800  -1.762  1.00  0.98           H  
ATOM    671  CA  LEU A  44      -5.781  22.866   0.238  1.00  0.98           C  
ATOM    672  HA  LEU A  44      -6.192  23.255   1.170  1.00  0.98           H  
ATOM    673  C   LEU A  44      -4.414  23.516   0.049  1.00  0.98           C  
ATOM    674  CB  LEU A  44      -5.661  21.336   0.343  1.00  0.98           C  
ATOM    675  HB2 LEU A  44      -5.582  20.922  -0.663  1.00  0.98           H  
ATOM    676  HB3 LEU A  44      -4.744  21.078   0.872  1.00  0.98           H  
ATOM    677  O   LEU A  44      -3.843  23.481  -1.040  1.00  0.98           O  
ATOM    678  CG  LEU A  44      -6.844  20.689   1.075  1.00  0.98           C  
ATOM    679  HG  LEU A  44      -7.777  21.062   0.652  1.00  0.98           H  
ATOM    680  CD1 LEU A  44      -6.804  19.175   0.914  1.00  0.98           C  
ATOM    681 HD11 LEU A  44      -6.847  18.925  -0.147  1.00  0.98           H  
ATOM    682 HD12 LEU A  44      -7.669  18.738   1.414  1.00  0.98           H  
ATOM    683 HD13 LEU A  44      -5.886  18.768   1.338  1.00  0.98           H  
ATOM    684  CD2 LEU A  44      -6.793  20.970   2.581  1.00  0.98           C  
ATOM    685 HD21 LEU A  44      -7.609  20.458   3.090  1.00  0.98           H  
ATOM    686 HD22 LEU A  44      -6.874  22.039   2.776  1.00  0.98           H  
ATOM    687 HD23 LEU A  44      -5.848  20.612   2.992  1.00  0.98           H  
ATOM    688  N   VAL A  45      -3.890  24.100   1.126  1.00  0.99           N  
ATOM    689  H   VAL A  45      -4.460  24.157   1.958  1.00  0.99           H  
ATOM    690  CA  VAL A  45      -2.528  24.630   1.213  1.00  0.99           C  
ATOM    691  HA  VAL A  45      -1.971  24.323   0.327  1.00  0.99           H  
ATOM    692  C   VAL A  45      -1.867  24.030   2.447  1.00  0.99           C  
ATOM    693  CB  VAL A  45      -2.505  26.167   1.267  1.00  0.99           C  
ATOM    694  HB  VAL A  45      -2.956  26.509   2.199  1.00  0.99           H  
ATOM    695  O   VAL A  45      -2.192  24.409   3.573  1.00  0.99           O  
ATOM    696  CG1 VAL A  45      -1.060  26.682   1.196  1.00  0.99           C  
ATOM    697 HG11 VAL A  45      -0.488  26.312   2.047  1.00  0.99           H  
ATOM    698 HG12 VAL A  45      -0.588  26.336   0.277  1.00  0.99           H  
ATOM    699 HG13 VAL A  45      -1.050  27.772   1.225  1.00  0.99           H  
ATOM    700  CG2 VAL A  45      -3.282  26.802   0.109  1.00  0.99           C  
ATOM    701 HG21 VAL A  45      -4.336  26.535   0.185  1.00  0.99           H  
ATOM    702 HG22 VAL A  45      -2.887  26.439  -0.840  1.00  0.99           H  
ATOM    703 HG23 VAL A  45      -3.206  27.888   0.165  1.00  0.99           H  
ATOM    704  N   VAL A  46      -0.947  23.088   2.253  1.00  0.99           N  
ATOM    705  H   VAL A  46      -0.697  22.848   1.304  1.00  0.99           H  
ATOM    706  CA  VAL A  46      -0.311  22.357   3.355  1.00  0.99           C  
ATOM    707  HA  VAL A  46      -0.659  22.775   4.300  1.00  0.99           H  
ATOM    708  C   VAL A  46       1.194  22.548   3.312  1.00  0.99           C  
ATOM    709  CB  VAL A  46      -0.715  20.873   3.381  1.00  0.99           C  
ATOM    710  HB  VAL A  46      -0.318  20.364   2.502  1.00  0.99           H  
ATOM    711  O   VAL A  46       1.874  22.034   2.426  1.00  0.99           O  
ATOM    712  CG1 VAL A  46      -0.143  20.203   4.641  1.00  0.99           C  
ATOM    713 HG11 VAL A  46      -0.473  19.166   4.699  1.00  0.99           H  
ATOM    714 HG12 VAL A  46      -0.478  20.727   5.536  1.00  0.99           H  
ATOM    715 HG13 VAL A  46       0.946  20.204   4.609  1.00  0.99           H  
ATOM    716  CG2 VAL A  46      -2.249  20.757   3.370  1.00  0.99           C  
ATOM    717 HG21 VAL A  46      -2.611  20.855   2.347  1.00  0.99           H  
ATOM    718 HG22 VAL A  46      -2.581  19.796   3.765  1.00  0.99           H  
ATOM    719 HG23 VAL A  46      -2.698  21.544   3.976  1.00  0.99           H  
ATOM    720  N   LYS A  47       1.723  23.280   4.295  1.00  0.99           N  
ATOM    721  H   LYS A  47       1.101  23.628   5.011  1.00  0.99           H  
ATOM    722  CA  LYS A  47       3.165  23.441   4.481  1.00  0.99           C  
ATOM    723  HA  LYS A  47       3.657  23.424   3.509  1.00  0.99           H  
ATOM    724  C   LYS A  47       3.697  22.271   5.297  1.00  0.99           C  
ATOM    725  CB  LYS A  47       3.457  24.796   5.131  1.00  0.99           C  
ATOM    726  HB2 LYS A  47       2.994  25.581   4.533  1.00  0.99           H  
ATOM    727  HB3 LYS A  47       3.029  24.823   6.134  1.00  0.99           H  
ATOM    728  O   LYS A  47       3.378  22.139   6.476  1.00  0.99           O  
ATOM    729  CG  LYS A  47       4.968  25.052   5.203  1.00  0.99           C  
ATOM    730  HG2 LYS A  47       5.450  24.276   5.799  1.00  0.99           H  
ATOM    731  HG3 LYS A  47       5.385  25.036   4.196  1.00  0.99           H  
ATOM    732  CD  LYS A  47       5.241  26.411   5.847  1.00  0.99           C  
ATOM    733  HD2 LYS A  47       4.843  26.410   6.862  1.00  0.99           H  
ATOM    734  HD3 LYS A  47       4.745  27.189   5.266  1.00  0.99           H  
ATOM    735  CE  LYS A  47       6.747  26.673   5.881  1.00  0.99           C  
ATOM    736  HE2 LYS A  47       7.229  25.862   6.427  1.00  0.99           H  
ATOM    737  HE3 LYS A  47       7.131  26.662   4.861  1.00  0.99           H  
ATOM    738  NZ  LYS A  47       7.037  27.971   6.533  1.00  0.99           N  
ATOM    739  HZ1 LYS A  47       6.662  27.972   7.470  1.00  0.99           H  
ATOM    740  HZ2 LYS A  47       8.034  28.127   6.573  1.00  0.99           H  
ATOM    741  HZ3 LYS A  47       6.610  28.724   6.013  1.00  0.99           H  
ATOM    742  N   VAL A  48       4.521  21.436   4.680  1.00  0.99           N  
ATOM    743  H   VAL A  48       4.739  21.609   3.709  1.00  0.99           H  
ATOM    744  CA  VAL A  48       5.186  20.312   5.341  1.00  0.99           C  
ATOM    745  HA  VAL A  48       4.626  20.040   6.235  1.00  0.99           H  
ATOM    746  C   VAL A  48       6.582  20.748   5.762  1.00  0.99           C  
ATOM    747  CB  VAL A  48       5.217  19.073   4.432  1.00  0.99           C  
ATOM    748  HB  VAL A  48       5.751  19.309   3.512  1.00  0.99           H  
ATOM    749  O   VAL A  48       7.386  21.140   4.923  1.00  0.99           O  
ATOM    750  CG1 VAL A  48       5.908  17.894   5.128  1.00  0.99           C  
ATOM    751 HG11 VAL A  48       5.863  17.010   4.493  1.00  0.99           H  
ATOM    752 HG12 VAL A  48       6.957  18.124   5.315  1.00  0.99           H  
ATOM    753 HG13 VAL A  48       5.407  17.681   6.073  1.00  0.99           H  
ATOM    754  CG2 VAL A  48       3.794  18.626   4.069  1.00  0.99           C  
ATOM    755 HG21 VAL A  48       3.832  17.750   3.422  1.00  0.99           H  
ATOM    756 HG22 VAL A  48       3.268  19.421   3.541  1.00  0.99           H  
ATOM    757 HG23 VAL A  48       3.235  18.361   4.967  1.00  0.99           H  
ATOM    758  N   ILE A  49       6.878  20.678   7.057  1.00  0.99           N  
ATOM    759  H   ILE A  49       6.156  20.339   7.676  1.00  0.99           H  
ATOM    760  CA  ILE A  49       8.176  20.997   7.655  1.00  0.99           C  
ATOM    761  HA  ILE A  49       8.833  21.431   6.901  1.00  0.99           H  
ATOM    762  C   ILE A  49       8.798  19.691   8.137  1.00  0.99           C  
ATOM    763  CB  ILE A  49       8.023  22.016   8.806  1.00  0.99           C  
ATOM    764  HB  ILE A  49       7.393  21.575   9.578  1.00  0.99           H  
ATOM    765  O   ILE A  49       8.287  19.052   9.061  1.00  0.99           O  
ATOM    766  CG1 ILE A  49       7.346  23.314   8.310  1.00  0.99           C  
ATOM    767 HG12 ILE A  49       6.407  23.070   7.813  1.00  0.99           H  
ATOM    768 HG13 ILE A  49       7.992  23.811   7.586  1.00  0.99           H  
ATOM    769  CG2 ILE A  49       9.407  22.322   9.417  1.00  0.99           C  
ATOM    770 HG21 ILE A  49       9.304  22.997  10.266  1.00  0.99           H  
ATOM    771 HG22 ILE A  49      10.052  22.781   8.667  1.00  0.99           H  
ATOM    772 HG23 ILE A  49       9.881  21.408   9.775  1.00  0.99           H  
ATOM    773  CD1 ILE A  49       6.999  24.301   9.429  1.00  0.99           C  
ATOM    774 HD11 ILE A  49       6.387  23.807  10.184  1.00  0.99           H  
ATOM    775 HD12 ILE A  49       7.902  24.699   9.892  1.00  0.99           H  
ATOM    776 HD13 ILE A  49       6.437  25.133   9.006  1.00  0.99           H  
ATOM    777  N   ASN A  50       9.914  19.292   7.533  1.00  0.99           N  
ATOM    778  H   ASN A  50      10.342  19.875   6.828  1.00  0.99           H  
ATOM    779  CA  ASN A  50      10.563  18.041   7.881  1.00  0.99           C  
ATOM    780  HA  ASN A  50       9.801  17.349   8.239  1.00  0.99           H  
ATOM    781  C   ASN A  50      11.576  18.230   9.019  1.00  0.99           C  
ATOM    782  CB  ASN A  50      11.168  17.404   6.625  1.00  0.99           C  
ATOM    783  HB2 ASN A  50      10.408  17.318   5.848  1.00  0.99           H  
ATOM    784  HB3 ASN A  50      11.981  18.027   6.253  1.00  0.99           H  
ATOM    785  O   ASN A  50      12.707  18.652   8.795  1.00  0.99           O  
ATOM    786  CG  ASN A  50      11.699  16.016   6.924  1.00  0.99           C  
ATOM    787  ND2 ASN A  50      12.351  15.398   5.979  1.00  0.99           N  
ATOM    788 HD21 ASN A  50      12.630  14.446   6.169  1.00  0.99           H  
ATOM    789 HD22 ASN A  50      12.423  15.777   5.046  1.00  0.99           H  
ATOM    790  OD1 ASN A  50      11.507  15.466   8.001  1.00  0.99           O  
ATOM    791  N   ARG A  51      11.186  17.887  10.251  1.00  0.99           N  
ATOM    792  H   ARG A  51      10.244  17.543  10.372  1.00  0.99           H  
ATOM    793  CA  ARG A  51      12.083  17.815  11.422  1.00  0.99           C  
ATOM    794  HA  ARG A  51      13.007  18.349  11.202  1.00  0.99           H  
ATOM    795  C   ARG A  51      12.514  16.381  11.746  1.00  0.99           C  
ATOM    796  CB  ARG A  51      11.427  18.471  12.646  1.00  0.99           C  
ATOM    797  HB2 ARG A  51      10.525  17.924  12.920  1.00  0.99           H  
ATOM    798  HB3 ARG A  51      12.122  18.411  13.483  1.00  0.99           H  
ATOM    799  O   ARG A  51      13.164  16.147  12.764  1.00  0.99           O  
ATOM    800  CG  ARG A  51      11.073  19.944  12.425  1.00  0.99           C  
ATOM    801  HG2 ARG A  51      11.958  20.487  12.092  1.00  0.99           H  
ATOM    802  HG3 ARG A  51      10.289  20.026  11.672  1.00  0.99           H  
ATOM    803  CD  ARG A  51      10.572  20.536  13.744  1.00  0.99           C  
ATOM    804  HD2 ARG A  51      11.349  20.418  14.500  1.00  0.99           H  
ATOM    805  HD3 ARG A  51       9.691  19.980  14.063  1.00  0.99           H  
ATOM    806  NE  ARG A  51      10.247  21.966  13.608  1.00  0.99           N  
ATOM    807  HE  ARG A  51      10.545  22.424  12.759  1.00  0.99           H  
ATOM    808  NH1 ARG A  51       9.168  22.204  15.622  1.00  0.99           N  
ATOM    809 HH11 ARG A  51       8.646  22.777  16.269  1.00  0.99           H  
ATOM    810 HH12 ARG A  51       9.270  21.213  15.789  1.00  0.99           H  
ATOM    811  NH2 ARG A  51       9.393  23.968  14.275  1.00  0.99           N  
ATOM    812 HH21 ARG A  51       9.673  24.388  13.401  1.00  0.99           H  
ATOM    813 HH22 ARG A  51       8.845  24.513  14.926  1.00  0.99           H  
ATOM    814  CZ  ARG A  51       9.609  22.703  14.500  1.00  0.99           C  
ATOM    815  N   ALA A  52      12.132  15.409  10.923  1.00  0.98           N  
ATOM    816  H   ALA A  52      11.668  15.663  10.062  1.00  0.98           H  
ATOM    817  CA  ALA A  52      12.539  14.026  11.083  1.00  0.98           C  
ATOM    818  HA  ALA A  52      12.632  13.810  12.148  1.00  0.98           H  
ATOM    819  C   ALA A  52      13.911  13.779  10.445  1.00  0.98           C  
ATOM    820  CB  ALA A  52      11.446  13.114  10.521  1.00  0.98           C  
ATOM    821  HB1 ALA A  52      10.532  13.261  11.096  1.00  0.98           H  
ATOM    822  HB2 ALA A  52      11.747  12.069  10.593  1.00  0.98           H  
ATOM    823  HB3 ALA A  52      11.259  13.350   9.473  1.00  0.98           H  
ATOM    824  O   ALA A  52      14.421  14.567   9.656  1.00  0.98           O  
ATOM    825  N   ARG A  53      14.508  12.631  10.776  1.00  0.97           N  
ATOM    826  H   ARG A  53      14.039  12.042  11.449  1.00  0.97           H  
ATOM    827  CA  ARG A  53      15.808  12.195  10.236  1.00  0.97           C  
ATOM    828  HA  ARG A  53      16.458  13.068  10.171  1.00  0.97           H  
ATOM    829  C   ARG A  53      15.748  11.634   8.811  1.00  0.97           C  
ATOM    830  CB  ARG A  53      16.452  11.189  11.203  1.00  0.97           C  
ATOM    831  HB2 ARG A  53      16.478  11.626  12.201  1.00  0.97           H  
ATOM    832  HB3 ARG A  53      17.481  11.015  10.889  1.00  0.97           H  
ATOM    833  O   ARG A  53      16.781  11.263   8.267  1.00  0.97           O  
ATOM    834  CG  ARG A  53      15.713   9.838  11.252  1.00  0.97           C  
ATOM    835  HG2 ARG A  53      15.727   9.372  10.267  1.00  0.97           H  
ATOM    836  HG3 ARG A  53      14.679   9.991  11.561  1.00  0.97           H  
ATOM    837  CD  ARG A  53      16.399   8.899  12.249  1.00  0.97           C  
ATOM    838  HD2 ARG A  53      17.427   8.736  11.926  1.00  0.97           H  
ATOM    839  HD3 ARG A  53      16.413   9.383  13.225  1.00  0.97           H  
ATOM    840  NE  ARG A  53      15.705   7.601  12.355  1.00  0.97           N  
ATOM    841  HE  ARG A  53      14.991   7.398  11.670  1.00  0.97           H  
ATOM    842  NH1 ARG A  53      16.900   6.752  14.116  1.00  0.97           N  
ATOM    843 HH11 ARG A  53      17.079   5.997  14.763  1.00  0.97           H  
ATOM    844 HH12 ARG A  53      17.457   7.594  14.136  1.00  0.97           H  
ATOM    845  NH2 ARG A  53      15.271   5.532  13.230  1.00  0.97           N  
ATOM    846 HH21 ARG A  53      14.621   5.328  12.484  1.00  0.97           H  
ATOM    847 HH22 ARG A  53      15.470   4.789  13.885  1.00  0.97           H  
ATOM    848  CZ  ARG A  53      15.954   6.639  13.228  1.00  0.97           C  
ATOM    849  N   TYR A  54      14.552  11.480   8.251  1.00  0.98           N  
ATOM    850  H   TYR A  54      13.762  11.944   8.677  1.00  0.98           H  
ATOM    851  CA  TYR A  54      14.333  10.841   6.957  1.00  0.98           C  
ATOM    852  HA  TYR A  54      15.266  10.407   6.597  1.00  0.98           H  
ATOM    853  C   TYR A  54      13.869  11.854   5.928  1.00  0.98           C  
ATOM    854  CB  TYR A  54      13.300   9.719   7.080  1.00  0.98           C  
ATOM    855  HB2 TYR A  54      12.362  10.140   7.443  1.00  0.98           H  
ATOM    856  HB3 TYR A  54      13.112   9.309   6.088  1.00  0.98           H  
ATOM    857  O   TYR A  54      13.100  12.753   6.251  1.00  0.98           O  
ATOM    858  CG  TYR A  54      13.736   8.586   7.977  1.00  0.98           C  
ATOM    859  CD1 TYR A  54      14.801   7.761   7.576  1.00  0.98           C  
ATOM    860  HD1 TYR A  54      15.291   7.944   6.631  1.00  0.98           H  
ATOM    861  CD2 TYR A  54      13.080   8.359   9.198  1.00  0.98           C  
ATOM    862  HD2 TYR A  54      12.257   9.001   9.476  1.00  0.98           H  
ATOM    863  CE1 TYR A  54      15.212   6.703   8.399  1.00  0.98           C  
ATOM    864  HE1 TYR A  54      16.026   6.063   8.092  1.00  0.98           H  
ATOM    865  CE2 TYR A  54      13.470   7.289  10.022  1.00  0.98           C  
ATOM    866  HE2 TYR A  54      12.932   7.075  10.934  1.00  0.98           H  
ATOM    867  OH  TYR A  54      14.977   5.466  10.397  1.00  0.98           O  
ATOM    868  HH  TYR A  54      15.645   4.931   9.964  1.00  0.98           H  
ATOM    869  CZ  TYR A  54      14.540   6.468   9.609  1.00  0.98           C  
ATOM    870  N   ASN A  55      14.293  11.647   4.689  1.00  0.98           N  
ATOM    871  H   ASN A  55      14.950  10.898   4.524  1.00  0.98           H  
ATOM    872  CA  ASN A  55      13.651  12.212   3.511  1.00  0.98           C  
ATOM    873  HA  ASN A  55      13.726  13.300   3.526  1.00  0.98           H  
ATOM    874  C   ASN A  55      12.168  11.825   3.483  1.00  0.98           C  
ATOM    875  CB  ASN A  55      14.400  11.647   2.297  1.00  0.98           C  
ATOM    876  HB2 ASN A  55      13.781  11.709   1.402  1.00  0.98           H  
ATOM    877  HB3 ASN A  55      14.583  10.582   2.437  1.00  0.98           H  
ATOM    878  O   ASN A  55      11.825  10.692   3.832  1.00  0.98           O  
ATOM    879  CG  ASN A  55      15.724  12.338   2.037  1.00  0.98           C  
ATOM    880  ND2 ASN A  55      16.401  11.938   0.990  1.00  0.98           N  
ATOM    881 HD21 ASN A  55      17.259  12.426   0.779  1.00  0.98           H  
ATOM    882 HD22 ASN A  55      15.981  11.280   0.349  1.00  0.98           H  
ATOM    883  OD1 ASN A  55      16.180  13.204   2.769  1.00  0.98           O  
ATOM    884  N   ILE A  56      11.301  12.764   3.103  1.00  0.98           N  
ATOM    885  H   ILE A  56      11.630  13.690   2.868  1.00  0.98           H  
ATOM    886  CA  ILE A  56       9.861  12.518   3.071  1.00  0.98           C  
ATOM    887  HA  ILE A  56       9.714  11.463   2.839  1.00  0.98           H  
ATOM    888  C   ILE A  56       9.155  13.313   1.978  1.00  0.98           C  
ATOM    889  CB  ILE A  56       9.249  12.782   4.466  1.00  0.98           C  
ATOM    890  HB  ILE A  56       9.895  12.296   5.197  1.00  0.98           H  
ATOM    891  O   ILE A  56       9.474  14.471   1.719  1.00  0.98           O  
ATOM    892  CG1 ILE A  56       7.863  12.117   4.572  1.00  0.98           C  
ATOM    893 HG12 ILE A  56       7.141  12.649   3.952  1.00  0.98           H  
ATOM    894 HG13 ILE A  56       7.937  11.091   4.210  1.00  0.98           H  
ATOM    895  CG2 ILE A  56       9.190  14.280   4.821  1.00  0.98           C  
ATOM    896 HG21 ILE A  56       8.389  14.771   4.270  1.00  0.98           H  
ATOM    897 HG22 ILE A  56       9.023  14.399   5.891  1.00  0.98           H  
ATOM    898 HG23 ILE A  56      10.135  14.758   4.564  1.00  0.98           H  
ATOM    899  CD1 ILE A  56       7.329  12.068   6.002  1.00  0.98           C  
ATOM    900 HD11 ILE A  56       8.106  11.721   6.683  1.00  0.98           H  
ATOM    901 HD12 ILE A  56       6.502  11.360   6.037  1.00  0.98           H  
ATOM    902 HD13 ILE A  56       6.974  13.054   6.303  1.00  0.98           H  
ATOM    903  N   THR A  57       8.134  12.712   1.395  1.00  0.98           N  
ATOM    904  H   THR A  57       8.042  11.712   1.500  1.00  0.98           H  
ATOM    905  CA  THR A  57       7.094  13.368   0.609  1.00  0.98           C  
ATOM    906  HA  THR A  57       7.217  14.450   0.647  1.00  0.98           H  
ATOM    907  C   THR A  57       5.729  13.017   1.187  1.00  0.98           C  
ATOM    908  CB  THR A  57       7.148  12.938  -0.852  1.00  0.98           C  
ATOM    909  HB  THR A  57       6.368  13.491  -1.376  1.00  0.98           H  
ATOM    910  O   THR A  57       5.593  12.001   1.867  1.00  0.98           O  
ATOM    911  CG2 THR A  57       8.478  13.226  -1.533  1.00  0.98           C  
ATOM    912 HG21 THR A  57       9.264  12.610  -1.096  1.00  0.98           H  
ATOM    913 HG22 THR A  57       8.393  12.993  -2.595  1.00  0.98           H  
ATOM    914 HG23 THR A  57       8.715  14.284  -1.423  1.00  0.98           H  
ATOM    915  OG1 THR A  57       6.915  11.556  -0.966  1.00  0.98           O  
ATOM    916  HG1 THR A  57       6.495  11.470  -1.826  1.00  0.98           H  
ATOM    917  N   ILE A  58       4.719  13.851   0.937  1.00  0.99           N  
ATOM    918  H   ILE A  58       4.862  14.606   0.281  1.00  0.99           H  
ATOM    919  CA  ILE A  58       3.329  13.582   1.310  1.00  0.99           C  
ATOM    920  HA  ILE A  58       3.263  12.629   1.834  1.00  0.99           H  
ATOM    921  C   ILE A  58       2.526  13.453   0.024  1.00  0.99           C  
ATOM    922  CB  ILE A  58       2.756  14.677   2.237  1.00  0.99           C  
ATOM    923  HB  ILE A  58       2.826  15.633   1.719  1.00  0.99           H  
ATOM    924  O   ILE A  58       2.468  14.396  -0.758  1.00  0.99           O  
ATOM    925  CG1 ILE A  58       3.548  14.811   3.558  1.00  0.99           C  
ATOM    926 HG12 ILE A  58       4.575  15.096   3.330  1.00  0.99           H  
ATOM    927 HG13 ILE A  58       3.109  15.622   4.140  1.00  0.99           H  
ATOM    928  CG2 ILE A  58       1.265  14.422   2.531  1.00  0.99           C  
ATOM    929 HG21 ILE A  58       0.676  14.562   1.624  1.00  0.99           H  
ATOM    930 HG22 ILE A  58       0.898  15.132   3.273  1.00  0.99           H  
ATOM    931 HG23 ILE A  58       1.111  13.405   2.890  1.00  0.99           H  
ATOM    932  CD1 ILE A  58       3.582  13.562   4.453  1.00  0.99           C  
ATOM    933 HD11 ILE A  58       4.062  12.731   3.936  1.00  0.99           H  
ATOM    934 HD12 ILE A  58       2.572  13.275   4.745  1.00  0.99           H  
ATOM    935 HD13 ILE A  58       4.155  13.783   5.353  1.00  0.99           H  
ATOM    936  N   HIS A  59       1.922  12.289  -0.171  1.00  0.99           N  
ATOM    937  H   HIS A  59       1.993  11.581   0.546  1.00  0.99           H  
ATOM    938  CA  HIS A  59       1.019  12.011  -1.270  1.00  0.99           C  
ATOM    939  HA  HIS A  59       1.221  12.741  -2.054  1.00  0.99           H  
ATOM    940  C   HIS A  59      -0.438  12.196  -0.852  1.00  0.99           C  
ATOM    941  CB  HIS A  59       1.305  10.622  -1.839  1.00  0.99           C  
ATOM    942  HB2 HIS A  59       1.282   9.898  -1.025  1.00  0.99           H  
ATOM    943  HB3 HIS A  59       2.299  10.632  -2.287  1.00  0.99           H  
ATOM    944  O   HIS A  59      -0.847  11.776   0.235  1.00  0.99           O  
ATOM    945  CG  HIS A  59       0.327  10.179  -2.893  1.00  0.99           C  
ATOM    946  CD2 HIS A  59      -0.405   9.029  -2.872  1.00  0.99           C  
ATOM    947  HD2 HIS A  59      -0.370   8.268  -2.106  1.00  0.99           H  
ATOM    948  ND1 HIS A  59      -0.016  10.844  -4.049  1.00  0.99           N  
ATOM    949  HD1 HIS A  59       0.333  11.731  -4.380  1.00  0.99           H  
ATOM    950  CE1 HIS A  59      -0.940  10.117  -4.694  1.00  0.99           C  
ATOM    951  HE1 HIS A  59      -1.393  10.389  -5.636  1.00  0.99           H  
ATOM    952  NE2 HIS A  59      -1.196   8.989  -4.012  1.00  0.99           N  
ATOM    953  N   TRP A  60      -1.210  12.824  -1.735  1.00  0.98           N  
ATOM    954  H   TRP A  60      -0.788  13.088  -2.613  1.00  0.98           H  
ATOM    955  CA  TRP A  60      -2.636  13.099  -1.573  1.00  0.98           C  
ATOM    956  HA  TRP A  60      -2.906  13.036  -0.518  1.00  0.98           H  
ATOM    957  C   TRP A  60      -3.431  12.042  -2.326  1.00  0.98           C  
ATOM    958  CB  TRP A  60      -2.936  14.520  -2.052  1.00  0.98           C  
ATOM    959  HB2 TRP A  60      -3.978  14.750  -1.826  1.00  0.98           H  
ATOM    960  HB3 TRP A  60      -2.798  14.578  -3.132  1.00  0.98           H  
ATOM    961  O   TRP A  60      -3.857  12.252  -3.460  1.00  0.98           O  
ATOM    962  CG  TRP A  60      -2.078  15.551  -1.409  1.00  0.98           C  
ATOM    963  CD1 TRP A  60      -0.891  15.977  -1.879  1.00  0.98           C  
ATOM    964  HD1 TRP A  60      -0.433  15.612  -2.786  1.00  0.98           H  
ATOM    965  CD2 TRP A  60      -2.227  16.160  -0.102  1.00  0.98           C  
ATOM    966  CE2 TRP A  60      -1.092  16.989   0.143  1.00  0.98           C  
ATOM    967  CE3 TRP A  60      -3.180  16.030   0.924  1.00  0.98           C  
ATOM    968  HE3 TRP A  60      -4.028  15.379   0.773  1.00  0.98           H  
ATOM    969  NE1 TRP A  60      -0.315  16.851  -0.984  1.00  0.98           N  
ATOM    970  HE1 TRP A  60       0.627  17.195  -1.106  1.00  0.98           H  
ATOM    971  CH2 TRP A  60      -1.865  17.490   2.369  1.00  0.98           C  
ATOM    972  HH2 TRP A  60      -1.695  17.906   3.351  1.00  0.98           H  
ATOM    973  CZ2 TRP A  60      -0.916  17.674   1.351  1.00  0.98           C  
ATOM    974  HZ2 TRP A  60      -0.021  18.255   1.516  1.00  0.98           H  
ATOM    975  CZ3 TRP A  60      -2.987  16.675   2.152  1.00  0.98           C  
ATOM    976  HZ3 TRP A  60      -3.674  16.476   2.962  1.00  0.98           H  
ATOM    977  N   HIS A  61      -3.566  10.879  -1.701  1.00  0.98           N  
ATOM    978  H   HIS A  61      -3.282  10.803  -0.735  1.00  0.98           H  
ATOM    979  CA  HIS A  61      -4.030   9.676  -2.367  1.00  0.98           C  
ATOM    980  HA  HIS A  61      -3.350   9.474  -3.194  1.00  0.98           H  
ATOM    981  C   HIS A  61      -5.416   9.839  -2.980  1.00  0.98           C  
ATOM    982  CB  HIS A  61      -3.961   8.493  -1.409  1.00  0.98           C  
ATOM    983  HB2 HIS A  61      -2.976   8.467  -0.943  1.00  0.98           H  
ATOM    984  HB3 HIS A  61      -4.712   8.608  -0.628  1.00  0.98           H  
ATOM    985  O   HIS A  61      -6.382  10.186  -2.296  1.00  0.98           O  
ATOM    986  CG  HIS A  61      -4.173   7.193  -2.130  1.00  0.98           C  
ATOM    987  CD2 HIS A  61      -5.366   6.555  -2.337  1.00  0.98           C  
ATOM    988  HD2 HIS A  61      -6.336   6.882  -1.993  1.00  0.98           H  
ATOM    989  ND1 HIS A  61      -3.206   6.487  -2.802  1.00  0.98           N  
ATOM    990  HD1 HIS A  61      -2.326   6.869  -3.117  1.00  0.98           H  
ATOM    991  CE1 HIS A  61      -3.804   5.419  -3.355  1.00  0.98           C  
ATOM    992  HE1 HIS A  61      -3.333   4.720  -4.030  1.00  0.98           H  
ATOM    993  NE2 HIS A  61      -5.112   5.405  -3.080  1.00  0.98           N  
ATOM    994  N   GLY A  62      -5.484   9.580  -4.285  1.00  0.98           N  
ATOM    995  H   GLY A  62      -4.638   9.286  -4.753  1.00  0.98           H  
ATOM    996  CA  GLY A  62      -6.693   9.708  -5.085  1.00  0.98           C  
ATOM    997  HA2 GLY A  62      -7.529   9.295  -4.522  1.00  0.98           H  
ATOM    998  HA3 GLY A  62      -6.575   9.127  -6.000  1.00  0.98           H  
ATOM    999  C   GLY A  62      -7.062  11.135  -5.490  1.00  0.98           C  
ATOM   1000  O   GLY A  62      -8.008  11.294  -6.246  1.00  0.98           O  
ATOM   1001  N   VAL A  63      -6.350  12.181  -5.053  1.00  0.98           N  
ATOM   1002  H   VAL A  63      -5.527  12.017  -4.489  1.00  0.98           H  
ATOM   1003  CA  VAL A  63      -6.605  13.541  -5.553  1.00  0.98           C  
ATOM   1004  HA  VAL A  63      -7.678  13.726  -5.505  1.00  0.98           H  
ATOM   1005  C   VAL A  63      -6.175  13.620  -7.018  1.00  0.98           C  
ATOM   1006  CB  VAL A  63      -5.904  14.619  -4.704  1.00  0.98           C  
ATOM   1007  HB  VAL A  63      -4.830  14.434  -4.684  1.00  0.98           H  
ATOM   1008  O   VAL A  63      -5.048  13.268  -7.357  1.00  0.98           O  
ATOM   1009  CG1 VAL A  63      -6.139  16.030  -5.261  1.00  0.98           C  
ATOM   1010 HG11 VAL A  63      -5.703  16.763  -4.583  1.00  0.98           H  
ATOM   1011 HG12 VAL A  63      -5.631  16.141  -6.219  1.00  0.98           H  
ATOM   1012 HG13 VAL A  63      -7.206  16.221  -5.375  1.00  0.98           H  
ATOM   1013  CG2 VAL A  63      -6.441  14.625  -3.267  1.00  0.98           C  
ATOM   1014 HG21 VAL A  63      -5.961  15.417  -2.691  1.00  0.98           H  
ATOM   1015 HG22 VAL A  63      -7.517  14.798  -3.277  1.00  0.98           H  
ATOM   1016 HG23 VAL A  63      -6.230  13.669  -2.788  1.00  0.98           H  
ATOM   1017  N   ARG A  64      -7.044  14.134  -7.896  1.00  0.97           N  
ATOM   1018  H   ARG A  64      -7.989  14.299  -7.578  1.00  0.97           H  
ATOM   1019  CA  ARG A  64      -6.738  14.218  -9.337  1.00  0.97           C  
ATOM   1020  HA  ARG A  64      -6.444  13.227  -9.683  1.00  0.97           H  
ATOM   1021  C   ARG A  64      -5.554  15.121  -9.681  1.00  0.97           C  
ATOM   1022  CB  ARG A  64      -7.970  14.657 -10.138  1.00  0.97           C  
ATOM   1023  HB2 ARG A  64      -8.378  15.578  -9.722  1.00  0.97           H  
ATOM   1024  HB3 ARG A  64      -7.648  14.857 -11.160  1.00  0.97           H  
ATOM   1025  O   ARG A  64      -4.959  14.939 -10.725  1.00  0.97           O  
ATOM   1026  CG  ARG A  64      -9.060  13.576 -10.172  1.00  0.97           C  
ATOM   1027  HG2 ARG A  64      -9.479  13.461  -9.172  1.00  0.97           H  
ATOM   1028  HG3 ARG A  64      -8.630  12.622 -10.477  1.00  0.97           H  
ATOM   1029  CD  ARG A  64     -10.188  13.950 -11.139  1.00  0.97           C  
ATOM   1030  HD2 ARG A  64     -10.594  14.919 -10.846  1.00  0.97           H  
ATOM   1031  HD3 ARG A  64     -10.976  13.202 -11.049  1.00  0.97           H  
ATOM   1032  NE  ARG A  64      -9.711  13.988 -12.539  1.00  0.97           N  
ATOM   1033  HE  ARG A  64      -8.792  13.609 -12.719  1.00  0.97           H  
ATOM   1034  NH1 ARG A  64     -11.532  14.995 -13.499  1.00  0.97           N  
ATOM   1035 HH11 ARG A  64     -11.990  15.285 -14.351  1.00  0.97           H  
ATOM   1036 HH12 ARG A  64     -11.996  14.978 -12.602  1.00  0.97           H  
ATOM   1037  NH2 ARG A  64      -9.814  14.370 -14.780  1.00  0.97           N  
ATOM   1038 HH21 ARG A  64      -8.892  13.996 -14.954  1.00  0.97           H  
ATOM   1039 HH22 ARG A  64     -10.246  14.678 -15.639  1.00  0.97           H  
ATOM   1040  CZ  ARG A  64     -10.351  14.453 -13.596  1.00  0.97           C  
ATOM   1041  N   GLN A  65      -5.202  16.095  -8.841  1.00  0.97           N  
ATOM   1042  H   GLN A  65      -5.711  16.157  -7.971  1.00  0.97           H  
ATOM   1043  CA  GLN A  65      -4.047  16.983  -9.060  1.00  0.97           C  
ATOM   1044  HA  GLN A  65      -4.127  17.803  -8.346  1.00  0.97           H  
ATOM   1045  C   GLN A  65      -4.045  17.644 -10.451  1.00  0.97           C  
ATOM   1046  CB  GLN A  65      -2.732  16.226  -8.778  1.00  0.97           C  
ATOM   1047  HB2 GLN A  65      -1.881  16.868  -9.005  1.00  0.97           H  
ATOM   1048  HB3 GLN A  65      -2.681  15.355  -9.431  1.00  0.97           H  
ATOM   1049  O   GLN A  65      -3.027  17.664 -11.146  1.00  0.97           O  
ATOM   1050  CG  GLN A  65      -2.579  15.736  -7.338  1.00  0.97           C  
ATOM   1051  HG2 GLN A  65      -3.455  15.164  -7.033  1.00  0.97           H  
ATOM   1052  HG3 GLN A  65      -1.728  15.056  -7.304  1.00  0.97           H  
ATOM   1053  CD  GLN A  65      -2.343  16.845  -6.326  1.00  0.97           C  
ATOM   1054  NE2 GLN A  65      -2.092  16.471  -5.096  1.00  0.97           N  
ATOM   1055 HE21 GLN A  65      -1.808  17.181  -4.436  1.00  0.97           H  
ATOM   1056 HE22 GLN A  65      -2.023  15.485  -4.890  1.00  0.97           H  
ATOM   1057  OE1 GLN A  65      -2.390  18.038  -6.604  1.00  0.97           O  
ATOM   1058  N   MET A  66      -5.204  18.154 -10.885  1.00  0.97           N  
ATOM   1059  H   MET A  66      -6.007  18.100 -10.275  1.00  0.97           H  
ATOM   1060  CA  MET A  66      -5.381  18.723 -12.224  1.00  0.97           C  
ATOM   1061  HA  MET A  66      -5.198  17.939 -12.960  1.00  0.97           H  
ATOM   1062  C   MET A  66      -4.374  19.850 -12.471  1.00  0.97           C  
ATOM   1063  CB  MET A  66      -6.816  19.246 -12.411  1.00  0.97           C  
ATOM   1064  HB2 MET A  66      -7.035  19.991 -11.645  1.00  0.97           H  
ATOM   1065  HB3 MET A  66      -6.888  19.734 -13.383  1.00  0.97           H  
ATOM   1066  O   MET A  66      -4.489  20.924 -11.881  1.00  0.97           O  
ATOM   1067  CG  MET A  66      -7.879  18.144 -12.340  1.00  0.97           C  
ATOM   1068  HG2 MET A  66      -7.890  17.740 -11.328  1.00  0.97           H  
ATOM   1069  HG3 MET A  66      -8.855  18.592 -12.525  1.00  0.97           H  
ATOM   1070  SD  MET A  66      -7.654  16.759 -13.489  1.00  0.97           S  
ATOM   1071  CE  MET A  66      -7.909  17.556 -15.099  1.00  0.97           C  
ATOM   1072  HE1 MET A  66      -8.887  18.038 -15.125  1.00  0.97           H  
ATOM   1073  HE2 MET A  66      -7.126  18.292 -15.281  1.00  0.97           H  
ATOM   1074  HE3 MET A  66      -7.867  16.799 -15.882  1.00  0.97           H  
ATOM   1075  N   ARG A  67      -3.395  19.603 -13.355  1.00  0.96           N  
ATOM   1076  H   ARG A  67      -3.368  18.668 -13.735  1.00  0.96           H  
ATOM   1077  CA  ARG A  67      -2.266  20.500 -13.691  1.00  0.96           C  
ATOM   1078  HA  ARG A  67      -1.674  19.994 -14.454  1.00  0.96           H  
ATOM   1079  C   ARG A  67      -1.292  20.785 -12.539  1.00  0.96           C  
ATOM   1080  CB  ARG A  67      -2.776  21.823 -14.289  1.00  0.96           C  
ATOM   1081  HB2 ARG A  67      -3.182  22.427 -13.478  1.00  0.96           H  
ATOM   1082  HB3 ARG A  67      -1.925  22.366 -14.700  1.00  0.96           H  
ATOM   1083  O   ARG A  67      -0.269  21.430 -12.767  1.00  0.96           O  
ATOM   1084  CG  ARG A  67      -3.834  21.690 -15.399  1.00  0.96           C  
ATOM   1085  HG2 ARG A  67      -3.358  21.409 -16.338  1.00  0.96           H  
ATOM   1086  HG3 ARG A  67      -4.578  20.934 -15.147  1.00  0.96           H  
ATOM   1087  CD  ARG A  67      -4.577  23.018 -15.551  1.00  0.96           C  
ATOM   1088  HD2 ARG A  67      -5.404  22.886 -16.248  1.00  0.96           H  
ATOM   1089  HD3 ARG A  67      -5.019  23.260 -14.584  1.00  0.96           H  
ATOM   1090  NE  ARG A  67      -3.686  24.097 -16.019  1.00  0.96           N  
ATOM   1091  HE  ARG A  67      -3.002  23.848 -16.720  1.00  0.96           H  
ATOM   1092  NH1 ARG A  67      -4.238  25.671 -14.443  1.00  0.96           N  
ATOM   1093 HH11 ARG A  67      -4.930  25.013 -14.114  1.00  0.96           H  
ATOM   1094 HH12 ARG A  67      -3.720  26.094 -13.685  1.00  0.96           H  
ATOM   1095  NH2 ARG A  67      -2.611  26.084 -15.894  1.00  0.96           N  
ATOM   1096 HH21 ARG A  67      -2.434  26.941 -15.391  1.00  0.96           H  
ATOM   1097 HH22 ARG A  67      -2.092  25.804 -16.713  1.00  0.96           H  
ATOM   1098  CZ  ARG A  67      -3.526  25.277 -15.457  1.00  0.96           C  
ATOM   1099  N   THR A  68      -1.557  20.281 -11.336  1.00  0.97           N  
ATOM   1100  H   THR A  68      -2.407  19.745 -11.233  1.00  0.97           H  
ATOM   1101  CA  THR A  68      -0.760  20.486 -10.117  1.00  0.97           C  
ATOM   1102  HA  THR A  68      -0.054  21.296 -10.300  1.00  0.97           H  
ATOM   1103  C   THR A  68       0.080  19.257  -9.777  1.00  0.97           C  
ATOM   1104  CB  THR A  68      -1.631  20.926  -8.923  1.00  0.97           C  
ATOM   1105  HB  THR A  68      -1.003  21.032  -8.038  1.00  0.97           H  
ATOM   1106  O   THR A  68       0.286  18.957  -8.606  1.00  0.97           O  
ATOM   1107  CG2 THR A  68      -2.295  22.277  -9.182  1.00  0.97           C  
ATOM   1108 HG21 THR A  68      -1.540  23.018  -9.444  1.00  0.97           H  
ATOM   1109 HG22 THR A  68      -2.808  22.605  -8.278  1.00  0.97           H  
ATOM   1110 HG23 THR A  68      -3.016  22.197  -9.995  1.00  0.97           H  
ATOM   1111  OG1 THR A  68      -2.650  19.988  -8.654  1.00  0.97           O  
ATOM   1112  HG1 THR A  68      -2.323  19.372  -7.994  1.00  0.97           H  
ATOM   1113  N   GLY A  69       0.598  18.541 -10.785  1.00  0.98           N  
ATOM   1114  H   GLY A  69       0.349  18.805 -11.727  1.00  0.98           H  
ATOM   1115  CA  GLY A  69       1.359  17.298 -10.589  1.00  0.98           C  
ATOM   1116  HA2 GLY A  69       1.752  16.964 -11.549  1.00  0.98           H  
ATOM   1117  HA3 GLY A  69       0.689  16.528 -10.207  1.00  0.98           H  
ATOM   1118  C   GLY A  69       2.528  17.420  -9.605  1.00  0.98           C  
ATOM   1119  O   GLY A  69       2.795  16.484  -8.861  1.00  0.98           O  
ATOM   1120  N   TRP A  70       3.159  18.595  -9.500  1.00  0.98           N  
ATOM   1121  H   TRP A  70       2.909  19.329 -10.147  1.00  0.98           H  
ATOM   1122  CA  TRP A  70       4.196  18.893  -8.497  1.00  0.98           C  
ATOM   1123  HA  TRP A  70       5.054  18.242  -8.664  1.00  0.98           H  
ATOM   1124  C   TRP A  70       3.738  18.688  -7.047  1.00  0.98           C  
ATOM   1125  CB  TRP A  70       4.634  20.350  -8.667  1.00  0.98           C  
ATOM   1126  HB2 TRP A  70       5.460  20.547  -7.984  1.00  0.98           H  
ATOM   1127  HB3 TRP A  70       3.810  21.005  -8.382  1.00  0.98           H  
ATOM   1128  O   TRP A  70       4.553  18.373  -6.188  1.00  0.98           O  
ATOM   1129  CG  TRP A  70       5.071  20.706 -10.049  1.00  0.98           C  
ATOM   1130  CD1 TRP A  70       4.392  21.490 -10.916  1.00  0.98           C  
ATOM   1131  HD1 TRP A  70       3.453  21.986 -10.714  1.00  0.98           H  
ATOM   1132  CD2 TRP A  70       6.281  20.286 -10.747  1.00  0.98           C  
ATOM   1133  CE2 TRP A  70       6.268  20.870 -12.048  1.00  0.98           C  
ATOM   1134  CE3 TRP A  70       7.391  19.480 -10.407  1.00  0.98           C  
ATOM   1135  HE3 TRP A  70       7.425  19.010  -9.435  1.00  0.98           H  
ATOM   1136  NE1 TRP A  70       5.090  21.584 -12.100  1.00  0.98           N  
ATOM   1137  HE1 TRP A  70       4.779  22.161 -12.868  1.00  0.98           H  
ATOM   1138  CH2 TRP A  70       8.414  19.902 -12.582  1.00  0.98           C  
ATOM   1139  HH2 TRP A  70       9.230  19.775 -13.279  1.00  0.98           H  
ATOM   1140  CZ2 TRP A  70       7.314  20.688 -12.958  1.00  0.98           C  
ATOM   1141  HZ2 TRP A  70       7.280  21.166 -13.926  1.00  0.98           H  
ATOM   1142  CZ3 TRP A  70       8.449  19.290 -11.316  1.00  0.98           C  
ATOM   1143  HZ3 TRP A  70       9.293  18.676 -11.036  1.00  0.98           H  
ATOM   1144  N   ALA A  71       2.440  18.850  -6.786  1.00  0.98           N  
ATOM   1145  H   ALA A  71       1.814  19.035  -7.556  1.00  0.98           H  
ATOM   1146  CA  ALA A  71       1.827  18.665  -5.481  1.00  0.98           C  
ATOM   1147  HA  ALA A  71       2.588  18.854  -4.723  1.00  0.98           H  
ATOM   1148  C   ALA A  71       1.317  17.232  -5.252  1.00  0.98           C  
ATOM   1149  CB  ALA A  71       0.716  19.712  -5.308  1.00  0.98           C  
ATOM   1150  HB1 ALA A  71      -0.094  19.515  -6.010  1.00  0.98           H  
ATOM   1151  HB2 ALA A  71       0.322  19.661  -4.293  1.00  0.98           H  
ATOM   1152  HB3 ALA A  71       1.113  20.711  -5.487  1.00  0.98           H  
ATOM   1153  O   ALA A  71       0.694  16.993  -4.225  1.00  0.98           O  
ATOM   1154  N   ASP A  72       1.545  16.284  -6.166  1.00  0.98           N  
ATOM   1155  H   ASP A  72       2.025  16.526  -7.021  1.00  0.98           H  
ATOM   1156  CA  ASP A  72       1.037  14.916  -6.023  1.00  0.98           C  
ATOM   1157  HA  ASP A  72      -0.010  14.961  -5.722  1.00  0.98           H  
ATOM   1158  C   ASP A  72       1.771  14.111  -4.944  1.00  0.98           C  
ATOM   1159  CB  ASP A  72       1.093  14.205  -7.376  1.00  0.98           C  
ATOM   1160  HB2 ASP A  72       2.136  14.135  -7.683  1.00  0.98           H  
ATOM   1161  HB3 ASP A  72       0.550  14.789  -8.119  1.00  0.98           H  
ATOM   1162  O   ASP A  72       1.128  13.363  -4.215  1.00  0.98           O  
ATOM   1163  CG  ASP A  72       0.489  12.803  -7.300  1.00  0.98           C  
ATOM   1164  OD1 ASP A  72      -0.616  12.661  -6.741  1.00  0.98           O  
ATOM   1165  OD2 ASP A  72       1.171  11.860  -7.746  1.00  0.98           O  
ATOM   1166  N   GLY A  73       3.092  14.277  -4.801  1.00  0.97           N  
ATOM   1167  H   GLY A  73       3.550  14.966  -5.380  1.00  0.97           H  
ATOM   1168  CA  GLY A  73       3.871  13.659  -3.723  1.00  0.97           C  
ATOM   1169  HA2 GLY A  73       4.560  14.408  -3.333  1.00  0.97           H  
ATOM   1170  HA3 GLY A  73       3.191  13.420  -2.906  1.00  0.97           H  
ATOM   1171  C   GLY A  73       4.688  12.378  -3.980  1.00  0.97           C  
ATOM   1172  O   GLY A  73       5.566  12.130  -3.158  1.00  0.97           O  
ATOM   1173  N   PRO A  74       4.516  11.530  -5.012  1.00  0.97           N  
ATOM   1174  CA  PRO A  74       5.350  10.332  -5.154  1.00  0.97           C  
ATOM   1175  HA  PRO A  74       5.249   9.732  -4.249  1.00  0.97           H  
ATOM   1176  C   PRO A  74       6.838  10.672  -5.341  1.00  0.97           C  
ATOM   1177  CB  PRO A  74       4.759   9.530  -6.315  1.00  0.97           C  
ATOM   1178  HB2 PRO A  74       5.523   9.018  -6.899  1.00  0.97           H  
ATOM   1179  HB3 PRO A  74       4.041   8.807  -5.927  1.00  0.97           H  
ATOM   1180  O   PRO A  74       7.234  11.367  -6.285  1.00  0.97           O  
ATOM   1181  CG  PRO A  74       4.019  10.591  -7.122  1.00  0.97           C  
ATOM   1182  HG2 PRO A  74       3.223  10.161  -7.730  1.00  0.97           H  
ATOM   1183  HG3 PRO A  74       4.718  11.145  -7.748  1.00  0.97           H  
ATOM   1184  CD  PRO A  74       3.492  11.518  -6.035  1.00  0.97           C  
ATOM   1185  HD2 PRO A  74       2.567  11.118  -5.620  1.00  0.97           H  
ATOM   1186  HD3 PRO A  74       3.316  12.502  -6.471  1.00  0.97           H  
ATOM   1187  N   GLU A  75       7.665  10.170  -4.416  1.00  0.96           N  
ATOM   1188  H   GLU A  75       7.267   9.606  -3.679  1.00  0.96           H  
ATOM   1189  CA  GLU A  75       9.109  10.420  -4.355  1.00  0.96           C  
ATOM   1190  HA  GLU A  75       9.261  11.491  -4.223  1.00  0.96           H  
ATOM   1191  C   GLU A  75       9.804   9.993  -5.659  1.00  0.96           C  
ATOM   1192  CB  GLU A  75       9.700   9.690  -3.129  1.00  0.96           C  
ATOM   1193  HB2 GLU A  75       9.092   9.926  -2.255  1.00  0.96           H  
ATOM   1194  HB3 GLU A  75       9.653   8.616  -3.308  1.00  0.96           H  
ATOM   1195  O   GLU A  75       9.602   8.885  -6.151  1.00  0.96           O  
ATOM   1196  CG  GLU A  75      11.144  10.104  -2.802  1.00  0.96           C  
ATOM   1197  HG2 GLU A  75      11.738  10.065  -3.715  1.00  0.96           H  
ATOM   1198  HG3 GLU A  75      11.123  11.147  -2.485  1.00  0.96           H  
ATOM   1199  CD  GLU A  75      11.830   9.250  -1.709  1.00  0.96           C  
ATOM   1200  OE1 GLU A  75      12.795   9.762  -1.090  1.00  0.96           O  
ATOM   1201  OE2 GLU A  75      11.400   8.100  -1.455  1.00  0.96           O  
ATOM   1202  N   PHE A  76      10.614  10.891  -6.227  1.00  0.98           N  
ATOM   1203  H   PHE A  76      10.647  11.809  -5.806  1.00  0.98           H  
ATOM   1204  CA  PHE A  76      11.324  10.741  -7.506  1.00  0.98           C  
ATOM   1205  HA  PHE A  76      11.846  11.683  -7.670  1.00  0.98           H  
ATOM   1206  C   PHE A  76      10.432  10.577  -8.751  1.00  0.98           C  
ATOM   1207  CB  PHE A  76      12.413   9.661  -7.403  1.00  0.98           C  
ATOM   1208  HB2 PHE A  76      11.949   8.688  -7.239  1.00  0.98           H  
ATOM   1209  HB3 PHE A  76      12.941   9.600  -8.355  1.00  0.98           H  
ATOM   1210  O   PHE A  76      10.950  10.429  -9.858  1.00  0.98           O  
ATOM   1211  CG  PHE A  76      13.453   9.913  -6.334  1.00  0.98           C  
ATOM   1212  CD1 PHE A  76      14.366  10.974  -6.480  1.00  0.98           C  
ATOM   1213  HD1 PHE A  76      14.340  11.592  -7.366  1.00  0.98           H  
ATOM   1214  CD2 PHE A  76      13.519   9.082  -5.202  1.00  0.98           C  
ATOM   1215  HD2 PHE A  76      12.817   8.270  -5.086  1.00  0.98           H  
ATOM   1216  CE1 PHE A  76      15.330  11.215  -5.486  1.00  0.98           C  
ATOM   1217  HE1 PHE A  76      16.045  12.015  -5.611  1.00  0.98           H  
ATOM   1218  CE2 PHE A  76      14.466   9.338  -4.195  1.00  0.98           C  
ATOM   1219  HE2 PHE A  76      14.481   8.727  -3.305  1.00  0.98           H  
ATOM   1220  CZ  PHE A  76      15.373  10.403  -4.339  1.00  0.98           C  
ATOM   1221  HZ  PHE A  76      16.107  10.595  -3.570  1.00  0.98           H  
ATOM   1222  N   VAL A  77       9.107  10.690  -8.625  1.00  0.98           N  
ATOM   1223  H   VAL A  77       8.721  10.762  -7.694  1.00  0.98           H  
ATOM   1224  CA  VAL A  77       8.184  10.727  -9.770  1.00  0.98           C  
ATOM   1225  HA  VAL A  77       8.689  10.354 -10.661  1.00  0.98           H  
ATOM   1226  C   VAL A  77       7.783  12.165 -10.058  1.00  0.98           C  
ATOM   1227  CB  VAL A  77       6.961   9.827  -9.548  1.00  0.98           C  
ATOM   1228  HB  VAL A  77       6.436  10.178  -8.660  1.00  0.98           H  
ATOM   1229  O   VAL A  77       8.206  12.720 -11.068  1.00  0.98           O  
ATOM   1230  CG1 VAL A  77       5.992   9.874 -10.739  1.00  0.98           C  
ATOM   1231 HG11 VAL A  77       5.703  10.897 -10.977  1.00  0.98           H  
ATOM   1232 HG12 VAL A  77       5.078   9.341 -10.477  1.00  0.98           H  
ATOM   1233 HG13 VAL A  77       6.443   9.416 -11.619  1.00  0.98           H  
ATOM   1234  CG2 VAL A  77       7.375   8.372  -9.309  1.00  0.98           C  
ATOM   1235 HG21 VAL A  77       7.916   7.981 -10.171  1.00  0.98           H  
ATOM   1236 HG22 VAL A  77       6.480   7.776  -9.131  1.00  0.98           H  
ATOM   1237 HG23 VAL A  77       8.005   8.299  -8.422  1.00  0.98           H  
ATOM   1238  N   THR A  78       7.028  12.801  -9.164  1.00  0.98           N  
ATOM   1239  H   THR A  78       6.712  12.315  -8.337  1.00  0.98           H  
ATOM   1240  CA  THR A  78       6.567  14.182  -9.366  1.00  0.98           C  
ATOM   1241  HA  THR A  78       6.602  14.426 -10.428  1.00  0.98           H  
ATOM   1242  C   THR A  78       7.449  15.200  -8.663  1.00  0.98           C  
ATOM   1243  CB  THR A  78       5.114  14.354  -8.941  1.00  0.98           C  
ATOM   1244  HB  THR A  78       4.866  15.411  -9.039  1.00  0.98           H  
ATOM   1245  O   THR A  78       7.613  16.319  -9.144  1.00  0.98           O  
ATOM   1246  CG2 THR A  78       4.178  13.524  -9.822  1.00  0.98           C  
ATOM   1247 HG21 THR A  78       3.139  13.787  -9.622  1.00  0.98           H  
ATOM   1248 HG22 THR A  78       4.313  12.458  -9.644  1.00  0.98           H  
ATOM   1249 HG23 THR A  78       4.375  13.736 -10.873  1.00  0.98           H  
ATOM   1250  OG1 THR A  78       4.947  13.947  -7.608  1.00  0.98           O  
ATOM   1251  HG1 THR A  78       3.997  13.886  -7.487  1.00  0.98           H  
ATOM   1252  N   GLN A  79       8.121  14.794  -7.587  1.00  0.97           N  
ATOM   1253  H   GLN A  79       7.934  13.868  -7.230  1.00  0.97           H  
ATOM   1254  CA  GLN A  79       9.011  15.657  -6.818  1.00  0.97           C  
ATOM   1255  HA  GLN A  79       9.439  16.412  -7.478  1.00  0.97           H  
ATOM   1256  C   GLN A  79      10.172  14.887  -6.189  1.00  0.97           C  
ATOM   1257  CB  GLN A  79       8.201  16.387  -5.739  1.00  0.97           C  
ATOM   1258  HB2 GLN A  79       8.860  17.082  -5.218  1.00  0.97           H  
ATOM   1259  HB3 GLN A  79       7.411  16.971  -6.211  1.00  0.97           H  
ATOM   1260  O   GLN A  79      10.129  13.668  -6.022  1.00  0.97           O  
ATOM   1261  CG  GLN A  79       7.569  15.428  -4.719  1.00  0.97           C  
ATOM   1262  HG2 GLN A  79       8.322  14.762  -4.298  1.00  0.97           H  
ATOM   1263  HG3 GLN A  79       6.798  14.826  -5.199  1.00  0.97           H  
ATOM   1264  CD  GLN A  79       6.943  16.214  -3.588  1.00  0.97           C  
ATOM   1265  NE2 GLN A  79       7.720  16.642  -2.618  1.00  0.97           N  
ATOM   1266 HE21 GLN A  79       7.257  17.252  -1.958  1.00  0.97           H  
ATOM   1267 HE22 GLN A  79       8.718  16.500  -2.676  1.00  0.97           H  
ATOM   1268  OE1 GLN A  79       5.759  16.474  -3.561  1.00  0.97           O  
ATOM   1269  N   CYS A  80      11.201  15.622  -5.790  1.00  0.98           N  
ATOM   1270  H   CYS A  80      11.193  16.616  -5.971  1.00  0.98           H  
ATOM   1271  CA  CYS A  80      12.244  15.117  -4.908  1.00  0.98           C  
ATOM   1272  HA  CYS A  80      12.478  14.091  -5.191  1.00  0.98           H  
ATOM   1273  C   CYS A  80      11.743  15.130  -3.448  1.00  0.98           C  
ATOM   1274  CB  CYS A  80      13.495  15.968  -5.141  1.00  0.98           C  
ATOM   1275  HB2 CYS A  80      14.345  15.570  -4.587  1.00  0.98           H  
ATOM   1276  HB3 CYS A  80      13.301  16.977  -4.775  1.00  0.98           H  
ATOM   1277  O   CYS A  80      10.794  15.858  -3.116  1.00  0.98           O  
ATOM   1278  SG  CYS A  80      13.927  16.074  -6.901  1.00  0.98           S  
ATOM   1279  N   PRO A  81      12.340  14.332  -2.550  1.00  0.98           N  
ATOM   1280  CA  PRO A  81      11.940  14.334  -1.151  1.00  0.98           C  
ATOM   1281  HA  PRO A  81      10.862  14.188  -1.073  1.00  0.98           H  
ATOM   1282  C   PRO A  81      12.299  15.638  -0.433  1.00  0.98           C  
ATOM   1283  CB  PRO A  81      12.641  13.143  -0.519  1.00  0.98           C  
ATOM   1284  HB2 PRO A  81      12.900  13.374   0.514  1.00  0.98           H  
ATOM   1285  HB3 PRO A  81      11.998  12.265  -0.572  1.00  0.98           H  
ATOM   1286  O   PRO A  81      13.358  16.227  -0.650  1.00  0.98           O  
ATOM   1287  CG  PRO A  81      13.880  12.948  -1.396  1.00  0.98           C  
ATOM   1288  HG2 PRO A  81      14.665  13.633  -1.076  1.00  0.98           H  
ATOM   1289  HG3 PRO A  81      14.240  11.920  -1.378  1.00  0.98           H  
ATOM   1290  CD  PRO A  81      13.392  13.351  -2.786  1.00  0.98           C  
ATOM   1291  HD2 PRO A  81      12.976  12.483  -3.296  1.00  0.98           H  
ATOM   1292  HD3 PRO A  81      14.217  13.766  -3.365  1.00  0.98           H  
ATOM   1293  N   ILE A  82      11.450  16.039   0.513  1.00  0.98           N  
ATOM   1294  H   ILE A  82      10.623  15.483   0.677  1.00  0.98           H  
ATOM   1295  CA  ILE A  82      11.735  17.112   1.467  1.00  0.98           C  
ATOM   1296  HA  ILE A  82      12.110  17.975   0.918  1.00  0.98           H  
ATOM   1297  C   ILE A  82      12.821  16.599   2.418  1.00  0.98           C  
ATOM   1298  CB  ILE A  82      10.467  17.534   2.248  1.00  0.98           C  
ATOM   1299  HB  ILE A  82      10.195  16.723   2.924  1.00  0.98           H  
ATOM   1300  O   ILE A  82      12.595  15.659   3.187  1.00  0.98           O  
ATOM   1301  CG1 ILE A  82       9.259  17.803   1.318  1.00  0.98           C  
ATOM   1302 HG12 ILE A  82       9.435  18.714   0.747  1.00  0.98           H  
ATOM   1303 HG13 ILE A  82       9.133  16.984   0.610  1.00  0.98           H  
ATOM   1304  CG2 ILE A  82      10.781  18.783   3.096  1.00  0.98           C  
ATOM   1305 HG21 ILE A  82      11.001  19.630   2.446  1.00  0.98           H  
ATOM   1306 HG22 ILE A  82      11.635  18.604   3.748  1.00  0.98           H  
ATOM   1307 HG23 ILE A  82       9.931  19.036   3.730  1.00  0.98           H  
ATOM   1308  CD1 ILE A  82       7.935  17.917   2.081  1.00  0.98           C  
ATOM   1309 HD11 ILE A  82       7.786  17.032   2.699  1.00  0.98           H  
ATOM   1310 HD12 ILE A  82       7.114  17.988   1.368  1.00  0.98           H  
ATOM   1311 HD13 ILE A  82       7.935  18.809   2.708  1.00  0.98           H  
ATOM   1312  N   ARG A  83      14.010  17.202   2.371  1.00  0.98           N  
ATOM   1313  H   ARG A  83      14.138  17.940   1.693  1.00  0.98           H  
ATOM   1314  CA  ARG A  83      15.149  16.814   3.217  1.00  0.98           C  
ATOM   1315  HA  ARG A  83      15.234  15.728   3.183  1.00  0.98           H  
ATOM   1316  C   ARG A  83      14.935  17.227   4.681  1.00  0.98           C  
ATOM   1317  CB  ARG A  83      16.448  17.418   2.663  1.00  0.98           C  
ATOM   1318  HB2 ARG A  83      17.266  17.200   3.350  1.00  0.98           H  
ATOM   1319  HB3 ARG A  83      16.342  18.501   2.593  1.00  0.98           H  
ATOM   1320  O   ARG A  83      14.206  18.189   4.938  1.00  0.98           O  
ATOM   1321  CG  ARG A  83      16.799  16.842   1.284  1.00  0.98           C  
ATOM   1322  HG2 ARG A  83      16.009  17.083   0.572  1.00  0.98           H  
ATOM   1323  HG3 ARG A  83      16.891  15.759   1.355  1.00  0.98           H  
ATOM   1324  CD  ARG A  83      18.119  17.431   0.775  1.00  0.98           C  
ATOM   1325  HD2 ARG A  83      18.921  17.145   1.456  1.00  0.98           H  
ATOM   1326  HD3 ARG A  83      18.035  18.517   0.758  1.00  0.98           H  
ATOM   1327  NE  ARG A  83      18.419  16.948  -0.582  1.00  0.98           N  
ATOM   1328  HE  ARG A  83      17.679  16.476  -1.082  1.00  0.98           H  
ATOM   1329  NH1 ARG A  83      20.486  17.922  -0.864  1.00  0.98           N  
ATOM   1330 HH11 ARG A  83      20.389  18.407   0.017  1.00  0.98           H  
ATOM   1331 HH12 ARG A  83      21.250  18.107  -1.498  1.00  0.98           H  
ATOM   1332  NH2 ARG A  83      19.609  16.667  -2.476  1.00  0.98           N  
ATOM   1333 HH21 ARG A  83      20.306  16.925  -3.160  1.00  0.98           H  
ATOM   1334 HH22 ARG A  83      18.814  16.286  -2.970  1.00  0.98           H  
ATOM   1335  CZ  ARG A  83      19.503  17.184  -1.296  1.00  0.98           C  
ATOM   1336  N   PRO A  84      15.574  16.541   5.647  1.00  0.98           N  
ATOM   1337  CA  PRO A  84      15.616  16.990   7.035  1.00  0.98           C  
ATOM   1338  HA  PRO A  84      14.632  16.850   7.482  1.00  0.98           H  
ATOM   1339  C   PRO A  84      16.043  18.459   7.151  1.00  0.98           C  
ATOM   1340  CB  PRO A  84      16.624  16.064   7.723  1.00  0.98           C  
ATOM   1341  HB2 PRO A  84      16.399  15.928   8.781  1.00  0.98           H  
ATOM   1342  HB3 PRO A  84      17.636  16.449   7.603  1.00  0.98           H  
ATOM   1343  O   PRO A  84      17.047  18.866   6.571  1.00  0.98           O  
ATOM   1344  CG  PRO A  84      16.489  14.766   6.928  1.00  0.98           C  
ATOM   1345  HG2 PRO A  84      17.378  14.141   7.011  1.00  0.98           H  
ATOM   1346  HG3 PRO A  84      15.601  14.224   7.252  1.00  0.98           H  
ATOM   1347  CD  PRO A  84      16.281  15.274   5.504  1.00  0.98           C  
ATOM   1348  HD2 PRO A  84      15.692  14.550   4.941  1.00  0.98           H  
ATOM   1349  HD3 PRO A  84      17.245  15.441   5.023  1.00  0.98           H  
ATOM   1350  N   GLY A  85      15.281  19.252   7.900  1.00  0.98           N  
ATOM   1351  H   GLY A  85      14.438  18.863   8.296  1.00  0.98           H  
ATOM   1352  CA  GLY A  85      15.501  20.690   8.078  1.00  0.98           C  
ATOM   1353  HA2 GLY A  85      15.078  20.991   9.036  1.00  0.98           H  
ATOM   1354  HA3 GLY A  85      16.572  20.890   8.100  1.00  0.98           H  
ATOM   1355  C   GLY A  85      14.882  21.581   6.995  1.00  0.98           C  
ATOM   1356  O   GLY A  85      14.927  22.800   7.132  1.00  0.98           O  
ATOM   1357  N   SER A  86      14.284  21.012   5.946  1.00  0.98           N  
ATOM   1358  H   SER A  86      14.299  20.005   5.869  1.00  0.98           H  
ATOM   1359  CA  SER A  86      13.629  21.757   4.862  1.00  0.98           C  
ATOM   1360  HA  SER A  86      13.917  22.806   4.921  1.00  0.98           H  
ATOM   1361  C   SER A  86      12.099  21.717   4.965  1.00  0.98           C  
ATOM   1362  CB  SER A  86      14.107  21.236   3.500  1.00  0.98           C  
ATOM   1363  HB2 SER A  86      13.697  21.862   2.707  1.00  0.98           H  
ATOM   1364  HB3 SER A  86      13.756  20.215   3.353  1.00  0.98           H  
ATOM   1365  O   SER A  86      11.518  21.025   5.808  1.00  0.98           O  
ATOM   1366  OG  SER A  86      15.520  21.261   3.416  1.00  0.98           O  
ATOM   1367  HG  SER A  86      15.846  22.046   3.864  1.00  0.98           H  
ATOM   1368  N   SER A  87      11.428  22.470   4.093  1.00  0.99           N  
ATOM   1369  H   SER A  87      11.934  23.010   3.405  1.00  0.99           H  
ATOM   1370  CA  SER A  87       9.970  22.474   3.981  1.00  0.99           C  
ATOM   1371  HA  SER A  87       9.603  21.526   4.373  1.00  0.99           H  
ATOM   1372  C   SER A  87       9.509  22.572   2.534  1.00  0.99           C  
ATOM   1373  CB  SER A  87       9.358  23.621   4.795  1.00  0.99           C  
ATOM   1374  HB2 SER A  87       8.271  23.559   4.737  1.00  0.99           H  
ATOM   1375  HB3 SER A  87       9.652  23.512   5.839  1.00  0.99           H  
ATOM   1376  O   SER A  87      10.248  23.089   1.705  1.00  0.99           O  
ATOM   1377  OG  SER A  87       9.767  24.895   4.327  1.00  0.99           O  
ATOM   1378  HG  SER A  87       9.876  24.857   3.374  1.00  0.99           H  
ATOM   1379  N   TYR A  88       8.280  22.139   2.268  1.00  0.99           N  
ATOM   1380  H   TYR A  88       7.737  21.733   3.016  1.00  0.99           H  
ATOM   1381  CA  TYR A  88       7.610  22.309   0.979  1.00  0.99           C  
ATOM   1382  HA  TYR A  88       8.033  23.170   0.461  1.00  0.99           H  
ATOM   1383  C   TYR A  88       6.116  22.557   1.179  1.00  0.99           C  
ATOM   1384  CB  TYR A  88       7.834  21.059   0.124  1.00  0.99           C  
ATOM   1385  HB2 TYR A  88       8.903  20.959  -0.062  1.00  0.99           H  
ATOM   1386  HB3 TYR A  88       7.496  20.196   0.698  1.00  0.99           H  
ATOM   1387  O   TYR A  88       5.504  21.967   2.077  1.00  0.99           O  
ATOM   1388  CG  TYR A  88       7.114  21.054  -1.208  1.00  0.99           C  
ATOM   1389  CD1 TYR A  88       6.361  19.934  -1.609  1.00  0.99           C  
ATOM   1390  HD1 TYR A  88       6.289  19.066  -0.970  1.00  0.99           H  
ATOM   1391  CD2 TYR A  88       7.197  22.177  -2.051  1.00  0.99           C  
ATOM   1392  HD2 TYR A  88       7.771  23.044  -1.762  1.00  0.99           H  
ATOM   1393  CE1 TYR A  88       5.691  19.939  -2.848  1.00  0.99           C  
ATOM   1394  HE1 TYR A  88       5.119  19.084  -3.179  1.00  0.99           H  
ATOM   1395  CE2 TYR A  88       6.521  22.192  -3.280  1.00  0.99           C  
ATOM   1396  HE2 TYR A  88       6.573  23.075  -3.899  1.00  0.99           H  
ATOM   1397  OH  TYR A  88       5.103  21.099  -4.863  1.00  0.99           O  
ATOM   1398  HH  TYR A  88       5.252  21.929  -5.323  1.00  0.99           H  
ATOM   1399  CZ  TYR A  88       5.763  21.074  -3.680  1.00  0.99           C  
ATOM   1400  N   THR A  89       5.531  23.424   0.357  1.00  0.99           N  
ATOM   1401  H   THR A  89       6.100  23.922  -0.313  1.00  0.99           H  
ATOM   1402  CA  THR A  89       4.112  23.774   0.415  1.00  0.99           C  
ATOM   1403  HA  THR A  89       3.693  23.413   1.354  1.00  0.99           H  
ATOM   1404  C   THR A  89       3.334  23.123  -0.723  1.00  0.99           C  
ATOM   1405  CB  THR A  89       3.919  25.294   0.395  1.00  0.99           C  
ATOM   1406  HB  THR A  89       4.133  25.681  -0.601  1.00  0.99           H  
ATOM   1407  O   THR A  89       3.428  23.531  -1.877  1.00  0.99           O  
ATOM   1408  CG2 THR A  89       2.489  25.675   0.786  1.00  0.99           C  
ATOM   1409 HG21 THR A  89       2.397  26.761   0.790  1.00  0.99           H  
ATOM   1410 HG22 THR A  89       1.784  25.260   0.066  1.00  0.99           H  
ATOM   1411 HG23 THR A  89       2.261  25.289   1.780  1.00  0.99           H  
ATOM   1412  OG1 THR A  89       4.803  25.910   1.307  1.00  0.99           O  
ATOM   1413  HG1 THR A  89       5.636  25.919   0.831  1.00  0.99           H  
ATOM   1414  N   TYR A  90       2.478  22.164  -0.381  1.00  0.99           N  
ATOM   1415  H   TYR A  90       2.411  21.900   0.591  1.00  0.99           H  
ATOM   1416  CA  TYR A  90       1.512  21.592  -1.315  1.00  0.99           C  
ATOM   1417  HA  TYR A  90       1.998  21.435  -2.278  1.00  0.99           H  
ATOM   1418  C   TYR A  90       0.344  22.560  -1.496  1.00  0.99           C  
ATOM   1419  CB  TYR A  90       1.022  20.235  -0.800  1.00  0.99           C  
ATOM   1420  HB2 TYR A  90       0.263  19.855  -1.484  1.00  0.99           H  
ATOM   1421  HB3 TYR A  90       0.549  20.369   0.173  1.00  0.99           H  
ATOM   1422  O   TYR A  90      -0.207  23.053  -0.509  1.00  0.99           O  
ATOM   1423  CG  TYR A  90       2.127  19.209  -0.676  1.00  0.99           C  
ATOM   1424  CD1 TYR A  90       2.381  18.321  -1.733  1.00  0.99           C  
ATOM   1425  HD1 TYR A  90       1.781  18.372  -2.630  1.00  0.99           H  
ATOM   1426  CD2 TYR A  90       2.928  19.163   0.479  1.00  0.99           C  
ATOM   1427  HD2 TYR A  90       2.753  19.862   1.283  1.00  0.99           H  
ATOM   1428  CE1 TYR A  90       3.407  17.364  -1.633  1.00  0.99           C  
ATOM   1429  HE1 TYR A  90       3.580  16.663  -2.436  1.00  0.99           H  
ATOM   1430  CE2 TYR A  90       3.989  18.245   0.562  1.00  0.99           C  
ATOM   1431  HE2 TYR A  90       4.642  18.255   1.423  1.00  0.99           H  
ATOM   1432  OH  TYR A  90       5.273  16.472  -0.370  1.00  0.99           O  
ATOM   1433  HH  TYR A  90       5.770  16.662   0.429  1.00  0.99           H  
ATOM   1434  CZ  TYR A  90       4.225  17.333  -0.486  1.00  0.99           C  
ATOM   1435  N   ARG A  91      -0.048  22.827  -2.744  1.00  0.98           N  
ATOM   1436  H   ARG A  91       0.465  22.408  -3.507  1.00  0.98           H  
ATOM   1437  CA  ARG A  91      -1.200  23.669  -3.084  1.00  0.98           C  
ATOM   1438  HA  ARG A  91      -1.874  23.709  -2.228  1.00  0.98           H  
ATOM   1439  C   ARG A  91      -1.960  23.063  -4.254  1.00  0.98           C  
ATOM   1440  CB  ARG A  91      -0.721  25.094  -3.395  1.00  0.98           C  
ATOM   1441  HB2 ARG A  91      -0.241  25.497  -2.503  1.00  0.98           H  
ATOM   1442  HB3 ARG A  91       0.017  25.054  -4.196  1.00  0.98           H  
ATOM   1443  O   ARG A  91      -1.395  22.929  -5.332  1.00  0.98           O  
ATOM   1444  CG  ARG A  91      -1.874  26.020  -3.824  1.00  0.98           C  
ATOM   1445  HG2 ARG A  91      -2.349  25.619  -4.719  1.00  0.98           H  
ATOM   1446  HG3 ARG A  91      -2.625  26.074  -3.036  1.00  0.98           H  
ATOM   1447  CD  ARG A  91      -1.369  27.426  -4.168  1.00  0.98           C  
ATOM   1448  HD2 ARG A  91      -2.187  28.002  -4.601  1.00  0.98           H  
ATOM   1449  HD3 ARG A  91      -0.602  27.335  -4.937  1.00  0.98           H  
ATOM   1450  NE  ARG A  91      -0.799  28.123  -2.996  1.00  0.98           N  
ATOM   1451  HE  ARG A  91       0.181  27.950  -2.824  1.00  0.98           H  
ATOM   1452  NH1 ARG A  91      -2.691  29.232  -2.316  1.00  0.98           N  
ATOM   1453 HH11 ARG A  91      -3.159  29.873  -1.691  1.00  0.98           H  
ATOM   1454 HH12 ARG A  91      -3.195  28.778  -3.064  1.00  0.98           H  
ATOM   1455  NH2 ARG A  91      -0.770  29.543  -1.220  1.00  0.98           N  
ATOM   1456 HH21 ARG A  91      -1.227  30.238  -0.647  1.00  0.98           H  
ATOM   1457 HH22 ARG A  91       0.218  29.360  -1.110  1.00  0.98           H  
ATOM   1458  CZ  ARG A  91      -1.422  28.957  -2.185  1.00  0.98           C  
ATOM   1459  N   PHE A  92      -3.233  22.747  -4.048  1.00  0.98           N  
ATOM   1460  H   PHE A  92      -3.619  22.845  -3.120  1.00  0.98           H  
ATOM   1461  CA  PHE A  92      -4.104  22.195  -5.088  1.00  0.98           C  
ATOM   1462  HA  PHE A  92      -3.904  22.704  -6.031  1.00  0.98           H  
ATOM   1463  C   PHE A  92      -5.579  22.411  -4.739  1.00  0.98           C  
ATOM   1464  CB  PHE A  92      -3.800  20.700  -5.285  1.00  0.98           C  
ATOM   1465  HB2 PHE A  92      -4.464  20.294  -6.048  1.00  0.98           H  
ATOM   1466  HB3 PHE A  92      -2.785  20.595  -5.668  1.00  0.98           H  
ATOM   1467  O   PHE A  92      -5.936  22.625  -3.577  1.00  0.98           O  
ATOM   1468  CG  PHE A  92      -3.929  19.874  -4.023  1.00  0.98           C  
ATOM   1469  CD1 PHE A  92      -2.824  19.726  -3.166  1.00  0.98           C  
ATOM   1470  HD1 PHE A  92      -1.874  20.167  -3.430  1.00  0.98           H  
ATOM   1471  CD2 PHE A  92      -5.161  19.283  -3.687  1.00  0.98           C  
ATOM   1472  HD2 PHE A  92      -6.008  19.381  -4.350  1.00  0.98           H  
ATOM   1473  CE1 PHE A  92      -2.958  19.017  -1.964  1.00  0.98           C  
ATOM   1474  HE1 PHE A  92      -2.112  18.924  -1.299  1.00  0.98           H  
ATOM   1475  CE2 PHE A  92      -5.285  18.545  -2.498  1.00  0.98           C  
ATOM   1476  HE2 PHE A  92      -6.222  18.066  -2.257  1.00  0.98           H  
ATOM   1477  CZ  PHE A  92      -4.187  18.422  -1.632  1.00  0.98           C  
ATOM   1478  HZ  PHE A  92      -4.289  17.865  -0.712  1.00  0.98           H  
ATOM   1479  N   THR A  93      -6.444  22.350  -5.748  1.00  0.98           N  
ATOM   1480  H   THR A  93      -6.090  22.137  -6.670  1.00  0.98           H  
ATOM   1481  CA  THR A  93      -7.903  22.415  -5.593  1.00  0.98           C  
ATOM   1482  HA  THR A  93      -8.157  22.703  -4.573  1.00  0.98           H  
ATOM   1483  C   THR A  93      -8.496  21.036  -5.840  1.00  0.98           C  
ATOM   1484  CB  THR A  93      -8.513  23.461  -6.539  1.00  0.98           C  
ATOM   1485  HB  THR A  93      -8.311  23.173  -7.571  1.00  0.98           H  
ATOM   1486  O   THR A  93      -8.177  20.402  -6.843  1.00  0.98           O  
ATOM   1487  CG2 THR A  93     -10.018  23.649  -6.354  1.00  0.98           C  
ATOM   1488 HG21 THR A  93     -10.383  24.390  -7.065  1.00  0.98           H  
ATOM   1489 HG22 THR A  93     -10.231  23.997  -5.344  1.00  0.98           H  
ATOM   1490 HG23 THR A  93     -10.547  22.710  -6.518  1.00  0.98           H  
ATOM   1491  OG1 THR A  93      -7.942  24.727  -6.292  1.00  0.98           O  
ATOM   1492  HG1 THR A  93      -8.238  25.015  -5.425  1.00  0.98           H  
ATOM   1493  N   ILE A  94      -9.370  20.574  -4.945  1.00  0.98           N  
ATOM   1494  H   ILE A  94      -9.649  21.172  -4.181  1.00  0.98           H  
ATOM   1495  CA  ILE A  94     -10.109  19.323  -5.152  1.00  0.98           C  
ATOM   1496  HA  ILE A  94      -9.482  18.627  -5.710  1.00  0.98           H  
ATOM   1497  C   ILE A  94     -11.340  19.637  -5.993  1.00  0.98           C  
ATOM   1498  CB  ILE A  94     -10.476  18.644  -3.818  1.00  0.98           C  
ATOM   1499  HB  ILE A  94     -11.130  19.305  -3.250  1.00  0.98           H  
ATOM   1500  O   ILE A  94     -12.125  20.509  -5.627  1.00  0.98           O  
ATOM   1501  CG1 ILE A  94      -9.196  18.390  -2.990  1.00  0.98           C  
ATOM   1502 HG12 ILE A  94      -8.464  17.853  -3.594  1.00  0.98           H  
ATOM   1503 HG13 ILE A  94      -8.765  19.350  -2.704  1.00  0.98           H  
ATOM   1504  CG2 ILE A  94     -11.237  17.334  -4.101  1.00  0.98           C  
ATOM   1505 HG21 ILE A  94     -10.620  16.655  -4.690  1.00  0.98           H  
ATOM   1506 HG22 ILE A  94     -12.167  17.530  -4.635  1.00  0.98           H  
ATOM   1507 HG23 ILE A  94     -11.507  16.835  -3.170  1.00  0.98           H  
ATOM   1508  CD1 ILE A  94      -9.447  17.598  -1.706  1.00  0.98           C  
ATOM   1509 HD11 ILE A  94     -10.378  17.929  -1.246  1.00  0.98           H  
ATOM   1510 HD12 ILE A  94      -8.619  17.751  -1.014  1.00  0.98           H  
ATOM   1511 HD13 ILE A  94      -9.525  16.536  -1.937  1.00  0.98           H  
ATOM   1512  N   GLN A  95     -11.509  18.948  -7.120  1.00  0.96           N  
ATOM   1513  H   GLN A  95     -10.851  18.220  -7.357  1.00  0.96           H  
ATOM   1514  CA  GLN A  95     -12.601  19.197  -8.061  1.00  0.96           C  
ATOM   1515  HA  GLN A  95     -13.374  19.799  -7.582  1.00  0.96           H  
ATOM   1516  C   GLN A  95     -13.238  17.885  -8.506  1.00  0.96           C  
ATOM   1517  CB  GLN A  95     -12.092  19.960  -9.293  1.00  0.96           C  
ATOM   1518  HB2 GLN A  95     -11.311  19.376  -9.781  1.00  0.96           H  
ATOM   1519  HB3 GLN A  95     -12.920  20.075  -9.993  1.00  0.96           H  
ATOM   1520  O   GLN A  95     -12.541  16.974  -8.943  1.00  0.96           O  
ATOM   1521  CG  GLN A  95     -11.541  21.351  -8.955  1.00  0.96           C  
ATOM   1522  HG2 GLN A  95     -10.662  21.244  -8.319  1.00  0.96           H  
ATOM   1523  HG3 GLN A  95     -12.299  21.917  -8.415  1.00  0.96           H  
ATOM   1524  CD  GLN A  95     -11.122  22.140 -10.191  1.00  0.96           C  
ATOM   1525  NE2 GLN A  95     -10.781  23.400 -10.038  1.00  0.96           N  
ATOM   1526 HE21 GLN A  95     -10.465  23.860 -10.880  1.00  0.96           H  
ATOM   1527 HE22 GLN A  95     -10.736  23.814  -9.118  1.00  0.96           H  
ATOM   1528  OE1 GLN A  95     -11.082  21.662 -11.310  1.00  0.96           O  
ATOM   1529  N   GLY A  96     -14.566  17.815  -8.427  1.00  0.95           N  
ATOM   1530  H   GLY A  96     -15.051  18.559  -7.945  1.00  0.95           H  
ATOM   1531  CA  GLY A  96     -15.342  16.674  -8.917  1.00  0.95           C  
ATOM   1532  HA2 GLY A  96     -16.396  16.949  -8.957  1.00  0.95           H  
ATOM   1533  HA3 GLY A  96     -15.015  16.426  -9.927  1.00  0.95           H  
ATOM   1534  C   GLY A  96     -15.223  15.407  -8.067  1.00  0.95           C  
ATOM   1535  O   GLY A  96     -15.588  14.343  -8.546  1.00  0.95           O  
ATOM   1536  N   GLN A  97     -14.726  15.512  -6.833  1.00  0.98           N  
ATOM   1537  H   GLN A  97     -14.480  16.428  -6.487  1.00  0.98           H  
ATOM   1538  CA  GLN A  97     -14.539  14.378  -5.924  1.00  0.98           C  
ATOM   1539  HA  GLN A  97     -14.941  13.471  -6.375  1.00  0.98           H  
ATOM   1540  C   GLN A  97     -15.306  14.631  -4.627  1.00  0.98           C  
ATOM   1541  CB  GLN A  97     -13.043  14.146  -5.665  1.00  0.98           C  
ATOM   1542  HB2 GLN A  97     -12.618  15.019  -5.170  1.00  0.98           H  
ATOM   1543  HB3 GLN A  97     -12.932  13.285  -5.006  1.00  0.98           H  
ATOM   1544  O   GLN A  97     -15.247  15.732  -4.079  1.00  0.98           O  
ATOM   1545  CG  GLN A  97     -12.273  13.874  -6.966  1.00  0.98           C  
ATOM   1546  HG2 GLN A  97     -12.753  13.055  -7.501  1.00  0.98           H  
ATOM   1547  HG3 GLN A  97     -12.288  14.753  -7.609  1.00  0.98           H  
ATOM   1548  CD  GLN A  97     -10.821  13.518  -6.699  1.00  0.98           C  
ATOM   1549  NE2 GLN A  97     -10.434  12.306  -7.012  1.00  0.98           N  
ATOM   1550 HE21 GLN A  97     -10.983  11.722  -7.626  1.00  0.98           H  
ATOM   1551 HE22 GLN A  97      -9.496  11.999  -6.797  1.00  0.98           H  
ATOM   1552  OE1 GLN A  97     -10.031  14.329  -6.221  1.00  0.98           O  
ATOM   1553  N   GLU A  98     -16.037  13.630  -4.141  1.00  0.98           N  
ATOM   1554  H   GLU A  98     -15.992  12.739  -4.613  1.00  0.98           H  
ATOM   1555  CA  GLU A  98     -16.893  13.712  -2.953  1.00  0.98           C  
ATOM   1556  HA  GLU A  98     -16.495  14.463  -2.271  1.00  0.98           H  
ATOM   1557  C   GLU A  98     -16.915  12.363  -2.228  1.00  0.98           C  
ATOM   1558  CB  GLU A  98     -18.333  14.109  -3.325  1.00  0.98           C  
ATOM   1559  HB2 GLU A  98     -18.721  13.415  -4.071  1.00  0.98           H  
ATOM   1560  HB3 GLU A  98     -18.946  14.041  -2.427  1.00  0.98           H  
ATOM   1561  O   GLU A  98     -17.143  11.317  -2.826  1.00  0.98           O  
ATOM   1562  CG  GLU A  98     -18.433  15.544  -3.857  1.00  0.98           C  
ATOM   1563  HG2 GLU A  98     -18.095  16.223  -3.075  1.00  0.98           H  
ATOM   1564  HG3 GLU A  98     -17.774  15.653  -4.719  1.00  0.98           H  
ATOM   1565  CD  GLU A  98     -19.833  15.966  -4.307  1.00  0.98           C  
ATOM   1566  OE1 GLU A  98     -19.887  17.002  -5.009  1.00  0.98           O  
ATOM   1567  OE2 GLU A  98     -20.837  15.336  -3.909  1.00  0.98           O  
ATOM   1568  N   GLY A  99     -16.703  12.371  -0.914  1.00  0.98           N  
ATOM   1569  H   GLY A  99     -16.518  13.256  -0.464  1.00  0.98           H  
ATOM   1570  CA  GLY A  99     -16.530  11.153  -0.124  1.00  0.98           C  
ATOM   1571  HA2 GLY A  99     -17.348  11.049   0.588  1.00  0.98           H  
ATOM   1572  HA3 GLY A  99     -16.544  10.268  -0.760  1.00  0.98           H  
ATOM   1573  C   GLY A  99     -15.216  11.189   0.639  1.00  0.98           C  
ATOM   1574  O   GLY A  99     -14.895  12.202   1.271  1.00  0.98           O  
ATOM   1575  N   THR A 100     -14.494  10.076   0.652  1.00  0.99           N  
ATOM   1576  H   THR A 100     -14.877   9.255   0.205  1.00  0.99           H  
ATOM   1577  CA  THR A 100     -13.282   9.920   1.463  1.00  0.99           C  
ATOM   1578  HA  THR A 100     -13.098  10.834   2.028  1.00  0.99           H  
ATOM   1579  C   THR A 100     -12.059   9.670   0.599  1.00  0.99           C  
ATOM   1580  CB  THR A 100     -13.472   8.808   2.494  1.00  0.99           C  
ATOM   1581  HB  THR A 100     -13.669   7.860   1.993  1.00  0.99           H  
ATOM   1582  O   THR A 100     -11.998   8.690  -0.139  1.00  0.99           O  
ATOM   1583  CG2 THR A 100     -12.287   8.648   3.442  1.00  0.99           C  
ATOM   1584 HG21 THR A 100     -11.404   8.339   2.883  1.00  0.99           H  
ATOM   1585 HG22 THR A 100     -12.077   9.591   3.948  1.00  0.99           H  
ATOM   1586 HG23 THR A 100     -12.515   7.877   4.178  1.00  0.99           H  
ATOM   1587  OG1 THR A 100     -14.573   9.164   3.292  1.00  0.99           O  
ATOM   1588  HG1 THR A 100     -15.212   8.463   3.141  1.00  0.99           H  
ATOM   1589  N   LEU A 101     -11.065  10.535   0.763  1.00  0.99           N  
ATOM   1590  H   LEU A 101     -11.216  11.307   1.397  1.00  0.99           H  
ATOM   1591  CA  LEU A 101      -9.680  10.335   0.363  1.00  0.99           C  
ATOM   1592  HA  LEU A 101      -9.566   9.391  -0.170  1.00  0.99           H  
ATOM   1593  C   LEU A 101      -8.814  10.254   1.626  1.00  0.99           C  
ATOM   1594  CB  LEU A 101      -9.236  11.490  -0.560  1.00  0.99           C  
ATOM   1595  HB2 LEU A 101      -9.364  12.430  -0.024  1.00  0.99           H  
ATOM   1596  HB3 LEU A 101      -8.176  11.381  -0.790  1.00  0.99           H  
ATOM   1597  O   LEU A 101      -9.295  10.281   2.766  1.00  0.99           O  
ATOM   1598  CG  LEU A 101      -9.989  11.593  -1.893  1.00  0.99           C  
ATOM   1599  HG  LEU A 101     -11.026  11.845  -1.672  1.00  0.99           H  
ATOM   1600  CD1 LEU A 101      -9.427  12.740  -2.723  1.00  0.99           C  
ATOM   1601 HD11 LEU A 101     -10.005  12.849  -3.641  1.00  0.99           H  
ATOM   1602 HD12 LEU A 101      -9.475  13.672  -2.161  1.00  0.99           H  
ATOM   1603 HD13 LEU A 101      -8.394  12.517  -2.990  1.00  0.99           H  
ATOM   1604  CD2 LEU A 101      -9.907  10.301  -2.712  1.00  0.99           C  
ATOM   1605 HD21 LEU A 101      -8.872   9.967  -2.780  1.00  0.99           H  
ATOM   1606 HD22 LEU A 101     -10.278  10.471  -3.723  1.00  0.99           H  
ATOM   1607 HD23 LEU A 101     -10.511   9.519  -2.251  1.00  0.99           H  
ATOM   1608  N   TRP A 102      -7.507  10.176   1.436  1.00  0.99           N  
ATOM   1609  H   TRP A 102      -7.138  10.177   0.495  1.00  0.99           H  
ATOM   1610  CA  TRP A 102      -6.545  10.200   2.524  1.00  0.99           C  
ATOM   1611  HA  TRP A 102      -6.880  10.897   3.292  1.00  0.99           H  
ATOM   1612  C   TRP A 102      -5.202  10.721   2.020  1.00  0.99           C  
ATOM   1613  CB  TRP A 102      -6.482   8.802   3.151  1.00  0.99           C  
ATOM   1614  HB2 TRP A 102      -5.876   8.843   4.057  1.00  0.99           H  
ATOM   1615  HB3 TRP A 102      -7.484   8.506   3.462  1.00  0.99           H  
ATOM   1616  O   TRP A 102      -5.008  10.943   0.828  1.00  0.99           O  
ATOM   1617  CG  TRP A 102      -5.929   7.716   2.297  1.00  0.99           C  
ATOM   1618  CD1 TRP A 102      -6.475   7.220   1.163  1.00  0.99           C  
ATOM   1619  HD1 TRP A 102      -7.399   7.547   0.710  1.00  0.99           H  
ATOM   1620  CD2 TRP A 102      -4.725   6.938   2.540  1.00  0.99           C  
ATOM   1621  CE2 TRP A 102      -4.546   6.046   1.447  1.00  0.99           C  
ATOM   1622  CE3 TRP A 102      -3.769   6.897   3.579  1.00  0.99           C  
ATOM   1623  HE3 TRP A 102      -3.880   7.565   4.420  1.00  0.99           H  
ATOM   1624  NE1 TRP A 102      -5.666   6.222   0.665  1.00  0.99           N  
ATOM   1625  HE1 TRP A 102      -5.909   5.663  -0.141  1.00  0.99           H  
ATOM   1626  CH2 TRP A 102      -2.538   5.134   2.435  1.00  0.99           C  
ATOM   1627  HH2 TRP A 102      -1.723   4.427   2.403  1.00  0.99           H  
ATOM   1628  CZ2 TRP A 102      -3.423   5.221   1.356  1.00  0.99           C  
ATOM   1629  HZ2 TRP A 102      -3.228   4.655   0.457  1.00  0.99           H  
ATOM   1630  CZ3 TRP A 102      -2.715   5.965   3.551  1.00  0.99           C  
ATOM   1631  HZ3 TRP A 102      -2.025   5.895   4.379  1.00  0.99           H  
ATOM   1632  N   TRP A 103      -4.285  10.984   2.937  1.00  0.99           N  
ATOM   1633  H   TRP A 103      -4.487  10.776   3.904  1.00  0.99           H  
ATOM   1634  CA  TRP A 103      -2.929  11.404   2.611  1.00  0.99           C  
ATOM   1635  HA  TRP A 103      -2.749  11.238   1.549  1.00  0.99           H  
ATOM   1636  C   TRP A 103      -1.938  10.536   3.374  1.00  0.99           C  
ATOM   1637  CB  TRP A 103      -2.760  12.901   2.897  1.00  0.99           C  
ATOM   1638  HB2 TRP A 103      -1.754  13.203   2.607  1.00  0.99           H  
ATOM   1639  HB3 TRP A 103      -3.457  13.452   2.265  1.00  0.99           H  
ATOM   1640  O   TRP A 103      -2.241  10.047   4.467  1.00  0.99           O  
ATOM   1641  CG  TRP A 103      -2.987  13.298   4.325  1.00  0.99           C  
ATOM   1642  CD1 TRP A 103      -4.138  13.787   4.843  1.00  0.99           C  
ATOM   1643  HD1 TRP A 103      -5.039  13.965   4.275  1.00  0.99           H  
ATOM   1644  CD2 TRP A 103      -2.067  13.165   5.448  1.00  0.99           C  
ATOM   1645  CE2 TRP A 103      -2.739  13.599   6.626  1.00  0.99           C  
ATOM   1646  CE3 TRP A 103      -0.742  12.698   5.594  1.00  0.99           C  
ATOM   1647  HE3 TRP A 103      -0.203  12.369   4.718  1.00  0.99           H  
ATOM   1648  NE1 TRP A 103      -3.993  13.977   6.204  1.00  0.99           N  
ATOM   1649  HE1 TRP A 103      -4.734  14.289   6.817  1.00  0.99           H  
ATOM   1650  CH2 TRP A 103      -0.829  13.060   8.002  1.00  0.99           C  
ATOM   1651  HH2 TRP A 103      -0.359  12.998   8.973  1.00  0.99           H  
ATOM   1652  CZ2 TRP A 103      -2.133  13.561   7.885  1.00  0.99           C  
ATOM   1653  HZ2 TRP A 103      -2.689  13.891   8.751  1.00  0.99           H  
ATOM   1654  CZ3 TRP A 103      -0.132  12.632   6.859  1.00  0.99           C  
ATOM   1655  HZ3 TRP A 103       0.873  12.248   6.948  1.00  0.99           H  
ATOM   1656  N   HIS A 104      -0.748  10.345   2.816  1.00  0.99           N  
ATOM   1657  H   HIS A 104      -0.560  10.743   1.907  1.00  0.99           H  
ATOM   1658  CA  HIS A 104       0.294   9.555   3.461  1.00  0.99           C  
ATOM   1659  HA  HIS A 104       0.257   9.738   4.535  1.00  0.99           H  
ATOM   1660  C   HIS A 104       1.698   9.922   3.013  1.00  0.99           C  
ATOM   1661  CB  HIS A 104       0.038   8.068   3.227  1.00  0.99           C  
ATOM   1662  HB2 HIS A 104       0.775   7.517   3.810  1.00  0.99           H  
ATOM   1663  HB3 HIS A 104      -0.946   7.826   3.629  1.00  0.99           H  
ATOM   1664  O   HIS A 104       1.888  10.552   1.979  1.00  0.99           O  
ATOM   1665  CG  HIS A 104       0.112   7.607   1.791  1.00  0.99           C  
ATOM   1666  CD2 HIS A 104      -0.940   7.447   0.931  1.00  0.99           C  
ATOM   1667  HD2 HIS A 104      -1.975   7.668   1.146  1.00  0.99           H  
ATOM   1668  ND1 HIS A 104       1.236   7.145   1.142  1.00  0.99           N  
ATOM   1669  HD1 HIS A 104       2.177   7.122   1.507  1.00  0.99           H  
ATOM   1670  CE1 HIS A 104       0.871   6.701  -0.070  1.00  0.99           C  
ATOM   1671  HE1 HIS A 104       1.534   6.258  -0.798  1.00  0.99           H  
ATOM   1672  NE2 HIS A 104      -0.452   6.845  -0.232  1.00  0.99           N  
ATOM   1673  N   ALA A 105       2.704   9.502   3.778  1.00  0.98           N  
ATOM   1674  H   ALA A 105       2.498   8.995   4.627  1.00  0.98           H  
ATOM   1675  CA  ALA A 105       4.071   9.554   3.294  1.00  0.98           C  
ATOM   1676  HA  ALA A 105       4.256  10.582   2.981  1.00  0.98           H  
ATOM   1677  C   ALA A 105       4.248   8.630   2.086  1.00  0.98           C  
ATOM   1678  CB  ALA A 105       5.054   9.210   4.408  1.00  0.98           C  
ATOM   1679  HB1 ALA A 105       4.977   9.965   5.190  1.00  0.98           H  
ATOM   1680  HB2 ALA A 105       6.069   9.216   4.011  1.00  0.98           H  
ATOM   1681  HB3 ALA A 105       4.823   8.225   4.813  1.00  0.98           H  
ATOM   1682  O   ALA A 105       3.844   7.470   2.139  1.00  0.98           O  
ATOM   1683  N   HIS A 106       4.888   9.122   1.029  1.00  0.96           N  
ATOM   1684  H   HIS A 106       5.177  10.090   1.048  1.00  0.96           H  
ATOM   1685  CA  HIS A 106       5.216   8.333  -0.163  1.00  0.96           C  
ATOM   1686  HA  HIS A 106       4.850   7.316  -0.022  1.00  0.96           H  
ATOM   1687  C   HIS A 106       6.737   8.199  -0.329  1.00  0.96           C  
ATOM   1688  CB  HIS A 106       4.466   8.893  -1.375  1.00  0.96           C  
ATOM   1689  HB2 HIS A 106       4.946   9.805  -1.729  1.00  0.96           H  
ATOM   1690  HB3 HIS A 106       3.457   9.141  -1.045  1.00  0.96           H  
ATOM   1691  O   HIS A 106       7.286   8.302  -1.424  1.00  0.96           O  
ATOM   1692  CG  HIS A 106       4.342   7.909  -2.510  1.00  0.96           C  
ATOM   1693  CD2 HIS A 106       3.182   7.449  -3.071  1.00  0.96           C  
ATOM   1694  HD2 HIS A 106       2.176   7.734  -2.801  1.00  0.96           H  
ATOM   1695  ND1 HIS A 106       5.381   7.284  -3.162  1.00  0.96           N  
ATOM   1696  HD1 HIS A 106       6.358   7.392  -2.933  1.00  0.96           H  
ATOM   1697  CE1 HIS A 106       4.864   6.465  -4.090  1.00  0.96           C  
ATOM   1698  HE1 HIS A 106       5.430   5.829  -4.754  1.00  0.96           H  
ATOM   1699  NE2 HIS A 106       3.529   6.532  -4.062  1.00  0.96           N  
ATOM   1700  N   SER A 107       7.428   7.992   0.795  1.00  0.93           N  
ATOM   1701  H   SER A 107       6.906   7.906   1.655  1.00  0.93           H  
ATOM   1702  CA  SER A 107       8.874   7.768   0.856  1.00  0.93           C  
ATOM   1703  HA  SER A 107       9.248   7.514  -0.136  1.00  0.93           H  
ATOM   1704  C   SER A 107       9.167   6.609   1.798  1.00  0.93           C  
ATOM   1705  CB  SER A 107       9.628   9.012   1.335  1.00  0.93           C  
ATOM   1706  HB2 SER A 107      10.694   8.877   1.153  1.00  0.93           H  
ATOM   1707  HB3 SER A 107       9.470   9.151   2.405  1.00  0.93           H  
ATOM   1708  O   SER A 107       8.824   6.664   2.987  1.00  0.93           O  
ATOM   1709  OG  SER A 107       9.180  10.166   0.662  1.00  0.93           O  
ATOM   1710  HG  SER A 107       9.004   9.925  -0.251  1.00  0.93           H  
ATOM   1711  N   SER A 108       9.835   5.569   1.287  1.00  0.91           N  
ATOM   1712  H   SER A 108      10.070   5.599   0.306  1.00  0.91           H  
ATOM   1713  CA  SER A 108      10.089   4.333   2.042  1.00  0.91           C  
ATOM   1714  HA  SER A 108      10.477   3.579   1.357  1.00  0.91           H  
ATOM   1715  C   SER A 108       8.786   3.769   2.646  1.00  0.91           C  
ATOM   1716  CB  SER A 108      11.187   4.649   3.074  1.00  0.91           C  
ATOM   1717  HB2 SER A 108      12.026   5.108   2.551  1.00  0.91           H  
ATOM   1718  HB3 SER A 108      10.813   5.363   3.808  1.00  0.91           H  
ATOM   1719  O   SER A 108       7.717   3.904   2.064  1.00  0.91           O  
ATOM   1720  OG  SER A 108      11.660   3.501   3.754  1.00  0.91           O  
ATOM   1721  HG  SER A 108      12.524   3.709   4.116  1.00  0.91           H  
ATOM   1722  N   TRP A 109       8.859   3.157   3.826  1.00  0.96           N  
ATOM   1723  H   TRP A 109       9.786   2.998   4.193  1.00  0.96           H  
ATOM   1724  CA  TRP A 109       7.718   2.654   4.600  1.00  0.96           C  
ATOM   1725  HA  TRP A 109       6.859   2.533   3.939  1.00  0.96           H  
ATOM   1726  C   TRP A 109       7.250   3.627   5.692  1.00  0.96           C  
ATOM   1727  CB  TRP A 109       8.073   1.268   5.140  1.00  0.96           C  
ATOM   1728  HB2 TRP A 109       7.382   1.007   5.941  1.00  0.96           H  
ATOM   1729  HB3 TRP A 109       9.074   1.289   5.571  1.00  0.96           H  
ATOM   1730  O   TRP A 109       6.626   3.227   6.675  1.00  0.96           O  
ATOM   1731  CG  TRP A 109       7.992   0.153   4.151  1.00  0.96           C  
ATOM   1732  CD1 TRP A 109       7.866   0.250   2.805  1.00  0.96           C  
ATOM   1733  HD1 TRP A 109       7.814   1.169   2.240  1.00  0.96           H  
ATOM   1734  CD2 TRP A 109       7.846  -1.261   4.456  1.00  0.96           C  
ATOM   1735  CE2 TRP A 109       7.642  -1.967   3.235  1.00  0.96           C  
ATOM   1736  CE3 TRP A 109       7.777  -1.993   5.659  1.00  0.96           C  
ATOM   1737  HE3 TRP A 109       7.909  -1.481   6.601  1.00  0.96           H  
ATOM   1738  NE1 TRP A 109       7.746  -1.008   2.256  1.00  0.96           N  
ATOM   1739  HE1 TRP A 109       7.561  -1.157   1.274  1.00  0.96           H  
ATOM   1740  CH2 TRP A 109       7.197  -4.011   4.430  1.00  0.96           C  
ATOM   1741  HH2 TRP A 109       6.843  -5.031   4.447  1.00  0.96           H  
ATOM   1742  CZ2 TRP A 109       7.329  -3.329   3.208  1.00  0.96           C  
ATOM   1743  HZ2 TRP A 109       7.118  -3.820   2.270  1.00  0.96           H  
ATOM   1744  CZ3 TRP A 109       7.448  -3.358   5.647  1.00  0.96           C  
ATOM   1745  HZ3 TRP A 109       7.323  -3.891   6.578  1.00  0.96           H  
ATOM   1746  N   LEU A 110       7.536   4.929   5.550  1.00  0.97           N  
ATOM   1747  H   LEU A 110       7.994   5.235   4.703  1.00  0.97           H  
ATOM   1748  CA  LEU A 110       7.061   5.936   6.511  1.00  0.97           C  
ATOM   1749  HA  LEU A 110       7.364   5.631   7.513  1.00  0.97           H  
ATOM   1750  C   LEU A 110       5.530   6.022   6.557  1.00  0.97           C  
ATOM   1751  CB  LEU A 110       7.668   7.309   6.189  1.00  0.97           C  
ATOM   1752  HB2 LEU A 110       7.149   8.068   6.775  1.00  0.97           H  
ATOM   1753  HB3 LEU A 110       7.491   7.527   5.136  1.00  0.97           H  
ATOM   1754  O   LEU A 110       4.978   6.436   7.577  1.00  0.97           O  
ATOM   1755  CG  LEU A 110       9.172   7.421   6.482  1.00  0.97           C  
ATOM   1756  HG  LEU A 110       9.715   6.642   5.945  1.00  0.97           H  
ATOM   1757  CD1 LEU A 110       9.672   8.781   6.001  1.00  0.97           C  
ATOM   1758 HD11 LEU A 110      10.751   8.852   6.141  1.00  0.97           H  
ATOM   1759 HD12 LEU A 110       9.468   8.889   4.936  1.00  0.97           H  
ATOM   1760 HD13 LEU A 110       9.174   9.585   6.543  1.00  0.97           H  
ATOM   1761  CD2 LEU A 110       9.487   7.310   7.979  1.00  0.97           C  
ATOM   1762 HD21 LEU A 110      10.553   7.473   8.138  1.00  0.97           H  
ATOM   1763 HD22 LEU A 110       8.914   8.055   8.531  1.00  0.97           H  
ATOM   1764 HD23 LEU A 110       9.235   6.314   8.343  1.00  0.97           H  
ATOM   1765  N   ARG A 111       4.845   5.561   5.503  1.00  0.97           N  
ATOM   1766  H   ARG A 111       5.372   5.248   4.700  1.00  0.97           H  
ATOM   1767  CA  ARG A 111       3.391   5.371   5.466  1.00  0.97           C  
ATOM   1768  HA  ARG A 111       2.896   6.341   5.500  1.00  0.97           H  
ATOM   1769  C   ARG A 111       2.857   4.557   6.641  1.00  0.97           C  
ATOM   1770  CB  ARG A 111       3.028   4.671   4.151  1.00  0.97           C  
ATOM   1771  HB2 ARG A 111       3.501   3.690   4.111  1.00  0.97           H  
ATOM   1772  HB3 ARG A 111       3.418   5.266   3.325  1.00  0.97           H  
ATOM   1773  O   ARG A 111       1.713   4.756   7.003  1.00  0.97           O  
ATOM   1774  CG  ARG A 111       1.512   4.503   3.979  1.00  0.97           C  
ATOM   1775  HG2 ARG A 111       1.019   5.463   4.136  1.00  0.97           H  
ATOM   1776  HG3 ARG A 111       1.110   3.795   4.703  1.00  0.97           H  
ATOM   1777  CD  ARG A 111       1.205   4.014   2.570  1.00  0.97           C  
ATOM   1778  HD2 ARG A 111       2.021   4.282   1.899  1.00  0.97           H  
ATOM   1779  HD3 ARG A 111       0.315   4.526   2.203  1.00  0.97           H  
ATOM   1780  NE  ARG A 111       0.980   2.561   2.519  1.00  0.97           N  
ATOM   1781  HE  ARG A 111       0.828   2.053   3.379  1.00  0.97           H  
ATOM   1782  NH1 ARG A 111       1.048   2.449   0.243  1.00  0.97           N  
ATOM   1783 HH11 ARG A 111       2.043   2.405   0.072  1.00  0.97           H  
ATOM   1784 HH12 ARG A 111       0.552   2.014  -0.522  1.00  0.97           H  
ATOM   1785  NH2 ARG A 111       0.380   0.690   1.342  1.00  0.97           N  
ATOM   1786 HH21 ARG A 111      -0.101   0.289   2.134  1.00  0.97           H  
ATOM   1787 HH22 ARG A 111       0.296   0.224   0.450  1.00  0.97           H  
ATOM   1788  CZ  ARG A 111       0.824   1.902   1.388  1.00  0.97           C  
ATOM   1789  N   ALA A 112       3.654   3.701   7.282  1.00  0.98           N  
ATOM   1790  H   ALA A 112       4.590   3.546   6.937  1.00  0.98           H  
ATOM   1791  CA  ALA A 112       3.207   2.936   8.450  1.00  0.98           C  
ATOM   1792  HA  ALA A 112       2.331   2.345   8.184  1.00  0.98           H  
ATOM   1793  C   ALA A 112       2.783   3.823   9.634  1.00  0.98           C  
ATOM   1794  CB  ALA A 112       4.339   1.985   8.841  1.00  0.98           C  
ATOM   1795  HB1 ALA A 112       5.238   2.564   9.055  1.00  0.98           H  
ATOM   1796  HB2 ALA A 112       4.547   1.293   8.025  1.00  0.98           H  
ATOM   1797  HB3 ALA A 112       4.052   1.413   9.724  1.00  0.98           H  
ATOM   1798  O   ALA A 112       1.950   3.419  10.440  1.00  0.98           O  
ATOM   1799  N   THR A 113       3.331   5.039   9.745  1.00  0.98           N  
ATOM   1800  H   THR A 113       4.048   5.300   9.083  1.00  0.98           H  
ATOM   1801  CA  THR A 113       3.032   5.962  10.856  1.00  0.98           C  
ATOM   1802  HA  THR A 113       2.118   5.630  11.348  1.00  0.98           H  
ATOM   1803  C   THR A 113       2.742   7.399  10.420  1.00  0.98           C  
ATOM   1804  CB  THR A 113       4.141   5.918  11.918  1.00  0.98           C  
ATOM   1805  HB  THR A 113       3.889   6.610  12.721  1.00  0.98           H  
ATOM   1806  O   THR A 113       2.281   8.205  11.228  1.00  0.98           O  
ATOM   1807  CG2 THR A 113       4.308   4.524  12.527  1.00  0.98           C  
ATOM   1808 HG21 THR A 113       5.035   4.555  13.339  1.00  0.98           H  
ATOM   1809 HG22 THR A 113       4.661   3.818  11.775  1.00  0.98           H  
ATOM   1810 HG23 THR A 113       3.353   4.177  12.920  1.00  0.98           H  
ATOM   1811  OG1 THR A 113       5.387   6.288  11.373  1.00  0.98           O  
ATOM   1812  HG1 THR A 113       5.447   7.239  11.495  1.00  0.98           H  
ATOM   1813  N   VAL A 114       2.961   7.730   9.145  1.00  0.99           N  
ATOM   1814  H   VAL A 114       3.391   7.038   8.547  1.00  0.99           H  
ATOM   1815  CA  VAL A 114       2.689   9.043   8.550  1.00  0.99           C  
ATOM   1816  HA  VAL A 114       2.363   9.732   9.329  1.00  0.99           H  
ATOM   1817  C   VAL A 114       1.552   8.918   7.539  1.00  0.99           C  
ATOM   1818  CB  VAL A 114       3.964   9.636   7.920  1.00  0.99           C  
ATOM   1819  HB  VAL A 114       4.307   8.986   7.115  1.00  0.99           H  
ATOM   1820  O   VAL A 114       1.777   8.714   6.348  1.00  0.99           O  
ATOM   1821  CG1 VAL A 114       3.687  11.036   7.358  1.00  0.99           C  
ATOM   1822 HG11 VAL A 114       4.610  11.510   7.025  1.00  0.99           H  
ATOM   1823 HG12 VAL A 114       3.251  11.658   8.140  1.00  0.99           H  
ATOM   1824 HG13 VAL A 114       3.006  10.985   6.509  1.00  0.99           H  
ATOM   1825  CG2 VAL A 114       5.101   9.763   8.941  1.00  0.99           C  
ATOM   1826 HG21 VAL A 114       5.967  10.226   8.470  1.00  0.99           H  
ATOM   1827 HG22 VAL A 114       5.394   8.774   9.293  1.00  0.99           H  
ATOM   1828 HG23 VAL A 114       4.776  10.366   9.789  1.00  0.99           H  
ATOM   1829  N   TYR A 115       0.321   9.038   8.030  1.00  0.99           N  
ATOM   1830  H   TYR A 115       0.201   9.125   9.029  1.00  0.99           H  
ATOM   1831  CA  TYR A 115      -0.897   9.087   7.220  1.00  0.99           C  
ATOM   1832  HA  TYR A 115      -0.705   9.682   6.328  1.00  0.99           H  
ATOM   1833  C   TYR A 115      -2.039   9.760   7.979  1.00  0.99           C  
ATOM   1834  CB  TYR A 115      -1.318   7.671   6.803  1.00  0.99           C  
ATOM   1835  HB2 TYR A 115      -0.513   7.216   6.226  1.00  0.99           H  
ATOM   1836  HB3 TYR A 115      -2.178   7.746   6.138  1.00  0.99           H  
ATOM   1837  O   TYR A 115      -2.024   9.803   9.210  1.00  0.99           O  
ATOM   1838  CG  TYR A 115      -1.679   6.754   7.957  1.00  0.99           C  
ATOM   1839  CD1 TYR A 115      -0.696   5.938   8.529  1.00  0.99           C  
ATOM   1840  HD1 TYR A 115       0.325   6.037   8.191  1.00  0.99           H  
ATOM   1841  CD2 TYR A 115      -2.989   6.706   8.459  1.00  0.99           C  
ATOM   1842  HD2 TYR A 115      -3.734   7.367   8.043  1.00  0.99           H  
ATOM   1843  CE1 TYR A 115      -1.024   4.995   9.514  1.00  0.99           C  
ATOM   1844  HE1 TYR A 115      -0.271   4.302   9.860  1.00  0.99           H  
ATOM   1845  CE2 TYR A 115      -3.310   5.824   9.511  1.00  0.99           C  
ATOM   1846  HE2 TYR A 115      -4.309   5.783   9.919  1.00  0.99           H  
ATOM   1847  OH  TYR A 115      -2.645   4.099  11.042  1.00  0.99           O  
ATOM   1848  HH  TYR A 115      -1.912   3.512  11.241  1.00  0.99           H  
ATOM   1849  CZ  TYR A 115      -2.332   4.953  10.032  1.00  0.99           C  
ATOM   1850  N   GLY A 116      -3.055  10.233   7.264  1.00  0.99           N  
ATOM   1851  H   GLY A 116      -2.991  10.193   6.257  1.00  0.99           H  
ATOM   1852  CA  GLY A 116      -4.273  10.794   7.842  1.00  0.99           C  
ATOM   1853  HA2 GLY A 116      -4.087  11.804   8.207  1.00  0.99           H  
ATOM   1854  HA3 GLY A 116      -4.583  10.184   8.691  1.00  0.99           H  
ATOM   1855  C   GLY A 116      -5.416  10.835   6.835  1.00  0.99           C  
ATOM   1856  O   GLY A 116      -5.236  10.554   5.654  1.00  0.99           O  
ATOM   1857  N   SER A 117      -6.619  11.148   7.308  1.00  0.99           N  
ATOM   1858  H   SER A 117      -6.689  11.505   8.251  1.00  0.99           H  
ATOM   1859  CA  SER A 117      -7.825  11.161   6.470  1.00  0.99           C  
ATOM   1860  HA  SER A 117      -7.710  10.414   5.685  1.00  0.99           H  
ATOM   1861  C   SER A 117      -8.023  12.509   5.775  1.00  0.99           C  
ATOM   1862  CB  SER A 117      -9.064  10.754   7.276  1.00  0.99           C  
ATOM   1863  HB2 SER A 117      -9.006   9.689   7.501  1.00  0.99           H  
ATOM   1864  HB3 SER A 117      -9.958  10.930   6.677  1.00  0.99           H  
ATOM   1865  O   SER A 117      -7.676  13.558   6.323  1.00  0.99           O  
ATOM   1866  OG  SER A 117      -9.163  11.468   8.495  1.00  0.99           O  
ATOM   1867  HG  SER A 117      -8.666  10.994   9.164  1.00  0.99           H  
ATOM   1868  N   LEU A 118      -8.611  12.474   4.577  1.00  0.99           N  
ATOM   1869  H   LEU A 118      -8.845  11.579   4.171  1.00  0.99           H  
ATOM   1870  CA  LEU A 118      -9.031  13.643   3.809  1.00  0.99           C  
ATOM   1871  HA  LEU A 118      -8.931  14.534   4.428  1.00  0.99           H  
ATOM   1872  C   LEU A 118     -10.511  13.490   3.446  1.00  0.99           C  
ATOM   1873  CB  LEU A 118      -8.113  13.813   2.587  1.00  0.99           C  
ATOM   1874  HB2 LEU A 118      -8.048  12.861   2.059  1.00  0.99           H  
ATOM   1875  HB3 LEU A 118      -7.113  14.068   2.938  1.00  0.99           H  
ATOM   1876  O   LEU A 118     -10.897  12.738   2.555  1.00  0.99           O  
ATOM   1877  CG  LEU A 118      -8.578  14.877   1.576  1.00  0.99           C  
ATOM   1878  HG  LEU A 118      -9.530  14.577   1.137  1.00  0.99           H  
ATOM   1879  CD1 LEU A 118      -8.751  16.258   2.210  1.00  0.99           C  
ATOM   1880 HD11 LEU A 118      -9.077  16.954   1.438  1.00  0.99           H  
ATOM   1881 HD12 LEU A 118      -7.804  16.597   2.631  1.00  0.99           H  
ATOM   1882 HD13 LEU A 118      -9.519  16.236   2.983  1.00  0.99           H  
ATOM   1883  CD2 LEU A 118      -7.546  14.976   0.453  1.00  0.99           C  
ATOM   1884 HD21 LEU A 118      -7.397  13.998  -0.004  1.00  0.99           H  
ATOM   1885 HD22 LEU A 118      -7.900  15.658  -0.320  1.00  0.99           H  
ATOM   1886 HD23 LEU A 118      -6.593  15.336   0.841  1.00  0.99           H  
ATOM   1887  N   LEU A 119     -11.355  14.204   4.176  1.00  0.99           N  
ATOM   1888  H   LEU A 119     -10.972  14.837   4.863  1.00  0.99           H  
ATOM   1889  CA  LEU A 119     -12.800  14.167   4.021  1.00  0.99           C  
ATOM   1890  HA  LEU A 119     -13.108  13.202   3.617  1.00  0.99           H  
ATOM   1891  C   LEU A 119     -13.237  15.252   3.042  1.00  0.99           C  
ATOM   1892  CB  LEU A 119     -13.434  14.367   5.405  1.00  0.99           C  
ATOM   1893  HB2 LEU A 119     -13.105  15.332   5.792  1.00  0.99           H  
ATOM   1894  HB3 LEU A 119     -14.517  14.404   5.291  1.00  0.99           H  
ATOM   1895  O   LEU A 119     -13.050  16.437   3.323  1.00  0.99           O  
ATOM   1896  CG  LEU A 119     -13.059  13.280   6.427  1.00  0.99           C  
ATOM   1897  HG  LEU A 119     -11.978  13.167   6.514  1.00  0.99           H  
ATOM   1898  CD1 LEU A 119     -13.624  13.638   7.796  1.00  0.99           C  
ATOM   1899 HD11 LEU A 119     -13.443  12.820   8.494  1.00  0.99           H  
ATOM   1900 HD12 LEU A 119     -13.104  14.521   8.170  1.00  0.99           H  
ATOM   1901 HD13 LEU A 119     -14.693  13.839   7.730  1.00  0.99           H  
ATOM   1902  CD2 LEU A 119     -13.683  11.959   6.027  1.00  0.99           C  
ATOM   1903 HD21 LEU A 119     -14.737  12.152   5.829  1.00  0.99           H  
ATOM   1904 HD22 LEU A 119     -13.206  11.579   5.123  1.00  0.99           H  
ATOM   1905 HD23 LEU A 119     -13.552  11.219   6.817  1.00  0.99           H  
ATOM   1906  N   VAL A 120     -13.853  14.844   1.932  1.00  0.98           N  
ATOM   1907  H   VAL A 120     -13.970  13.855   1.764  1.00  0.98           H  
ATOM   1908  CA  VAL A 120     -14.362  15.759   0.907  1.00  0.98           C  
ATOM   1909  HA  VAL A 120     -14.028  16.768   1.149  1.00  0.98           H  
ATOM   1910  C   VAL A 120     -15.888  15.749   0.938  1.00  0.98           C  
ATOM   1911  CB  VAL A 120     -13.802  15.445  -0.492  1.00  0.98           C  
ATOM   1912  HB  VAL A 120     -14.278  14.550  -0.894  1.00  0.98           H  
ATOM   1913  O   VAL A 120     -16.539  14.754   0.619  1.00  0.98           O  
ATOM   1914  CG1 VAL A 120     -14.096  16.638  -1.404  1.00  0.98           C  
ATOM   1915 HG11 VAL A 120     -15.171  16.752  -1.549  1.00  0.98           H  
ATOM   1916 HG12 VAL A 120     -13.637  16.472  -2.379  1.00  0.98           H  
ATOM   1917 HG13 VAL A 120     -13.687  17.558  -0.986  1.00  0.98           H  
ATOM   1918  CG2 VAL A 120     -12.282  15.222  -0.476  1.00  0.98           C  
ATOM   1919 HG21 VAL A 120     -12.036  14.326   0.094  1.00  0.98           H  
ATOM   1920 HG22 VAL A 120     -11.778  16.083  -0.036  1.00  0.98           H  
ATOM   1921 HG23 VAL A 120     -11.923  15.074  -1.495  1.00  0.98           H  
ATOM   1922  N   PHE A 121     -16.474  16.851   1.388  1.00  0.98           N  
ATOM   1923  H   PHE A 121     -15.881  17.630   1.638  1.00  0.98           H  
ATOM   1924  CA  PHE A 121     -17.921  17.039   1.447  1.00  0.98           C  
ATOM   1925  HA  PHE A 121     -18.390  16.069   1.613  1.00  0.98           H  
ATOM   1926  C   PHE A 121     -18.457  17.603   0.124  1.00  0.98           C  
ATOM   1927  CB  PHE A 121     -18.262  17.943   2.640  1.00  0.98           C  
ATOM   1928  HB2 PHE A 121     -17.653  18.846   2.593  1.00  0.98           H  
ATOM   1929  HB3 PHE A 121     -19.303  18.256   2.564  1.00  0.98           H  
ATOM   1930  O   PHE A 121     -17.699  18.244  -0.608  1.00  0.98           O  
ATOM   1931  CG  PHE A 121     -18.057  17.265   3.982  1.00  0.98           C  
ATOM   1932  CD1 PHE A 121     -19.143  16.658   4.637  1.00  0.98           C  
ATOM   1933  HD1 PHE A 121     -20.125  16.693   4.189  1.00  0.98           H  
ATOM   1934  CD2 PHE A 121     -16.777  17.206   4.565  1.00  0.98           C  
ATOM   1935  HD2 PHE A 121     -15.934  17.653   4.060  1.00  0.98           H  
ATOM   1936  CE1 PHE A 121     -18.952  16.018   5.876  1.00  0.98           C  
ATOM   1937  HE1 PHE A 121     -19.790  15.578   6.395  1.00  0.98           H  
ATOM   1938  CE2 PHE A 121     -16.586  16.531   5.784  1.00  0.98           C  
ATOM   1939  HE2 PHE A 121     -15.596  16.445   6.208  1.00  0.98           H  
ATOM   1940  CZ  PHE A 121     -17.673  15.946   6.447  1.00  0.98           C  
ATOM   1941  HZ  PHE A 121     -17.519  15.438   7.387  1.00  0.98           H  
ATOM   1942  N   PRO A 122     -19.761  17.444  -0.168  1.00  0.97           N  
ATOM   1943  CA  PRO A 122     -20.386  18.140  -1.287  1.00  0.97           C  
ATOM   1944  HA  PRO A 122     -19.959  17.741  -2.207  1.00  0.97           H  
ATOM   1945  C   PRO A 122     -20.168  19.665  -1.222  1.00  0.97           C  
ATOM   1946  CB  PRO A 122     -21.873  17.771  -1.227  1.00  0.97           C  
ATOM   1947  HB2 PRO A 122     -22.307  17.693  -2.223  1.00  0.97           H  
ATOM   1948  HB3 PRO A 122     -22.417  18.498  -0.623  1.00  0.97           H  
ATOM   1949  O   PRO A 122     -19.931  20.216  -0.134  1.00  0.97           O  
ATOM   1950  CG  PRO A 122     -21.870  16.422  -0.512  1.00  0.97           C  
ATOM   1951  HG2 PRO A 122     -22.821  16.219  -0.018  1.00  0.97           H  
ATOM   1952  HG3 PRO A 122     -21.632  15.634  -1.226  1.00  0.97           H  
ATOM   1953  CD  PRO A 122     -20.726  16.574   0.489  1.00  0.97           C  
ATOM   1954  HD2 PRO A 122     -20.301  15.596   0.714  1.00  0.97           H  
ATOM   1955  HD3 PRO A 122     -21.091  17.053   1.398  1.00  0.97           H  
ATOM   1956  N   PRO A 123     -20.279  20.384  -2.355  1.00  0.96           N  
ATOM   1957  CA  PRO A 123     -20.211  21.839  -2.377  1.00  0.96           C  
ATOM   1958  HA  PRO A 123     -19.191  22.143  -2.143  1.00  0.96           H  
ATOM   1959  C   PRO A 123     -21.190  22.456  -1.376  1.00  0.96           C  
ATOM   1960  CB  PRO A 123     -20.545  22.253  -3.814  1.00  0.96           C  
ATOM   1961  HB2 PRO A 123     -19.984  23.136  -4.120  1.00  0.96           H  
ATOM   1962  HB3 PRO A 123     -21.616  22.426  -3.919  1.00  0.96           H  
ATOM   1963  O   PRO A 123     -22.260  21.903  -1.107  1.00  0.96           O  
ATOM   1964  CG  PRO A 123     -20.155  21.028  -4.637  1.00  0.96           C  
ATOM   1965  HG2 PRO A 123     -19.084  21.048  -4.840  1.00  0.96           H  
ATOM   1966  HG3 PRO A 123     -20.720  20.963  -5.566  1.00  0.96           H  
ATOM   1967  CD  PRO A 123     -20.480  19.870  -3.698  1.00  0.96           C  
ATOM   1968  HD2 PRO A 123     -19.801  19.042  -3.901  1.00  0.96           H  
ATOM   1969  HD3 PRO A 123     -21.516  19.556  -3.830  1.00  0.96           H  
ATOM   1970  N   ALA A 124     -20.844  23.614  -0.813  1.00  0.91           N  
ATOM   1971  H   ALA A 124     -19.979  24.055  -1.091  1.00  0.91           H  
ATOM   1972  CA  ALA A 124     -21.723  24.303   0.130  1.00  0.91           C  
ATOM   1973  HA  ALA A 124     -21.816  23.678   1.019  1.00  0.91           H  
ATOM   1974  C   ALA A 124     -23.130  24.503  -0.472  1.00  0.91           C  
ATOM   1975  CB  ALA A 124     -21.076  25.630   0.540  1.00  0.91           C  
ATOM   1976  HB1 ALA A 124     -20.962  26.271  -0.335  1.00  0.91           H  
ATOM   1977  HB2 ALA A 124     -21.708  26.136   1.270  1.00  0.91           H  
ATOM   1978  HB3 ALA A 124     -20.098  25.444   0.983  1.00  0.91           H  
ATOM   1979  O   ALA A 124     -23.269  24.980  -1.594  1.00  0.91           O  
ATOM   1980  N   GLY A 125     -24.169  24.111   0.272  1.00  0.93           N  
ATOM   1981  H   GLY A 125     -23.979  23.676   1.163  1.00  0.93           H  
ATOM   1982  CA  GLY A 125     -25.564  24.139  -0.191  1.00  0.93           C  
ATOM   1983  HA2 GLY A 125     -25.700  24.976  -0.876  1.00  0.93           H  
ATOM   1984  HA3 GLY A 125     -26.219  24.298   0.665  1.00  0.93           H  
ATOM   1985  C   GLY A 125     -26.038  22.870  -0.913  1.00  0.93           C  
ATOM   1986  O   GLY A 125     -27.239  22.710  -1.104  1.00  0.93           O  
ATOM   1987  N   SER A 126     -25.138  21.944  -1.252  1.00  0.95           N  
ATOM   1988  H   SER A 126     -24.162  22.110  -1.051  1.00  0.95           H  
ATOM   1989  CA  SER A 126     -25.496  20.625  -1.791  1.00  0.95           C  
ATOM   1990  HA  SER A 126     -26.419  20.718  -2.362  1.00  0.95           H  
ATOM   1991  C   SER A 126     -25.744  19.608  -0.672  1.00  0.95           C  
ATOM   1992  CB  SER A 126     -24.421  20.125  -2.762  1.00  0.95           C  
ATOM   1993  HB2 SER A 126     -24.726  19.168  -3.186  1.00  0.95           H  
ATOM   1994  HB3 SER A 126     -23.476  19.990  -2.236  1.00  0.95           H  
ATOM   1995  O   SER A 126     -25.250  19.750   0.451  1.00  0.95           O  
ATOM   1996  OG  SER A 126     -24.256  21.063  -3.805  1.00  0.95           O  
ATOM   1997  HG  SER A 126     -23.932  21.881  -3.421  1.00  0.95           H  
ATOM   1998  N   SER A 127     -26.515  18.562  -0.970  1.00  0.94           N  
ATOM   1999  H   SER A 127     -26.888  18.481  -1.905  1.00  0.94           H  
ATOM   2000  CA  SER A 127     -26.771  17.439  -0.063  1.00  0.94           C  
ATOM   2001  HA  SER A 127     -26.347  17.667   0.915  1.00  0.94           H  
ATOM   2002  C   SER A 127     -26.094  16.162  -0.550  1.00  0.94           C  
ATOM   2003  CB  SER A 127     -28.279  17.232   0.143  1.00  0.94           C  
ATOM   2004  HB2 SER A 127     -28.685  18.119   0.629  1.00  0.94           H  
ATOM   2005  HB3 SER A 127     -28.447  16.375   0.794  1.00  0.94           H  
ATOM   2006  O   SER A 127     -25.768  16.023  -1.726  1.00  0.94           O  
ATOM   2007  OG  SER A 127     -28.974  17.028  -1.070  1.00  0.94           O  
ATOM   2008  HG  SER A 127     -29.079  16.087  -1.229  1.00  0.94           H  
ATOM   2009  N   TYR A 128     -25.921  15.200   0.358  1.00  0.97           N  
ATOM   2010  H   TYR A 128     -26.198  15.360   1.316  1.00  0.97           H  
ATOM   2011  CA  TYR A 128     -25.577  13.839  -0.041  1.00  0.97           C  
ATOM   2012  HA  TYR A 128     -24.610  13.870  -0.543  1.00  0.97           H  
ATOM   2013  C   TYR A 128     -26.649  13.287  -0.999  1.00  0.97           C  
ATOM   2014  CB  TYR A 128     -25.475  12.929   1.188  1.00  0.97           C  
ATOM   2015  HB2 TYR A 128     -25.251  11.917   0.851  1.00  0.97           H  
ATOM   2016  HB3 TYR A 128     -26.442  12.897   1.689  1.00  0.97           H  
ATOM   2017  O   TYR A 128     -27.837  13.559  -0.798  1.00  0.97           O  
ATOM   2018  CG  TYR A 128     -24.412  13.344   2.181  1.00  0.97           C  
ATOM   2019  CD1 TYR A 128     -23.056  13.120   1.883  1.00  0.97           C  
ATOM   2020  HD1 TYR A 128     -22.783  12.663   0.944  1.00  0.97           H  
ATOM   2021  CD2 TYR A 128     -24.780  13.956   3.393  1.00  0.97           C  
ATOM   2022  HD2 TYR A 128     -25.825  14.129   3.602  1.00  0.97           H  
ATOM   2023  CE1 TYR A 128     -22.062  13.480   2.810  1.00  0.97           C  
ATOM   2024  HE1 TYR A 128     -21.020  13.305   2.586  1.00  0.97           H  
ATOM   2025  CE2 TYR A 128     -23.789  14.333   4.317  1.00  0.97           C  
ATOM   2026  HE2 TYR A 128     -24.068  14.796   5.252  1.00  0.97           H  
ATOM   2027  OH  TYR A 128     -21.491  14.421   4.940  1.00  0.97           O  
ATOM   2028  HH  TYR A 128     -21.888  14.955   5.633  1.00  0.97           H  
ATOM   2029  CZ  TYR A 128     -22.432  14.079   4.028  1.00  0.97           C  
ATOM   2030  N   PRO A 129     -26.274  12.454  -1.982  1.00  0.96           N  
ATOM   2031  CA  PRO A 129     -27.221  11.734  -2.837  1.00  0.96           C  
ATOM   2032  HA  PRO A 129     -28.040  12.395  -3.121  1.00  0.96           H  
ATOM   2033  C   PRO A 129     -27.832  10.497  -2.146  1.00  0.96           C  
ATOM   2034  CB  PRO A 129     -26.411  11.379  -4.082  1.00  0.96           C  
ATOM   2035  HB2 PRO A 129     -26.397  12.232  -4.761  1.00  0.96           H  
ATOM   2036  HB3 PRO A 129     -26.785  10.494  -4.596  1.00  0.96           H  
ATOM   2037  O   PRO A 129     -28.439   9.649  -2.793  1.00  0.96           O  
ATOM   2038  CG  PRO A 129     -25.011  11.159  -3.518  1.00  0.96           C  
ATOM   2039  HG2 PRO A 129     -24.258  11.346  -4.284  1.00  0.96           H  
ATOM   2040  HG3 PRO A 129     -24.924  10.148  -3.121  1.00  0.96           H  
ATOM   2041  CD  PRO A 129     -24.903  12.171  -2.385  1.00  0.96           C  
ATOM   2042  HD2 PRO A 129     -24.317  11.757  -1.565  1.00  0.96           H  
ATOM   2043  HD3 PRO A 129     -24.439  13.085  -2.757  1.00  0.96           H  
ATOM   2044  N   PHE A 130     -27.655  10.380  -0.830  1.00  0.97           N  
ATOM   2045  H   PHE A 130     -27.216  11.158  -0.359  1.00  0.97           H  
ATOM   2046  CA  PHE A 130     -28.157   9.323   0.043  1.00  0.97           C  
ATOM   2047  HA  PHE A 130     -29.028   8.855  -0.415  1.00  0.97           H  
ATOM   2048  C   PHE A 130     -28.599   9.934   1.381  1.00  0.97           C  
ATOM   2049  CB  PHE A 130     -27.065   8.255   0.232  1.00  0.97           C  
ATOM   2050  HB2 PHE A 130     -26.939   7.731  -0.716  1.00  0.97           H  
ATOM   2051  HB3 PHE A 130     -27.400   7.512   0.955  1.00  0.97           H  
ATOM   2052  O   PHE A 130     -28.415  11.128   1.628  1.00  0.97           O  
ATOM   2053  CG  PHE A 130     -25.713   8.793   0.670  1.00  0.97           C  
ATOM   2054  CD1 PHE A 130     -24.685   8.940  -0.276  1.00  0.97           C  
ATOM   2055  HD1 PHE A 130     -24.846   8.655  -1.305  1.00  0.97           H  
ATOM   2056  CD2 PHE A 130     -25.471   9.143   2.012  1.00  0.97           C  
ATOM   2057  HD2 PHE A 130     -26.253   9.022   2.747  1.00  0.97           H  
ATOM   2058  CE1 PHE A 130     -23.427   9.418   0.121  1.00  0.97           C  
ATOM   2059  HE1 PHE A 130     -22.638   9.494  -0.612  1.00  0.97           H  
ATOM   2060  CE2 PHE A 130     -24.215   9.635   2.408  1.00  0.97           C  
ATOM   2061  HE2 PHE A 130     -24.036   9.896   3.440  1.00  0.97           H  
ATOM   2062  CZ  PHE A 130     -23.187   9.766   1.460  1.00  0.97           C  
ATOM   2063  HZ  PHE A 130     -22.211  10.121   1.757  1.00  0.97           H  
ATOM   2064  N   THR A 131     -29.175   9.119   2.269  1.00  0.95           N  
ATOM   2065  H   THR A 131     -29.353   8.159   2.012  1.00  0.95           H  
ATOM   2066  CA  THR A 131     -29.649   9.564   3.587  1.00  0.95           C  
ATOM   2067  HA  THR A 131     -30.493  10.237   3.433  1.00  0.95           H  
ATOM   2068  C   THR A 131     -28.560  10.304   4.360  1.00  0.95           C  
ATOM   2069  CB  THR A 131     -30.140   8.376   4.422  1.00  0.95           C  
ATOM   2070  HB  THR A 131     -29.315   7.691   4.617  1.00  0.95           H  
ATOM   2071  O   THR A 131     -27.509   9.742   4.668  1.00  0.95           O  
ATOM   2072  CG2 THR A 131     -30.765   8.812   5.748  1.00  0.95           C  
ATOM   2073 HG21 THR A 131     -30.010   9.263   6.392  1.00  0.95           H  
ATOM   2074 HG22 THR A 131     -31.564   9.532   5.567  1.00  0.95           H  
ATOM   2075 HG23 THR A 131     -31.175   7.944   6.264  1.00  0.95           H  
ATOM   2076  OG1 THR A 131     -31.138   7.700   3.696  1.00  0.95           O  
ATOM   2077  HG1 THR A 131     -31.519   7.028   4.267  1.00  0.95           H  
ATOM   2078  N   LYS A 132     -28.827  11.567   4.710  1.00  0.97           N  
ATOM   2079  H   LYS A 132     -29.701  11.968   4.402  1.00  0.97           H  
ATOM   2080  CA  LYS A 132     -27.883  12.405   5.452  1.00  0.97           C  
ATOM   2081  HA  LYS A 132     -26.986  12.484   4.838  1.00  0.97           H  
ATOM   2082  C   LYS A 132     -27.533  11.743   6.798  1.00  0.97           C  
ATOM   2083  CB  LYS A 132     -28.478  13.810   5.633  1.00  0.97           C  
ATOM   2084  HB2 LYS A 132     -29.396  13.737   6.217  1.00  0.97           H  
ATOM   2085  HB3 LYS A 132     -28.725  14.212   4.651  1.00  0.97           H  
ATOM   2086  O   LYS A 132     -28.430  11.564   7.623  1.00  0.97           O  
ATOM   2087  CG  LYS A 132     -27.507  14.772   6.336  1.00  0.97           C  
ATOM   2088  HG2 LYS A 132     -27.280  14.399   7.335  1.00  0.97           H  
ATOM   2089  HG3 LYS A 132     -26.582  14.838   5.764  1.00  0.97           H  
ATOM   2090  CD  LYS A 132     -28.128  16.168   6.462  1.00  0.97           C  
ATOM   2091  HD2 LYS A 132     -28.363  16.546   5.466  1.00  0.97           H  
ATOM   2092  HD3 LYS A 132     -29.048  16.094   7.040  1.00  0.97           H  
ATOM   2093  CE  LYS A 132     -27.156  17.125   7.161  1.00  0.97           C  
ATOM   2094  HE2 LYS A 132     -26.236  17.175   6.579  1.00  0.97           H  
ATOM   2095  HE3 LYS A 132     -26.912  16.713   8.140  1.00  0.97           H  
ATOM   2096  NZ  LYS A 132     -27.744  18.481   7.307  1.00  0.97           N  
ATOM   2097  HZ1 LYS A 132     -28.592  18.441   7.853  1.00  0.97           H  
ATOM   2098  HZ2 LYS A 132     -27.970  18.872   6.403  1.00  0.97           H  
ATOM   2099  HZ3 LYS A 132     -27.099  19.105   7.770  1.00  0.97           H  
ATOM   2100  N   PRO A 133     -26.256  11.408   7.055  1.00  0.98           N  
ATOM   2101  CA  PRO A 133     -25.840  10.872   8.343  1.00  0.98           C  
ATOM   2102  HA  PRO A 133     -26.484  10.042   8.634  1.00  0.98           H  
ATOM   2103  C   PRO A 133     -25.895  11.960   9.424  1.00  0.98           C  
ATOM   2104  CB  PRO A 133     -24.416  10.361   8.114  1.00  0.98           C  
ATOM   2105  HB2 PRO A 133     -24.460   9.349   7.710  1.00  0.98           H  
ATOM   2106  HB3 PRO A 133     -23.818  10.382   9.025  1.00  0.98           H  
ATOM   2107  O   PRO A 133     -25.708  13.146   9.143  1.00  0.98           O  
ATOM   2108  CG  PRO A 133     -23.880  11.323   7.051  1.00  0.98           C  
ATOM   2109  HG2 PRO A 133     -23.054  10.908   6.474  1.00  0.98           H  
ATOM   2110  HG3 PRO A 133     -23.578  12.260   7.520  1.00  0.98           H  
ATOM   2111  CD  PRO A 133     -25.105  11.558   6.175  1.00  0.98           C  
ATOM   2112  HD2 PRO A 133     -25.063  12.560   5.749  1.00  0.98           H  
ATOM   2113  HD3 PRO A 133     -25.148  10.807   5.386  1.00  0.98           H  
ATOM   2114  N   HIS A 134     -26.073  11.551  10.680  1.00  0.98           N  
ATOM   2115  H   HIS A 134     -26.208  10.565  10.854  1.00  0.98           H  
ATOM   2116  CA  HIS A 134     -26.027  12.453  11.835  1.00  0.98           C  
ATOM   2117  HA  HIS A 134     -26.663  13.317  11.643  1.00  0.98           H  
ATOM   2118  C   HIS A 134     -24.605  12.966  12.085  1.00  0.98           C  
ATOM   2119  CB  HIS A 134     -26.548  11.728  13.084  1.00  0.98           C  
ATOM   2120  HB2 HIS A 134     -25.940  10.842  13.270  1.00  0.98           H  
ATOM   2121  HB3 HIS A 134     -26.440  12.389  13.944  1.00  0.98           H  
ATOM   2122  O   HIS A 134     -24.416  14.108  12.499  1.00  0.98           O  
ATOM   2123  CG  HIS A 134     -27.992  11.317  12.980  1.00  0.98           C  
ATOM   2124  CD2 HIS A 134     -29.072  11.963  13.517  1.00  0.98           C  
ATOM   2125  HD2 HIS A 134     -29.047  12.866  14.108  1.00  0.98           H  
ATOM   2126  ND1 HIS A 134     -28.468  10.221  12.303  1.00  0.98           N  
ATOM   2127  HD1 HIS A 134     -27.897   9.595  11.753  1.00  0.98           H  
ATOM   2128  CE1 HIS A 134     -29.808  10.202  12.426  1.00  0.98           C  
ATOM   2129  HE1 HIS A 134     -30.474   9.476  11.983  1.00  0.98           H  
ATOM   2130  NE2 HIS A 134     -30.215  11.244  13.164  1.00  0.98           N  
ATOM   2131  N   ARG A 135     -23.596  12.124  11.818  1.00  0.97           N  
ATOM   2132  H   ARG A 135     -23.839  11.205  11.479  1.00  0.97           H  
ATOM   2133  CA  ARG A 135     -22.170  12.461  11.917  1.00  0.97           C  
ATOM   2134  HA  ARG A 135     -22.040  13.466  11.516  1.00  0.97           H  
ATOM   2135  C   ARG A 135     -21.301  11.519  11.084  1.00  0.97           C  
ATOM   2136  CB  ARG A 135     -21.742  12.480  13.397  1.00  0.97           C  
ATOM   2137  HB2 ARG A 135     -22.366  13.194  13.934  1.00  0.97           H  
ATOM   2138  HB3 ARG A 135     -20.712  12.830  13.469  1.00  0.97           H  
ATOM   2139  O   ARG A 135     -21.745  10.450  10.668  1.00  0.97           O  
ATOM   2140  CG  ARG A 135     -21.852  11.112  14.081  1.00  0.97           C  
ATOM   2141  HG2 ARG A 135     -22.848  10.697  13.924  1.00  0.97           H  
ATOM   2142  HG3 ARG A 135     -21.112  10.433  13.656  1.00  0.97           H  
ATOM   2143  CD  ARG A 135     -21.628  11.251  15.588  1.00  0.97           C  
ATOM   2144  HD2 ARG A 135     -20.739  11.854  15.775  1.00  0.97           H  
ATOM   2145  HD3 ARG A 135     -22.486  11.768  16.017  1.00  0.97           H  
ATOM   2146  NE  ARG A 135     -21.512   9.924  16.204  1.00  0.97           N  
ATOM   2147  HE  ARG A 135     -22.388   9.430  16.302  1.00  0.97           H  
ATOM   2148  NH1 ARG A 135     -19.214   9.856  16.345  1.00  0.97           N  
ATOM   2149 HH11 ARG A 135     -18.363   9.317  16.420  1.00  0.97           H  
ATOM   2150 HH12 ARG A 135     -19.179  10.845  16.142  1.00  0.97           H  
ATOM   2151  NH2 ARG A 135     -20.362   8.004  16.625  1.00  0.97           N  
ATOM   2152 HH21 ARG A 135     -21.204   7.572  16.977  1.00  0.97           H  
ATOM   2153 HH22 ARG A 135     -19.494   7.499  16.736  1.00  0.97           H  
ATOM   2154  CZ  ARG A 135     -20.379   9.272  16.396  1.00  0.97           C  
ATOM   2155  N   ASN A 136     -20.053  11.929  10.876  1.00  0.98           N  
ATOM   2156  H   ASN A 136     -19.747  12.760  11.362  1.00  0.98           H  
ATOM   2157  CA  ASN A 136     -19.031  11.188  10.140  1.00  0.98           C  
ATOM   2158  HA  ASN A 136     -19.484  10.342   9.623  1.00  0.98           H  
ATOM   2159  C   ASN A 136     -17.982  10.655  11.119  1.00  0.98           C  
ATOM   2160  CB  ASN A 136     -18.380  12.109   9.095  1.00  0.98           C  
ATOM   2161  HB2 ASN A 136     -17.593  11.558   8.580  1.00  0.98           H  
ATOM   2162  HB3 ASN A 136     -17.919  12.964   9.589  1.00  0.98           H  
ATOM   2163  O   ASN A 136     -17.614  11.362  12.058  1.00  0.98           O  
ATOM   2164  CG  ASN A 136     -19.359  12.604   8.052  1.00  0.98           C  
ATOM   2165  ND2 ASN A 136     -20.101  13.653   8.311  1.00  0.98           N  
ATOM   2166 HD21 ASN A 136     -20.736  13.923   7.574  1.00  0.98           H  
ATOM   2167 HD22 ASN A 136     -19.976  14.182   9.163  1.00  0.98           H  
ATOM   2168  OD1 ASN A 136     -19.470  12.058   6.973  1.00  0.98           O  
ATOM   2169  N   VAL A 137     -17.492   9.437  10.899  1.00  0.98           N  
ATOM   2170  H   VAL A 137     -17.872   8.890  10.140  1.00  0.98           H  
ATOM   2171  CA  VAL A 137     -16.450   8.819  11.726  1.00  0.98           C  
ATOM   2172  HA  VAL A 137     -15.976   9.582  12.344  1.00  0.98           H  
ATOM   2173  C   VAL A 137     -15.399   8.182  10.816  1.00  0.98           C  
ATOM   2174  CB  VAL A 137     -17.045   7.773  12.687  1.00  0.98           C  
ATOM   2175  HB  VAL A 137     -17.472   6.952  12.111  1.00  0.98           H  
ATOM   2176  O   VAL A 137     -15.680   7.139  10.223  1.00  0.98           O  
ATOM   2177  CG1 VAL A 137     -15.965   7.211  13.619  1.00  0.98           C  
ATOM   2178 HG11 VAL A 137     -16.409   6.472  14.286  1.00  0.98           H  
ATOM   2179 HG12 VAL A 137     -15.510   8.010  14.205  1.00  0.98           H  
ATOM   2180 HG13 VAL A 137     -15.190   6.709  13.040  1.00  0.98           H  
ATOM   2181  CG2 VAL A 137     -18.157   8.366  13.564  1.00  0.98           C  
ATOM   2182 HG21 VAL A 137     -19.010   8.641  12.944  1.00  0.98           H  
ATOM   2183 HG22 VAL A 137     -17.780   9.250  14.078  1.00  0.98           H  
ATOM   2184 HG23 VAL A 137     -18.494   7.620  14.284  1.00  0.98           H  
ATOM   2185  N   PRO A 138     -14.200   8.774  10.678  1.00  0.98           N  
ATOM   2186  CA  PRO A 138     -13.114   8.130   9.954  1.00  0.98           C  
ATOM   2187  HA  PRO A 138     -13.469   7.769   8.988  1.00  0.98           H  
ATOM   2188  C   PRO A 138     -12.566   6.939  10.750  1.00  0.98           C  
ATOM   2189  CB  PRO A 138     -12.074   9.224   9.713  1.00  0.98           C  
ATOM   2190  HB2 PRO A 138     -11.061   8.826   9.651  1.00  0.98           H  
ATOM   2191  HB3 PRO A 138     -12.323   9.770   8.803  1.00  0.98           H  
ATOM   2192  O   PRO A 138     -12.345   7.027  11.963  1.00  0.98           O  
ATOM   2193  CG  PRO A 138     -12.258  10.137  10.922  1.00  0.98           C  
ATOM   2194  HG2 PRO A 138     -11.933  11.154  10.704  1.00  0.98           H  
ATOM   2195  HG3 PRO A 138     -11.704   9.736  11.771  1.00  0.98           H  
ATOM   2196  CD  PRO A 138     -13.760  10.062  11.206  1.00  0.98           C  
ATOM   2197  HD2 PRO A 138     -13.930  10.137  12.280  1.00  0.98           H  
ATOM   2198  HD3 PRO A 138     -14.275  10.867  10.681  1.00  0.98           H  
ATOM   2199  N   LEU A 139     -12.346   5.828  10.051  1.00  0.99           N  
ATOM   2200  H   LEU A 139     -12.553   5.843   9.062  1.00  0.99           H  
ATOM   2201  CA  LEU A 139     -11.725   4.613  10.571  1.00  0.99           C  
ATOM   2202  HA  LEU A 139     -11.328   4.789  11.570  1.00  0.99           H  
ATOM   2203  C   LEU A 139     -10.552   4.246   9.663  1.00  0.99           C  
ATOM   2204  CB  LEU A 139     -12.757   3.472  10.640  1.00  0.99           C  
ATOM   2205  HB2 LEU A 139     -12.234   2.555  10.912  1.00  0.99           H  
ATOM   2206  HB3 LEU A 139     -13.176   3.328   9.644  1.00  0.99           H  
ATOM   2207  O   LEU A 139     -10.747   3.751   8.558  1.00  0.99           O  
ATOM   2208  CG  LEU A 139     -13.917   3.685  11.627  1.00  0.99           C  
ATOM   2209  HG  LEU A 139     -14.477   4.580  11.354  1.00  0.99           H  
ATOM   2210  CD1 LEU A 139     -14.860   2.485  11.555  1.00  0.99           C  
ATOM   2211 HD11 LEU A 139     -14.329   1.575  11.835  1.00  0.99           H  
ATOM   2212 HD12 LEU A 139     -15.239   2.376  10.539  1.00  0.99           H  
ATOM   2213 HD13 LEU A 139     -15.703   2.632  12.231  1.00  0.99           H  
ATOM   2214  CD2 LEU A 139     -13.446   3.814  13.079  1.00  0.99           C  
ATOM   2215 HD21 LEU A 139     -14.310   3.884  13.739  1.00  0.99           H  
ATOM   2216 HD22 LEU A 139     -12.846   2.947  13.354  1.00  0.99           H  
ATOM   2217 HD23 LEU A 139     -12.851   4.719  13.196  1.00  0.99           H  
ATOM   2218  N   LEU A 140      -9.335   4.507  10.124  1.00  0.99           N  
ATOM   2219  H   LEU A 140      -9.247   4.931  11.037  1.00  0.99           H  
ATOM   2220  CA  LEU A 140      -8.114   4.222   9.385  1.00  0.99           C  
ATOM   2221  HA  LEU A 140      -8.339   4.150   8.321  1.00  0.99           H  
ATOM   2222  C   LEU A 140      -7.574   2.867   9.832  1.00  0.99           C  
ATOM   2223  CB  LEU A 140      -7.092   5.357   9.556  1.00  0.99           C  
ATOM   2224  HB2 LEU A 140      -6.794   5.444  10.601  1.00  0.99           H  
ATOM   2225  HB3 LEU A 140      -6.218   5.056   8.979  1.00  0.99           H  
ATOM   2226  O   LEU A 140      -7.078   2.730  10.952  1.00  0.99           O  
ATOM   2227  CG  LEU A 140      -7.579   6.722   9.030  1.00  0.99           C  
ATOM   2228  HG  LEU A 140      -8.229   6.570   8.168  1.00  0.99           H  
ATOM   2229  CD1 LEU A 140      -8.329   7.552  10.077  1.00  0.99           C  
ATOM   2230 HD11 LEU A 140      -9.264   7.064  10.352  1.00  0.99           H  
ATOM   2231 HD12 LEU A 140      -8.572   8.533   9.670  1.00  0.99           H  
ATOM   2232 HD13 LEU A 140      -7.716   7.671  10.970  1.00  0.99           H  
ATOM   2233  CD2 LEU A 140      -6.394   7.568   8.576  1.00  0.99           C  
ATOM   2234 HD21 LEU A 140      -5.705   7.735   9.404  1.00  0.99           H  
ATOM   2235 HD22 LEU A 140      -5.895   7.048   7.758  1.00  0.99           H  
ATOM   2236 HD23 LEU A 140      -6.750   8.524   8.191  1.00  0.99           H  
ATOM   2237  N   LEU A 141      -7.717   1.869   8.967  1.00  0.99           N  
ATOM   2238  H   LEU A 141      -8.100   2.083   8.057  1.00  0.99           H  
ATOM   2239  CA  LEU A 141      -7.088   0.569   9.130  1.00  0.99           C  
ATOM   2240  HA  LEU A 141      -7.196   0.263  10.170  1.00  0.99           H  
ATOM   2241  C   LEU A 141      -5.602   0.707   8.799  1.00  0.99           C  
ATOM   2242  CB  LEU A 141      -7.754  -0.494   8.240  1.00  0.99           C  
ATOM   2243  HB2 LEU A 141      -7.433  -0.337   7.210  1.00  0.99           H  
ATOM   2244  HB3 LEU A 141      -7.375  -1.464   8.561  1.00  0.99           H  
ATOM   2245  O   LEU A 141      -5.246   1.395   7.848  1.00  0.99           O  
ATOM   2246  CG  LEU A 141      -9.291  -0.537   8.262  1.00  0.99           C  
ATOM   2247  HG  LEU A 141      -9.692   0.408   7.896  1.00  0.99           H  
ATOM   2248  CD1 LEU A 141      -9.791  -1.651   7.342  1.00  0.99           C  
ATOM   2249 HD11 LEU A 141      -9.420  -1.481   6.331  1.00  0.99           H  
ATOM   2250 HD12 LEU A 141     -10.881  -1.646   7.316  1.00  0.99           H  
ATOM   2251 HD13 LEU A 141      -9.438  -2.620   7.694  1.00  0.99           H  
ATOM   2252  CD2 LEU A 141      -9.837  -0.792   9.667  1.00  0.99           C  
ATOM   2253 HD21 LEU A 141      -9.552   0.031  10.323  1.00  0.99           H  
ATOM   2254 HD22 LEU A 141     -10.925  -0.845   9.631  1.00  0.99           H  
ATOM   2255 HD23 LEU A 141      -9.432  -1.726  10.055  1.00  0.99           H  
ATOM   2256  N   GLY A 142      -4.732   0.063   9.562  1.00  0.98           N  
ATOM   2257  H   GLY A 142      -5.076  -0.478  10.343  1.00  0.98           H  
ATOM   2258  CA  GLY A 142      -3.293   0.145   9.333  1.00  0.98           C  
ATOM   2259  HA2 GLY A 142      -3.089   0.194   8.263  1.00  0.98           H  
ATOM   2260  HA3 GLY A 142      -2.911   1.056   9.792  1.00  0.98           H  
ATOM   2261  C   GLY A 142      -2.540  -1.046   9.895  1.00  0.98           C  
ATOM   2262  O   GLY A 142      -3.133  -2.005  10.384  1.00  0.98           O  
ATOM   2263  N   GLU A 143      -1.220  -0.944   9.879  1.00  0.98           N  
ATOM   2264  H   GLU A 143      -0.798  -0.104   9.509  1.00  0.98           H  
ATOM   2265  CA  GLU A 143      -0.292  -1.943  10.405  1.00  0.98           C  
ATOM   2266  HA  GLU A 143      -0.832  -2.719  10.947  1.00  0.98           H  
ATOM   2267  C   GLU A 143       0.676  -1.287  11.393  1.00  0.98           C  
ATOM   2268  CB  GLU A 143       0.455  -2.615   9.242  1.00  0.98           C  
ATOM   2269  HB2 GLU A 143       0.810  -1.848   8.553  1.00  0.98           H  
ATOM   2270  HB3 GLU A 143       1.318  -3.150   9.640  1.00  0.98           H  
ATOM   2271  O   GLU A 143       0.955  -0.089  11.313  1.00  0.98           O  
ATOM   2272  CG  GLU A 143      -0.438  -3.614   8.496  1.00  0.98           C  
ATOM   2273  HG2 GLU A 143      -0.724  -4.397   9.199  1.00  0.98           H  
ATOM   2274  HG3 GLU A 143      -1.348  -3.110   8.170  1.00  0.98           H  
ATOM   2275  CD  GLU A 143       0.249  -4.243   7.275  1.00  0.98           C  
ATOM   2276  OE1 GLU A 143       0.283  -5.486   7.177  1.00  0.98           O  
ATOM   2277  OE2 GLU A 143       0.679  -3.480   6.379  1.00  0.98           O  
ATOM   2278  N   TRP A 144       1.172  -2.074  12.341  1.00  0.98           N  
ATOM   2279  H   TRP A 144       0.863  -3.035  12.377  1.00  0.98           H  
ATOM   2280  CA  TRP A 144       2.134  -1.658  13.350  1.00  0.98           C  
ATOM   2281  HA  TRP A 144       2.545  -0.684  13.085  1.00  0.98           H  
ATOM   2282  C   TRP A 144       3.292  -2.652  13.430  1.00  0.98           C  
ATOM   2283  CB  TRP A 144       1.433  -1.532  14.704  1.00  0.98           C  
ATOM   2284  HB2 TRP A 144       0.945  -2.476  14.945  1.00  0.98           H  
ATOM   2285  HB3 TRP A 144       0.667  -0.759  14.635  1.00  0.98           H  
ATOM   2286  O   TRP A 144       3.067  -3.860  13.458  1.00  0.98           O  
ATOM   2287  CG  TRP A 144       2.373  -1.177  15.806  1.00  0.98           C  
ATOM   2288  CD1 TRP A 144       2.970  -2.057  16.640  1.00  0.98           C  
ATOM   2289  HD1 TRP A 144       2.837  -3.128  16.628  1.00  0.98           H  
ATOM   2290  CD2 TRP A 144       2.951   0.127  16.113  1.00  0.98           C  
ATOM   2291  CE2 TRP A 144       3.896  -0.043  17.164  1.00  0.98           C  
ATOM   2292  CE3 TRP A 144       2.786   1.432  15.597  1.00  0.98           C  
ATOM   2293  HE3 TRP A 144       2.107   1.583  14.770  1.00  0.98           H  
ATOM   2294  NE1 TRP A 144       3.872  -1.391  17.438  1.00  0.98           N  
ATOM   2295  HE1 TRP A 144       4.503  -1.879  18.058  1.00  0.98           H  
ATOM   2296  CH2 TRP A 144       4.408   2.324  17.192  1.00  0.98           C  
ATOM   2297  HH2 TRP A 144       4.972   3.150  17.601  1.00  0.98           H  
ATOM   2298  CZ2 TRP A 144       4.607   1.033  17.706  1.00  0.98           C  
ATOM   2299  HZ2 TRP A 144       5.315   0.843  18.498  1.00  0.98           H  
ATOM   2300  CZ3 TRP A 144       3.502   2.522  16.132  1.00  0.98           C  
ATOM   2301  HZ3 TRP A 144       3.358   3.509  15.717  1.00  0.98           H  
ATOM   2302  N   TRP A 145       4.514  -2.128  13.518  1.00  0.98           N  
ATOM   2303  H   TRP A 145       4.601  -1.125  13.597  1.00  0.98           H  
ATOM   2304  CA  TRP A 145       5.724  -2.895  13.799  1.00  0.98           C  
ATOM   2305  HA  TRP A 145       5.481  -3.953  13.905  1.00  0.98           H  
ATOM   2306  C   TRP A 145       6.330  -2.411  15.121  1.00  0.98           C  
ATOM   2307  CB  TRP A 145       6.737  -2.752  12.647  1.00  0.98           C  
ATOM   2308  HB2 TRP A 145       6.903  -1.692  12.452  1.00  0.98           H  
ATOM   2309  HB3 TRP A 145       7.687  -3.167  12.985  1.00  0.98           H  
ATOM   2310  O   TRP A 145       6.547  -1.209  15.282  1.00  0.98           O  
ATOM   2311  CG  TRP A 145       6.389  -3.426  11.350  1.00  0.98           C  
ATOM   2312  CD1 TRP A 145       6.841  -4.638  10.950  1.00  0.98           C  
ATOM   2313  HD1 TRP A 145       7.485  -5.276  11.537  1.00  0.98           H  
ATOM   2314  CD2 TRP A 145       5.476  -2.982  10.301  1.00  0.98           C  
ATOM   2315  CE2 TRP A 145       5.425  -3.991   9.290  1.00  0.98           C  
ATOM   2316  CE3 TRP A 145       4.648  -1.851  10.129  1.00  0.98           C  
ATOM   2317  HE3 TRP A 145       4.653  -1.075  10.880  1.00  0.98           H  
ATOM   2318  NE1 TRP A 145       6.313  -4.955   9.712  1.00  0.98           N  
ATOM   2319  HE1 TRP A 145       6.475  -5.838   9.249  1.00  0.98           H  
ATOM   2320  CH2 TRP A 145       3.732  -2.781   8.068  1.00  0.98           C  
ATOM   2321  HH2 TRP A 145       3.017  -2.730   7.260  1.00  0.98           H  
ATOM   2322  CZ2 TRP A 145       4.569  -3.901   8.186  1.00  0.98           C  
ATOM   2323  HZ2 TRP A 145       4.523  -4.703   7.464  1.00  0.98           H  
ATOM   2324  CZ3 TRP A 145       3.782  -1.753   9.026  1.00  0.98           C  
ATOM   2325  HZ3 TRP A 145       3.120  -0.905   8.939  1.00  0.98           H  
ATOM   2326  N   ASP A 146       6.724  -3.335  15.999  1.00  0.96           N  
ATOM   2327  H   ASP A 146       6.529  -4.301  15.781  1.00  0.96           H  
ATOM   2328  CA  ASP A 146       7.618  -3.095  17.151  1.00  0.96           C  
ATOM   2329  HA  ASP A 146       7.356  -2.135  17.595  1.00  0.96           H  
ATOM   2330  C   ASP A 146       9.091  -2.960  16.687  1.00  0.96           C  
ATOM   2331  CB  ASP A 146       7.412  -4.169  18.240  1.00  0.96           C  
ATOM   2332  HB2 ASP A 146       8.208  -4.077  18.979  1.00  0.96           H  
ATOM   2333  HB3 ASP A 146       7.490  -5.157  17.786  1.00  0.96           H  
ATOM   2334  O   ASP A 146      10.066  -3.232  17.386  1.00  0.96           O  
ATOM   2335  CG  ASP A 146       6.079  -4.051  18.999  1.00  0.96           C  
ATOM   2336  OD1 ASP A 146       5.462  -2.956  18.992  1.00  0.96           O  
ATOM   2337  OD2 ASP A 146       5.637  -5.065  19.583  1.00  0.96           O  
ATOM   2338  N   ALA A 147       9.267  -2.503  15.449  1.00  0.96           N  
ATOM   2339  H   ALA A 147       8.425  -2.217  14.970  1.00  0.96           H  
ATOM   2340  CA  ALA A 147      10.520  -2.175  14.804  1.00  0.96           C  
ATOM   2341  HA  ALA A 147      11.273  -1.974  15.566  1.00  0.96           H  
ATOM   2342  C   ALA A 147      10.318  -0.914  13.963  1.00  0.96           C  
ATOM   2343  CB  ALA A 147      10.977  -3.364  13.949  1.00  0.96           C  
ATOM   2344  HB1 ALA A 147      10.230  -3.578  13.185  1.00  0.96           H  
ATOM   2345  HB2 ALA A 147      11.091  -4.242  14.584  1.00  0.96           H  
ATOM   2346  HB3 ALA A 147      11.931  -3.142  13.470  1.00  0.96           H  
ATOM   2347  O   ALA A 147       9.204  -0.529  13.618  1.00  0.96           O  
ATOM   2348  N   ASN A 148      11.412  -0.262  13.585  1.00  0.97           N  
ATOM   2349  H   ASN A 148      12.314  -0.645  13.831  1.00  0.97           H  
ATOM   2350  CA  ASN A 148      11.337   0.861  12.663  1.00  0.97           C  
ATOM   2351  HA  ASN A 148      10.585   1.563  13.022  1.00  0.97           H  
ATOM   2352  C   ASN A 148      10.969   0.366  11.245  1.00  0.97           C  
ATOM   2353  CB  ASN A 148      12.688   1.562  12.705  1.00  0.97           C  
ATOM   2354  HB2 ASN A 148      13.466   0.838  12.463  1.00  0.97           H  
ATOM   2355  HB3 ASN A 148      12.870   1.937  13.712  1.00  0.97           H  
ATOM   2356  O   ASN A 148      11.783  -0.343  10.645  1.00  0.97           O  
ATOM   2357  CG  ASN A 148      12.795   2.715  11.741  1.00  0.97           C  
ATOM   2358  ND2 ASN A 148      13.978   3.240  11.634  1.00  0.97           N  
ATOM   2359 HD21 ASN A 148      14.732   2.603  11.849  1.00  0.97           H  
ATOM   2360 HD22 ASN A 148      14.060   3.868  10.847  1.00  0.97           H  
ATOM   2361  OD1 ASN A 148      11.883   3.152  11.060  1.00  0.97           O  
ATOM   2362  N   PRO A 149       9.825   0.776  10.659  1.00  0.97           N  
ATOM   2363  CA  PRO A 149       9.375   0.282   9.351  1.00  0.97           C  
ATOM   2364  HA  PRO A 149       9.180  -0.787   9.430  1.00  0.97           H  
ATOM   2365  C   PRO A 149      10.385   0.521   8.220  1.00  0.97           C  
ATOM   2366  CB  PRO A 149       8.053   1.011   9.078  1.00  0.97           C  
ATOM   2367  HB2 PRO A 149       8.236   1.947   8.551  1.00  0.97           H  
ATOM   2368  HB3 PRO A 149       7.358   0.387   8.515  1.00  0.97           H  
ATOM   2369  O   PRO A 149      10.530  -0.302   7.318  1.00  0.97           O  
ATOM   2370  CG  PRO A 149       7.525   1.315  10.478  1.00  0.97           C  
ATOM   2371  HG2 PRO A 149       7.046   0.429  10.894  1.00  0.97           H  
ATOM   2372  HG3 PRO A 149       6.845   2.167  10.494  1.00  0.97           H  
ATOM   2373  CD  PRO A 149       8.797   1.625  11.250  1.00  0.97           C  
ATOM   2374  HD2 PRO A 149       8.629   1.420  12.307  1.00  0.97           H  
ATOM   2375  HD3 PRO A 149       9.068   2.672  11.111  1.00  0.97           H  
ATOM   2376  N   VAL A 150      11.159   1.611   8.296  1.00  0.97           N  
ATOM   2377  H   VAL A 150      11.028   2.229   9.084  1.00  0.97           H  
ATOM   2378  CA  VAL A 150      12.225   1.902   7.323  1.00  0.97           C  
ATOM   2379  HA  VAL A 150      11.796   1.880   6.322  1.00  0.97           H  
ATOM   2380  C   VAL A 150      13.327   0.839   7.366  1.00  0.97           C  
ATOM   2381  CB  VAL A 150      12.823   3.301   7.578  1.00  0.97           C  
ATOM   2382  HB  VAL A 150      13.191   3.354   8.602  1.00  0.97           H  
ATOM   2383  O   VAL A 150      13.891   0.491   6.329  1.00  0.97           O  
ATOM   2384  CG1 VAL A 150      14.000   3.606   6.643  1.00  0.97           C  
ATOM   2385 HG11 VAL A 150      13.725   3.383   5.612  1.00  0.97           H  
ATOM   2386 HG12 VAL A 150      14.286   4.655   6.726  1.00  0.97           H  
ATOM   2387 HG13 VAL A 150      14.848   2.985   6.932  1.00  0.97           H  
ATOM   2388  CG2 VAL A 150      11.770   4.400   7.391  1.00  0.97           C  
ATOM   2389 HG21 VAL A 150      12.214   5.383   7.553  1.00  0.97           H  
ATOM   2390 HG22 VAL A 150      10.964   4.272   8.114  1.00  0.97           H  
ATOM   2391 HG23 VAL A 150      11.348   4.355   6.387  1.00  0.97           H  
ATOM   2392  N   ASP A 151      13.646   0.317   8.549  1.00  0.97           N  
ATOM   2393  H   ASP A 151      13.055   0.512   9.344  1.00  0.97           H  
ATOM   2394  CA  ASP A 151      14.683  -0.702   8.704  1.00  0.97           C  
ATOM   2395  HA  ASP A 151      15.499  -0.469   8.021  1.00  0.97           H  
ATOM   2396  C   ASP A 151      14.166  -2.090   8.290  1.00  0.97           C  
ATOM   2397  CB  ASP A 151      15.275  -0.648  10.121  1.00  0.97           C  
ATOM   2398  HB2 ASP A 151      16.024  -1.433  10.216  1.00  0.97           H  
ATOM   2399  HB3 ASP A 151      14.487  -0.842  10.849  1.00  0.97           H  
ATOM   2400  O   ASP A 151      14.927  -2.856   7.700  1.00  0.97           O  
ATOM   2401  CG  ASP A 151      15.947   0.706  10.429  1.00  0.97           C  
ATOM   2402  OD1 ASP A 151      16.544   1.335   9.511  1.00  0.97           O  
ATOM   2403  OD2 ASP A 151      15.830   1.176  11.586  1.00  0.97           O  
ATOM   2404  N   VAL A 152      12.865  -2.367   8.468  1.00  0.97           N  
ATOM   2405  H   VAL A 152      12.301  -1.695   8.968  1.00  0.97           H  
ATOM   2406  CA  VAL A 152      12.197  -3.565   7.919  1.00  0.97           C  
ATOM   2407  HA  VAL A 152      12.705  -4.450   8.302  1.00  0.97           H  
ATOM   2408  C   VAL A 152      12.318  -3.601   6.391  1.00  0.97           C  
ATOM   2409  CB  VAL A 152      10.713  -3.638   8.348  1.00  0.97           C  
ATOM   2410  HB  VAL A 152      10.182  -2.762   7.977  1.00  0.97           H  
ATOM   2411  O   VAL A 152      12.769  -4.603   5.829  1.00  0.97           O  
ATOM   2412  CG1 VAL A 152      10.027  -4.889   7.785  1.00  0.97           C  
ATOM   2413 HG11 VAL A 152       9.008  -4.956   8.165  1.00  0.97           H  
ATOM   2414 HG12 VAL A 152       9.973  -4.834   6.697  1.00  0.97           H  
ATOM   2415 HG13 VAL A 152      10.577  -5.784   8.078  1.00  0.97           H  
ATOM   2416  CG2 VAL A 152      10.570  -3.678   9.875  1.00  0.97           C  
ATOM   2417 HG21 VAL A 152      10.991  -2.779  10.326  1.00  0.97           H  
ATOM   2418 HG22 VAL A 152       9.514  -3.722  10.143  1.00  0.97           H  
ATOM   2419 HG23 VAL A 152      11.077  -4.554  10.280  1.00  0.97           H  
ATOM   2420  N   LEU A 153      12.008  -2.488   5.712  1.00  0.97           N  
ATOM   2421  H   LEU A 153      11.579  -1.722   6.212  1.00  0.97           H  
ATOM   2422  CA  LEU A 153      12.171  -2.383   4.259  1.00  0.97           C  
ATOM   2423  HA  LEU A 153      11.603  -3.192   3.798  1.00  0.97           H  
ATOM   2424  C   LEU A 153      13.637  -2.538   3.833  1.00  0.97           C  
ATOM   2425  CB  LEU A 153      11.605  -1.039   3.767  1.00  0.97           C  
ATOM   2426  HB2 LEU A 153      10.537  -1.008   3.983  1.00  0.97           H  
ATOM   2427  HB3 LEU A 153      12.082  -0.226   4.315  1.00  0.97           H  
ATOM   2428  O   LEU A 153      13.951  -3.289   2.908  1.00  0.97           O  
ATOM   2429  CG  LEU A 153      11.822  -0.813   2.256  1.00  0.97           C  
ATOM   2430  HG  LEU A 153      12.890  -0.832   2.042  1.00  0.97           H  
ATOM   2431  CD1 LEU A 153      11.148  -1.889   1.407  1.00  0.97           C  
ATOM   2432 HD11 LEU A 153      11.610  -2.862   1.571  1.00  0.97           H  
ATOM   2433 HD12 LEU A 153      10.087  -1.952   1.648  1.00  0.97           H  
ATOM   2434 HD13 LEU A 153      11.252  -1.637   0.351  1.00  0.97           H  
ATOM   2435  CD2 LEU A 153      11.331   0.567   1.832  1.00  0.97           C  
ATOM   2436 HD21 LEU A 153      11.889   1.335   2.367  1.00  0.97           H  
ATOM   2437 HD22 LEU A 153      11.477   0.698   0.760  1.00  0.97           H  
ATOM   2438 HD23 LEU A 153      10.268   0.669   2.052  1.00  0.97           H  
ATOM   2439  N   ARG A 154      14.558  -1.830   4.498  1.00  0.97           N  
ATOM   2440  H   ARG A 154      14.239  -1.234   5.249  1.00  0.97           H  
ATOM   2441  CA  ARG A 154      15.993  -1.895   4.173  1.00  0.97           C  
ATOM   2442  HA  ARG A 154      16.143  -1.599   3.135  1.00  0.97           H  
ATOM   2443  C   ARG A 154      16.537  -3.307   4.300  1.00  0.97           C  
ATOM   2444  CB  ARG A 154      16.787  -0.980   5.103  1.00  0.97           C  
ATOM   2445  HB2 ARG A 154      17.842  -1.251   5.063  1.00  0.97           H  
ATOM   2446  HB3 ARG A 154      16.440  -1.133   6.125  1.00  0.97           H  
ATOM   2447  O   ARG A 154      17.348  -3.709   3.467  1.00  0.97           O  
ATOM   2448  CG  ARG A 154      16.661   0.491   4.710  1.00  0.97           C  
ATOM   2449  HG2 ARG A 154      15.622   0.755   4.516  1.00  0.97           H  
ATOM   2450  HG3 ARG A 154      17.248   0.677   3.811  1.00  0.97           H  
ATOM   2451  CD  ARG A 154      17.197   1.322   5.872  1.00  0.97           C  
ATOM   2452  HD2 ARG A 154      16.560   1.152   6.740  1.00  0.97           H  
ATOM   2453  HD3 ARG A 154      18.207   0.989   6.114  1.00  0.97           H  
ATOM   2454  NE  ARG A 154      17.220   2.754   5.552  1.00  0.97           N  
ATOM   2455  HE  ARG A 154      16.976   3.022   4.609  1.00  0.97           H  
ATOM   2456  NH1 ARG A 154      17.796   3.437   7.669  1.00  0.97           N  
ATOM   2457 HH11 ARG A 154      17.513   2.548   8.056  1.00  0.97           H  
ATOM   2458 HH12 ARG A 154      18.182   4.126   8.298  1.00  0.97           H  
ATOM   2459  NH2 ARG A 154      17.675   4.930   5.992  1.00  0.97           N  
ATOM   2460 HH21 ARG A 154      17.500   5.146   5.021  1.00  0.97           H  
ATOM   2461 HH22 ARG A 154      18.012   5.650   6.615  1.00  0.97           H  
ATOM   2462  CZ  ARG A 154      17.562   3.697   6.406  1.00  0.97           C  
ATOM   2463  N   GLU A 155      16.108  -4.048   5.316  1.00  0.97           N  
ATOM   2464  H   GLU A 155      15.474  -3.641   5.989  1.00  0.97           H  
ATOM   2465  CA  GLU A 155      16.497  -5.440   5.491  1.00  0.97           C  
ATOM   2466  HA  GLU A 155      17.585  -5.484   5.459  1.00  0.97           H  
ATOM   2467  C   GLU A 155      15.984  -6.302   4.333  1.00  0.97           C  
ATOM   2468  CB  GLU A 155      16.040  -5.943   6.867  1.00  0.97           C  
ATOM   2469  HB2 GLU A 155      14.952  -5.895   6.923  1.00  0.97           H  
ATOM   2470  HB3 GLU A 155      16.445  -5.287   7.638  1.00  0.97           H  
ATOM   2471  O   GLU A 155      16.800  -6.977   3.707  1.00  0.97           O  
ATOM   2472  CG  GLU A 155      16.478  -7.383   7.172  1.00  0.97           C  
ATOM   2473  HG2 GLU A 155      16.019  -8.052   6.445  1.00  0.97           H  
ATOM   2474  HG3 GLU A 155      16.091  -7.653   8.155  1.00  0.97           H  
ATOM   2475  CD  GLU A 155      18.000  -7.606   7.172  1.00  0.97           C  
ATOM   2476  OE1 GLU A 155      18.436  -8.779   7.123  1.00  0.97           O  
ATOM   2477  OE2 GLU A 155      18.818  -6.646   7.174  1.00  0.97           O  
ATOM   2478  N   SER A 156      14.699  -6.196   3.966  1.00  0.97           N  
ATOM   2479  H   SER A 156      14.093  -5.601   4.513  1.00  0.97           H  
ATOM   2480  CA  SER A 156      14.120  -6.898   2.804  1.00  0.97           C  
ATOM   2481  HA  SER A 156      14.173  -7.973   2.980  1.00  0.97           H  
ATOM   2482  C   SER A 156      14.888  -6.602   1.513  1.00  0.97           C  
ATOM   2483  CB  SER A 156      12.645  -6.515   2.636  1.00  0.97           C  
ATOM   2484  HB2 SER A 156      12.071  -6.938   3.461  1.00  0.97           H  
ATOM   2485  HB3 SER A 156      12.548  -5.430   2.669  1.00  0.97           H  
ATOM   2486  O   SER A 156      15.324  -7.524   0.822  1.00  0.97           O  
ATOM   2487  OG  SER A 156      12.116  -6.963   1.402  1.00  0.97           O  
ATOM   2488  HG  SER A 156      12.195  -7.917   1.330  1.00  0.97           H  
ATOM   2489  N   ILE A 157      15.165  -5.328   1.213  1.00  0.96           N  
ATOM   2490  H   ILE A 157      14.766  -4.608   1.799  1.00  0.96           H  
ATOM   2491  CA  ILE A 157      15.944  -4.946   0.025  1.00  0.96           C  
ATOM   2492  HA  ILE A 157      15.468  -5.383  -0.853  1.00  0.96           H  
ATOM   2493  C   ILE A 157      17.361  -5.516   0.113  1.00  0.96           C  
ATOM   2494  CB  ILE A 157      15.968  -3.410  -0.148  1.00  0.96           C  
ATOM   2495  HB  ILE A 157      16.289  -2.962   0.792  1.00  0.96           H  
ATOM   2496  O   ILE A 157      17.888  -6.055  -0.862  1.00  0.96           O  
ATOM   2497  CG1 ILE A 157      14.552  -2.888  -0.486  1.00  0.96           C  
ATOM   2498 HG12 ILE A 157      14.247  -3.260  -1.464  1.00  0.96           H  
ATOM   2499 HG13 ILE A 157      13.839  -3.266   0.247  1.00  0.96           H  
ATOM   2500  CG2 ILE A 157      16.967  -2.993  -1.251  1.00  0.96           C  
ATOM   2501 HG21 ILE A 157      17.984  -3.288  -0.992  1.00  0.96           H  
ATOM   2502 HG22 ILE A 157      16.973  -1.909  -1.366  1.00  0.96           H  
ATOM   2503 HG23 ILE A 157      16.680  -3.447  -2.199  1.00  0.96           H  
ATOM   2504  CD1 ILE A 157      14.443  -1.357  -0.481  1.00  0.96           C  
ATOM   2505 HD11 ILE A 157      14.823  -0.959   0.460  1.00  0.96           H  
ATOM   2506 HD12 ILE A 157      13.397  -1.071  -0.590  1.00  0.96           H  
ATOM   2507 HD13 ILE A 157      14.996  -0.926  -1.315  1.00  0.96           H  
ATOM   2508  N   ARG A 158      18.017  -5.429   1.272  1.00  0.96           N  
ATOM   2509  H   ARG A 158      17.538  -5.005   2.053  1.00  0.96           H  
ATOM   2510  CA  ARG A 158      19.390  -5.915   1.453  1.00  0.96           C  
ATOM   2511  HA  ARG A 158      20.020  -5.451   0.694  1.00  0.96           H  
ATOM   2512  C   ARG A 158      19.473  -7.427   1.262  1.00  0.96           C  
ATOM   2513  CB  ARG A 158      19.872  -5.495   2.847  1.00  0.96           C  
ATOM   2514  HB2 ARG A 158      19.262  -5.993   3.600  1.00  0.96           H  
ATOM   2515  HB3 ARG A 158      19.742  -4.418   2.959  1.00  0.96           H  
ATOM   2516  O   ARG A 158      20.403  -7.907   0.604  1.00  0.96           O  
ATOM   2517  CG  ARG A 158      21.351  -5.817   3.073  1.00  0.96           C  
ATOM   2518  HG2 ARG A 158      21.563  -6.853   2.810  1.00  0.96           H  
ATOM   2519  HG3 ARG A 158      21.946  -5.175   2.424  1.00  0.96           H  
ATOM   2520  CD  ARG A 158      21.755  -5.560   4.530  1.00  0.96           C  
ATOM   2521  HD2 ARG A 158      22.837  -5.663   4.620  1.00  0.96           H  
ATOM   2522  HD3 ARG A 158      21.499  -4.531   4.783  1.00  0.96           H  
ATOM   2523  NE  ARG A 158      21.107  -6.458   5.509  1.00  0.96           N  
ATOM   2524  HE  ARG A 158      20.412  -6.063   6.127  1.00  0.96           H  
ATOM   2525  NH1 ARG A 158      21.823  -8.552   4.846  1.00  0.96           N  
ATOM   2526 HH11 ARG A 158      21.694  -8.250   3.891  1.00  0.96           H  
ATOM   2527 HH12 ARG A 158      21.665  -9.523   5.072  1.00  0.96           H  
ATOM   2528  NH2 ARG A 158      20.957  -8.273   6.842  1.00  0.96           N  
ATOM   2529 HH21 ARG A 158      20.244  -8.985   6.787  1.00  0.96           H  
ATOM   2530 HH22 ARG A 158      20.459  -7.620   7.430  1.00  0.96           H  
ATOM   2531  CZ  ARG A 158      21.298  -7.744   5.720  1.00  0.96           C  
ATOM   2532  N   THR A 159      18.540  -8.182   1.832  1.00  0.97           N  
ATOM   2533  H   THR A 159      17.801  -7.737   2.357  1.00  0.97           H  
ATOM   2534  CA  THR A 159      18.536  -9.647   1.781  1.00  0.97           C  
ATOM   2535  HA  THR A 159      19.569  -9.990   1.821  1.00  0.97           H  
ATOM   2536  C   THR A 159      17.910 -10.208   0.511  1.00  0.97           C  
ATOM   2537  CB  THR A 159      17.853 -10.270   2.993  1.00  0.97           C  
ATOM   2538  HB  THR A 159      17.960 -11.351   2.903  1.00  0.97           H  
ATOM   2539  O   THR A 159      18.220 -11.337   0.137  1.00  0.97           O  
ATOM   2540  CG2 THR A 159      18.502  -9.829   4.300  1.00  0.97           C  
ATOM   2541 HG21 THR A 159      19.542 -10.156   4.328  1.00  0.97           H  
ATOM   2542 HG22 THR A 159      18.445  -8.748   4.422  1.00  0.97           H  
ATOM   2543 HG23 THR A 159      17.971 -10.295   5.130  1.00  0.97           H  
ATOM   2544  OG1 THR A 159      16.490  -9.952   2.999  1.00  0.97           O  
ATOM   2545  HG1 THR A 159      16.117 -10.333   3.798  1.00  0.97           H  
ATOM   2546  N   GLY A 160      17.084  -9.419  -0.176  1.00  0.96           N  
ATOM   2547  H   GLY A 160      16.786  -8.563   0.271  1.00  0.96           H  
ATOM   2548  CA  GLY A 160      16.260  -9.853  -1.302  1.00  0.96           C  
ATOM   2549  HA2 GLY A 160      16.873 -10.400  -2.018  1.00  0.96           H  
ATOM   2550  HA3 GLY A 160      15.843  -8.972  -1.789  1.00  0.96           H  
ATOM   2551  C   GLY A 160      15.086 -10.750  -0.897  1.00  0.96           C  
ATOM   2552  O   GLY A 160      14.486 -11.362  -1.775  1.00  0.96           O  
ATOM   2553  N   GLY A 161      14.800 -10.875   0.402  1.00  0.96           N  
ATOM   2554  H   GLY A 161      15.283 -10.273   1.054  1.00  0.96           H  
ATOM   2555  CA  GLY A 161      13.667 -11.633   0.931  1.00  0.96           C  
ATOM   2556  HA2 GLY A 161      13.926 -12.024   1.915  1.00  0.96           H  
ATOM   2557  HA3 GLY A 161      13.447 -12.481   0.283  1.00  0.96           H  
ATOM   2558  C   GLY A 161      12.407 -10.775   1.079  1.00  0.96           C  
ATOM   2559  O   GLY A 161      12.444  -9.557   0.891  1.00  0.96           O  
ATOM   2560  N   ALA A 162      11.295 -11.410   1.444  1.00  0.95           N  
ATOM   2561  H   ALA A 162      11.323 -12.406   1.614  1.00  0.95           H  
ATOM   2562  CA  ALA A 162      10.082 -10.701   1.841  1.00  0.95           C  
ATOM   2563  HA  ALA A 162       9.817 -10.011   1.040  1.00  0.95           H  
ATOM   2564  C   ALA A 162      10.315  -9.890   3.134  1.00  0.95           C  
ATOM   2565  CB  ALA A 162       8.936 -11.706   1.980  1.00  0.95           C  
ATOM   2566  HB1 ALA A 162       8.019 -11.183   2.252  1.00  0.95           H  
ATOM   2567  HB2 ALA A 162       9.170 -12.427   2.762  1.00  0.95           H  
ATOM   2568  HB3 ALA A 162       8.778 -12.225   1.035  1.00  0.95           H  
ATOM   2569  O   ALA A 162      11.115 -10.313   3.974  1.00  0.95           O  
ATOM   2570  N   PRO A 163       9.666  -8.727   3.306  1.00  0.96           N  
ATOM   2571  CA  PRO A 163       9.709  -8.004   4.572  1.00  0.96           C  
ATOM   2572  HA  PRO A 163      10.741  -7.834   4.879  1.00  0.96           H  
ATOM   2573  C   PRO A 163       8.998  -8.784   5.685  1.00  0.96           C  
ATOM   2574  CB  PRO A 163       9.033  -6.667   4.290  1.00  0.96           C  
ATOM   2575  HB2 PRO A 163       8.545  -6.275   5.183  1.00  0.96           H  
ATOM   2576  HB3 PRO A 163       9.765  -5.954   3.911  1.00  0.96           H  
ATOM   2577  O   PRO A 163       8.116  -9.600   5.425  1.00  0.96           O  
ATOM   2578  CG  PRO A 163       8.032  -7.010   3.182  1.00  0.96           C  
ATOM   2579  HG2 PRO A 163       7.126  -7.430   3.619  1.00  0.96           H  
ATOM   2580  HG3 PRO A 163       7.798  -6.144   2.564  1.00  0.96           H  
ATOM   2581  CD  PRO A 163       8.754  -8.079   2.372  1.00  0.96           C  
ATOM   2582  HD2 PRO A 163       8.029  -8.780   1.959  1.00  0.96           H  
ATOM   2583  HD3 PRO A 163       9.324  -7.607   1.572  1.00  0.96           H  
ATOM   2584  N   ASN A 164       9.368  -8.510   6.937  1.00  0.97           N  
ATOM   2585  H   ASN A 164      10.082  -7.813   7.098  1.00  0.97           H  
ATOM   2586  CA  ASN A 164       8.685  -9.096   8.089  1.00  0.97           C  
ATOM   2587  HA  ASN A 164       8.650 -10.177   7.956  1.00  0.97           H  
ATOM   2588  C   ASN A 164       7.240  -8.585   8.179  1.00  0.97           C  
ATOM   2589  CB  ASN A 164       9.451  -8.779   9.385  1.00  0.97           C  
ATOM   2590  HB2 ASN A 164       8.843  -9.082  10.237  1.00  0.97           H  
ATOM   2591  HB3 ASN A 164       9.602  -7.702   9.459  1.00  0.97           H  
ATOM   2592  O   ASN A 164       6.980  -7.393   7.981  1.00  0.97           O  
ATOM   2593  CG  ASN A 164      10.788  -9.487   9.510  1.00  0.97           C  
ATOM   2594  ND2 ASN A 164      11.622  -9.042  10.418  1.00  0.97           N  
ATOM   2595 HD21 ASN A 164      11.330  -8.317  11.058  1.00  0.97           H  
ATOM   2596 HD22 ASN A 164      12.483  -9.561  10.520  1.00  0.97           H  
ATOM   2597  OD1 ASN A 164      11.108 -10.441   8.824  1.00  0.97           O  
ATOM   2598  N   ASN A 165       6.324  -9.479   8.555  1.00  0.97           N  
ATOM   2599  H   ASN A 165       6.606 -10.443   8.662  1.00  0.97           H  
ATOM   2600  CA  ASN A 165       4.937  -9.130   8.858  1.00  0.97           C  
ATOM   2601  HA  ASN A 165       4.482  -8.699   7.967  1.00  0.97           H  
ATOM   2602  C   ASN A 165       4.860  -8.091   9.984  1.00  0.97           C  
ATOM   2603  CB  ASN A 165       4.163 -10.399   9.256  1.00  0.97           C  
ATOM   2604  HB2 ASN A 165       3.155 -10.123   9.567  1.00  0.97           H  
ATOM   2605  HB3 ASN A 165       4.659 -10.869  10.105  1.00  0.97           H  
ATOM   2606  O   ASN A 165       5.737  -8.039  10.846  1.00  0.97           O  
ATOM   2607  CG  ASN A 165       4.035 -11.401   8.129  1.00  0.97           C  
ATOM   2608  ND2 ASN A 165       3.728 -12.635   8.438  1.00  0.97           N  
ATOM   2609 HD21 ASN A 165       3.589 -13.241   7.642  1.00  0.97           H  
ATOM   2610 HD22 ASN A 165       3.526 -12.897   9.393  1.00  0.97           H  
ATOM   2611  OD1 ASN A 165       4.194 -11.107   6.963  1.00  0.97           O  
ATOM   2612  N   SER A 166       3.793  -7.293   9.985  1.00  0.98           N  
ATOM   2613  H   SER A 166       3.106  -7.374   9.249  1.00  0.98           H  
ATOM   2614  CA  SER A 166       3.465  -6.404  11.100  1.00  0.98           C  
ATOM   2615  HA  SER A 166       4.303  -5.737  11.300  1.00  0.98           H  
ATOM   2616  C   SER A 166       3.163  -7.197  12.373  1.00  0.98           C  
ATOM   2617  CB  SER A 166       2.247  -5.561  10.720  1.00  0.98           C  
ATOM   2618  HB2 SER A 166       2.033  -4.834  11.503  1.00  0.98           H  
ATOM   2619  HB3 SER A 166       2.450  -5.031   9.789  1.00  0.98           H  
ATOM   2620  O   SER A 166       2.496  -8.234  12.306  1.00  0.98           O  
ATOM   2621  OG  SER A 166       1.119  -6.398  10.551  1.00  0.98           O  
ATOM   2622  HG  SER A 166       1.214  -7.138  11.155  1.00  0.98           H  
ATOM   2623  N   ASP A 167       3.544  -6.664  13.528  1.00  0.98           N  
ATOM   2624  H   ASP A 167       4.084  -5.811  13.517  1.00  0.98           H  
ATOM   2625  CA  ASP A 167       3.221  -7.229  14.842  1.00  0.98           C  
ATOM   2626  HA  ASP A 167       3.458  -8.293  14.838  1.00  0.98           H  
ATOM   2627  C   ASP A 167       1.727  -7.083  15.185  1.00  0.98           C  
ATOM   2628  CB  ASP A 167       4.107  -6.554  15.897  1.00  0.98           C  
ATOM   2629  HB2 ASP A 167       3.905  -5.483  15.915  1.00  0.98           H  
ATOM   2630  HB3 ASP A 167       3.870  -6.967  16.877  1.00  0.98           H  
ATOM   2631  O   ASP A 167       1.161  -7.900  15.917  1.00  0.98           O  
ATOM   2632  CG  ASP A 167       5.586  -6.803  15.597  1.00  0.98           C  
ATOM   2633  OD1 ASP A 167       6.043  -7.942  15.833  1.00  0.98           O  
ATOM   2634  OD2 ASP A 167       6.224  -5.873  15.050  1.00  0.98           O  
ATOM   2635  N   ALA A 168       1.051  -6.078  14.613  1.00  0.98           N  
ATOM   2636  H   ALA A 168       1.570  -5.425  14.044  1.00  0.98           H  
ATOM   2637  CA  ALA A 168      -0.397  -5.928  14.714  1.00  0.98           C  
ATOM   2638  HA  ALA A 168      -0.843  -6.922  14.754  1.00  0.98           H  
ATOM   2639  C   ALA A 168      -1.020  -5.195  13.521  1.00  0.98           C  
ATOM   2640  CB  ALA A 168      -0.733  -5.196  16.019  1.00  0.98           C  
ATOM   2641  HB1 ALA A 168      -0.402  -5.795  16.867  1.00  0.98           H  
ATOM   2642  HB2 ALA A 168      -0.241  -4.224  16.043  1.00  0.98           H  
ATOM   2643  HB3 ALA A 168      -1.812  -5.056  16.092  1.00  0.98           H  
ATOM   2644  O   ALA A 168      -0.430  -4.276  12.956  1.00  0.98           O  
ATOM   2645  N   TYR A 169      -2.274  -5.531  13.218  1.00  0.99           N  
ATOM   2646  H   TYR A 169      -2.711  -6.267  13.754  1.00  0.99           H  
ATOM   2647  CA  TYR A 169      -3.163  -4.617  12.502  1.00  0.99           C  
ATOM   2648  HA  TYR A 169      -2.595  -4.098  11.730  1.00  0.99           H  
ATOM   2649  C   TYR A 169      -3.710  -3.570  13.473  1.00  0.99           C  
ATOM   2650  CB  TYR A 169      -4.299  -5.387  11.822  1.00  0.99           C  
ATOM   2651  HB2 TYR A 169      -4.956  -4.679  11.317  1.00  0.99           H  
ATOM   2652  HB3 TYR A 169      -4.879  -5.911  12.582  1.00  0.99           H  
ATOM   2653  O   TYR A 169      -3.745  -3.802  14.681  1.00  0.99           O  
ATOM   2654  CG  TYR A 169      -3.815  -6.386  10.801  1.00  0.99           C  
ATOM   2655  CD1 TYR A 169      -3.106  -5.937   9.672  1.00  0.99           C  
ATOM   2656  HD1 TYR A 169      -2.951  -4.880   9.513  1.00  0.99           H  
ATOM   2657  CD2 TYR A 169      -4.019  -7.761  11.010  1.00  0.99           C  
ATOM   2658  HD2 TYR A 169      -4.555  -8.110  11.880  1.00  0.99           H  
ATOM   2659  CE1 TYR A 169      -2.537  -6.863   8.781  1.00  0.99           C  
ATOM   2660  HE1 TYR A 169      -1.928  -6.516   7.959  1.00  0.99           H  
ATOM   2661  CE2 TYR A 169      -3.481  -8.686  10.100  1.00  0.99           C  
ATOM   2662  HE2 TYR A 169      -3.623  -9.743  10.266  1.00  0.99           H  
ATOM   2663  OH  TYR A 169      -2.099  -9.140   8.185  1.00  0.99           O  
ATOM   2664  HH  TYR A 169      -1.569  -8.689   7.524  1.00  0.99           H  
ATOM   2665  CZ  TYR A 169      -2.706  -8.243   9.005  1.00  0.99           C  
ATOM   2666  N   THR A 170      -4.158  -2.426  12.962  1.00  0.99           N  
ATOM   2667  H   THR A 170      -4.114  -2.300  11.961  1.00  0.99           H  
ATOM   2668  CA  THR A 170      -4.683  -1.327  13.783  1.00  0.99           C  
ATOM   2669  HA  THR A 170      -4.942  -1.725  14.764  1.00  0.99           H  
ATOM   2670  C   THR A 170      -5.963  -0.724  13.213  1.00  0.99           C  
ATOM   2671  CB  THR A 170      -3.634  -0.222  13.992  1.00  0.99           C  
ATOM   2672  HB  THR A 170      -4.066   0.521  14.662  1.00  0.99           H  
ATOM   2673  O   THR A 170      -6.177  -0.751  12.003  1.00  0.99           O  
ATOM   2674  CG2 THR A 170      -2.324  -0.715  14.605  1.00  0.99           C  
ATOM   2675 HG21 THR A 170      -1.690   0.140  14.841  1.00  0.99           H  
ATOM   2676 HG22 THR A 170      -1.796  -1.368  13.910  1.00  0.99           H  
ATOM   2677 HG23 THR A 170      -2.532  -1.268  15.520  1.00  0.99           H  
ATOM   2678  OG1 THR A 170      -3.298   0.422  12.789  1.00  0.99           O  
ATOM   2679  HG1 THR A 170      -2.896  -0.245  12.229  1.00  0.99           H  
ATOM   2680  N   ILE A 171      -6.792  -0.137  14.082  1.00  0.99           N  
ATOM   2681  H   ILE A 171      -6.596  -0.264  15.064  1.00  0.99           H  
ATOM   2682  CA  ILE A 171      -7.918   0.741  13.735  1.00  0.99           C  
ATOM   2683  HA  ILE A 171      -7.912   0.915  12.659  1.00  0.99           H  
ATOM   2684  C   ILE A 171      -7.715   2.083  14.443  1.00  0.99           C  
ATOM   2685  CB  ILE A 171      -9.282   0.112  14.108  1.00  0.99           C  
ATOM   2686  HB  ILE A 171      -9.322  -0.019  15.189  1.00  0.99           H  
ATOM   2687  O   ILE A 171      -7.662   2.146  15.673  1.00  0.99           O  
ATOM   2688  CG1 ILE A 171      -9.441  -1.278  13.452  1.00  0.99           C  
ATOM   2689 HG12 ILE A 171      -8.670  -1.935  13.856  1.00  0.99           H  
ATOM   2690 HG13 ILE A 171      -9.275  -1.194  12.378  1.00  0.99           H  
ATOM   2691  CG2 ILE A 171     -10.421   1.068  13.691  1.00  0.99           C  
ATOM   2692 HG21 ILE A 171     -11.389   0.656  13.978  1.00  0.99           H  
ATOM   2693 HG22 ILE A 171     -10.404   1.215  12.611  1.00  0.99           H  
ATOM   2694 HG23 ILE A 171     -10.319   2.033  14.187  1.00  0.99           H  
ATOM   2695  CD1 ILE A 171     -10.785  -1.974  13.692  1.00  0.99           C  
ATOM   2696 HD11 ILE A 171     -11.002  -1.992  14.760  1.00  0.99           H  
ATOM   2697 HD12 ILE A 171     -10.733  -2.999  13.324  1.00  0.99           H  
ATOM   2698 HD13 ILE A 171     -11.585  -1.458  13.160  1.00  0.99           H  
ATOM   2699  N   ASN A 172      -7.601   3.166  13.670  1.00  0.98           N  
ATOM   2700  H   ASN A 172      -7.624   3.021  12.670  1.00  0.98           H  
ATOM   2701  CA  ASN A 172      -7.189   4.492  14.142  1.00  0.98           C  
ATOM   2702  HA  ASN A 172      -6.938   5.073  13.254  1.00  0.98           H  
ATOM   2703  C   ASN A 172      -5.878   4.430  14.940  1.00  0.98           C  
ATOM   2704  CB  ASN A 172      -8.355   5.214  14.850  1.00  0.98           C  
ATOM   2705  HB2 ASN A 172      -7.976   6.106  15.350  1.00  0.98           H  
ATOM   2706  HB3 ASN A 172      -8.793   4.565  15.608  1.00  0.98           H  
ATOM   2707  O   ASN A 172      -5.753   4.995  16.024  1.00  0.98           O  
ATOM   2708  CG  ASN A 172      -9.430   5.669  13.885  1.00  0.98           C  
ATOM   2709  ND2 ASN A 172     -10.569   6.106  14.361  1.00  0.98           N  
ATOM   2710 HD21 ASN A 172     -11.225   6.449  13.673  1.00  0.98           H  
ATOM   2711 HD22 ASN A 172     -10.722   6.156  15.358  1.00  0.98           H  
ATOM   2712  OD1 ASN A 172      -9.260   5.668  12.680  1.00  0.98           O  
ATOM   2713  N   GLY A 173      -4.905   3.695  14.394  1.00  0.98           N  
ATOM   2714  H   GLY A 173      -5.078   3.262  13.498  1.00  0.98           H  
ATOM   2715  CA  GLY A 173      -3.582   3.517  14.982  1.00  0.98           C  
ATOM   2716  HA2 GLY A 173      -2.939   3.036  14.244  1.00  0.98           H  
ATOM   2717  HA3 GLY A 173      -3.155   4.491  15.218  1.00  0.98           H  
ATOM   2718  C   GLY A 173      -3.557   2.663  16.249  1.00  0.98           C  
ATOM   2719  O   GLY A 173      -2.500   2.590  16.863  1.00  0.98           O  
ATOM   2720  N   GLN A 174      -4.663   2.031  16.662  1.00  0.98           N  
ATOM   2721  H   GLN A 174      -5.518   2.165  16.140  1.00  0.98           H  
ATOM   2722  CA  GLN A 174      -4.749   1.191  17.864  1.00  0.98           C  
ATOM   2723  HA  GLN A 174      -3.825   1.292  18.432  1.00  0.98           H  
ATOM   2724  C   GLN A 174      -4.959  -0.290  17.505  1.00  0.98           C  
ATOM   2725  CB  GLN A 174      -5.891   1.692  18.763  1.00  0.98           C  
ATOM   2726  HB2 GLN A 174      -6.828   1.661  18.207  1.00  0.98           H  
ATOM   2727  HB3 GLN A 174      -5.992   1.034  19.627  1.00  0.98           H  
ATOM   2728  O   GLN A 174      -5.868  -0.577  16.729  1.00  0.98           O  
ATOM   2729  CG  GLN A 174      -5.648   3.129  19.248  1.00  0.98           C  
ATOM   2730  HG2 GLN A 174      -5.470   3.787  18.398  1.00  0.98           H  
ATOM   2731  HG3 GLN A 174      -6.553   3.501  19.728  1.00  0.98           H  
ATOM   2732  CD  GLN A 174      -4.479   3.259  20.220  1.00  0.98           C  
ATOM   2733  NE2 GLN A 174      -4.112   4.465  20.585  1.00  0.98           N  
ATOM   2734 HE21 GLN A 174      -4.724   5.233  20.346  1.00  0.98           H  
ATOM   2735 HE22 GLN A 174      -3.547   4.472  21.421  1.00  0.98           H  
ATOM   2736  OE1 GLN A 174      -3.849   2.308  20.658  1.00  0.98           O  
ATOM   2737  N   PRO A 175      -4.178  -1.239  18.062  1.00  0.98           N  
ATOM   2738  CA  PRO A 175      -4.335  -2.667  17.781  1.00  0.98           C  
ATOM   2739  HA  PRO A 175      -4.208  -2.816  16.708  1.00  0.98           H  
ATOM   2740  C   PRO A 175      -5.688  -3.254  18.194  1.00  0.98           C  
ATOM   2741  CB  PRO A 175      -3.189  -3.359  18.523  1.00  0.98           C  
ATOM   2742  HB2 PRO A 175      -2.850  -4.253  18.001  1.00  0.98           H  
ATOM   2743  HB3 PRO A 175      -3.497  -3.603  19.539  1.00  0.98           H  
ATOM   2744  O   PRO A 175      -6.211  -4.146  17.529  1.00  0.98           O  
ATOM   2745  CG  PRO A 175      -2.102  -2.293  18.578  1.00  0.98           C  
ATOM   2746  HG2 PRO A 175      -1.557  -2.275  17.634  1.00  0.98           H  
ATOM   2747  HG3 PRO A 175      -1.420  -2.449  19.414  1.00  0.98           H  
ATOM   2748  CD  PRO A 175      -2.911  -1.008  18.735  1.00  0.98           C  
ATOM   2749  HD2 PRO A 175      -2.376  -0.194  18.247  1.00  0.98           H  
ATOM   2750  HD3 PRO A 175      -3.083  -0.792  19.790  1.00  0.98           H  
ATOM   2751  N   GLY A 176      -6.277  -2.741  19.272  1.00  0.98           N  
ATOM   2752  H   GLY A 176      -5.793  -2.010  19.774  1.00  0.98           H  
ATOM   2753  CA  GLY A 176      -7.518  -3.260  19.840  1.00  0.98           C  
ATOM   2754  HA2 GLY A 176      -8.115  -2.423  20.201  1.00  0.98           H  
ATOM   2755  HA3 GLY A 176      -8.102  -3.772  19.074  1.00  0.98           H  
ATOM   2756  C   GLY A 176      -7.295  -4.235  20.992  1.00  0.98           C  
ATOM   2757  O   GLY A 176      -6.202  -4.754  21.212  1.00  0.98           O  
ATOM   2758  N   ASP A 177      -8.352  -4.475  21.756  1.00  0.96           N  
ATOM   2759  H   ASP A 177      -9.234  -4.079  21.465  1.00  0.96           H  
ATOM   2760  CA  ASP A 177      -8.333  -5.167  23.046  1.00  0.96           C  
ATOM   2761  HA  ASP A 177      -7.524  -4.732  23.634  1.00  0.96           H  
ATOM   2762  C   ASP A 177      -8.034  -6.670  22.973  1.00  0.96           C  
ATOM   2763  CB  ASP A 177      -9.655  -4.901  23.788  1.00  0.96           C  
ATOM   2764  HB2 ASP A 177      -9.593  -5.348  24.780  1.00  0.96           H  
ATOM   2765  HB3 ASP A 177      -9.780  -3.828  23.929  1.00  0.96           H  
ATOM   2766  O   ASP A 177      -7.826  -7.293  24.015  1.00  0.96           O  
ATOM   2767  CG  ASP A 177     -10.908  -5.436  23.084  1.00  0.96           C  
ATOM   2768  OD1 ASP A 177     -10.847  -5.836  21.899  1.00  0.96           O  
ATOM   2769  OD2 ASP A 177     -11.978  -5.424  23.734  1.00  0.96           O  
ATOM   2770  N   LEU A 178      -7.973  -7.236  21.764  1.00  0.97           N  
ATOM   2771  H   LEU A 178      -8.232  -6.659  20.976  1.00  0.97           H  
ATOM   2772  CA  LEU A 178      -7.508  -8.601  21.517  1.00  0.97           C  
ATOM   2773  HA  LEU A 178      -7.867  -9.242  22.322  1.00  0.97           H  
ATOM   2774  C   LEU A 178      -5.974  -8.724  21.532  1.00  0.97           C  
ATOM   2775  CB  LEU A 178      -8.086  -9.114  20.185  1.00  0.97           C  
ATOM   2776  HB2 LEU A 178      -7.677  -8.514  19.373  1.00  0.97           H  
ATOM   2777  HB3 LEU A 178      -7.741 -10.138  20.044  1.00  0.97           H  
ATOM   2778  O   LEU A 178      -5.460  -9.830  21.697  1.00  0.97           O  
ATOM   2779  CG  LEU A 178      -9.623  -9.095  20.078  1.00  0.97           C  
ATOM   2780  HG  LEU A 178      -9.971  -8.062  20.053  1.00  0.97           H  
ATOM   2781  CD1 LEU A 178     -10.046  -9.785  18.779  1.00  0.97           C  
ATOM   2782 HD11 LEU A 178      -9.563  -9.291  17.936  1.00  0.97           H  
ATOM   2783 HD12 LEU A 178      -9.746 -10.833  18.793  1.00  0.97           H  
ATOM   2784 HD13 LEU A 178     -11.127  -9.712  18.659  1.00  0.97           H  
ATOM   2785  CD2 LEU A 178     -10.320  -9.817  21.236  1.00  0.97           C  
ATOM   2786 HD21 LEU A 178     -10.141  -9.268  22.160  1.00  0.97           H  
ATOM   2787 HD22 LEU A 178      -9.938 -10.834  21.325  1.00  0.97           H  
ATOM   2788 HD23 LEU A 178     -11.395  -9.828  21.056  1.00  0.97           H  
ATOM   2789  N   TYR A 179      -5.242  -7.614  21.392  1.00  0.98           N  
ATOM   2790  H   TYR A 179      -5.721  -6.729  21.299  1.00  0.98           H  
ATOM   2791  CA  TYR A 179      -3.784  -7.588  21.504  1.00  0.98           C  
ATOM   2792  HA  TYR A 179      -3.398  -8.577  21.255  1.00  0.98           H  
ATOM   2793  C   TYR A 179      -3.327  -7.257  22.927  1.00  0.98           C  
ATOM   2794  CB  TYR A 179      -3.166  -6.604  20.508  1.00  0.98           C  
ATOM   2795  HB2 TYR A 179      -2.106  -6.498  20.740  1.00  0.98           H  
ATOM   2796  HB3 TYR A 179      -3.625  -5.626  20.648  1.00  0.98           H  
ATOM   2797  O   TYR A 179      -3.985  -6.551  23.698  1.00  0.98           O  
ATOM   2798  CG  TYR A 179      -3.284  -7.011  19.055  1.00  0.98           C  
ATOM   2799  CD1 TYR A 179      -2.254  -7.731  18.412  1.00  0.98           C  
ATOM   2800  HD1 TYR A 179      -1.366  -8.019  18.955  1.00  0.98           H  
ATOM   2801  CD2 TYR A 179      -4.415  -6.611  18.329  1.00  0.98           C  
ATOM   2802  HD2 TYR A 179      -5.209  -6.066  18.819  1.00  0.98           H  
ATOM   2803  CE1 TYR A 179      -2.351  -8.034  17.037  1.00  0.98           C  
ATOM   2804  HE1 TYR A 179      -1.539  -8.544  16.538  1.00  0.98           H  
ATOM   2805  CE2 TYR A 179      -4.490  -6.873  16.954  1.00  0.98           C  
ATOM   2806  HE2 TYR A 179      -5.327  -6.516  16.373  1.00  0.98           H  
ATOM   2807  OH  TYR A 179      -3.593  -7.767  14.964  1.00  0.98           O  
ATOM   2808  HH  TYR A 179      -3.010  -8.446  14.615  1.00  0.98           H  
ATOM   2809  CZ  TYR A 179      -3.467  -7.575  16.302  1.00  0.98           C  
ATOM   2810  N   LYS A 180      -2.126  -7.729  23.270  1.00  0.96           N  
ATOM   2811  H   LYS A 180      -1.611  -8.249  22.574  1.00  0.96           H  
ATOM   2812  CA  LYS A 180      -1.494  -7.464  24.566  1.00  0.96           C  
ATOM   2813  HA  LYS A 180      -2.153  -7.865  25.336  1.00  0.96           H  
ATOM   2814  C   LYS A 180      -1.338  -5.951  24.796  1.00  0.96           C  
ATOM   2815  CB  LYS A 180      -0.151  -8.205  24.612  1.00  0.96           C  
ATOM   2816  HB2 LYS A 180       0.569  -7.658  24.002  1.00  0.96           H  
ATOM   2817  HB3 LYS A 180      -0.272  -9.199  24.181  1.00  0.96           H  
ATOM   2818  O   LYS A 180      -0.999  -5.202  23.882  1.00  0.96           O  
ATOM   2819  CG  LYS A 180       0.389  -8.369  26.038  1.00  0.96           C  
ATOM   2820  HG2 LYS A 180       0.393  -7.406  26.548  1.00  0.96           H  
ATOM   2821  HG3 LYS A 180      -0.252  -9.053  26.595  1.00  0.96           H  
ATOM   2822  CD  LYS A 180       1.816  -8.931  25.982  1.00  0.96           C  
ATOM   2823  HD2 LYS A 180       2.414  -8.299  25.326  1.00  0.96           H  
ATOM   2824  HD3 LYS A 180       1.789  -9.936  25.559  1.00  0.96           H  
ATOM   2825  CE  LYS A 180       2.472  -8.967  27.366  1.00  0.96           C  
ATOM   2826  HE2 LYS A 180       1.926  -9.665  28.001  1.00  0.96           H  
ATOM   2827  HE3 LYS A 180       2.402  -7.973  27.808  1.00  0.96           H  
ATOM   2828  NZ  LYS A 180       3.898  -9.367  27.253  1.00  0.96           N  
ATOM   2829  HZ1 LYS A 180       4.392  -8.718  26.657  1.00  0.96           H  
ATOM   2830  HZ2 LYS A 180       3.988 -10.280  26.832  1.00  0.96           H  
ATOM   2831  HZ3 LYS A 180       4.357  -9.372  28.153  1.00  0.96           H  
ATOM   2832  N   CYS A 181      -1.597  -5.502  26.027  1.00  0.97           N  
ATOM   2833  H   CYS A 181      -1.890  -6.180  26.715  1.00  0.97           H  
ATOM   2834  CA  CYS A 181      -1.477  -4.099  26.458  1.00  0.97           C  
ATOM   2835  HA  CYS A 181      -1.912  -4.036  27.456  1.00  0.97           H  
ATOM   2836  C   CYS A 181      -2.247  -3.068  25.610  1.00  0.97           C  
ATOM   2837  CB  CYS A 181       0.001  -3.713  26.588  1.00  0.97           C  
ATOM   2838  HB2 CYS A 181       0.454  -3.790  25.600  1.00  0.97           H  
ATOM   2839  HB3 CYS A 181       0.067  -2.670  26.898  1.00  0.97           H  
ATOM   2840  O   CYS A 181      -1.871  -1.900  25.607  1.00  0.97           O  
ATOM   2841  SG  CYS A 181       0.968  -4.687  27.757  1.00  0.97           S  
ATOM   2842  N   SER A 182      -3.306  -3.479  24.907  1.00  0.97           N  
ATOM   2843  H   SER A 182      -3.514  -4.467  24.871  1.00  0.97           H  
ATOM   2844  CA  SER A 182      -4.026  -2.609  23.961  1.00  0.97           C  
ATOM   2845  HA  SER A 182      -3.548  -1.631  23.921  1.00  0.97           H  
ATOM   2846  C   SER A 182      -5.487  -2.338  24.360  1.00  0.97           C  
ATOM   2847  CB  SER A 182      -3.898  -3.207  22.558  1.00  0.97           C  
ATOM   2848  HB2 SER A 182      -4.314  -4.214  22.561  1.00  0.97           H  
ATOM   2849  HB3 SER A 182      -4.443  -2.590  21.843  1.00  0.97           H  
ATOM   2850  O   SER A 182      -6.187  -1.575  23.697  1.00  0.97           O  
ATOM   2851  OG  SER A 182      -2.531  -3.274  22.178  1.00  0.97           O  
ATOM   2852  HG  SER A 182      -2.096  -3.956  22.696  1.00  0.97           H  
ATOM   2853  N   SER A 183      -5.962  -2.909  25.475  1.00  0.94           N  
ATOM   2854  H   SER A 183      -5.383  -3.584  25.954  1.00  0.94           H  
ATOM   2855  CA  SER A 183      -7.367  -2.802  25.901  1.00  0.94           C  
ATOM   2856  HA  SER A 183      -8.000  -3.047  25.048  1.00  0.94           H  
ATOM   2857  C   SER A 183      -7.789  -1.402  26.364  1.00  0.94           C  
ATOM   2858  CB  SER A 183      -7.674  -3.802  27.025  1.00  0.94           C  
ATOM   2859  HB2 SER A 183      -7.257  -3.424  27.958  1.00  0.94           H  
ATOM   2860  HB3 SER A 183      -8.754  -3.894  27.141  1.00  0.94           H  
ATOM   2861  O   SER A 183      -8.948  -1.041  26.193  1.00  0.94           O  
ATOM   2862  OG  SER A 183      -7.111  -5.078  26.773  1.00  0.94           O  
ATOM   2863  HG  SER A 183      -7.555  -5.502  26.035  1.00  0.94           H  
ATOM   2864  N   GLN A 184      -6.882  -0.615  26.956  1.00  0.92           N  
ATOM   2865  H   GLN A 184      -5.925  -0.933  27.011  1.00  0.92           H  
ATOM   2866  CA  GLN A 184      -7.202   0.727  27.474  1.00  0.92           C  
ATOM   2867  HA  GLN A 184      -8.155   0.690  28.002  1.00  0.92           H  
ATOM   2868  C   GLN A 184      -7.369   1.767  26.360  1.00  0.92           C  
ATOM   2869  CB  GLN A 184      -6.115   1.185  28.460  1.00  0.92           C  
ATOM   2870  HB2 GLN A 184      -5.134   1.074  27.997  1.00  0.92           H  
ATOM   2871  HB3 GLN A 184      -6.267   2.240  28.688  1.00  0.92           H  
ATOM   2872  O   GLN A 184      -8.215   2.648  26.474  1.00  0.92           O  
ATOM   2873  CG  GLN A 184      -6.166   0.396  29.777  1.00  0.92           C  
ATOM   2874  HG2 GLN A 184      -7.151   0.529  30.224  1.00  0.92           H  
ATOM   2875  HG3 GLN A 184      -6.020  -0.665  29.579  1.00  0.92           H  
ATOM   2876  CD  GLN A 184      -5.108   0.838  30.787  1.00  0.92           C  
ATOM   2877  NE2 GLN A 184      -5.318   0.587  32.060  1.00  0.92           N  
ATOM   2878 HE21 GLN A 184      -4.604   0.930  32.687  1.00  0.92           H  
ATOM   2879 HE22 GLN A 184      -6.186   0.176  32.372  1.00  0.92           H  
ATOM   2880  OE1 GLN A 184      -4.060   1.374  30.474  1.00  0.92           O  
ATOM   2881  N   ASP A 185      -6.606   1.620  25.277  1.00  0.93           N  
ATOM   2882  H   ASP A 185      -5.909   0.890  25.273  1.00  0.93           H  
ATOM   2883  CA  ASP A 185      -6.558   2.576  24.168  1.00  0.93           C  
ATOM   2884  HA  ASP A 185      -6.963   3.531  24.502  1.00  0.93           H  
ATOM   2885  C   ASP A 185      -7.404   2.130  22.963  1.00  0.93           C  
ATOM   2886  CB  ASP A 185      -5.094   2.812  23.775  1.00  0.93           C  
ATOM   2887  HB2 ASP A 185      -4.667   1.877  23.411  1.00  0.93           H  
ATOM   2888  HB3 ASP A 185      -5.064   3.544  22.967  1.00  0.93           H  
ATOM   2889  O   ASP A 185      -7.348   2.738  21.897  1.00  0.93           O  
ATOM   2890  CG  ASP A 185      -4.246   3.360  24.924  1.00  0.93           C  
ATOM   2891  OD1 ASP A 185      -4.664   4.373  25.523  1.00  0.93           O  
ATOM   2892  OD2 ASP A 185      -3.170   2.774  25.181  1.00  0.93           O  
ATOM   2893  N   THR A 186      -8.188   1.055  23.104  1.00  0.97           N  
ATOM   2894  H   THR A 186      -8.247   0.638  24.022  1.00  0.97           H  
ATOM   2895  CA  THR A 186      -9.042   0.546  22.024  1.00  0.97           C  
ATOM   2896  HA  THR A 186      -8.410   0.295  21.172  1.00  0.97           H  
ATOM   2897  C   THR A 186     -10.044   1.610  21.586  1.00  0.97           C  
ATOM   2898  CB  THR A 186      -9.776  -0.723  22.463  1.00  0.97           C  
ATOM   2899  HB  THR A 186     -10.329  -0.530  23.382  1.00  0.97           H  
ATOM   2900  O   THR A 186     -10.814   2.125  22.395  1.00  0.97           O  
ATOM   2901  CG2 THR A 186     -10.732  -1.275  21.402  1.00  0.97           C  
ATOM   2902 HG21 THR A 186     -11.104  -2.249  21.720  1.00  0.97           H  
ATOM   2903 HG22 THR A 186     -10.210  -1.387  20.452  1.00  0.97           H  
ATOM   2904 HG23 THR A 186     -11.580  -0.602  21.275  1.00  0.97           H  
ATOM   2905  OG1 THR A 186      -8.825  -1.730  22.697  1.00  0.97           O  
ATOM   2906  HG1 THR A 186      -8.019  -1.340  23.041  1.00  0.97           H  
ATOM   2907  N   THR A 187     -10.068   1.911  20.286  1.00  0.98           N  
ATOM   2908  H   THR A 187      -9.355   1.513  19.692  1.00  0.98           H  
ATOM   2909  CA  THR A 187     -10.951   2.926  19.700  1.00  0.98           C  
ATOM   2910  HA  THR A 187     -10.699   3.892  20.139  1.00  0.98           H  
ATOM   2911  C   THR A 187     -12.421   2.617  19.995  1.00  0.98           C  
ATOM   2912  CB  THR A 187     -10.706   3.014  18.183  1.00  0.98           C  
ATOM   2913  HB  THR A 187     -10.848   2.031  17.734  1.00  0.98           H  
ATOM   2914  O   THR A 187     -12.914   1.544  19.644  1.00  0.98           O  
ATOM   2915  CG2 THR A 187     -11.616   4.026  17.483  1.00  0.98           C  
ATOM   2916 HG21 THR A 187     -11.340   4.085  16.430  1.00  0.98           H  
ATOM   2917 HG22 THR A 187     -12.656   3.706  17.546  1.00  0.98           H  
ATOM   2918 HG23 THR A 187     -11.504   5.007  17.945  1.00  0.98           H  
ATOM   2919  OG1 THR A 187      -9.382   3.437  17.955  1.00  0.98           O  
ATOM   2920  HG1 THR A 187      -8.958   2.866  17.310  1.00  0.98           H  
ATOM   2921  N   VAL A 188     -13.146   3.571  20.591  1.00  0.97           N  
ATOM   2922  H   VAL A 188     -12.672   4.414  20.883  1.00  0.97           H  
ATOM   2923  CA  VAL A 188     -14.590   3.470  20.862  1.00  0.97           C  
ATOM   2924  HA  VAL A 188     -14.926   2.473  20.577  1.00  0.97           H  
ATOM   2925  C   VAL A 188     -15.358   4.489  20.021  1.00  0.97           C  
ATOM   2926  CB  VAL A 188     -14.921   3.635  22.360  1.00  0.97           C  
ATOM   2927  HB  VAL A 188     -14.625   4.632  22.687  1.00  0.97           H  
ATOM   2928  O   VAL A 188     -15.081   5.685  20.068  1.00  0.97           O  
ATOM   2929  CG1 VAL A 188     -16.426   3.465  22.619  1.00  0.97           C  
ATOM   2930 HG11 VAL A 188     -16.758   2.490  22.262  1.00  0.97           H  
ATOM   2931 HG12 VAL A 188     -16.624   3.542  23.688  1.00  0.97           H  
ATOM   2932 HG13 VAL A 188     -16.992   4.250  22.117  1.00  0.97           H  
ATOM   2933  CG2 VAL A 188     -14.189   2.605  23.228  1.00  0.97           C  
ATOM   2934 HG21 VAL A 188     -14.385   1.594  22.870  1.00  0.97           H  
ATOM   2935 HG22 VAL A 188     -13.116   2.793  23.192  1.00  0.97           H  
ATOM   2936 HG23 VAL A 188     -14.507   2.695  24.267  1.00  0.97           H  
ATOM   2937  N   VAL A 189     -16.366   4.028  19.283  1.00  0.98           N  
ATOM   2938  H   VAL A 189     -16.545   3.034  19.311  1.00  0.98           H  
ATOM   2939  CA  VAL A 189     -17.288   4.862  18.506  1.00  0.98           C  
ATOM   2940  HA  VAL A 189     -16.910   5.884  18.498  1.00  0.98           H  
ATOM   2941  C   VAL A 189     -18.666   4.830  19.175  1.00  0.98           C  
ATOM   2942  CB  VAL A 189     -17.340   4.413  17.035  1.00  0.98           C  
ATOM   2943  HB  VAL A 189     -17.627   3.363  16.973  1.00  0.98           H  
ATOM   2944  O   VAL A 189     -19.327   3.794  19.152  1.00  0.98           O  
ATOM   2945  CG1 VAL A 189     -18.335   5.257  16.227  1.00  0.98           C  
ATOM   2946 HG11 VAL A 189     -18.048   6.308  16.273  1.00  0.98           H  
ATOM   2947 HG12 VAL A 189     -19.347   5.118  16.606  1.00  0.98           H  
ATOM   2948 HG13 VAL A 189     -18.324   4.927  15.188  1.00  0.98           H  
ATOM   2949  CG2 VAL A 189     -15.961   4.603  16.394  1.00  0.98           C  
ATOM   2950 HG21 VAL A 189     -16.008   4.340  15.338  1.00  0.98           H  
ATOM   2951 HG22 VAL A 189     -15.225   3.966  16.885  1.00  0.98           H  
ATOM   2952 HG23 VAL A 189     -15.635   5.639  16.489  1.00  0.98           H  
ATOM   2953  N   PRO A 190     -19.131   5.937  19.781  1.00  0.97           N  
ATOM   2954  CA  PRO A 190     -20.409   5.955  20.491  1.00  0.97           C  
ATOM   2955  HA  PRO A 190     -20.520   5.030  21.057  1.00  0.97           H  
ATOM   2956  C   PRO A 190     -21.601   6.128  19.536  1.00  0.97           C  
ATOM   2957  CB  PRO A 190     -20.286   7.116  21.477  1.00  0.97           C  
ATOM   2958  HB2 PRO A 190     -19.805   6.764  22.389  1.00  0.97           H  
ATOM   2959  HB3 PRO A 190     -21.253   7.562  21.710  1.00  0.97           H  
ATOM   2960  O   PRO A 190     -21.566   7.007  18.685  1.00  0.97           O  
ATOM   2961  CG  PRO A 190     -19.358   8.099  20.760  1.00  0.97           C  
ATOM   2962  HG2 PRO A 190     -18.829   8.741  21.463  1.00  0.97           H  
ATOM   2963  HG3 PRO A 190     -19.929   8.697  20.050  1.00  0.97           H  
ATOM   2964  CD  PRO A 190     -18.400   7.178  20.007  1.00  0.97           C  
ATOM   2965  HD2 PRO A 190     -17.525   6.975  20.623  1.00  0.97           H  
ATOM   2966  HD3 PRO A 190     -18.101   7.642  19.067  1.00  0.97           H  
ATOM   2967  N   ILE A 191     -22.696   5.391  19.688  1.00  0.98           N  
ATOM   2968  H   ILE A 191     -22.696   4.666  20.391  1.00  0.98           H  
ATOM   2969  CA  ILE A 191     -23.892   5.518  18.831  1.00  0.98           C  
ATOM   2970  HA  ILE A 191     -23.849   6.470  18.301  1.00  0.98           H  
ATOM   2971  C   ILE A 191     -25.172   5.569  19.675  1.00  0.98           C  
ATOM   2972  CB  ILE A 191     -23.882   4.405  17.754  1.00  0.98           C  
ATOM   2973  HB  ILE A 191     -22.896   4.428  17.291  1.00  0.98           H  
ATOM   2974  O   ILE A 191     -25.250   4.935  20.726  1.00  0.98           O  
ATOM   2975  CG1 ILE A 191     -24.907   4.688  16.635  1.00  0.98           C  
ATOM   2976 HG12 ILE A 191     -24.802   5.725  16.315  1.00  0.98           H  
ATOM   2977 HG13 ILE A 191     -25.918   4.548  17.018  1.00  0.98           H  
ATOM   2978  CG2 ILE A 191     -24.072   3.003  18.365  1.00  0.98           C  
ATOM   2979 HG21 ILE A 191     -23.332   2.821  19.145  1.00  0.98           H  
ATOM   2980 HG22 ILE A 191     -25.072   2.903  18.788  1.00  0.98           H  
ATOM   2981 HG23 ILE A 191     -23.949   2.236  17.601  1.00  0.98           H  
ATOM   2982  CD1 ILE A 191     -24.728   3.798  15.398  1.00  0.98           C  
ATOM   2983 HD11 ILE A 191     -25.392   4.140  14.604  1.00  0.98           H  
ATOM   2984 HD12 ILE A 191     -24.972   2.761  15.631  1.00  0.98           H  
ATOM   2985 HD13 ILE A 191     -23.701   3.857  15.039  1.00  0.98           H  
ATOM   2986  N   ASN A 192     -26.165   6.363  19.279  1.00  0.98           N  
ATOM   2987  H   ASN A 192     -26.036   6.942  18.461  1.00  0.98           H  
ATOM   2988  CA  ASN A 192     -27.497   6.318  19.887  1.00  0.98           C  
ATOM   2989  HA  ASN A 192     -27.413   5.990  20.923  1.00  0.98           H  
ATOM   2990  C   ASN A 192     -28.401   5.316  19.159  1.00  0.98           C  
ATOM   2991  CB  ASN A 192     -28.139   7.708  19.895  1.00  0.98           C  
ATOM   2992  HB2 ASN A 192     -29.132   7.639  20.340  1.00  0.98           H  
ATOM   2993  HB3 ASN A 192     -28.278   8.056  18.871  1.00  0.98           H  
ATOM   2994  O   ASN A 192     -28.227   5.060  17.969  1.00  0.98           O  
ATOM   2995  CG  ASN A 192     -27.371   8.747  20.674  1.00  0.98           C  
ATOM   2996  ND2 ASN A 192     -26.786   9.722  20.015  1.00  0.98           N  
ATOM   2997 HD21 ASN A 192     -27.050  10.645  20.330  1.00  0.98           H  
ATOM   2998 HD22 ASN A 192     -26.648   9.548  19.029  1.00  0.98           H  
ATOM   2999  OD1 ASN A 192     -27.310   8.723  21.887  1.00  0.98           O  
ATOM   3000  N   VAL A 193     -29.420   4.809  19.854  1.00  0.97           N  
ATOM   3001  H   VAL A 193     -29.560   5.100  20.811  1.00  0.97           H  
ATOM   3002  CA  VAL A 193     -30.485   4.031  19.206  1.00  0.97           C  
ATOM   3003  HA  VAL A 193     -30.027   3.170  18.718  1.00  0.97           H  
ATOM   3004  C   VAL A 193     -31.160   4.898  18.134  1.00  0.97           C  
ATOM   3005  CB  VAL A 193     -31.507   3.505  20.230  1.00  0.97           C  
ATOM   3006  HB  VAL A 193     -31.964   4.349  20.747  1.00  0.97           H  
ATOM   3007  O   VAL A 193     -31.501   6.050  18.398  1.00  0.97           O  
ATOM   3008  CG1 VAL A 193     -32.610   2.681  19.558  1.00  0.97           C  
ATOM   3009 HG11 VAL A 193     -33.198   3.308  18.888  1.00  0.97           H  
ATOM   3010 HG12 VAL A 193     -32.173   1.860  18.989  1.00  0.97           H  
ATOM   3011 HG13 VAL A 193     -33.283   2.272  20.311  1.00  0.97           H  
ATOM   3012  CG2 VAL A 193     -30.830   2.606  21.277  1.00  0.97           C  
ATOM   3013 HG21 VAL A 193     -31.576   2.255  21.990  1.00  0.97           H  
ATOM   3014 HG22 VAL A 193     -30.382   1.743  20.785  1.00  0.97           H  
ATOM   3015 HG23 VAL A 193     -30.062   3.157  21.820  1.00  0.97           H  
ATOM   3016  N   GLY A 194     -31.301   4.369  16.918  1.00  0.98           N  
ATOM   3017  H   GLY A 194     -30.995   3.415  16.791  1.00  0.98           H  
ATOM   3018  CA  GLY A 194     -31.842   5.068  15.746  1.00  0.98           C  
ATOM   3019  HA2 GLY A 194     -32.723   5.633  16.050  1.00  0.98           H  
ATOM   3020  HA3 GLY A 194     -32.153   4.326  15.011  1.00  0.98           H  
ATOM   3021  C   GLY A 194     -30.879   6.044  15.051  1.00  0.98           C  
ATOM   3022  O   GLY A 194     -31.175   6.508  13.949  1.00  0.98           O  
ATOM   3023  N   GLU A 195     -29.710   6.347  15.627  1.00  0.98           N  
ATOM   3024  H   GLU A 195     -29.461   5.895  16.495  1.00  0.98           H  
ATOM   3025  CA  GLU A 195     -28.727   7.231  14.988  1.00  0.98           C  
ATOM   3026  HA  GLU A 195     -29.248   8.123  14.642  1.00  0.98           H  
ATOM   3027  C   GLU A 195     -28.101   6.533  13.782  1.00  0.98           C  
ATOM   3028  CB  GLU A 195     -27.653   7.680  15.992  1.00  0.98           C  
ATOM   3029  HB2 GLU A 195     -28.176   8.178  16.809  1.00  0.98           H  
ATOM   3030  HB3 GLU A 195     -27.134   6.801  16.375  1.00  0.98           H  
ATOM   3031  O   GLU A 195     -27.569   5.433  13.890  1.00  0.98           O  
ATOM   3032  CG  GLU A 195     -26.607   8.674  15.447  1.00  0.98           C  
ATOM   3033  HG2 GLU A 195     -26.146   8.253  14.554  1.00  0.98           H  
ATOM   3034  HG3 GLU A 195     -27.123   9.590  15.159  1.00  0.98           H  
ATOM   3035  CD  GLU A 195     -25.501   9.018  16.472  1.00  0.98           C  
ATOM   3036  OE1 GLU A 195     -24.504   9.682  16.100  1.00  0.98           O  
ATOM   3037  OE2 GLU A 195     -25.625   8.642  17.664  1.00  0.98           O  
ATOM   3038  N   THR A 196     -28.130   7.195  12.629  1.00  0.99           N  
ATOM   3039  H   THR A 196     -28.626   8.074  12.615  1.00  0.99           H  
ATOM   3040  CA  THR A 196     -27.372   6.774  11.444  1.00  0.99           C  
ATOM   3041  HA  THR A 196     -27.124   5.717  11.539  1.00  0.99           H  
ATOM   3042  C   THR A 196     -26.070   7.557  11.358  1.00  0.99           C  
ATOM   3043  CB  THR A 196     -28.207   6.914  10.169  1.00  0.99           C  
ATOM   3044  HB  THR A 196     -28.538   7.946  10.057  1.00  0.99           H  
ATOM   3045  O   THR A 196     -26.108   8.790  11.301  1.00  0.99           O  
ATOM   3046  CG2 THR A 196     -27.444   6.490   8.916  1.00  0.99           C  
ATOM   3047 HG21 THR A 196     -27.084   5.467   9.025  1.00  0.99           H  
ATOM   3048 HG22 THR A 196     -26.598   7.157   8.748  1.00  0.99           H  
ATOM   3049 HG23 THR A 196     -28.107   6.542   8.053  1.00  0.99           H  
ATOM   3050  OG1 THR A 196     -29.332   6.072  10.280  1.00  0.99           O  
ATOM   3051  HG1 THR A 196     -29.831   6.323  11.061  1.00  0.99           H  
ATOM   3052  N   ILE A 197     -24.935   6.864  11.325  1.00  0.99           N  
ATOM   3053  H   ILE A 197     -24.999   5.856  11.298  1.00  0.99           H  
ATOM   3054  CA  ILE A 197     -23.601   7.460  11.182  1.00  0.99           C  
ATOM   3055  HA  ILE A 197     -23.711   8.542  11.103  1.00  0.99           H  
ATOM   3056  C   ILE A 197     -22.950   7.000   9.880  1.00  0.99           C  
ATOM   3057  CB  ILE A 197     -22.706   7.200  12.417  1.00  0.99           C  
ATOM   3058  HB  ILE A 197     -21.798   7.787  12.281  1.00  0.99           H  
ATOM   3059  O   ILE A 197     -23.196   5.889   9.417  1.00  0.99           O  
ATOM   3060  CG1 ILE A 197     -22.297   5.724  12.585  1.00  0.99           C  
ATOM   3061 HG12 ILE A 197     -21.808   5.379  11.673  1.00  0.99           H  
ATOM   3062 HG13 ILE A 197     -23.194   5.129  12.760  1.00  0.99           H  
ATOM   3063  CG2 ILE A 197     -23.403   7.706  13.691  1.00  0.99           C  
ATOM   3064 HG21 ILE A 197     -24.184   7.008  13.994  1.00  0.99           H  
ATOM   3065 HG22 ILE A 197     -22.687   7.812  14.505  1.00  0.99           H  
ATOM   3066 HG23 ILE A 197     -23.863   8.677  13.508  1.00  0.99           H  
ATOM   3067  CD1 ILE A 197     -21.321   5.505  13.747  1.00  0.99           C  
ATOM   3068 HD11 ILE A 197     -21.821   5.665  14.702  1.00  0.99           H  
ATOM   3069 HD12 ILE A 197     -20.934   4.486  13.732  1.00  0.99           H  
ATOM   3070 HD13 ILE A 197     -20.479   6.192  13.656  1.00  0.99           H  
ATOM   3071  N   LEU A 198     -22.105   7.853   9.301  1.00  0.99           N  
ATOM   3072  H   LEU A 198     -21.942   8.747   9.741  1.00  0.99           H  
ATOM   3073  CA  LEU A 198     -21.279   7.502   8.148  1.00  0.99           C  
ATOM   3074  HA  LEU A 198     -21.713   6.635   7.650  1.00  0.99           H  
ATOM   3075  C   LEU A 198     -19.885   7.111   8.637  1.00  0.99           C  
ATOM   3076  CB  LEU A 198     -21.278   8.672   7.148  1.00  0.99           C  
ATOM   3077  HB2 LEU A 198     -20.846   9.554   7.622  1.00  0.99           H  
ATOM   3078  HB3 LEU A 198     -22.318   8.884   6.898  1.00  0.99           H  
ATOM   3079  O   LEU A 198     -19.110   7.975   9.058  1.00  0.99           O  
ATOM   3080  CG  LEU A 198     -20.536   8.398   5.826  1.00  0.99           C  
ATOM   3081  HG  LEU A 198     -19.486   8.187   6.028  1.00  0.99           H  
ATOM   3082  CD1 LEU A 198     -21.163   7.225   5.081  1.00  0.99           C  
ATOM   3083 HD11 LEU A 198     -20.914   6.294   5.591  1.00  0.99           H  
ATOM   3084 HD12 LEU A 198     -22.245   7.341   5.010  1.00  0.99           H  
ATOM   3085 HD13 LEU A 198     -20.766   7.161   4.068  1.00  0.99           H  
ATOM   3086  CD2 LEU A 198     -20.632   9.602   4.890  1.00  0.99           C  
ATOM   3087 HD21 LEU A 198     -20.265  10.501   5.385  1.00  0.99           H  
ATOM   3088 HD22 LEU A 198     -20.024   9.418   4.004  1.00  0.99           H  
ATOM   3089 HD23 LEU A 198     -21.666   9.759   4.583  1.00  0.99           H  
ATOM   3090  N   LEU A 199     -19.581   5.815   8.607  1.00  0.99           N  
ATOM   3091  H   LEU A 199     -20.243   5.181   8.183  1.00  0.99           H  
ATOM   3092  CA  LEU A 199     -18.225   5.319   8.802  1.00  0.99           C  
ATOM   3093  HA  LEU A 199     -17.733   5.906   9.578  1.00  0.99           H  
ATOM   3094  C   LEU A 199     -17.452   5.488   7.496  1.00  0.99           C  
ATOM   3095  CB  LEU A 199     -18.217   3.845   9.229  1.00  0.99           C  
ATOM   3096  HB2 LEU A 199     -18.640   3.257   8.415  1.00  0.99           H  
ATOM   3097  HB3 LEU A 199     -17.178   3.539   9.350  1.00  0.99           H  
ATOM   3098  O   LEU A 199     -17.927   5.103   6.432  1.00  0.99           O  
ATOM   3099  CG  LEU A 199     -18.989   3.493  10.507  1.00  0.99           C  
ATOM   3100  HG  LEU A 199     -20.053   3.662  10.347  1.00  0.99           H  
ATOM   3101  CD1 LEU A 199     -18.769   2.013  10.819  1.00  0.99           C  
ATOM   3102 HD11 LEU A 199     -17.703   1.794  10.889  1.00  0.99           H  
ATOM   3103 HD12 LEU A 199     -19.206   1.405  10.027  1.00  0.99           H  
ATOM   3104 HD13 LEU A 199     -19.238   1.753  11.768  1.00  0.99           H  
ATOM   3105  CD2 LEU A 199     -18.536   4.329  11.703  1.00  0.99           C  
ATOM   3106 HD21 LEU A 199     -18.908   5.346  11.578  1.00  0.99           H  
ATOM   3107 HD22 LEU A 199     -18.951   3.914  12.622  1.00  0.99           H  
ATOM   3108 HD23 LEU A 199     -17.448   4.333  11.767  1.00  0.99           H  
ATOM   3109  N   ARG A 200     -16.259   6.063   7.588  1.00  0.99           N  
ATOM   3110  H   ARG A 200     -15.940   6.341   8.505  1.00  0.99           H  
ATOM   3111  CA  ARG A 200     -15.399   6.355   6.441  1.00  0.99           C  
ATOM   3112  HA  ARG A 200     -15.867   6.046   5.506  1.00  0.99           H  
ATOM   3113  C   ARG A 200     -14.128   5.544   6.592  1.00  0.99           C  
ATOM   3114  CB  ARG A 200     -15.173   7.861   6.372  1.00  0.99           C  
ATOM   3115  HB2 ARG A 200     -14.467   8.066   5.567  1.00  0.99           H  
ATOM   3116  HB3 ARG A 200     -14.741   8.219   7.307  1.00  0.99           H  
ATOM   3117  O   ARG A 200     -13.204   5.955   7.296  1.00  0.99           O  
ATOM   3118  CG  ARG A 200     -16.498   8.600   6.118  1.00  0.99           C  
ATOM   3119  HG2 ARG A 200     -16.959   8.246   5.196  1.00  0.99           H  
ATOM   3120  HG3 ARG A 200     -17.192   8.446   6.945  1.00  0.99           H  
ATOM   3121  CD  ARG A 200     -16.189  10.079   6.010  1.00  0.99           C  
ATOM   3122  HD2 ARG A 200     -15.334  10.175   5.341  1.00  0.99           H  
ATOM   3123  HD3 ARG A 200     -15.893  10.443   6.994  1.00  0.99           H  
ATOM   3124  NE  ARG A 200     -17.317  10.882   5.510  1.00  0.99           N  
ATOM   3125  HE  ARG A 200     -18.110  11.028   6.118  1.00  0.99           H  
ATOM   3126  NH1 ARG A 200     -16.457  11.349   3.438  1.00  0.99           N  
ATOM   3127 HH11 ARG A 200     -16.375  11.931   2.616  1.00  0.99           H  
ATOM   3128 HH12 ARG A 200     -15.823  10.566   3.501  1.00  0.99           H  
ATOM   3129  NH2 ARG A 200     -18.286  12.406   4.150  1.00  0.99           N  
ATOM   3130 HH21 ARG A 200     -18.985  12.564   4.862  1.00  0.99           H  
ATOM   3131 HH22 ARG A 200     -18.266  12.938   3.291  1.00  0.99           H  
ATOM   3132  CZ  ARG A 200     -17.350  11.528   4.361  1.00  0.99           C  
ATOM   3133  N   VAL A 201     -14.163   4.330   6.055  1.00  0.99           N  
ATOM   3134  H   VAL A 201     -14.915   4.111   5.418  1.00  0.99           H  
ATOM   3135  CA  VAL A 201     -13.137   3.309   6.269  1.00  0.99           C  
ATOM   3136  HA  VAL A 201     -12.710   3.461   7.261  1.00  0.99           H  
ATOM   3137  C   VAL A 201     -12.037   3.497   5.234  1.00  0.99           C  
ATOM   3138  CB  VAL A 201     -13.725   1.884   6.242  1.00  0.99           C  
ATOM   3139  HB  VAL A 201     -14.050   1.638   5.231  1.00  0.99           H  
ATOM   3140  O   VAL A 201     -12.316   3.550   4.042  1.00  0.99           O  
ATOM   3141  CG1 VAL A 201     -12.673   0.861   6.693  1.00  0.99           C  
ATOM   3142 HG11 VAL A 201     -13.106  -0.139   6.708  1.00  0.99           H  
ATOM   3143 HG12 VAL A 201     -12.307   1.108   7.689  1.00  0.99           H  
ATOM   3144 HG13 VAL A 201     -11.835   0.855   5.996  1.00  0.99           H  
ATOM   3145  CG2 VAL A 201     -14.934   1.761   7.187  1.00  0.99           C  
ATOM   3146 HG21 VAL A 201     -15.279   0.728   7.217  1.00  0.99           H  
ATOM   3147 HG22 VAL A 201     -14.653   2.071   8.193  1.00  0.99           H  
ATOM   3148 HG23 VAL A 201     -15.756   2.381   6.827  1.00  0.99           H  
ATOM   3149  N   ILE A 202     -10.796   3.618   5.685  1.00  0.99           N  
ATOM   3150  H   ILE A 202     -10.647   3.558   6.682  1.00  0.99           H  
ATOM   3151  CA  ILE A 202      -9.607   3.798   4.846  1.00  0.99           C  
ATOM   3152  HA  ILE A 202      -9.869   3.769   3.788  1.00  0.99           H  
ATOM   3153  C   ILE A 202      -8.668   2.639   5.147  1.00  0.99           C  
ATOM   3154  CB  ILE A 202      -8.931   5.155   5.158  1.00  0.99           C  
ATOM   3155  HB  ILE A 202      -8.702   5.177   6.224  1.00  0.99           H  
ATOM   3156  O   ILE A 202      -8.407   2.381   6.322  1.00  0.99           O  
ATOM   3157  CG1 ILE A 202      -9.850   6.357   4.836  1.00  0.99           C  
ATOM   3158 HG12 ILE A 202     -10.884   6.133   5.098  1.00  0.99           H  
ATOM   3159 HG13 ILE A 202      -9.817   6.554   3.764  1.00  0.99           H  
ATOM   3160  CG2 ILE A 202      -7.606   5.292   4.380  1.00  0.99           C  
ATOM   3161 HG21 ILE A 202      -6.894   4.527   4.688  1.00  0.99           H  
ATOM   3162 HG22 ILE A 202      -7.777   5.199   3.308  1.00  0.99           H  
ATOM   3163 HG23 ILE A 202      -7.135   6.255   4.578  1.00  0.99           H  
ATOM   3164  CD1 ILE A 202      -9.464   7.639   5.586  1.00  0.99           C  
ATOM   3165 HD11 ILE A 202      -9.964   8.492   5.129  1.00  0.99           H  
ATOM   3166 HD12 ILE A 202      -8.387   7.808   5.554  1.00  0.99           H  
ATOM   3167 HD13 ILE A 202      -9.783   7.558   6.625  1.00  0.99           H  
ATOM   3168  N   ASN A 203      -8.142   1.955   4.130  1.00  0.99           N  
ATOM   3169  H   ASN A 203      -8.387   2.196   3.181  1.00  0.99           H  
ATOM   3170  CA  ASN A 203      -7.061   0.999   4.348  1.00  0.99           C  
ATOM   3171  HA  ASN A 203      -7.059   0.710   5.400  1.00  0.99           H  
ATOM   3172  C   ASN A 203      -5.688   1.639   4.097  1.00  0.99           C  
ATOM   3173  CB  ASN A 203      -7.305  -0.300   3.569  1.00  0.99           C  
ATOM   3174  HB2 ASN A 203      -8.305  -0.663   3.803  1.00  0.99           H  
ATOM   3175  HB3 ASN A 203      -7.226  -0.107   2.499  1.00  0.99           H  
ATOM   3176  O   ASN A 203      -5.196   1.673   2.970  1.00  0.99           O  
ATOM   3177  CG  ASN A 203      -6.308  -1.374   3.976  1.00  0.99           C  
ATOM   3178  ND2 ASN A 203      -6.344  -2.547   3.394  1.00  0.99           N  
ATOM   3179 HD21 ASN A 203      -5.628  -3.208   3.660  1.00  0.99           H  
ATOM   3180 HD22 ASN A 203      -7.040  -2.759   2.694  1.00  0.99           H  
ATOM   3181  OD1 ASN A 203      -5.509  -1.188   4.874  1.00  0.99           O  
ATOM   3182  N   SER A 204      -5.069   2.106   5.180  1.00  0.98           N  
ATOM   3183  H   SER A 204      -5.542   2.033   6.069  1.00  0.98           H  
ATOM   3184  CA  SER A 204      -3.704   2.639   5.227  1.00  0.98           C  
ATOM   3185  HA  SER A 204      -3.479   3.099   4.266  1.00  0.98           H  
ATOM   3186  C   SER A 204      -2.639   1.559   5.482  1.00  0.98           C  
ATOM   3187  CB  SER A 204      -3.580   3.720   6.312  1.00  0.98           C  
ATOM   3188  HB2 SER A 204      -3.601   3.253   7.297  1.00  0.98           H  
ATOM   3189  HB3 SER A 204      -2.617   4.217   6.198  1.00  0.98           H  
ATOM   3190  O   SER A 204      -1.471   1.903   5.683  1.00  0.98           O  
ATOM   3191  OG  SER A 204      -4.606   4.695   6.250  1.00  0.98           O  
ATOM   3192  HG  SER A 204      -4.238   5.501   6.618  1.00  0.98           H  
ATOM   3193  N   ALA A 205      -3.003   0.269   5.522  1.00  0.98           N  
ATOM   3194  H   ALA A 205      -3.964   0.023   5.329  1.00  0.98           H  
ATOM   3195  CA  ALA A 205      -2.042  -0.826   5.668  1.00  0.98           C  
ATOM   3196  HA  ALA A 205      -1.481  -0.672   6.590  1.00  0.98           H  
ATOM   3197  C   ALA A 205      -1.031  -0.832   4.510  1.00  0.98           C  
ATOM   3198  CB  ALA A 205      -2.779  -2.166   5.780  1.00  0.98           C  
ATOM   3199  HB1 ALA A 205      -3.294  -2.383   4.844  1.00  0.98           H  
ATOM   3200  HB2 ALA A 205      -3.498  -2.134   6.598  1.00  0.98           H  
ATOM   3201  HB3 ALA A 205      -2.065  -2.970   5.960  1.00  0.98           H  
ATOM   3202  O   ALA A 205      -1.291  -0.323   3.419  1.00  0.98           O  
ATOM   3203  N   LEU A 206       0.151  -1.395   4.742  1.00  0.97           N  
ATOM   3204  H   LEU A 206       0.292  -1.915   5.597  1.00  0.97           H  
ATOM   3205  CA  LEU A 206       1.229  -1.433   3.762  1.00  0.97           C  
ATOM   3206  HA  LEU A 206       1.207  -0.524   3.161  1.00  0.97           H  
ATOM   3207  C   LEU A 206       1.064  -2.600   2.801  1.00  0.97           C  
ATOM   3208  CB  LEU A 206       2.604  -1.448   4.436  1.00  0.97           C  
ATOM   3209  HB2 LEU A 206       3.324  -1.850   3.723  1.00  0.97           H  
ATOM   3210  HB3 LEU A 206       2.596  -2.114   5.299  1.00  0.97           H  
ATOM   3211  O   LEU A 206       1.170  -2.401   1.597  1.00  0.97           O  
ATOM   3212  CG  LEU A 206       3.079  -0.044   4.831  1.00  0.97           C  
ATOM   3213  HG  LEU A 206       2.944   0.629   3.984  1.00  0.97           H  
ATOM   3214  CD1 LEU A 206       2.317   0.535   6.017  1.00  0.97           C  
ATOM   3215 HD11 LEU A 206       2.431  -0.105   6.892  1.00  0.97           H  
ATOM   3216 HD12 LEU A 206       1.260   0.657   5.781  1.00  0.97           H  
ATOM   3217 HD13 LEU A 206       2.717   1.531   6.209  1.00  0.97           H  
ATOM   3218  CD2 LEU A 206       4.564  -0.073   5.180  1.00  0.97           C  
ATOM   3219 HD21 LEU A 206       4.900   0.931   5.439  1.00  0.97           H  
ATOM   3220 HD22 LEU A 206       5.123  -0.402   4.304  1.00  0.97           H  
ATOM   3221 HD23 LEU A 206       4.748  -0.755   6.010  1.00  0.97           H  
ATOM   3222  N   ASN A 207       0.813  -3.801   3.322  1.00  0.96           N  
ATOM   3223  H   ASN A 207       0.754  -3.876   4.327  1.00  0.96           H  
ATOM   3224  CA  ASN A 207       0.946  -5.026   2.525  1.00  0.96           C  
ATOM   3225  HA  ASN A 207       1.041  -4.763   1.471  1.00  0.96           H  
ATOM   3226  C   ASN A 207      -0.269  -5.952   2.588  1.00  0.96           C  
ATOM   3227  CB  ASN A 207       2.244  -5.741   2.923  1.00  0.96           C  
ATOM   3228  HB2 ASN A 207       2.360  -6.647   2.329  1.00  0.96           H  
ATOM   3229  HB3 ASN A 207       2.191  -6.030   3.973  1.00  0.96           H  
ATOM   3230  O   ASN A 207      -0.190  -7.083   2.118  1.00  0.96           O  
ATOM   3231  CG  ASN A 207       3.463  -4.877   2.676  1.00  0.96           C  
ATOM   3232  ND2 ASN A 207       4.168  -4.513   3.720  1.00  0.96           N  
ATOM   3233 HD21 ASN A 207       3.843  -4.761   4.643  1.00  0.96           H  
ATOM   3234 HD22 ASN A 207       4.940  -3.880   3.566  1.00  0.96           H  
ATOM   3235  OD1 ASN A 207       3.781  -4.496   1.561  1.00  0.96           O  
ATOM   3236  N   GLN A 208      -1.394  -5.498   3.148  1.00  0.97           N  
ATOM   3237  H   GLN A 208      -1.401  -4.570   3.546  1.00  0.97           H  
ATOM   3238  CA  GLN A 208      -2.524  -6.384   3.393  1.00  0.97           C  
ATOM   3239  HA  GLN A 208      -2.394  -7.283   2.790  1.00  0.97           H  
ATOM   3240  C   GLN A 208      -3.875  -5.762   3.014  1.00  0.97           C  
ATOM   3241  CB  GLN A 208      -2.473  -6.825   4.863  1.00  0.97           C  
ATOM   3242  HB2 GLN A 208      -2.792  -6.004   5.504  1.00  0.97           H  
ATOM   3243  HB3 GLN A 208      -1.450  -7.085   5.132  1.00  0.97           H  
ATOM   3244  O   GLN A 208      -4.299  -4.773   3.620  1.00  0.97           O  
ATOM   3245  CG  GLN A 208      -3.358  -8.045   5.118  1.00  0.97           C  
ATOM   3246  HG2 GLN A 208      -3.354  -8.264   6.185  1.00  0.97           H  
ATOM   3247  HG3 GLN A 208      -4.386  -7.801   4.850  1.00  0.97           H  
ATOM   3248  CD  GLN A 208      -2.889  -9.282   4.360  1.00  0.97           C  
ATOM   3249  NE2 GLN A 208      -3.642  -9.782   3.415  1.00  0.97           N  
ATOM   3250 HE21 GLN A 208      -3.224 -10.525   2.874  1.00  0.97           H  
ATOM   3251 HE22 GLN A 208      -4.491  -9.339   3.093  1.00  0.97           H  
ATOM   3252  OE1 GLN A 208      -1.842  -9.840   4.621  1.00  0.97           O  
ATOM   3253  N   PRO A 209      -4.613  -6.370   2.066  1.00  0.98           N  
ATOM   3254  CA  PRO A 209      -6.048  -6.151   1.946  1.00  0.98           C  
ATOM   3255  HA  PRO A 209      -6.236  -5.085   1.818  1.00  0.98           H  
ATOM   3256  C   PRO A 209      -6.770  -6.654   3.196  1.00  0.98           C  
ATOM   3257  CB  PRO A 209      -6.482  -6.909   0.689  1.00  0.98           C  
ATOM   3258  HB2 PRO A 209      -7.251  -6.374   0.132  1.00  0.98           H  
ATOM   3259  HB3 PRO A 209      -6.833  -7.902   0.971  1.00  0.98           H  
ATOM   3260  O   PRO A 209      -6.433  -7.718   3.715  1.00  0.98           O  
ATOM   3261  CG  PRO A 209      -5.193  -7.068  -0.115  1.00  0.98           C  
ATOM   3262  HG2 PRO A 209      -5.000  -6.161  -0.689  1.00  0.98           H  
ATOM   3263  HG3 PRO A 209      -5.225  -7.939  -0.769  1.00  0.98           H  
ATOM   3264  CD  PRO A 209      -4.141  -7.220   0.981  1.00  0.98           C  
ATOM   3265  HD2 PRO A 209      -3.165  -6.902   0.615  1.00  0.98           H  
ATOM   3266  HD3 PRO A 209      -4.102  -8.259   1.308  1.00  0.98           H  
ATOM   3267  N   LEU A 210      -7.764  -5.916   3.684  1.00  0.99           N  
ATOM   3268  H   LEU A 210      -8.026  -5.076   3.187  1.00  0.99           H  
ATOM   3269  CA  LEU A 210      -8.447  -6.222   4.940  1.00  0.99           C  
ATOM   3270  HA  LEU A 210      -8.068  -7.164   5.335  1.00  0.99           H  
ATOM   3271  C   LEU A 210      -9.949  -6.414   4.723  1.00  0.99           C  
ATOM   3272  CB  LEU A 210      -8.152  -5.126   5.985  1.00  0.99           C  
ATOM   3273  HB2 LEU A 210      -8.498  -4.174   5.583  1.00  0.99           H  
ATOM   3274  HB3 LEU A 210      -8.734  -5.339   6.882  1.00  0.99           H  
ATOM   3275  O   LEU A 210     -10.613  -5.579   4.107  1.00  0.99           O  
ATOM   3276  CG  LEU A 210      -6.668  -4.981   6.384  1.00  0.99           C  
ATOM   3277  HG  LEU A 210      -6.066  -4.804   5.492  1.00  0.99           H  
ATOM   3278  CD1 LEU A 210      -6.491  -3.788   7.316  1.00  0.99           C  
ATOM   3279 HD11 LEU A 210      -5.440  -3.686   7.586  1.00  0.99           H  
ATOM   3280 HD12 LEU A 210      -7.090  -3.913   8.218  1.00  0.99           H  
ATOM   3281 HD13 LEU A 210      -6.789  -2.882   6.787  1.00  0.99           H  
ATOM   3282  CD2 LEU A 210      -6.130  -6.211   7.111  1.00  0.99           C  
ATOM   3283 HD21 LEU A 210      -5.095  -6.038   7.405  1.00  0.99           H  
ATOM   3284 HD22 LEU A 210      -6.730  -6.422   7.997  1.00  0.99           H  
ATOM   3285 HD23 LEU A 210      -6.148  -7.058   6.426  1.00  0.99           H  
ATOM   3286  N   PHE A 211     -10.488  -7.491   5.293  1.00  0.99           N  
ATOM   3287  H   PHE A 211      -9.865  -8.112   5.790  1.00  0.99           H  
ATOM   3288  CA  PHE A 211     -11.913  -7.599   5.592  1.00  0.99           C  
ATOM   3289  HA  PHE A 211     -12.492  -7.288   4.722  1.00  0.99           H  
ATOM   3290  C   PHE A 211     -12.242  -6.682   6.768  1.00  0.99           C  
ATOM   3291  CB  PHE A 211     -12.277  -9.047   5.959  1.00  0.99           C  
ATOM   3292  HB2 PHE A 211     -13.305  -9.062   6.323  1.00  0.99           H  
ATOM   3293  HB3 PHE A 211     -11.638  -9.378   6.777  1.00  0.99           H  
ATOM   3294  O   PHE A 211     -11.507  -6.686   7.754  1.00  0.99           O  
ATOM   3295  CG  PHE A 211     -12.180 -10.031   4.814  1.00  0.99           C  
ATOM   3296  CD1 PHE A 211     -13.092  -9.942   3.751  1.00  0.99           C  
ATOM   3297  HD1 PHE A 211     -13.871  -9.195   3.785  1.00  0.99           H  
ATOM   3298  CD2 PHE A 211     -11.206 -11.045   4.812  1.00  0.99           C  
ATOM   3299  HD2 PHE A 211     -10.499 -11.127   5.624  1.00  0.99           H  
ATOM   3300  CE1 PHE A 211     -13.003 -10.825   2.660  1.00  0.99           C  
ATOM   3301  HE1 PHE A 211     -13.693 -10.746   1.833  1.00  0.99           H  
ATOM   3302  CE2 PHE A 211     -11.142 -11.955   3.741  1.00  0.99           C  
ATOM   3303  HE2 PHE A 211     -10.398 -12.738   3.745  1.00  0.99           H  
ATOM   3304  CZ  PHE A 211     -12.026 -11.833   2.655  1.00  0.99           C  
ATOM   3305  HZ  PHE A 211     -11.963 -12.523   1.827  1.00  0.99           H  
ATOM   3306  N   PHE A 212     -13.364  -5.965   6.707  1.00  0.99           N  
ATOM   3307  H   PHE A 212     -13.878  -5.962   5.837  1.00  0.99           H  
ATOM   3308  CA  PHE A 212     -13.900  -5.166   7.812  1.00  0.99           C  
ATOM   3309  HA  PHE A 212     -13.394  -5.456   8.733  1.00  0.99           H  
ATOM   3310  C   PHE A 212     -15.398  -5.427   8.005  1.00  0.99           C  
ATOM   3311  CB  PHE A 212     -13.602  -3.679   7.582  1.00  0.99           C  
ATOM   3312  HB2 PHE A 212     -12.522  -3.537   7.593  1.00  0.99           H  
ATOM   3313  HB3 PHE A 212     -13.949  -3.393   6.589  1.00  0.99           H  
ATOM   3314  O   PHE A 212     -16.166  -5.470   7.043  1.00  0.99           O  
ATOM   3315  CG  PHE A 212     -14.233  -2.746   8.603  1.00  0.99           C  
ATOM   3316  CD1 PHE A 212     -15.538  -2.249   8.412  1.00  0.99           C  
ATOM   3317  HD1 PHE A 212     -16.104  -2.532   7.537  1.00  0.99           H  
ATOM   3318  CD2 PHE A 212     -13.519  -2.380   9.757  1.00  0.99           C  
ATOM   3319  HD2 PHE A 212     -12.518  -2.755   9.913  1.00  0.99           H  
ATOM   3320  CE1 PHE A 212     -16.117  -1.388   9.359  1.00  0.99           C  
ATOM   3321  HE1 PHE A 212     -17.115  -1.005   9.201  1.00  0.99           H  
ATOM   3322  CE2 PHE A 212     -14.096  -1.520  10.707  1.00  0.99           C  
ATOM   3323  HE2 PHE A 212     -13.536  -1.237  11.586  1.00  0.99           H  
ATOM   3324  CZ  PHE A 212     -15.396  -1.023  10.508  1.00  0.99           C  
ATOM   3325  HZ  PHE A 212     -15.842  -0.359  11.234  1.00  0.99           H  
ATOM   3326  N   THR A 213     -15.824  -5.591   9.257  1.00  0.99           N  
ATOM   3327  H   THR A 213     -15.141  -5.526   9.998  1.00  0.99           H  
ATOM   3328  CA  THR A 213     -17.217  -5.887   9.637  1.00  0.99           C  
ATOM   3329  HA  THR A 213     -17.889  -5.449   8.899  1.00  0.99           H  
ATOM   3330  C   THR A 213     -17.551  -5.272  10.992  1.00  0.99           C  
ATOM   3331  CB  THR A 213     -17.486  -7.406   9.644  1.00  0.99           C  
ATOM   3332  HB  THR A 213     -17.491  -7.759   8.613  1.00  0.99           H  
ATOM   3333  O   THR A 213     -16.679  -5.096  11.844  1.00  0.99           O  
ATOM   3334  CG2 THR A 213     -16.419  -8.177  10.402  1.00  0.99           C  
ATOM   3335 HG21 THR A 213     -16.684  -9.233  10.453  1.00  0.99           H  
ATOM   3336 HG22 THR A 213     -16.262  -7.755  11.395  1.00  0.99           H  
ATOM   3337 HG23 THR A 213     -15.495  -8.073   9.834  1.00  0.99           H  
ATOM   3338  OG1 THR A 213     -18.718  -7.750  10.232  1.00  0.99           O  
ATOM   3339  HG1 THR A 213     -18.701  -7.508  11.161  1.00  0.99           H  
ATOM   3340  N   VAL A 214     -18.838  -5.008  11.223  1.00  0.99           N  
ATOM   3341  H   VAL A 214     -19.506  -5.240  10.502  1.00  0.99           H  
ATOM   3342  CA  VAL A 214     -19.379  -4.536  12.504  1.00  0.99           C  
ATOM   3343  HA  VAL A 214     -18.574  -4.450  13.234  1.00  0.99           H  
ATOM   3344  C   VAL A 214     -20.380  -5.566  13.021  1.00  0.99           C  
ATOM   3345  CB  VAL A 214     -20.016  -3.145  12.344  1.00  0.99           C  
ATOM   3346  HB  VAL A 214     -20.865  -3.214  11.663  1.00  0.99           H  
ATOM   3347  O   VAL A 214     -21.326  -5.916  12.322  1.00  0.99           O  
ATOM   3348  CG1 VAL A 214     -20.509  -2.617  13.696  1.00  0.99           C  
ATOM   3349 HG11 VAL A 214     -20.946  -1.629  13.553  1.00  0.99           H  
ATOM   3350 HG12 VAL A 214     -21.283  -3.271  14.098  1.00  0.99           H  
ATOM   3351 HG13 VAL A 214     -19.688  -2.559  14.410  1.00  0.99           H  
ATOM   3352  CG2 VAL A 214     -19.019  -2.137  11.751  1.00  0.99           C  
ATOM   3353 HG21 VAL A 214     -18.803  -2.388  10.713  1.00  0.99           H  
ATOM   3354 HG22 VAL A 214     -19.436  -1.130  11.779  1.00  0.99           H  
ATOM   3355 HG23 VAL A 214     -18.076  -2.165  12.298  1.00  0.99           H  
ATOM   3356  N   ALA A 215     -20.169  -6.091  14.230  1.00  0.99           N  
ATOM   3357  H   ALA A 215     -19.383  -5.765  14.774  1.00  0.99           H  
ATOM   3358  CA  ALA A 215     -20.991  -7.177  14.766  1.00  0.99           C  
ATOM   3359  HA  ALA A 215     -20.886  -8.046  14.117  1.00  0.99           H  
ATOM   3360  C   ALA A 215     -22.476  -6.810  14.798  1.00  0.99           C  
ATOM   3361  CB  ALA A 215     -20.494  -7.559  16.157  1.00  0.99           C  
ATOM   3362  HB1 ALA A 215     -19.419  -7.734  16.132  1.00  0.99           H  
ATOM   3363  HB2 ALA A 215     -21.000  -8.466  16.488  1.00  0.99           H  
ATOM   3364  HB3 ALA A 215     -20.695  -6.757  16.867  1.00  0.99           H  
ATOM   3365  O   ALA A 215     -22.838  -5.769  15.335  1.00  0.99           O  
ATOM   3366  N   ASN A 216     -23.319  -7.682  14.241  1.00  0.98           N  
ATOM   3367  H   ASN A 216     -22.926  -8.535  13.870  1.00  0.98           H  
ATOM   3368  CA  ASN A 216     -24.774  -7.544  14.121  1.00  0.98           C  
ATOM   3369  HA  ASN A 216     -25.122  -8.402  13.545  1.00  0.98           H  
ATOM   3370  C   ASN A 216     -25.287  -6.324  13.333  1.00  0.98           C  
ATOM   3371  CB  ASN A 216     -25.439  -7.651  15.505  1.00  0.98           C  
ATOM   3372  HB2 ASN A 216     -25.115  -6.828  16.142  1.00  0.98           H  
ATOM   3373  HB3 ASN A 216     -26.517  -7.560  15.372  1.00  0.98           H  
ATOM   3374  O   ASN A 216     -26.497  -6.155  13.242  1.00  0.98           O  
ATOM   3375  CG  ASN A 216     -25.209  -8.961  16.225  1.00  0.98           C  
ATOM   3376  ND2 ASN A 216     -25.766  -9.091  17.404  1.00  0.98           N  
ATOM   3377 HD21 ASN A 216     -26.426  -8.388  17.704  1.00  0.98           H  
ATOM   3378 HD22 ASN A 216     -25.689 -10.000  17.838  1.00  0.98           H  
ATOM   3379  OD1 ASN A 216     -24.552  -9.878  15.758  1.00  0.98           O  
ATOM   3380  N   HIS A 217     -24.421  -5.500  12.736  1.00  0.99           N  
ATOM   3381  H   HIS A 217     -23.436  -5.723  12.735  1.00  0.99           H  
ATOM   3382  CA  HIS A 217     -24.853  -4.337  11.961  1.00  0.99           C  
ATOM   3383  HA  HIS A 217     -25.910  -4.146  12.146  1.00  0.99           H  
ATOM   3384  C   HIS A 217     -24.688  -4.600  10.467  1.00  0.99           C  
ATOM   3385  CB  HIS A 217     -24.106  -3.070  12.394  1.00  0.99           C  
ATOM   3386  HB2 HIS A 217     -24.388  -2.253  11.731  1.00  0.99           H  
ATOM   3387  HB3 HIS A 217     -23.034  -3.237  12.280  1.00  0.99           H  
ATOM   3388  O   HIS A 217     -23.687  -5.159  10.017  1.00  0.99           O  
ATOM   3389  CG  HIS A 217     -24.391  -2.651  13.814  1.00  0.99           C  
ATOM   3390  CD2 HIS A 217     -25.118  -1.570  14.233  1.00  0.99           C  
ATOM   3391  HD2 HIS A 217     -25.609  -0.856  13.588  1.00  0.99           H  
ATOM   3392  ND1 HIS A 217     -23.972  -3.303  14.946  1.00  0.99           N  
ATOM   3393  HD1 HIS A 217     -23.502  -4.197  14.976  1.00  0.99           H  
ATOM   3394  CE1 HIS A 217     -24.429  -2.647  16.015  1.00  0.99           C  
ATOM   3395  HE1 HIS A 217     -24.295  -2.969  17.037  1.00  0.99           H  
ATOM   3396  NE2 HIS A 217     -25.116  -1.561  15.637  1.00  0.99           N  
ATOM   3397  N   LYS A 218     -25.667  -4.143   9.689  1.00  0.99           N  
ATOM   3398  H   LYS A 218     -26.437  -3.665  10.135  1.00  0.99           H  
ATOM   3399  CA  LYS A 218     -25.558  -4.070   8.233  1.00  0.99           C  
ATOM   3400  HA  LYS A 218     -25.001  -4.934   7.870  1.00  0.99           H  
ATOM   3401  C   LYS A 218     -24.771  -2.821   7.836  1.00  0.99           C  
ATOM   3402  CB  LYS A 218     -26.956  -4.087   7.610  1.00  0.99           C  
ATOM   3403  HB2 LYS A 218     -26.864  -3.846   6.552  1.00  0.99           H  
ATOM   3404  HB3 LYS A 218     -27.574  -3.323   8.082  1.00  0.99           H  
ATOM   3405  O   LYS A 218     -24.916  -1.768   8.453  1.00  0.99           O  
ATOM   3406  CG  LYS A 218     -27.626  -5.462   7.751  1.00  0.99           C  
ATOM   3407  HG2 LYS A 218     -27.008  -6.212   7.257  1.00  0.99           H  
ATOM   3408  HG3 LYS A 218     -27.722  -5.721   8.806  1.00  0.99           H  
ATOM   3409  CD  LYS A 218     -29.015  -5.451   7.108  1.00  0.99           C  
ATOM   3410  HD2 LYS A 218     -29.635  -4.713   7.618  1.00  0.99           H  
ATOM   3411  HD3 LYS A 218     -28.922  -5.177   6.057  1.00  0.99           H  
ATOM   3412  CE  LYS A 218     -29.660  -6.834   7.214  1.00  0.99           C  
ATOM   3413  HE2 LYS A 218     -29.001  -7.560   6.737  1.00  0.99           H  
ATOM   3414  HE3 LYS A 218     -29.741  -7.095   8.269  1.00  0.99           H  
ATOM   3415  NZ  LYS A 218     -30.998  -6.845   6.573  1.00  0.99           N  
ATOM   3416  HZ1 LYS A 218     -31.423  -7.757   6.652  1.00  0.99           H  
ATOM   3417  HZ2 LYS A 218     -31.600  -6.173   7.028  1.00  0.99           H  
ATOM   3418  HZ3 LYS A 218     -30.925  -6.597   5.596  1.00  0.99           H  
ATOM   3419  N   LEU A 219     -23.965  -2.941   6.788  1.00  0.99           N  
ATOM   3420  H   LEU A 219     -23.901  -3.844   6.341  1.00  0.99           H  
ATOM   3421  CA  LEU A 219     -23.176  -1.864   6.200  1.00  0.99           C  
ATOM   3422  HA  LEU A 219     -23.177  -0.996   6.859  1.00  0.99           H  
ATOM   3423  C   LEU A 219     -23.819  -1.468   4.872  1.00  0.99           C  
ATOM   3424  CB  LEU A 219     -21.717  -2.329   5.995  1.00  0.99           C  
ATOM   3425  HB2 LEU A 219     -21.123  -1.469   5.685  1.00  0.99           H  
ATOM   3426  HB3 LEU A 219     -21.693  -3.052   5.180  1.00  0.99           H  
ATOM   3427  O   LEU A 219     -23.829  -2.262   3.931  1.00  0.99           O  
ATOM   3428  CG  LEU A 219     -21.047  -2.990   7.213  1.00  0.99           C  
ATOM   3429  HG  LEU A 219     -21.590  -3.894   7.485  1.00  0.99           H  
ATOM   3430  CD1 LEU A 219     -19.615  -3.395   6.868  1.00  0.99           C  
ATOM   3431 HD11 LEU A 219     -19.628  -4.096   6.033  1.00  0.99           H  
ATOM   3432 HD12 LEU A 219     -19.026  -2.516   6.605  1.00  0.99           H  
ATOM   3433 HD13 LEU A 219     -19.158  -3.893   7.723  1.00  0.99           H  
ATOM   3434  CD2 LEU A 219     -21.005  -2.061   8.422  1.00  0.99           C  
ATOM   3435 HD21 LEU A 219     -20.501  -1.127   8.171  1.00  0.99           H  
ATOM   3436 HD22 LEU A 219     -20.484  -2.562   9.238  1.00  0.99           H  
ATOM   3437 HD23 LEU A 219     -22.023  -1.859   8.756  1.00  0.99           H  
ATOM   3438  N   THR A 220     -24.355  -0.253   4.780  1.00  0.99           N  
ATOM   3439  H   THR A 220     -24.351   0.350   5.590  1.00  0.99           H  
ATOM   3440  CA  THR A 220     -24.857   0.281   3.507  1.00  0.99           C  
ATOM   3441  HA  THR A 220     -25.092  -0.540   2.830  1.00  0.99           H  
ATOM   3442  C   THR A 220     -23.763   1.115   2.862  1.00  0.99           C  
ATOM   3443  CB  THR A 220     -26.159   1.060   3.698  1.00  0.99           C  
ATOM   3444  HB  THR A 220     -26.009   1.854   4.429  1.00  0.99           H  
ATOM   3445  O   THR A 220     -23.498   2.235   3.294  1.00  0.99           O  
ATOM   3446  CG2 THR A 220     -26.691   1.649   2.391  1.00  0.99           C  
ATOM   3447 HG21 THR A 220     -26.006   2.409   2.016  1.00  0.99           H  
ATOM   3448 HG22 THR A 220     -26.795   0.863   1.643  1.00  0.99           H  
ATOM   3449 HG23 THR A 220     -27.662   2.114   2.564  1.00  0.99           H  
ATOM   3450  OG1 THR A 220     -27.150   0.177   4.177  1.00  0.99           O  
ATOM   3451  HG1 THR A 220     -27.750   0.691   4.722  1.00  0.99           H  
ATOM   3452  N   VAL A 221     -23.107   0.560   1.847  1.00  0.99           N  
ATOM   3453  H   VAL A 221     -23.450  -0.318   1.487  1.00  0.99           H  
ATOM   3454  CA  VAL A 221     -22.032   1.220   1.099  1.00  0.99           C  
ATOM   3455  HA  VAL A 221     -21.332   1.678   1.798  1.00  0.99           H  
ATOM   3456  C   VAL A 221     -22.631   2.318   0.232  1.00  0.99           C  
ATOM   3457  CB  VAL A 221     -21.272   0.207   0.226  1.00  0.99           C  
ATOM   3458  HB  VAL A 221     -21.970  -0.231  -0.487  1.00  0.99           H  
ATOM   3459  O   VAL A 221     -23.572   2.058  -0.511  1.00  0.99           O  
ATOM   3460  CG1 VAL A 221     -20.134   0.884  -0.547  1.00  0.99           C  
ATOM   3461 HG11 VAL A 221     -19.506   1.460   0.132  1.00  0.99           H  
ATOM   3462 HG12 VAL A 221     -19.529   0.127  -1.047  1.00  0.99           H  
ATOM   3463 HG13 VAL A 221     -20.542   1.548  -1.309  1.00  0.99           H  
ATOM   3464  CG2 VAL A 221     -20.671  -0.935   1.057  1.00  0.99           C  
ATOM   3465 HG21 VAL A 221     -21.437  -1.424   1.658  1.00  0.99           H  
ATOM   3466 HG22 VAL A 221     -20.258  -1.674   0.370  1.00  0.99           H  
ATOM   3467 HG23 VAL A 221     -19.873  -0.564   1.700  1.00  0.99           H  
ATOM   3468  N   VAL A 222     -22.095   3.534   0.331  1.00  0.99           N  
ATOM   3469  H   VAL A 222     -21.351   3.664   1.001  1.00  0.99           H  
ATOM   3470  CA  VAL A 222     -22.594   4.722  -0.387  1.00  0.99           C  
ATOM   3471  HA  VAL A 222     -23.324   4.408  -1.133  1.00  0.99           H  
ATOM   3472  C   VAL A 222     -21.514   5.468  -1.172  1.00  0.99           C  
ATOM   3473  CB  VAL A 222     -23.307   5.694   0.569  1.00  0.99           C  
ATOM   3474  HB  VAL A 222     -23.633   6.551  -0.020  1.00  0.99           H  
ATOM   3475  O   VAL A 222     -21.835   6.332  -1.986  1.00  0.99           O  
ATOM   3476  CG1 VAL A 222     -24.563   5.068   1.181  1.00  0.99           C  
ATOM   3477 HG11 VAL A 222     -25.129   5.841   1.701  1.00  0.99           H  
ATOM   3478 HG12 VAL A 222     -24.290   4.280   1.882  1.00  0.99           H  
ATOM   3479 HG13 VAL A 222     -25.183   4.647   0.389  1.00  0.99           H  
ATOM   3480  CG2 VAL A 222     -22.412   6.204   1.708  1.00  0.99           C  
ATOM   3481 HG21 VAL A 222     -22.122   5.382   2.362  1.00  0.99           H  
ATOM   3482 HG22 VAL A 222     -22.960   6.942   2.294  1.00  0.99           H  
ATOM   3483 HG23 VAL A 222     -21.520   6.679   1.301  1.00  0.99           H  
ATOM   3484  N   GLY A 223     -20.242   5.137  -0.963  1.00  0.99           N  
ATOM   3485  H   GLY A 223     -20.019   4.439  -0.269  1.00  0.99           H  
ATOM   3486  CA  GLY A 223     -19.126   5.723  -1.697  1.00  0.99           C  
ATOM   3487  HA2 GLY A 223     -18.919   6.728  -1.329  1.00  0.99           H  
ATOM   3488  HA3 GLY A 223     -19.391   5.791  -2.752  1.00  0.99           H  
ATOM   3489  C   GLY A 223     -17.857   4.889  -1.574  1.00  0.99           C  
ATOM   3490  O   GLY A 223     -17.714   4.097  -0.641  1.00  0.99           O  
ATOM   3491  N   ALA A 224     -16.953   5.052  -2.531  1.00  0.99           N  
ATOM   3492  H   ALA A 224     -17.156   5.694  -3.284  1.00  0.99           H  
ATOM   3493  CA  ALA A 224     -15.612   4.483  -2.518  1.00  0.99           C  
ATOM   3494  HA  ALA A 224     -15.258   4.404  -1.490  1.00  0.99           H  
ATOM   3495  C   ALA A 224     -14.674   5.424  -3.277  1.00  0.99           C  
ATOM   3496  CB  ALA A 224     -15.631   3.085  -3.151  1.00  0.99           C  
ATOM   3497  HB1 ALA A 224     -16.301   2.433  -2.591  1.00  0.99           H  
ATOM   3498  HB2 ALA A 224     -14.626   2.664  -3.124  1.00  0.99           H  
ATOM   3499  HB3 ALA A 224     -15.959   3.153  -4.188  1.00  0.99           H  
ATOM   3500  O   ALA A 224     -15.069   5.977  -4.299  1.00  0.99           O  
ATOM   3501  N   ASP A 225     -13.457   5.618  -2.769  1.00  0.98           N  
ATOM   3502  H   ASP A 225     -13.177   5.094  -1.952  1.00  0.98           H  
ATOM   3503  CA  ASP A 225     -12.401   6.415  -3.408  1.00  0.98           C  
ATOM   3504  HA  ASP A 225     -11.633   6.589  -2.654  1.00  0.98           H  
ATOM   3505  C   ASP A 225     -12.875   7.817  -3.856  1.00  0.98           C  
ATOM   3506  CB  ASP A 225     -11.736   5.583  -4.516  1.00  0.98           C  
ATOM   3507  HB2 ASP A 225     -12.457   5.417  -5.317  1.00  0.98           H  
ATOM   3508  HB3 ASP A 225     -10.903   6.151  -4.930  1.00  0.98           H  
ATOM   3509  O   ASP A 225     -12.621   8.255  -4.973  1.00  0.98           O  
ATOM   3510  CG  ASP A 225     -11.194   4.229  -4.048  1.00  0.98           C  
ATOM   3511  OD1 ASP A 225     -10.955   4.007  -2.841  1.00  0.98           O  
ATOM   3512  OD2 ASP A 225     -11.085   3.327  -4.908  1.00  0.98           O  
ATOM   3513  N   ALA A 226     -13.617   8.499  -2.973  1.00  0.98           N  
ATOM   3514  H   ALA A 226     -13.741   8.063  -2.071  1.00  0.98           H  
ATOM   3515  CA  ALA A 226     -14.263   9.800  -3.206  1.00  0.98           C  
ATOM   3516  HA  ALA A 226     -14.962   9.929  -2.380  1.00  0.98           H  
ATOM   3517  C   ALA A 226     -15.151   9.899  -4.459  1.00  0.98           C  
ATOM   3518  CB  ALA A 226     -13.249  10.929  -3.078  1.00  0.98           C  
ATOM   3519  HB1 ALA A 226     -12.530  10.876  -3.896  1.00  0.98           H  
ATOM   3520  HB2 ALA A 226     -12.758  10.813  -2.111  1.00  0.98           H  
ATOM   3521  HB3 ALA A 226     -13.757  11.892  -3.105  1.00  0.98           H  
ATOM   3522  O   ALA A 226     -15.297  10.969  -5.056  1.00  0.98           O  
ATOM   3523  N   SER A 227     -15.799   8.788  -4.797  1.00  0.98           N  
ATOM   3524  H   SER A 227     -15.512   7.916  -4.375  1.00  0.98           H  
ATOM   3525  CA  SER A 227     -16.926   8.737  -5.717  1.00  0.98           C  
ATOM   3526  HA  SER A 227     -17.200   9.747  -6.021  1.00  0.98           H  
ATOM   3527  C   SER A 227     -18.127   8.097  -5.030  1.00  0.98           C  
ATOM   3528  CB  SER A 227     -16.532   7.964  -6.972  1.00  0.98           C  
ATOM   3529  HB2 SER A 227     -17.414   7.796  -7.589  1.00  0.98           H  
ATOM   3530  HB3 SER A 227     -16.101   7.002  -6.696  1.00  0.98           H  
ATOM   3531  O   SER A 227     -18.034   7.021  -4.432  1.00  0.98           O  
ATOM   3532  OG  SER A 227     -15.598   8.724  -7.709  1.00  0.98           O  
ATOM   3533  HG  SER A 227     -14.777   8.767  -7.213  1.00  0.98           H  
ATOM   3534  N   TYR A 228     -19.284   8.753  -5.107  1.00  0.98           N  
ATOM   3535  H   TYR A 228     -19.307   9.649  -5.573  1.00  0.98           H  
ATOM   3536  CA  TYR A 228     -20.523   8.176  -4.601  1.00  0.98           C  
ATOM   3537  HA  TYR A 228     -20.310   7.705  -3.641  1.00  0.98           H  
ATOM   3538  C   TYR A 228     -21.051   7.064  -5.513  1.00  0.98           C  
ATOM   3539  CB  TYR A 228     -21.579   9.254  -4.372  1.00  0.98           C  
ATOM   3540  HB2 TYR A 228     -22.488   8.748  -4.047  1.00  0.98           H  
ATOM   3541  HB3 TYR A 228     -21.758   9.755  -5.323  1.00  0.98           H  
ATOM   3542  O   TYR A 228     -20.922   7.104  -6.737  1.00  0.98           O  
ATOM   3543  CG  TYR A 228     -21.278  10.301  -3.322  1.00  0.98           C  
ATOM   3544  CD1 TYR A 228     -20.650   9.944  -2.114  1.00  0.98           C  
ATOM   3545  HD1 TYR A 228     -20.326   8.929  -1.938  1.00  0.98           H  
ATOM   3546  CD2 TYR A 228     -21.679  11.634  -3.532  1.00  0.98           C  
ATOM   3547  HD2 TYR A 228     -22.109  11.939  -4.475  1.00  0.98           H  
ATOM   3548  CE1 TYR A 228     -20.407  10.915  -1.128  1.00  0.98           C  
ATOM   3549  HE1 TYR A 228     -19.878  10.636  -0.229  1.00  0.98           H  
ATOM   3550  CE2 TYR A 228     -21.502  12.591  -2.518  1.00  0.98           C  
ATOM   3551  HE2 TYR A 228     -21.812  13.614  -2.672  1.00  0.98           H  
ATOM   3552  OH  TYR A 228     -20.583  13.169  -0.374  1.00  0.98           O  
ATOM   3553  HH  TYR A 228     -19.874  12.848   0.188  1.00  0.98           H  
ATOM   3554  CZ  TYR A 228     -20.839  12.240  -1.329  1.00  0.98           C  
ATOM   3555  N   LEU A 229     -21.695   6.078  -4.896  1.00  0.98           N  
ATOM   3556  H   LEU A 229     -21.838   6.164  -3.899  1.00  0.98           H  
ATOM   3557  CA  LEU A 229     -22.141   4.840  -5.527  1.00  0.98           C  
ATOM   3558  HA  LEU A 229     -21.911   4.851  -6.593  1.00  0.98           H  
ATOM   3559  C   LEU A 229     -23.645   4.657  -5.363  1.00  0.98           C  
ATOM   3560  CB  LEU A 229     -21.412   3.669  -4.860  1.00  0.98           C  
ATOM   3561  HB2 LEU A 229     -21.804   2.731  -5.255  1.00  0.98           H  
ATOM   3562  HB3 LEU A 229     -21.646   3.698  -3.796  1.00  0.98           H  
ATOM   3563  O   LEU A 229     -24.241   5.171  -4.415  1.00  0.98           O  
ATOM   3564  CG  LEU A 229     -19.885   3.681  -5.037  1.00  0.98           C  
ATOM   3565  HG  LEU A 229     -19.476   4.668  -4.822  1.00  0.98           H  
ATOM   3566  CD1 LEU A 229     -19.318   2.709  -4.008  1.00  0.98           C  
ATOM   3567 HD11 LEU A 229     -18.289   2.455  -4.259  1.00  0.98           H  
ATOM   3568 HD12 LEU A 229     -19.331   3.182  -3.026  1.00  0.98           H  
ATOM   3569 HD13 LEU A 229     -19.950   1.824  -3.939  1.00  0.98           H  
ATOM   3570  CD2 LEU A 229     -19.466   3.277  -6.451  1.00  0.98           C  
ATOM   3571 HD21 LEU A 229     -18.378   3.286  -6.522  1.00  0.98           H  
ATOM   3572 HD22 LEU A 229     -19.856   4.000  -7.168  1.00  0.98           H  
ATOM   3573 HD23 LEU A 229     -19.843   2.283  -6.691  1.00  0.98           H  
ATOM   3574  N   LYS A 230     -24.255   3.850  -6.236  1.00  0.98           N  
ATOM   3575  H   LYS A 230     -23.690   3.427  -6.958  1.00  0.98           H  
ATOM   3576  CA  LYS A 230     -25.598   3.322  -5.987  1.00  0.98           C  
ATOM   3577  HA  LYS A 230     -26.289   4.159  -5.894  1.00  0.98           H  
ATOM   3578  C   LYS A 230     -25.567   2.511  -4.684  1.00  0.98           C  
ATOM   3579  CB  LYS A 230     -26.049   2.466  -7.170  1.00  0.98           C  
ATOM   3580  HB2 LYS A 230     -25.408   1.587  -7.239  1.00  0.98           H  
ATOM   3581  HB3 LYS A 230     -25.946   3.048  -8.086  1.00  0.98           H  
ATOM   3582  O   LYS A 230     -24.814   1.537  -4.621  1.00  0.98           O  
ATOM   3583  CG  LYS A 230     -27.509   2.021  -7.012  1.00  0.98           C  
ATOM   3584  HG2 LYS A 230     -28.145   2.899  -6.898  1.00  0.98           H  
ATOM   3585  HG3 LYS A 230     -27.615   1.383  -6.135  1.00  0.98           H  
ATOM   3586  CD  LYS A 230     -27.934   1.244  -8.259  1.00  0.98           C  
ATOM   3587  HD2 LYS A 230     -27.306   0.358  -8.358  1.00  0.98           H  
ATOM   3588  HD3 LYS A 230     -27.781   1.875  -9.135  1.00  0.98           H  
ATOM   3589  CE  LYS A 230     -29.404   0.830  -8.178  1.00  0.98           C  
ATOM   3590  HE2 LYS A 230     -29.533   0.157  -7.330  1.00  0.98           H  
ATOM   3591  HE3 LYS A 230     -30.006   1.722  -8.003  1.00  0.98           H  
ATOM   3592  NZ  LYS A 230     -29.818   0.172  -9.442  1.00  0.98           N  
ATOM   3593  HZ1 LYS A 230     -30.794  -0.087  -9.423  1.00  0.98           H  
ATOM   3594  HZ2 LYS A 230     -29.258  -0.652  -9.609  1.00  0.98           H  
ATOM   3595  HZ3 LYS A 230     -29.660   0.792 -10.224  1.00  0.98           H  
ATOM   3596  N   PRO A 231     -26.359   2.878  -3.659  1.00  0.98           N  
ATOM   3597  CA  PRO A 231     -26.252   2.216  -2.371  1.00  0.98           C  
ATOM   3598  HA  PRO A 231     -25.225   2.363  -2.038  1.00  0.98           H  
ATOM   3599  C   PRO A 231     -26.555   0.721  -2.447  1.00  0.98           C  
ATOM   3600  CB  PRO A 231     -27.195   2.958  -1.422  1.00  0.98           C  
ATOM   3601  HB2 PRO A 231     -26.811   2.970  -0.402  1.00  0.98           H  
ATOM   3602  HB3 PRO A 231     -28.189   2.514  -1.454  1.00  0.98           H  
ATOM   3603  O   PRO A 231     -27.535   0.309  -3.072  1.00  0.98           O  
ATOM   3604  CG  PRO A 231     -27.244   4.359  -2.030  1.00  0.98           C  
ATOM   3605  HG2 PRO A 231     -26.363   4.925  -1.729  1.00  0.98           H  
ATOM   3606  HG3 PRO A 231     -28.156   4.890  -1.756  1.00  0.98           H  
ATOM   3607  CD  PRO A 231     -27.179   4.077  -3.529  1.00  0.98           C  
ATOM   3608  HD2 PRO A 231     -26.745   4.939  -4.034  1.00  0.98           H  
ATOM   3609  HD3 PRO A 231     -28.179   3.875  -3.914  1.00  0.98           H  
ATOM   3610  N   PHE A 232     -25.745  -0.083  -1.766  1.00  0.99           N  
ATOM   3611  H   PHE A 232     -24.943   0.322  -1.305  1.00  0.99           H  
ATOM   3612  CA  PHE A 232     -25.990  -1.511  -1.577  1.00  0.99           C  
ATOM   3613  HA  PHE A 232     -27.057  -1.698  -1.697  1.00  0.99           H  
ATOM   3614  C   PHE A 232     -25.611  -1.930  -0.158  1.00  0.99           C  
ATOM   3615  CB  PHE A 232     -25.252  -2.340  -2.639  1.00  0.99           C  
ATOM   3616  HB2 PHE A 232     -25.544  -1.985  -3.627  1.00  0.99           H  
ATOM   3617  HB3 PHE A 232     -25.585  -3.376  -2.563  1.00  0.99           H  
ATOM   3618  O   PHE A 232     -24.780  -1.298   0.494  1.00  0.99           O  
ATOM   3619  CG  PHE A 232     -23.739  -2.312  -2.535  1.00  0.99           C  
ATOM   3620  CD1 PHE A 232     -23.010  -1.307  -3.195  1.00  0.99           C  
ATOM   3621  HD1 PHE A 232     -23.525  -0.551  -3.769  1.00  0.99           H  
ATOM   3622  CD2 PHE A 232     -23.057  -3.297  -1.793  1.00  0.99           C  
ATOM   3623  HD2 PHE A 232     -23.609  -4.078  -1.291  1.00  0.99           H  
ATOM   3624  CE1 PHE A 232     -21.607  -1.292  -3.125  1.00  0.99           C  
ATOM   3625  HE1 PHE A 232     -21.051  -0.523  -3.641  1.00  0.99           H  
ATOM   3626  CE2 PHE A 232     -21.653  -3.282  -1.725  1.00  0.99           C  
ATOM   3627  HE2 PHE A 232     -21.127  -4.049  -1.176  1.00  0.99           H  
ATOM   3628  CZ  PHE A 232     -20.926  -2.284  -2.398  1.00  0.99           C  
ATOM   3629  HZ  PHE A 232     -19.847  -2.284  -2.366  1.00  0.99           H  
ATOM   3630  N   THR A 233     -26.236  -2.994   0.338  1.00  0.99           N  
ATOM   3631  H   THR A 233     -26.887  -3.497  -0.249  1.00  0.99           H  
ATOM   3632  CA  THR A 233     -26.038  -3.464   1.711  1.00  0.99           C  
ATOM   3633  HA  THR A 233     -25.484  -2.706   2.264  1.00  0.99           H  
ATOM   3634  C   THR A 233     -25.216  -4.746   1.743  1.00  0.99           C  
ATOM   3635  CB  THR A 233     -27.376  -3.639   2.434  1.00  0.99           C  
ATOM   3636  HB  THR A 233     -27.954  -4.424   1.947  1.00  0.99           H  
ATOM   3637  O   THR A 233     -25.458  -5.671   0.973  1.00  0.99           O  
ATOM   3638  CG2 THR A 233     -27.196  -3.987   3.905  1.00  0.99           C  
ATOM   3639 HG21 THR A 233     -26.490  -3.293   4.360  1.00  0.99           H  
ATOM   3640 HG22 THR A 233     -26.824  -5.007   4.010  1.00  0.99           H  
ATOM   3641 HG23 THR A 233     -28.159  -3.900   4.408  1.00  0.99           H  
ATOM   3642  OG1 THR A 233     -28.124  -2.443   2.408  1.00  0.99           O  
ATOM   3643  HG1 THR A 233     -27.644  -1.764   2.888  1.00  0.99           H  
ATOM   3644  N   THR A 234     -24.274  -4.817   2.676  1.00  0.99           N  
ATOM   3645  H   THR A 234     -24.119  -4.003   3.254  1.00  0.99           H  
ATOM   3646  CA  THR A 234     -23.430  -5.983   2.954  1.00  0.99           C  
ATOM   3647  HA  THR A 234     -23.944  -6.886   2.623  1.00  0.99           H  
ATOM   3648  C   THR A 234     -23.188  -6.103   4.461  1.00  0.99           C  
ATOM   3649  CB  THR A 234     -22.109  -5.886   2.170  1.00  0.99           C  
ATOM   3650  HB  THR A 234     -22.337  -5.830   1.106  1.00  0.99           H  
ATOM   3651  O   THR A 234     -23.440  -5.167   5.211  1.00  0.99           O  
ATOM   3652  CG2 THR A 234     -21.260  -4.672   2.546  1.00  0.99           C  
ATOM   3653 HG21 THR A 234     -20.394  -4.623   1.886  1.00  0.99           H  
ATOM   3654 HG22 THR A 234     -20.923  -4.741   3.581  1.00  0.99           H  
ATOM   3655 HG23 THR A 234     -21.835  -3.755   2.417  1.00  0.99           H  
ATOM   3656  OG1 THR A 234     -21.331  -7.040   2.404  1.00  0.99           O  
ATOM   3657  HG1 THR A 234     -20.414  -6.800   2.254  1.00  0.99           H  
ATOM   3658  N   ASN A 235     -22.690  -7.246   4.924  1.00  0.98           N  
ATOM   3659  H   ASN A 235     -22.466  -7.960   4.246  1.00  0.98           H  
ATOM   3660  CA  ASN A 235     -22.223  -7.410   6.308  1.00  0.98           C  
ATOM   3661  HA  ASN A 235     -22.667  -6.648   6.949  1.00  0.98           H  
ATOM   3662  C   ASN A 235     -20.701  -7.240   6.427  1.00  0.98           C  
ATOM   3663  CB  ASN A 235     -22.682  -8.779   6.821  1.00  0.98           C  
ATOM   3664  HB2 ASN A 235     -22.244  -9.561   6.201  1.00  0.98           H  
ATOM   3665  HB3 ASN A 235     -22.323  -8.913   7.842  1.00  0.98           H  
ATOM   3666  O   ASN A 235     -20.170  -7.116   7.525  1.00  0.98           O  
ATOM   3667  CG  ASN A 235     -24.193  -8.929   6.842  1.00  0.98           C  
ATOM   3668  ND2 ASN A 235     -24.682 -10.133   6.655  1.00  0.98           N  
ATOM   3669 HD21 ASN A 235     -24.064 -10.923   6.542  1.00  0.98           H  
ATOM   3670 HD22 ASN A 235     -25.688 -10.217   6.699  1.00  0.98           H  
ATOM   3671  OD1 ASN A 235     -24.962  -7.998   7.011  1.00  0.98           O  
ATOM   3672  N   VAL A 236     -19.995  -7.244   5.295  1.00  0.99           N  
ATOM   3673  H   VAL A 236     -20.489  -7.292   4.416  1.00  0.99           H  
ATOM   3674  CA  VAL A 236     -18.538  -7.153   5.231  1.00  0.99           C  
ATOM   3675  HA  VAL A 236     -18.186  -6.644   6.128  1.00  0.99           H  
ATOM   3676  C   VAL A 236     -18.122  -6.316   4.032  1.00  0.99           C  
ATOM   3677  CB  VAL A 236     -17.903  -8.556   5.212  1.00  0.99           C  
ATOM   3678  HB  VAL A 236     -18.249  -9.085   6.100  1.00  0.99           H  
ATOM   3679  O   VAL A 236     -18.705  -6.426   2.952  1.00  0.99           O  
ATOM   3680  CG1 VAL A 236     -18.297  -9.398   3.989  1.00  0.99           C  
ATOM   3681 HG11 VAL A 236     -17.879  -8.971   3.078  1.00  0.99           H  
ATOM   3682 HG12 VAL A 236     -17.916 -10.411   4.115  1.00  0.99           H  
ATOM   3683 HG13 VAL A 236     -19.382  -9.449   3.896  1.00  0.99           H  
ATOM   3684  CG2 VAL A 236     -16.376  -8.477   5.298  1.00  0.99           C  
ATOM   3685 HG21 VAL A 236     -15.958  -8.073   4.376  1.00  0.99           H  
ATOM   3686 HG22 VAL A 236     -16.083  -7.847   6.138  1.00  0.99           H  
ATOM   3687 HG23 VAL A 236     -15.967  -9.473   5.472  1.00  0.99           H  
ATOM   3688  N   ILE A 237     -17.106  -5.489   4.231  1.00  0.99           N  
ATOM   3689  H   ILE A 237     -16.684  -5.466   5.149  1.00  0.99           H  
ATOM   3690  CA  ILE A 237     -16.411  -4.776   3.161  1.00  0.99           C  
ATOM   3691  HA  ILE A 237     -16.888  -5.006   2.208  1.00  0.99           H  
ATOM   3692  C   ILE A 237     -14.976  -5.287   3.057  1.00  0.99           C  
ATOM   3693  CB  ILE A 237     -16.492  -3.247   3.349  1.00  0.99           C  
ATOM   3694  HB  ILE A 237     -16.012  -2.780   2.488  1.00  0.99           H  
ATOM   3695  O   ILE A 237     -14.428  -5.822   4.025  1.00  0.99           O  
ATOM   3696  CG1 ILE A 237     -15.746  -2.789   4.614  1.00  0.99           C  
ATOM   3697 HG12 ILE A 237     -16.151  -3.314   5.479  1.00  0.99           H  
ATOM   3698 HG13 ILE A 237     -14.696  -3.059   4.508  1.00  0.99           H  
ATOM   3699  CG2 ILE A 237     -17.959  -2.787   3.373  1.00  0.99           C  
ATOM   3700 HG21 ILE A 237     -18.409  -3.004   4.342  1.00  0.99           H  
ATOM   3701 HG22 ILE A 237     -18.012  -1.717   3.176  1.00  0.99           H  
ATOM   3702 HG23 ILE A 237     -18.529  -3.309   2.604  1.00  0.99           H  
ATOM   3703  CD1 ILE A 237     -15.823  -1.283   4.879  1.00  0.99           C  
ATOM   3704 HD11 ILE A 237     -15.552  -0.730   3.979  1.00  0.99           H  
ATOM   3705 HD12 ILE A 237     -16.830  -1.001   5.187  1.00  0.99           H  
ATOM   3706 HD13 ILE A 237     -15.128  -1.027   5.679  1.00  0.99           H  
ATOM   3707  N   VAL A 238     -14.376  -5.119   1.883  1.00  0.98           N  
ATOM   3708  H   VAL A 238     -14.875  -4.657   1.137  1.00  0.98           H  
ATOM   3709  CA  VAL A 238     -12.983  -5.491   1.619  1.00  0.98           C  
ATOM   3710  HA  VAL A 238     -12.496  -5.755   2.557  1.00  0.98           H  
ATOM   3711  C   VAL A 238     -12.275  -4.290   1.029  1.00  0.98           C  
ATOM   3712  CB  VAL A 238     -12.856  -6.690   0.662  1.00  0.98           C  
ATOM   3713  HB  VAL A 238     -13.071  -6.378  -0.360  1.00  0.98           H  
ATOM   3714  O   VAL A 238     -12.742  -3.733   0.040  1.00  0.98           O  
ATOM   3715  CG1 VAL A 238     -11.425  -7.245   0.716  1.00  0.98           C  
ATOM   3716 HG11 VAL A 238     -11.310  -8.053  -0.006  1.00  0.98           H  
ATOM   3717 HG12 VAL A 238     -11.203  -7.622   1.715  1.00  0.98           H  
ATOM   3718 HG13 VAL A 238     -10.707  -6.468   0.457  1.00  0.98           H  
ATOM   3719  CG2 VAL A 238     -13.854  -7.790   1.034  1.00  0.98           C  
ATOM   3720 HG21 VAL A 238     -13.795  -7.968   2.107  1.00  0.98           H  
ATOM   3721 HG22 VAL A 238     -13.638  -8.708   0.486  1.00  0.98           H  
ATOM   3722 HG23 VAL A 238     -14.866  -7.476   0.778  1.00  0.98           H  
ATOM   3723  N   LEU A 239     -11.155  -3.895   1.622  1.00  0.99           N  
ATOM   3724  H   LEU A 239     -10.831  -4.394   2.438  1.00  0.99           H  
ATOM   3725  CA  LEU A 239     -10.352  -2.785   1.125  1.00  0.99           C  
ATOM   3726  HA  LEU A 239     -10.742  -2.426   0.173  1.00  0.99           H  
ATOM   3727  C   LEU A 239      -8.929  -3.277   0.889  1.00  0.99           C  
ATOM   3728  CB  LEU A 239     -10.380  -1.610   2.118  1.00  0.99           C  
ATOM   3729  HB2 LEU A 239      -9.894  -1.928   3.040  1.00  0.99           H  
ATOM   3730  HB3 LEU A 239      -9.779  -0.811   1.684  1.00  0.99           H  
ATOM   3731  O   LEU A 239      -8.288  -3.766   1.820  1.00  0.99           O  
ATOM   3732  CG  LEU A 239     -11.780  -1.058   2.457  1.00  0.99           C  
ATOM   3733  HG  LEU A 239     -12.479  -1.279   1.651  1.00  0.99           H  
ATOM   3734  CD1 LEU A 239     -12.299  -1.656   3.769  1.00  0.99           C  
ATOM   3735 HD11 LEU A 239     -12.427  -2.734   3.667  1.00  0.99           H  
ATOM   3736 HD12 LEU A 239     -11.599  -1.452   4.578  1.00  0.99           H  
ATOM   3737 HD13 LEU A 239     -13.260  -1.199   4.008  1.00  0.99           H  
ATOM   3738  CD2 LEU A 239     -11.729   0.457   2.647  1.00  0.99           C  
ATOM   3739 HD21 LEU A 239     -11.436   0.924   1.706  1.00  0.99           H  
ATOM   3740 HD22 LEU A 239     -11.003   0.723   3.416  1.00  0.99           H  
ATOM   3741 HD23 LEU A 239     -12.712   0.835   2.925  1.00  0.99           H  
ATOM   3742  N   GLY A 240      -8.416  -3.138  -0.328  1.00  0.98           N  
ATOM   3743  H   GLY A 240      -8.999  -2.738  -1.049  1.00  0.98           H  
ATOM   3744  CA  GLY A 240      -6.977  -3.187  -0.580  1.00  0.98           C  
ATOM   3745  HA2 GLY A 240      -6.553  -4.083  -0.127  1.00  0.98           H  
ATOM   3746  HA3 GLY A 240      -6.793  -3.226  -1.653  1.00  0.98           H  
ATOM   3747  C   GLY A 240      -6.288  -1.937  -0.019  1.00  0.98           C  
ATOM   3748  O   GLY A 240      -6.958  -0.913   0.142  1.00  0.98           O  
ATOM   3749  N   PRO A 241      -4.979  -1.984   0.283  1.00  0.98           N  
ATOM   3750  CA  PRO A 241      -4.198  -0.785   0.562  1.00  0.98           C  
ATOM   3751  HA  PRO A 241      -4.425  -0.446   1.573  1.00  0.98           H  
ATOM   3752  C   PRO A 241      -4.492   0.342  -0.432  1.00  0.98           C  
ATOM   3753  CB  PRO A 241      -2.748  -1.256   0.506  1.00  0.98           C  
ATOM   3754  HB2 PRO A 241      -2.081  -0.590   1.052  1.00  0.98           H  
ATOM   3755  HB3 PRO A 241      -2.426  -1.366  -0.530  1.00  0.98           H  
ATOM   3756  O   PRO A 241      -4.612   0.100  -1.633  1.00  0.98           O  
ATOM   3757  CG  PRO A 241      -2.876  -2.631   1.155  1.00  0.98           C  
ATOM   3758  HG2 PRO A 241      -2.005  -3.264   0.985  1.00  0.98           H  
ATOM   3759  HG3 PRO A 241      -3.037  -2.513   2.227  1.00  0.98           H  
ATOM   3760  CD  PRO A 241      -4.151  -3.162   0.497  1.00  0.98           C  
ATOM   3761  HD2 PRO A 241      -4.647  -3.858   1.174  1.00  0.98           H  
ATOM   3762  HD3 PRO A 241      -3.916  -3.659  -0.445  1.00  0.98           H  
ATOM   3763  N   GLY A 242      -4.698   1.551   0.088  1.00  0.97           N  
ATOM   3764  H   GLY A 242      -4.657   1.654   1.092  1.00  0.97           H  
ATOM   3765  CA  GLY A 242      -5.065   2.726  -0.706  1.00  0.97           C  
ATOM   3766  HA2 GLY A 242      -4.671   3.623  -0.227  1.00  0.97           H  
ATOM   3767  HA3 GLY A 242      -4.632   2.651  -1.703  1.00  0.97           H  
ATOM   3768  C   GLY A 242      -6.556   2.978  -0.854  1.00  0.97           C  
ATOM   3769  O   GLY A 242      -6.968   4.131  -0.959  1.00  0.97           O  
ATOM   3770  N   GLN A 243      -7.383   1.940  -0.770  1.00  0.99           N  
ATOM   3771  H   GLN A 243      -7.000   1.022  -0.594  1.00  0.99           H  
ATOM   3772  CA  GLN A 243      -8.815   2.079  -1.005  1.00  0.99           C  
ATOM   3773  HA  GLN A 243      -8.953   2.772  -1.835  1.00  0.99           H  
ATOM   3774  C   GLN A 243      -9.549   2.678   0.197  1.00  0.99           C  
ATOM   3775  CB  GLN A 243      -9.415   0.731  -1.424  1.00  0.99           C  
ATOM   3776  HB2 GLN A 243     -10.492   0.848  -1.546  1.00  0.99           H  
ATOM   3777  HB3 GLN A 243      -9.238  -0.010  -0.645  1.00  0.99           H  
ATOM   3778  O   GLN A 243      -9.204   2.440   1.363  1.00  0.99           O  
ATOM   3779  CG  GLN A 243      -8.813   0.259  -2.758  1.00  0.99           C  
ATOM   3780  HG2 GLN A 243      -8.996   1.029  -3.507  1.00  0.99           H  
ATOM   3781  HG3 GLN A 243      -7.736   0.123  -2.660  1.00  0.99           H  
ATOM   3782  CD  GLN A 243      -9.404  -1.054  -3.249  1.00  0.99           C  
ATOM   3783  NE2 GLN A 243      -9.546  -1.242  -4.543  1.00  0.99           N  
ATOM   3784 HE21 GLN A 243      -9.341  -0.499  -5.196  1.00  0.99           H  
ATOM   3785 HE22 GLN A 243      -9.832  -2.162  -4.845  1.00  0.99           H  
ATOM   3786  OE1 GLN A 243      -9.800  -1.925  -2.492  1.00  0.99           O  
ATOM   3787  N   THR A 244     -10.626   3.403  -0.096  1.00  0.99           N  
ATOM   3788  H   THR A 244     -10.815   3.605  -1.068  1.00  0.99           H  
ATOM   3789  CA  THR A 244     -11.572   3.917   0.894  1.00  0.99           C  
ATOM   3790  HA  THR A 244     -11.276   3.539   1.872  1.00  0.99           H  
ATOM   3791  C   THR A 244     -12.981   3.395   0.622  1.00  0.99           C  
ATOM   3792  CB  THR A 244     -11.550   5.451   0.993  1.00  0.99           C  
ATOM   3793  HB  THR A 244     -12.040   5.739   1.923  1.00  0.99           H  
ATOM   3794  O   THR A 244     -13.344   3.023  -0.496  1.00  0.99           O  
ATOM   3795  CG2 THR A 244     -10.136   6.035   0.994  1.00  0.99           C  
ATOM   3796 HG21 THR A 244     -10.168   7.090   1.265  1.00  0.99           H  
ATOM   3797 HG22 THR A 244      -9.691   5.938   0.004  1.00  0.99           H  
ATOM   3798 HG23 THR A 244      -9.515   5.493   1.708  1.00  0.99           H  
ATOM   3799  OG1 THR A 244     -12.257   6.029  -0.073  1.00  0.99           O  
ATOM   3800  HG1 THR A 244     -12.008   6.954  -0.134  1.00  0.99           H  
ATOM   3801  N   THR A 245     -13.809   3.315   1.658  1.00  0.99           N  
ATOM   3802  H   THR A 245     -13.458   3.552   2.575  1.00  0.99           H  
ATOM   3803  CA  THR A 245     -15.226   2.970   1.527  1.00  0.99           C  
ATOM   3804  HA  THR A 245     -15.575   3.284   0.543  1.00  0.99           H  
ATOM   3805  C   THR A 245     -16.037   3.723   2.572  1.00  0.99           C  
ATOM   3806  CB  THR A 245     -15.461   1.458   1.642  1.00  0.99           C  
ATOM   3807  HB  THR A 245     -15.206   1.127   2.648  1.00  0.99           H  
ATOM   3808  O   THR A 245     -15.761   3.662   3.772  1.00  0.99           O  
ATOM   3809  CG2 THR A 245     -16.902   1.065   1.323  1.00  0.99           C  
ATOM   3810 HG21 THR A 245     -17.598   1.606   1.963  1.00  0.99           H  
ATOM   3811 HG22 THR A 245     -17.028  -0.006   1.482  1.00  0.99           H  
ATOM   3812 HG23 THR A 245     -17.119   1.304   0.282  1.00  0.99           H  
ATOM   3813  OG1 THR A 245     -14.671   0.760   0.706  1.00  0.99           O  
ATOM   3814  HG1 THR A 245     -14.202   1.416   0.186  1.00  0.99           H  
ATOM   3815  N   ASP A 246     -17.070   4.407   2.102  1.00  0.99           N  
ATOM   3816  H   ASP A 246     -17.248   4.366   1.109  1.00  0.99           H  
ATOM   3817  CA  ASP A 246     -18.025   5.149   2.910  1.00  0.99           C  
ATOM   3818  HA  ASP A 246     -17.584   5.397   3.876  1.00  0.99           H  
ATOM   3819  C   ASP A 246     -19.256   4.267   3.147  1.00  0.99           C  
ATOM   3820  CB  ASP A 246     -18.367   6.462   2.187  1.00  0.99           C  
ATOM   3821  HB2 ASP A 246     -19.189   6.953   2.708  1.00  0.99           H  
ATOM   3822  HB3 ASP A 246     -18.703   6.238   1.174  1.00  0.99           H  
ATOM   3823  O   ASP A 246     -19.949   3.889   2.198  1.00  0.99           O  
ATOM   3824  CG  ASP A 246     -17.201   7.452   2.128  1.00  0.99           C  
ATOM   3825  OD1 ASP A 246     -16.305   7.366   2.996  1.00  0.99           O  
ATOM   3826  OD2 ASP A 246     -17.232   8.373   1.285  1.00  0.99           O  
ATOM   3827  N   VAL A 247     -19.526   3.917   4.409  1.00  0.99           N  
ATOM   3828  H   VAL A 247     -18.916   4.259   5.137  1.00  0.99           H  
ATOM   3829  CA  VAL A 247     -20.639   3.036   4.794  1.00  0.99           C  
ATOM   3830  HA  VAL A 247     -21.262   2.895   3.912  1.00  0.99           H  
ATOM   3831  C   VAL A 247     -21.532   3.675   5.852  1.00  0.99           C  
ATOM   3832  CB  VAL A 247     -20.186   1.620   5.213  1.00  0.99           C  
ATOM   3833  HB  VAL A 247     -21.083   1.011   5.331  1.00  0.99           H  
ATOM   3834  O   VAL A 247     -21.074   4.130   6.901  1.00  0.99           O  
ATOM   3835  CG1 VAL A 247     -19.316   0.964   4.143  1.00  0.99           C  
ATOM   3836 HG11 VAL A 247     -19.768   1.111   3.162  1.00  0.99           H  
ATOM   3837 HG12 VAL A 247     -18.323   1.414   4.142  1.00  0.99           H  
ATOM   3838 HG13 VAL A 247     -19.228  -0.103   4.344  1.00  0.99           H  
ATOM   3839  CG2 VAL A 247     -19.389   1.545   6.518  1.00  0.99           C  
ATOM   3840 HG21 VAL A 247     -18.521   2.201   6.452  1.00  0.99           H  
ATOM   3841 HG22 VAL A 247     -19.049   0.523   6.688  1.00  0.99           H  
ATOM   3842 HG23 VAL A 247     -20.024   1.833   7.355  1.00  0.99           H  
ATOM   3843  N   LEU A 248     -22.836   3.698   5.589  1.00  0.99           N  
ATOM   3844  H   LEU A 248     -23.147   3.292   4.718  1.00  0.99           H  
ATOM   3845  CA  LEU A 248     -23.842   4.042   6.584  1.00  0.99           C  
ATOM   3846  HA  LEU A 248     -23.468   4.859   7.201  1.00  0.99           H  
ATOM   3847  C   LEU A 248     -24.085   2.837   7.492  1.00  0.99           C  
ATOM   3848  CB  LEU A 248     -25.149   4.489   5.910  1.00  0.99           C  
ATOM   3849  HB2 LEU A 248     -25.914   4.616   6.675  1.00  0.99           H  
ATOM   3850  HB3 LEU A 248     -25.474   3.688   5.246  1.00  0.99           H  
ATOM   3851  O   LEU A 248     -24.286   1.719   7.010  1.00  0.99           O  
ATOM   3852  CG  LEU A 248     -25.057   5.784   5.088  1.00  0.99           C  
ATOM   3853  HG  LEU A 248     -24.231   5.718   4.380  1.00  0.99           H  
ATOM   3854  CD1 LEU A 248     -26.360   5.967   4.309  1.00  0.99           C  
ATOM   3855 HD11 LEU A 248     -27.204   6.036   4.996  1.00  0.99           H  
ATOM   3856 HD12 LEU A 248     -26.508   5.121   3.638  1.00  0.99           H  
ATOM   3857 HD13 LEU A 248     -26.305   6.879   3.714  1.00  0.99           H  
ATOM   3858  CD2 LEU A 248     -24.867   7.019   5.972  1.00  0.99           C  
ATOM   3859 HD21 LEU A 248     -25.735   7.148   6.619  1.00  0.99           H  
ATOM   3860 HD22 LEU A 248     -24.765   7.901   5.340  1.00  0.99           H  
ATOM   3861 HD23 LEU A 248     -23.971   6.912   6.583  1.00  0.99           H  
ATOM   3862  N   ILE A 249     -24.121   3.097   8.796  1.00  0.99           N  
ATOM   3863  H   ILE A 249     -23.918   4.038   9.099  1.00  0.99           H  
ATOM   3864  CA  ILE A 249     -24.631   2.161   9.797  1.00  0.99           C  
ATOM   3865  HA  ILE A 249     -25.146   1.350   9.282  1.00  0.99           H  
ATOM   3866  C   ILE A 249     -25.672   2.865  10.663  1.00  0.99           C  
ATOM   3867  CB  ILE A 249     -23.508   1.515  10.638  1.00  0.99           C  
ATOM   3868  HB  ILE A 249     -23.979   0.740  11.242  1.00  0.99           H  
ATOM   3869  O   ILE A 249     -25.572   4.071  10.903  1.00  0.99           O  
ATOM   3870  CG1 ILE A 249     -22.808   2.501  11.593  1.00  0.99           C  
ATOM   3871 HG12 ILE A 249     -22.160   3.167  11.024  1.00  0.99           H  
ATOM   3872 HG13 ILE A 249     -23.558   3.094  12.117  1.00  0.99           H  
ATOM   3873  CG2 ILE A 249     -22.482   0.829   9.720  1.00  0.99           C  
ATOM   3874 HG21 ILE A 249     -21.830   0.170  10.293  1.00  0.99           H  
ATOM   3875 HG22 ILE A 249     -21.879   1.569   9.193  1.00  0.99           H  
ATOM   3876 HG23 ILE A 249     -23.013   0.225   8.984  1.00  0.99           H  
ATOM   3877  CD1 ILE A 249     -22.007   1.780  12.679  1.00  0.99           C  
ATOM   3878 HD11 ILE A 249     -22.697   1.226  13.317  1.00  0.99           H  
ATOM   3879 HD12 ILE A 249     -21.461   2.496  13.294  1.00  0.99           H  
ATOM   3880 HD13 ILE A 249     -21.296   1.077  12.244  1.00  0.99           H  
ATOM   3881  N   THR A 250     -26.647   2.111  11.157  1.00  0.98           N  
ATOM   3882  H   THR A 250     -26.665   1.125  10.941  1.00  0.98           H  
ATOM   3883  CA  THR A 250     -27.724   2.623  12.011  1.00  0.98           C  
ATOM   3884  HA  THR A 250     -27.583   3.692  12.173  1.00  0.98           H  
ATOM   3885  C   THR A 250     -27.673   1.945  13.373  1.00  0.98           C  
ATOM   3886  CB  THR A 250     -29.091   2.442  11.333  1.00  0.98           C  
ATOM   3887  HB  THR A 250     -29.278   1.379  11.180  1.00  0.98           H  
ATOM   3888  O   THR A 250     -27.378   0.759  13.459  1.00  0.98           O  
ATOM   3889  CG2 THR A 250     -30.243   3.044  12.137  1.00  0.98           C  
ATOM   3890 HG21 THR A 250     -30.028   4.081  12.394  1.00  0.98           H  
ATOM   3891 HG22 THR A 250     -31.158   2.997  11.547  1.00  0.98           H  
ATOM   3892 HG23 THR A 250     -30.400   2.467  13.048  1.00  0.98           H  
ATOM   3893  OG1 THR A 250     -29.086   3.091  10.076  1.00  0.98           O  
ATOM   3894  HG1 THR A 250     -29.192   4.036  10.210  1.00  0.98           H  
ATOM   3895  N   GLY A 251     -27.948   2.694  14.441  1.00  0.98           N  
ATOM   3896  H   GLY A 251     -28.068   3.687  14.305  1.00  0.98           H  
ATOM   3897  CA  GLY A 251     -28.043   2.178  15.803  1.00  0.98           C  
ATOM   3898  HA2 GLY A 251     -27.162   1.568  16.000  1.00  0.98           H  
ATOM   3899  HA3 GLY A 251     -28.045   3.012  16.505  1.00  0.98           H  
ATOM   3900  C   GLY A 251     -29.311   1.347  16.030  1.00  0.98           C  
ATOM   3901  O   GLY A 251     -30.194   1.779  16.765  1.00  0.98           O  
ATOM   3902  N   ASP A 252     -29.440   0.200  15.368  1.00  0.98           N  
ATOM   3903  H   ASP A 252     -28.675  -0.101  14.782  1.00  0.98           H  
ATOM   3904  CA  ASP A 252     -30.646  -0.640  15.331  1.00  0.98           C  
ATOM   3905  HA  ASP A 252     -31.481  -0.061  15.725  1.00  0.98           H  
ATOM   3906  C   ASP A 252     -30.575  -1.910  16.203  1.00  0.98           C  
ATOM   3907  CB  ASP A 252     -30.981  -0.952  13.863  1.00  0.98           C  
ATOM   3908  HB2 ASP A 252     -31.952  -1.447  13.825  1.00  0.98           H  
ATOM   3909  HB3 ASP A 252     -31.076  -0.012  13.321  1.00  0.98           H  
ATOM   3910  O   ASP A 252     -31.489  -2.733  16.185  1.00  0.98           O  
ATOM   3911  CG  ASP A 252     -29.952  -1.835  13.138  1.00  0.98           C  
ATOM   3912  OD1 ASP A 252     -28.928  -2.221  13.749  1.00  0.98           O  
ATOM   3913  OD2 ASP A 252     -30.196  -2.130  11.947  1.00  0.98           O  
ATOM   3914  N   GLN A 253     -29.513  -2.065  16.994  1.00  0.98           N  
ATOM   3915  H   GLN A 253     -28.802  -1.349  16.957  1.00  0.98           H  
ATOM   3916  CA  GLN A 253     -29.302  -3.202  17.888  1.00  0.98           C  
ATOM   3917  HA  GLN A 253     -29.946  -4.015  17.552  1.00  0.98           H  
ATOM   3918  C   GLN A 253     -29.681  -2.877  19.343  1.00  0.98           C  
ATOM   3919  CB  GLN A 253     -27.847  -3.692  17.792  1.00  0.98           C  
ATOM   3920  HB2 GLN A 253     -27.170  -2.936  18.189  1.00  0.98           H  
ATOM   3921  HB3 GLN A 253     -27.755  -4.586  18.408  1.00  0.98           H  
ATOM   3922  O   GLN A 253     -29.683  -1.707  19.743  1.00  0.98           O  
ATOM   3923  CG  GLN A 253     -27.402  -4.081  16.378  1.00  0.98           C  
ATOM   3924  HG2 GLN A 253     -27.406  -3.204  15.731  1.00  0.98           H  
ATOM   3925  HG3 GLN A 253     -26.386  -4.475  16.418  1.00  0.98           H  
ATOM   3926  CD  GLN A 253     -28.295  -5.160  15.795  1.00  0.98           C  
ATOM   3927  NE2 GLN A 253     -28.955  -4.888  14.696  1.00  0.98           N  
ATOM   3928 HE21 GLN A 253     -29.555  -5.598  14.301  1.00  0.98           H  
ATOM   3929 HE22 GLN A 253     -28.880  -3.969  14.283  1.00  0.98           H  
ATOM   3930  OE1 GLN A 253     -28.429  -6.242  16.357  1.00  0.98           O  
ATOM   3931  N   PRO A 254     -29.952  -3.894  20.189  1.00  0.96           N  
ATOM   3932  CA  PRO A 254     -30.126  -3.687  21.624  1.00  0.96           C  
ATOM   3933  HA  PRO A 254     -31.060  -3.142  21.762  1.00  0.96           H  
ATOM   3934  C   PRO A 254     -28.932  -2.930  22.234  1.00  0.96           C  
ATOM   3935  CB  PRO A 254     -30.273  -5.085  22.232  1.00  0.96           C  
ATOM   3936  HB2 PRO A 254     -29.296  -5.482  22.509  1.00  0.96           H  
ATOM   3937  HB3 PRO A 254     -30.943  -5.083  23.092  1.00  0.96           H  
ATOM   3938  O   PRO A 254     -27.789  -3.242  21.873  1.00  0.96           O  
ATOM   3939  CG  PRO A 254     -30.837  -5.908  21.075  1.00  0.96           C  
ATOM   3940  HG2 PRO A 254     -31.914  -5.752  21.004  1.00  0.96           H  
ATOM   3941  HG3 PRO A 254     -30.607  -6.968  21.179  1.00  0.96           H  
ATOM   3942  CD  PRO A 254     -30.150  -5.298  19.854  1.00  0.96           C  
ATOM   3943  HD2 PRO A 254     -30.780  -5.419  18.974  1.00  0.96           H  
ATOM   3944  HD3 PRO A 254     -29.185  -5.781  19.697  1.00  0.96           H  
ATOM   3945  N   PRO A 255     -29.151  -1.980  23.168  1.00  0.94           N  
ATOM   3946  CA  PRO A 255     -28.081  -1.189  23.776  1.00  0.94           C  
ATOM   3947  HA  PRO A 255     -27.652  -0.561  22.996  1.00  0.94           H  
ATOM   3948  C   PRO A 255     -26.972  -2.042  24.406  1.00  0.94           C  
ATOM   3949  CB  PRO A 255     -28.772  -0.288  24.803  1.00  0.94           C  
ATOM   3950  HB2 PRO A 255     -28.870  -0.787  25.768  1.00  0.94           H  
ATOM   3951  HB3 PRO A 255     -28.238   0.656  24.914  1.00  0.94           H  
ATOM   3952  O   PRO A 255     -27.101  -2.553  25.517  1.00  0.94           O  
ATOM   3953  CG  PRO A 255     -30.160  -0.091  24.207  1.00  0.94           C  
ATOM   3954  HG2 PRO A 255     -30.897   0.170  24.967  1.00  0.94           H  
ATOM   3955  HG3 PRO A 255     -30.119   0.670  23.427  1.00  0.94           H  
ATOM   3956  CD  PRO A 255     -30.448  -1.451  23.577  1.00  0.94           C  
ATOM   3957  HD2 PRO A 255     -31.117  -1.313  22.728  1.00  0.94           H  
ATOM   3958  HD3 PRO A 255     -30.896  -2.116  24.315  1.00  0.94           H  
ATOM   3959  N   ASN A 256     -25.865  -2.200  23.682  1.00  0.94           N  
ATOM   3960  H   ASN A 256     -25.852  -1.798  22.755  1.00  0.94           H  
ATOM   3961  CA  ASN A 256     -24.725  -3.020  24.082  1.00  0.94           C  
ATOM   3962  HA  ASN A 256     -24.588  -2.918  25.158  1.00  0.94           H  
ATOM   3963  C   ASN A 256     -23.431  -2.528  23.399  1.00  0.94           C  
ATOM   3964  CB  ASN A 256     -25.066  -4.499  23.772  1.00  0.94           C  
ATOM   3965  HB2 ASN A 256     -26.133  -4.663  23.921  1.00  0.94           H  
ATOM   3966  HB3 ASN A 256     -24.837  -4.732  22.732  1.00  0.94           H  
ATOM   3967  O   ASN A 256     -23.387  -1.441  22.813  1.00  0.94           O  
ATOM   3968  CG  ASN A 256     -24.339  -5.489  24.669  1.00  0.94           C  
ATOM   3969  ND2 ASN A 256     -24.814  -6.707  24.750  1.00  0.94           N  
ATOM   3970 HD21 ASN A 256     -24.316  -7.352  25.346  1.00  0.94           H  
ATOM   3971 HD22 ASN A 256     -25.639  -6.967  24.229  1.00  0.94           H  
ATOM   3972  OD1 ASN A 256     -23.335  -5.189  25.297  1.00  0.94           O  
ATOM   3973  N   ARG A 257     -22.356  -3.313  23.494  1.00  0.96           N  
ATOM   3974  H   ARG A 257     -22.464  -4.172  24.014  1.00  0.96           H  
ATOM   3975  CA  ARG A 257     -21.065  -3.086  22.839  1.00  0.96           C  
ATOM   3976  HA  ARG A 257     -21.058  -2.101  22.373  1.00  0.96           H  
ATOM   3977  C   ARG A 257     -20.874  -4.116  21.728  1.00  0.96           C  
ATOM   3978  CB  ARG A 257     -19.935  -3.152  23.879  1.00  0.96           C  
ATOM   3979  HB2 ARG A 257     -18.982  -2.991  23.374  1.00  0.96           H  
ATOM   3980  HB3 ARG A 257     -19.928  -4.147  24.324  1.00  0.96           H  
ATOM   3981  O   ARG A 257     -21.071  -5.310  21.940  1.00  0.96           O  
ATOM   3982  CG  ARG A 257     -20.092  -2.106  24.996  1.00  0.96           C  
ATOM   3983  HG2 ARG A 257     -19.998  -1.103  24.580  1.00  0.96           H  
ATOM   3984  HG3 ARG A 257     -21.079  -2.200  25.448  1.00  0.96           H  
ATOM   3985  CD  ARG A 257     -19.064  -2.308  26.115  1.00  0.96           C  
ATOM   3986  HD2 ARG A 257     -19.046  -3.364  26.383  1.00  0.96           H  
ATOM   3987  HD3 ARG A 257     -19.396  -1.745  26.987  1.00  0.96           H  
ATOM   3988  NE  ARG A 257     -17.714  -1.840  25.739  1.00  0.96           N  
ATOM   3989  HE  ARG A 257     -17.657  -1.108  25.047  1.00  0.96           H  
ATOM   3990  NH1 ARG A 257     -16.555  -3.055  27.307  1.00  0.96           N  
ATOM   3991 HH11 ARG A 257     -15.697  -3.253  27.802  1.00  0.96           H  
ATOM   3992 HH12 ARG A 257     -17.411  -3.512  27.588  1.00  0.96           H  
ATOM   3993  NH2 ARG A 257     -15.458  -1.638  25.981  1.00  0.96           N  
ATOM   3994 HH21 ARG A 257     -14.585  -1.948  26.384  1.00  0.96           H  
ATOM   3995 HH22 ARG A 257     -15.434  -0.937  25.254  1.00  0.96           H  
ATOM   3996  CZ  ARG A 257     -16.586  -2.182  26.338  1.00  0.96           C  
ATOM   3997  N   TYR A 258     -20.446  -3.652  20.563  1.00  0.98           N  
ATOM   3998  H   TYR A 258     -20.321  -2.656  20.456  1.00  0.98           H  
ATOM   3999  CA  TYR A 258     -20.264  -4.466  19.364  1.00  0.98           C  
ATOM   4000  HA  TYR A 258     -20.355  -5.526  19.600  1.00  0.98           H  
ATOM   4001  C   TYR A 258     -18.868  -4.215  18.810  1.00  0.98           C  
ATOM   4002  CB  TYR A 258     -21.354  -4.104  18.344  1.00  0.98           C  
ATOM   4003  HB2 TYR A 258     -21.270  -3.046  18.093  1.00  0.98           H  
ATOM   4004  HB3 TYR A 258     -21.189  -4.661  17.422  1.00  0.98           H  
ATOM   4005  O   TYR A 258     -18.448  -3.063  18.700  1.00  0.98           O  
ATOM   4006  CG  TYR A 258     -22.761  -4.371  18.844  1.00  0.98           C  
ATOM   4007  CD1 TYR A 258     -23.377  -5.612  18.596  1.00  0.98           C  
ATOM   4008  HD1 TYR A 258     -22.871  -6.363  18.009  1.00  0.98           H  
ATOM   4009  CD2 TYR A 258     -23.443  -3.383  19.584  1.00  0.98           C  
ATOM   4010  HD2 TYR A 258     -22.976  -2.426  19.763  1.00  0.98           H  
ATOM   4011  CE1 TYR A 258     -24.659  -5.874  19.114  1.00  0.98           C  
ATOM   4012  HE1 TYR A 258     -25.137  -6.828  18.941  1.00  0.98           H  
ATOM   4013  CE2 TYR A 258     -24.724  -3.647  20.104  1.00  0.98           C  
ATOM   4014  HE2 TYR A 258     -25.251  -2.897  20.676  1.00  0.98           H  
ATOM   4015  OH  TYR A 258     -26.519  -5.200  20.465  1.00  0.98           O  
ATOM   4016  HH  TYR A 258     -26.912  -4.448  20.914  1.00  0.98           H  
ATOM   4017  CZ  TYR A 258     -25.324  -4.905  19.892  1.00  0.98           C  
ATOM   4018  N   TYR A 259     -18.128  -5.265  18.467  1.00  0.99           N  
ATOM   4019  H   TYR A 259     -18.493  -6.202  18.557  1.00  0.99           H  
ATOM   4020  CA  TYR A 259     -16.836  -5.081  17.819  1.00  0.99           C  
ATOM   4021  HA  TYR A 259     -16.299  -4.297  18.352  1.00  0.99           H  
ATOM   4022  C   TYR A 259     -17.019  -4.606  16.377  1.00  0.99           C  
ATOM   4023  CB  TYR A 259     -15.980  -6.352  17.890  1.00  0.99           C  
ATOM   4024  HB2 TYR A 259     -16.586  -7.209  17.595  1.00  0.99           H  
ATOM   4025  HB3 TYR A 259     -15.168  -6.262  17.170  1.00  0.99           H  
ATOM   4026  O   TYR A 259     -17.815  -5.153  15.612  1.00  0.99           O  
ATOM   4027  CG  TYR A 259     -15.349  -6.613  19.243  1.00  0.99           C  
ATOM   4028  CD1 TYR A 259     -14.482  -5.659  19.807  1.00  0.99           C  
ATOM   4029  HD1 TYR A 259     -14.273  -4.737  19.284  1.00  0.99           H  
ATOM   4030  CD2 TYR A 259     -15.595  -7.817  19.929  1.00  0.99           C  
ATOM   4031  HD2 TYR A 259     -16.271  -8.551  19.515  1.00  0.99           H  
ATOM   4032  CE1 TYR A 259     -13.862  -5.908  21.044  1.00  0.99           C  
ATOM   4033  HE1 TYR A 259     -13.193  -5.176  21.471  1.00  0.99           H  
ATOM   4034  CE2 TYR A 259     -14.966  -8.075  21.162  1.00  0.99           C  
ATOM   4035  HE2 TYR A 259     -15.167  -8.994  21.693  1.00  0.99           H  
ATOM   4036  OH  TYR A 259     -13.506  -7.381  22.920  1.00  0.99           O  
ATOM   4037  HH  TYR A 259     -12.906  -6.670  23.157  1.00  0.99           H  
ATOM   4038  CZ  TYR A 259     -14.090  -7.125  21.720  1.00  0.99           C  
ATOM   4039  N   MET A 260     -16.226  -3.608  16.007  1.00  0.99           N  
ATOM   4040  H   MET A 260     -15.622  -3.225  16.721  1.00  0.99           H  
ATOM   4041  CA  MET A 260     -15.801  -3.357  14.637  1.00  0.99           C  
ATOM   4042  HA  MET A 260     -16.526  -3.763  13.931  1.00  0.99           H  
ATOM   4043  C   MET A 260     -14.463  -4.077  14.480  1.00  0.99           C  
ATOM   4044  CB  MET A 260     -15.648  -1.852  14.391  1.00  0.99           C  
ATOM   4045  HB2 MET A 260     -14.806  -1.484  14.978  1.00  0.99           H  
ATOM   4046  HB3 MET A 260     -15.426  -1.693  13.336  1.00  0.99           H  
ATOM   4047  O   MET A 260     -13.533  -3.791  15.232  1.00  0.99           O  
ATOM   4048  CG  MET A 260     -16.899  -1.049  14.767  1.00  0.99           C  
ATOM   4049  HG2 MET A 260     -17.082  -1.147  15.837  1.00  0.99           H  
ATOM   4050  HG3 MET A 260     -17.761  -1.471  14.249  1.00  0.99           H  
ATOM   4051  SD  MET A 260     -16.808   0.713  14.369  1.00  0.99           S  
ATOM   4052  CE  MET A 260     -15.653   1.230  15.657  1.00  0.99           C  
ATOM   4053  HE1 MET A 260     -16.126   1.168  16.637  1.00  0.99           H  
ATOM   4054  HE2 MET A 260     -15.327   2.250  15.453  1.00  0.99           H  
ATOM   4055  HE3 MET A 260     -14.773   0.588  15.627  1.00  0.99           H  
ATOM   4056  N   ALA A 261     -14.374  -5.043  13.575  1.00  0.99           N  
ATOM   4057  H   ALA A 261     -15.138  -5.188  12.931  1.00  0.99           H  
ATOM   4058  CA  ALA A 261     -13.212  -5.919  13.474  1.00  0.99           C  
ATOM   4059  HA  ALA A 261     -12.428  -5.559  14.140  1.00  0.99           H  
ATOM   4060  C   ALA A 261     -12.644  -5.915  12.059  1.00  0.99           C  
ATOM   4061  CB  ALA A 261     -13.597  -7.326  13.939  1.00  0.99           C  
ATOM   4062  HB1 ALA A 261     -12.701  -7.947  13.977  1.00  0.99           H  
ATOM   4063  HB2 ALA A 261     -14.038  -7.285  14.934  1.00  0.99           H  
ATOM   4064  HB3 ALA A 261     -14.306  -7.763  13.236  1.00  0.99           H  
ATOM   4065  O   ALA A 261     -13.409  -5.923  11.091  1.00  0.99           O  
ATOM   4066  N   ALA A 262     -11.314  -5.956  11.958  1.00  0.99           N  
ATOM   4067  H   ALA A 262     -10.760  -5.943  12.802  1.00  0.99           H  
ATOM   4068  CA  ALA A 262     -10.618  -6.136  10.692  1.00  0.99           C  
ATOM   4069  HA  ALA A 262     -11.372  -6.446   9.969  1.00  0.99           H  
ATOM   4070  C   ALA A 262      -9.578  -7.259  10.751  1.00  0.99           C  
ATOM   4071  CB  ALA A 262     -10.019  -4.810  10.209  1.00  0.99           C  
ATOM   4072  HB1 ALA A 262      -9.230  -4.477  10.883  1.00  0.99           H  
ATOM   4073  HB2 ALA A 262     -10.796  -4.047  10.163  1.00  0.99           H  
ATOM   4074  HB3 ALA A 262      -9.599  -4.941   9.212  1.00  0.99           H  
ATOM   4075  O   ALA A 262      -8.915  -7.459  11.772  1.00  0.99           O  
ATOM   4076  N   ARG A 263      -9.436  -7.993   9.643  1.00  0.98           N  
ATOM   4077  H   ARG A 263      -9.980  -7.727   8.834  1.00  0.98           H  
ATOM   4078  CA  ARG A 263      -8.405  -9.027   9.468  1.00  0.98           C  
ATOM   4079  HA  ARG A 263      -7.526  -8.723  10.036  1.00  0.98           H  
ATOM   4080  C   ARG A 263      -7.971  -9.148   8.013  1.00  0.98           C  
ATOM   4081  CB  ARG A 263      -8.883 -10.379  10.024  1.00  0.98           C  
ATOM   4082  HB2 ARG A 263      -7.997 -10.988  10.208  1.00  0.98           H  
ATOM   4083  HB3 ARG A 263      -9.360 -10.212  10.990  1.00  0.98           H  
ATOM   4084  O   ARG A 263      -8.707  -8.741   7.120  1.00  0.98           O  
ATOM   4085  CG  ARG A 263      -9.837 -11.184   9.116  1.00  0.98           C  
ATOM   4086  HG2 ARG A 263      -9.348 -11.436   8.175  1.00  0.98           H  
ATOM   4087  HG3 ARG A 263     -10.743 -10.614   8.911  1.00  0.98           H  
ATOM   4088  CD  ARG A 263     -10.157 -12.477   9.869  1.00  0.98           C  
ATOM   4089  HD2 ARG A 263     -10.582 -12.209  10.836  1.00  0.98           H  
ATOM   4090  HD3 ARG A 263      -9.216 -12.996  10.055  1.00  0.98           H  
ATOM   4091  NE  ARG A 263     -11.067 -13.411   9.180  1.00  0.98           N  
ATOM   4092  HE  ARG A 263     -11.277 -13.276   8.201  1.00  0.98           H  
ATOM   4093  NH1 ARG A 263     -11.303 -14.788  11.004  1.00  0.98           N  
ATOM   4094 HH11 ARG A 263     -10.621 -14.228  11.494  1.00  0.98           H  
ATOM   4095 HH12 ARG A 263     -11.632 -15.660  11.392  1.00  0.98           H  
ATOM   4096  NH2 ARG A 263     -12.399 -15.285   9.198  1.00  0.98           N  
ATOM   4097 HH21 ARG A 263     -12.661 -15.044   8.253  1.00  0.98           H  
ATOM   4098 HH22 ARG A 263     -12.994 -15.910   9.722  1.00  0.98           H  
ATOM   4099  CZ  ARG A 263     -11.580 -14.477   9.775  1.00  0.98           C  
ATOM   4100  N   ALA A 264      -6.812  -9.758   7.794  1.00  0.98           N  
ATOM   4101  H   ALA A 264      -6.250 -10.024   8.590  1.00  0.98           H  
ATOM   4102  CA  ALA A 264      -6.255 -10.015   6.471  1.00  0.98           C  
ATOM   4103  HA  ALA A 264      -5.991  -9.066   6.004  1.00  0.98           H  
ATOM   4104  C   ALA A 264      -7.220 -10.738   5.509  1.00  0.98           C  
ATOM   4105  CB  ALA A 264      -4.956 -10.806   6.664  1.00  0.98           C  
ATOM   4106  HB1 ALA A 264      -4.533 -11.080   5.698  1.00  0.98           H  
ATOM   4107  HB2 ALA A 264      -5.139 -11.718   7.232  1.00  0.98           H  
ATOM   4108  HB3 ALA A 264      -4.231 -10.203   7.213  1.00  0.98           H  
ATOM   4109  O   ALA A 264      -7.920 -11.676   5.891  1.00  0.98           O  
ATOM   4110  N   TYR A 265      -7.193 -10.328   4.244  1.00  0.98           N  
ATOM   4111  H   TYR A 265      -6.702  -9.468   4.043  1.00  0.98           H  
ATOM   4112  CA  TYR A 265      -7.516 -11.149   3.083  1.00  0.98           C  
ATOM   4113  HA  TYR A 265      -8.038 -12.052   3.401  1.00  0.98           H  
ATOM   4114  C   TYR A 265      -6.202 -11.548   2.400  1.00  0.98           C  
ATOM   4115  CB  TYR A 265      -8.431 -10.386   2.114  1.00  0.98           C  
ATOM   4116  HB2 TYR A 265      -8.045  -9.374   1.990  1.00  0.98           H  
ATOM   4117  HB3 TYR A 265      -9.425 -10.292   2.550  1.00  0.98           H  
ATOM   4118  O   TYR A 265      -5.585 -10.726   1.724  1.00  0.98           O  
ATOM   4119  CG  TYR A 265      -8.542 -11.049   0.749  1.00  0.98           C  
ATOM   4120  CD1 TYR A 265      -8.145 -10.359  -0.414  1.00  0.98           C  
ATOM   4121  HD1 TYR A 265      -7.781  -9.344  -0.350  1.00  0.98           H  
ATOM   4122  CD2 TYR A 265      -8.986 -12.383   0.647  1.00  0.98           C  
ATOM   4123  HD2 TYR A 265      -9.282 -12.924   1.534  1.00  0.98           H  
ATOM   4124  CE1 TYR A 265      -8.206 -10.987  -1.672  1.00  0.98           C  
ATOM   4125  HE1 TYR A 265      -7.903 -10.444  -2.555  1.00  0.98           H  
ATOM   4126  CE2 TYR A 265      -9.045 -13.019  -0.607  1.00  0.98           C  
ATOM   4127  HE2 TYR A 265      -9.383 -14.041  -0.687  1.00  0.98           H  
ATOM   4128  OH  TYR A 265      -8.760 -12.917  -2.986  1.00  0.98           O  
ATOM   4129  HH  TYR A 265      -8.443 -12.328  -3.674  1.00  0.98           H  
ATOM   4130  CZ  TYR A 265      -8.666 -12.317  -1.769  1.00  0.98           C  
ATOM   4131  N   GLN A 266      -5.765 -12.790   2.606  1.00  0.97           N  
ATOM   4132  H   GLN A 266      -6.394 -13.432   3.066  1.00  0.97           H  
ATOM   4133  CA  GLN A 266      -4.565 -13.357   2.005  1.00  0.97           C  
ATOM   4134  HA  GLN A 266      -3.956 -12.529   1.644  1.00  0.97           H  
ATOM   4135  C   GLN A 266      -4.930 -14.235   0.804  1.00  0.97           C  
ATOM   4136  CB  GLN A 266      -3.740 -14.125   3.059  1.00  0.97           C  
ATOM   4137  HB2 GLN A 266      -4.380 -14.861   3.545  1.00  0.97           H  
ATOM   4138  HB3 GLN A 266      -3.396 -13.421   3.817  1.00  0.97           H  
ATOM   4139  O   GLN A 266      -5.406 -15.361   0.961  1.00  0.97           O  
ATOM   4140  CG  GLN A 266      -2.516 -14.862   2.471  1.00  0.97           C  
ATOM   4141  HG2 GLN A 266      -2.836 -15.613   1.748  1.00  0.97           H  
ATOM   4142  HG3 GLN A 266      -2.008 -15.400   3.271  1.00  0.97           H  
ATOM   4143  CD  GLN A 266      -1.523 -13.929   1.787  1.00  0.97           C  
ATOM   4144  NE2 GLN A 266      -0.275 -13.899   2.190  1.00  0.97           N  
ATOM   4145 HE21 GLN A 266       0.094 -14.554   2.865  1.00  0.97           H  
ATOM   4146 HE22 GLN A 266       0.317 -13.220   1.733  1.00  0.97           H  
ATOM   4147  OE1 GLN A 266      -1.864 -13.199   0.870  1.00  0.97           O  
ATOM   4148  N   SER A 267      -4.672 -13.721  -0.396  1.00  0.96           N  
ATOM   4149  H   SER A 267      -4.305 -12.782  -0.446  1.00  0.96           H  
ATOM   4150  CA  SER A 267      -4.826 -14.463  -1.651  1.00  0.96           C  
ATOM   4151  HA  SER A 267      -5.612 -15.210  -1.542  1.00  0.96           H  
ATOM   4152  C   SER A 267      -3.560 -15.193  -2.094  1.00  0.96           C  
ATOM   4153  CB  SER A 267      -5.240 -13.503  -2.759  1.00  0.96           C  
ATOM   4154  HB2 SER A 267      -6.235 -13.115  -2.543  1.00  0.96           H  
ATOM   4155  HB3 SER A 267      -5.266 -14.042  -3.706  1.00  0.96           H  
ATOM   4156  O   SER A 267      -3.663 -16.179  -2.820  1.00  0.96           O  
ATOM   4157  OG  SER A 267      -4.335 -12.419  -2.842  1.00  0.96           O  
ATOM   4158  HG  SER A 267      -3.433 -12.747  -2.833  1.00  0.96           H  
ATOM   4159  N   ALA A 268      -2.380 -14.710  -1.688  1.00  0.95           N  
ATOM   4160  H   ALA A 268      -2.344 -13.962  -1.010  1.00  0.95           H  
ATOM   4161  CA  ALA A 268      -1.110 -15.282  -2.112  1.00  0.95           C  
ATOM   4162  HA  ALA A 268      -1.137 -15.433  -3.191  1.00  0.95           H  
ATOM   4163  C   ALA A 268      -0.885 -16.637  -1.432  1.00  0.95           C  
ATOM   4164  CB  ALA A 268       0.020 -14.295  -1.806  1.00  0.95           C  
ATOM   4165  HB1 ALA A 268      -0.169 -13.334  -2.284  1.00  0.95           H  
ATOM   4166  HB2 ALA A 268       0.090 -14.126  -0.732  1.00  0.95           H  
ATOM   4167  HB3 ALA A 268       0.968 -14.687  -2.176  1.00  0.95           H  
ATOM   4168  O   ALA A 268      -0.963 -16.768  -0.205  1.00  0.95           O  
ATOM   4169  N   GLN A 269      -0.575 -17.664  -2.222  1.00  0.91           N  
ATOM   4170  H   GLN A 269      -0.498 -17.505  -3.217  1.00  0.91           H  
ATOM   4171  CA  GLN A 269      -0.253 -18.979  -1.672  1.00  0.91           C  
ATOM   4172  HA  GLN A 269      -0.955 -19.193  -0.866  1.00  0.91           H  
ATOM   4173  C   GLN A 269       1.157 -18.981  -1.081  1.00  0.91           C  
ATOM   4174  CB  GLN A 269      -0.405 -20.080  -2.724  1.00  0.91           C  
ATOM   4175  HB2 GLN A 269      -0.106 -21.024  -2.270  1.00  0.91           H  
ATOM   4176  HB3 GLN A 269       0.253 -19.878  -3.569  1.00  0.91           H  
ATOM   4177  O   GLN A 269       2.091 -18.457  -1.686  1.00  0.91           O  
ATOM   4178  CG  GLN A 269      -1.852 -20.204  -3.221  1.00  0.91           C  
ATOM   4179  HG2 GLN A 269      -2.525 -20.269  -2.366  1.00  0.91           H  
ATOM   4180  HG3 GLN A 269      -2.116 -19.318  -3.798  1.00  0.91           H  
ATOM   4181  CD  GLN A 269      -2.072 -21.435  -4.094  1.00  0.91           C  
ATOM   4182  NE2 GLN A 269      -3.265 -21.623  -4.610  1.00  0.91           N  
ATOM   4183 HE21 GLN A 269      -3.981 -20.919  -4.500  1.00  0.91           H  
ATOM   4184 HE22 GLN A 269      -3.352 -22.416  -5.228  1.00  0.91           H  
ATOM   4185  OE1 GLN A 269      -1.203 -22.264  -4.311  1.00  0.91           O  
ATOM   4186  N   ASN A 270       1.315 -19.619   0.083  1.00  0.89           N  
ATOM   4187  H   ASN A 270       0.497 -20.036   0.503  1.00  0.89           H  
ATOM   4188  CA  ASN A 270       2.595 -19.797   0.785  1.00  0.89           C  
ATOM   4189  HA  ASN A 270       2.363 -20.279   1.734  1.00  0.89           H  
ATOM   4190  C   ASN A 270       3.323 -18.493   1.171  1.00  0.89           C  
ATOM   4191  CB  ASN A 270       3.490 -20.773  -0.000  1.00  0.89           C  
ATOM   4192  HB2 ASN A 270       4.373 -21.014   0.591  1.00  0.89           H  
ATOM   4193  HB3 ASN A 270       3.824 -20.296  -0.921  1.00  0.89           H  
ATOM   4194  O   ASN A 270       4.507 -18.530   1.502  1.00  0.89           O  
ATOM   4195  CG  ASN A 270       2.779 -22.071  -0.322  1.00  0.89           C  
ATOM   4196  ND2 ASN A 270       2.759 -22.474  -1.570  1.00  0.89           N  
ATOM   4197 HD21 ASN A 270       3.149 -21.893  -2.299  1.00  0.89           H  
ATOM   4198 HD22 ASN A 270       2.218 -23.303  -1.769  1.00  0.89           H  
ATOM   4199  OD1 ASN A 270       2.208 -22.719   0.538  1.00  0.89           O  
ATOM   4200  N   ALA A 271       2.626 -17.356   1.170  1.00  0.92           N  
ATOM   4201  H   ALA A 271       1.669 -17.366   0.846  1.00  0.92           H  
ATOM   4202  CA  ALA A 271       3.142 -16.093   1.679  1.00  0.92           C  
ATOM   4203  HA  ALA A 271       4.228 -16.090   1.596  1.00  0.92           H  
ATOM   4204  C   ALA A 271       2.722 -15.920   3.153  1.00  0.92           C  
ATOM   4205  CB  ALA A 271       2.646 -14.965   0.777  1.00  0.92           C  
ATOM   4206  HB1 ALA A 271       1.558 -15.006   0.708  1.00  0.92           H  
ATOM   4207  HB2 ALA A 271       2.950 -14.000   1.181  1.00  0.92           H  
ATOM   4208  HB3 ALA A 271       3.061 -15.079  -0.224  1.00  0.92           H  
ATOM   4209  O   ALA A 271       1.519 -15.931   3.451  1.00  0.92           O  
ATOM   4210  N   PRO A 272       3.676 -15.781   4.094  1.00  0.94           N  
ATOM   4211  CA  PRO A 272       3.362 -15.473   5.485  1.00  0.94           C  
ATOM   4212  HA  PRO A 272       2.804 -16.306   5.912  1.00  0.94           H  
ATOM   4213  C   PRO A 272       2.541 -14.185   5.593  1.00  0.94           C  
ATOM   4214  CB  PRO A 272       4.712 -15.332   6.198  1.00  0.94           C  
ATOM   4215  HB2 PRO A 272       5.027 -14.289   6.205  1.00  0.94           H  
ATOM   4216  HB3 PRO A 272       4.675 -15.724   7.215  1.00  0.94           H  
ATOM   4217  O   PRO A 272       2.764 -13.245   4.843  1.00  0.94           O  
ATOM   4218  CG  PRO A 272       5.671 -16.132   5.319  1.00  0.94           C  
ATOM   4219  HG2 PRO A 272       6.697 -15.775   5.407  1.00  0.94           H  
ATOM   4220  HG3 PRO A 272       5.607 -17.190   5.572  1.00  0.94           H  
ATOM   4221  CD  PRO A 272       5.114 -15.908   3.917  1.00  0.94           C  
ATOM   4222  HD2 PRO A 272       5.373 -16.754   3.281  1.00  0.94           H  
ATOM   4223  HD3 PRO A 272       5.510 -14.981   3.502  1.00  0.94           H  
ATOM   4224  N   PHE A 273       1.625 -14.128   6.557  1.00  0.96           N  
ATOM   4225  H   PHE A 273       1.465 -14.933   7.146  1.00  0.96           H  
ATOM   4226  CA  PHE A 273       0.817 -12.939   6.839  1.00  0.96           C  
ATOM   4227  HA  PHE A 273       1.403 -12.048   6.614  1.00  0.96           H  
ATOM   4228  C   PHE A 273       0.428 -12.892   8.323  1.00  0.96           C  
ATOM   4229  CB  PHE A 273      -0.424 -12.928   5.931  1.00  0.96           C  
ATOM   4230  HB2 PHE A 273      -0.911 -11.958   6.027  1.00  0.96           H  
ATOM   4231  HB3 PHE A 273      -0.108 -13.016   4.891  1.00  0.96           H  
ATOM   4232  O   PHE A 273       0.562 -13.887   9.043  1.00  0.96           O  
ATOM   4233  CG  PHE A 273      -1.437 -14.014   6.235  1.00  0.96           C  
ATOM   4234  CD1 PHE A 273      -1.247 -15.326   5.764  1.00  0.96           C  
ATOM   4235  HD1 PHE A 273      -0.386 -15.560   5.156  1.00  0.96           H  
ATOM   4236  CD2 PHE A 273      -2.564 -13.716   7.017  1.00  0.96           C  
ATOM   4237  HD2 PHE A 273      -2.719 -12.706   7.368  1.00  0.96           H  
ATOM   4238  CE1 PHE A 273      -2.188 -16.329   6.059  1.00  0.96           C  
ATOM   4239  HE1 PHE A 273      -2.045 -17.328   5.675  1.00  0.96           H  
ATOM   4240  CE2 PHE A 273      -3.480 -14.726   7.349  1.00  0.96           C  
ATOM   4241  HE2 PHE A 273      -4.318 -14.494   7.989  1.00  0.96           H  
ATOM   4242  CZ  PHE A 273      -3.304 -16.030   6.858  1.00  0.96           C  
ATOM   4243  HZ  PHE A 273      -4.022 -16.801   7.100  1.00  0.96           H  
ATOM   4244  N   GLY A 274      -0.059 -11.742   8.793  1.00  0.95           N  
ATOM   4245  H   GLY A 274      -0.185 -10.970   8.154  1.00  0.95           H  
ATOM   4246  CA  GLY A 274      -0.618 -11.609  10.137  1.00  0.95           C  
ATOM   4247  HA2 GLY A 274       0.080 -12.015  10.869  1.00  0.95           H  
ATOM   4248  HA3 GLY A 274      -0.776 -10.554  10.358  1.00  0.95           H  
ATOM   4249  C   GLY A 274      -1.964 -12.332  10.248  1.00  0.95           C  
ATOM   4250  O   GLY A 274      -2.966 -11.900   9.689  1.00  0.95           O  
ATOM   4251  N   ASN A 275      -2.037 -13.420  11.013  1.00  0.96           N  
ATOM   4252  H   ASN A 275      -1.193 -13.766  11.447  1.00  0.96           H  
ATOM   4253  CA  ASN A 275      -3.281 -14.175  11.233  1.00  0.96           C  
ATOM   4254  HA  ASN A 275      -3.943 -13.990  10.387  1.00  0.96           H  
ATOM   4255  C   ASN A 275      -4.059 -13.699  12.476  1.00  0.96           C  
ATOM   4256  CB  ASN A 275      -2.980 -15.678  11.223  1.00  0.96           C  
ATOM   4257  HB2 ASN A 275      -3.922 -16.227  11.249  1.00  0.96           H  
ATOM   4258  HB3 ASN A 275      -2.461 -15.934  10.299  1.00  0.96           H  
ATOM   4259  O   ASN A 275      -4.731 -14.475  13.154  1.00  0.96           O  
ATOM   4260  CG  ASN A 275      -2.135 -16.130  12.400  1.00  0.96           C  
ATOM   4261  ND2 ASN A 275      -1.839 -17.404  12.474  1.00  0.96           N  
ATOM   4262 HD21 ASN A 275      -1.253 -17.674  13.251  1.00  0.96           H  
ATOM   4263 HD22 ASN A 275      -2.154 -18.048  11.762  1.00  0.96           H  
ATOM   4264  OD1 ASN A 275      -1.701 -15.365  13.245  1.00  0.96           O  
ATOM   4265  N   THR A 276      -3.966 -12.407  12.780  1.00  0.98           N  
ATOM   4266  H   THR A 276      -3.455 -11.810  12.146  1.00  0.98           H  
ATOM   4267  CA  THR A 276      -4.607 -11.773  13.935  1.00  0.98           C  
ATOM   4268  HA  THR A 276      -4.951 -12.546  14.622  1.00  0.98           H  
ATOM   4269  C   THR A 276      -5.856 -10.991  13.509  1.00  0.98           C  
ATOM   4270  CB  THR A 276      -3.584 -10.926  14.708  1.00  0.98           C  
ATOM   4271  HB  THR A 276      -4.098 -10.344  15.474  1.00  0.98           H  
ATOM   4272  O   THR A 276      -6.229 -10.966  12.333  1.00  0.98           O  
ATOM   4273  CG2 THR A 276      -2.518 -11.783  15.386  1.00  0.98           C  
ATOM   4274 HG21 THR A 276      -1.825 -11.145  15.935  1.00  0.98           H  
ATOM   4275 HG22 THR A 276      -1.965 -12.369  14.653  1.00  0.98           H  
ATOM   4276 HG23 THR A 276      -2.993 -12.464  16.092  1.00  0.98           H  
ATOM   4277  OG1 THR A 276      -2.885 -10.063  13.843  1.00  0.98           O  
ATOM   4278  HG1 THR A 276      -1.999 -10.417  13.738  1.00  0.98           H  
ATOM   4279  N   THR A 277      -6.586 -10.424  14.470  1.00  0.98           N  
ATOM   4280  H   THR A 277      -6.244 -10.447  15.420  1.00  0.98           H  
ATOM   4281  CA  THR A 277      -7.767  -9.584  14.222  1.00  0.98           C  
ATOM   4282  HA  THR A 277      -7.790  -9.269  13.178  1.00  0.98           H  
ATOM   4283  C   THR A 277      -7.666  -8.337  15.086  1.00  0.98           C  
ATOM   4284  CB  THR A 277      -9.066 -10.349  14.520  1.00  0.98           C  
ATOM   4285  HB  THR A 277      -9.045 -10.713  15.547  1.00  0.98           H  
ATOM   4286  O   THR A 277      -7.553  -8.449  16.305  1.00  0.98           O  
ATOM   4287  CG2 THR A 277     -10.323  -9.508  14.313  1.00  0.98           C  
ATOM   4288 HG21 THR A 277     -10.375  -8.717  15.061  1.00  0.98           H  
ATOM   4289 HG22 THR A 277     -11.198 -10.150  14.410  1.00  0.98           H  
ATOM   4290 HG23 THR A 277     -10.318  -9.065  13.317  1.00  0.98           H  
ATOM   4291  OG1 THR A 277      -9.164 -11.452  13.643  1.00  0.98           O  
ATOM   4292  HG1 THR A 277      -8.268 -11.634  13.353  1.00  0.98           H  
ATOM   4293  N   THR A 278      -7.713  -7.164  14.457  1.00  0.99           N  
ATOM   4294  H   THR A 278      -7.892  -7.161  13.463  1.00  0.99           H  
ATOM   4295  CA  THR A 278      -7.754  -5.872  15.154  1.00  0.99           C  
ATOM   4296  HA  THR A 278      -7.284  -5.989  16.130  1.00  0.99           H  
ATOM   4297  C   THR A 278      -9.189  -5.463  15.435  1.00  0.99           C  
ATOM   4298  CB  THR A 278      -6.965  -4.790  14.403  1.00  0.99           C  
ATOM   4299  HB  THR A 278      -5.930  -5.123  14.317  1.00  0.99           H  
ATOM   4300  O   THR A 278     -10.097  -5.778  14.658  1.00  0.99           O  
ATOM   4301  CG2 THR A 278      -7.507  -4.483  13.011  1.00  0.99           C  
ATOM   4302 HG21 THR A 278      -8.559  -4.204  13.071  1.00  0.99           H  
ATOM   4303 HG22 THR A 278      -6.947  -3.655  12.575  1.00  0.99           H  
ATOM   4304 HG23 THR A 278      -7.394  -5.354  12.366  1.00  0.99           H  
ATOM   4305  OG1 THR A 278      -6.978  -3.575  15.100  1.00  0.99           O  
ATOM   4306  HG1 THR A 278      -6.567  -3.734  15.953  1.00  0.99           H  
ATOM   4307  N   THR A 279      -9.401  -4.796  16.567  1.00  0.99           N  
ATOM   4308  H   THR A 279      -8.608  -4.543  17.140  1.00  0.99           H  
ATOM   4309  CA  THR A 279     -10.729  -4.426  17.054  1.00  0.99           C  
ATOM   4310  HA  THR A 279     -11.442  -4.581  16.245  1.00  0.99           H  
ATOM   4311  C   THR A 279     -10.822  -2.955  17.435  1.00  0.99           C  
ATOM   4312  CB  THR A 279     -11.198  -5.303  18.232  1.00  0.99           C  
ATOM   4313  HB  THR A 279     -12.125  -4.884  18.623  1.00  0.99           H  
ATOM   4314  O   THR A 279      -9.914  -2.344  17.992  1.00  0.99           O  
ATOM   4315  CG2 THR A 279     -11.470  -6.736  17.776  1.00  0.99           C  
ATOM   4316 HG21 THR A 279     -11.876  -7.305  18.612  1.00  0.99           H  
ATOM   4317 HG22 THR A 279     -12.198  -6.733  16.965  1.00  0.99           H  
ATOM   4318 HG23 THR A 279     -10.545  -7.197  17.430  1.00  0.99           H  
ATOM   4319  OG1 THR A 279     -10.241  -5.330  19.270  1.00  0.99           O  
ATOM   4320  HG1 THR A 279     -10.641  -5.631  20.089  1.00  0.99           H  
ATOM   4321  N   ALA A 280     -11.995  -2.405  17.172  1.00  0.99           N  
ATOM   4322  H   ALA A 280     -12.649  -2.964  16.644  1.00  0.99           H  
ATOM   4323  CA  ALA A 280     -12.534  -1.192  17.755  1.00  0.99           C  
ATOM   4324  HA  ALA A 280     -11.940  -0.897  18.620  1.00  0.99           H  
ATOM   4325  C   ALA A 280     -13.956  -1.513  18.242  1.00  0.99           C  
ATOM   4326  CB  ALA A 280     -12.456  -0.081  16.705  1.00  0.99           C  
ATOM   4327  HB1 ALA A 280     -11.408   0.153  16.519  1.00  0.99           H  
ATOM   4328  HB2 ALA A 280     -12.899  -0.422  15.769  1.00  0.99           H  
ATOM   4329  HB3 ALA A 280     -12.961   0.817  17.061  1.00  0.99           H  
ATOM   4330  O   ALA A 280     -14.496  -2.582  17.954  1.00  0.99           O  
ATOM   4331  N   ILE A 281     -14.577  -0.628  19.013  1.00  0.98           N  
ATOM   4332  H   ILE A 281     -14.091   0.225  19.247  1.00  0.98           H  
ATOM   4333  CA  ILE A 281     -15.847  -0.920  19.685  1.00  0.98           C  
ATOM   4334  HA  ILE A 281     -16.225  -1.892  19.366  1.00  0.98           H  
ATOM   4335  C   ILE A 281     -16.887   0.116  19.278  1.00  0.98           C  
ATOM   4336  CB  ILE A 281     -15.640  -1.006  21.213  1.00  0.98           C  
ATOM   4337  HB  ILE A 281     -15.250  -0.050  21.561  1.00  0.98           H  
ATOM   4338  O   ILE A 281     -16.745   1.295  19.581  1.00  0.98           O  
ATOM   4339  CG1 ILE A 281     -14.611  -2.114  21.552  1.00  0.98           C  
ATOM   4340 HG12 ILE A 281     -15.010  -3.082  21.249  1.00  0.98           H  
ATOM   4341 HG13 ILE A 281     -13.690  -1.945  20.995  1.00  0.98           H  
ATOM   4342  CG2 ILE A 281     -16.984  -1.275  21.918  1.00  0.98           C  
ATOM   4343 HG21 ILE A 281     -16.842  -1.329  22.997  1.00  0.98           H  
ATOM   4344 HG22 ILE A 281     -17.688  -0.468  21.715  1.00  0.98           H  
ATOM   4345 HG23 ILE A 281     -17.407  -2.213  21.557  1.00  0.98           H  
ATOM   4346  CD1 ILE A 281     -14.207  -2.182  23.024  1.00  0.98           C  
ATOM   4347 HD11 ILE A 281     -13.909  -1.195  23.379  1.00  0.98           H  
ATOM   4348 HD12 ILE A 281     -13.367  -2.868  23.134  1.00  0.98           H  
ATOM   4349 HD13 ILE A 281     -15.041  -2.566  23.612  1.00  0.98           H  
ATOM   4350  N   LEU A 282     -17.964  -0.324  18.636  1.00  0.98           N  
ATOM   4351  H   LEU A 282     -18.032  -1.314  18.448  1.00  0.98           H  
ATOM   4352  CA  LEU A 282     -19.188   0.454  18.499  1.00  0.98           C  
ATOM   4353  HA  LEU A 282     -18.927   1.501  18.345  1.00  0.98           H  
ATOM   4354  C   LEU A 282     -19.989   0.312  19.802  1.00  0.98           C  
ATOM   4355  CB  LEU A 282     -19.958  -0.043  17.267  1.00  0.98           C  
ATOM   4356  HB2 LEU A 282     -19.303  -0.019  16.396  1.00  0.98           H  
ATOM   4357  HB3 LEU A 282     -20.243  -1.081  17.437  1.00  0.98           H  
ATOM   4358  O   LEU A 282     -20.430  -0.783  20.160  1.00  0.98           O  
ATOM   4359  CG  LEU A 282     -21.219   0.786  16.965  1.00  0.98           C  
ATOM   4360  HG  LEU A 282     -21.803   0.919  17.876  1.00  0.98           H  
ATOM   4361  CD1 LEU A 282     -20.870   2.155  16.377  1.00  0.98           C  
ATOM   4362 HD11 LEU A 282     -20.389   2.774  17.133  1.00  0.98           H  
ATOM   4363 HD12 LEU A 282     -21.782   2.653  16.047  1.00  0.98           H  
ATOM   4364 HD13 LEU A 282     -20.203   2.037  15.523  1.00  0.98           H  
ATOM   4365  CD2 LEU A 282     -22.080   0.045  15.953  1.00  0.98           C  
ATOM   4366 HD21 LEU A 282     -23.021   0.573  15.799  1.00  0.98           H  
ATOM   4367 HD22 LEU A 282     -22.306  -0.956  16.320  1.00  0.98           H  
ATOM   4368 HD23 LEU A 282     -21.551  -0.034  15.004  1.00  0.98           H  
ATOM   4369  N   GLN A 283     -20.144   1.405  20.542  1.00  0.96           N  
ATOM   4370  H   GLN A 283     -19.794   2.280  20.177  1.00  0.96           H  
ATOM   4371  CA  GLN A 283     -20.775   1.403  21.861  1.00  0.96           C  
ATOM   4372  HA  GLN A 283     -21.026   0.381  22.145  1.00  0.96           H  
ATOM   4373  C   GLN A 283     -22.074   2.197  21.841  1.00  0.96           C  
ATOM   4374  CB  GLN A 283     -19.782   1.928  22.906  1.00  0.96           C  
ATOM   4375  HB2 GLN A 283     -18.934   1.244  22.934  1.00  0.96           H  
ATOM   4376  HB3 GLN A 283     -19.425   2.915  22.614  1.00  0.96           H  
ATOM   4377  O   GLN A 283     -22.070   3.403  21.601  1.00  0.96           O  
ATOM   4378  CG  GLN A 283     -20.414   2.017  24.306  1.00  0.96           C  
ATOM   4379  HG2 GLN A 283     -21.120   2.847  24.327  1.00  0.96           H  
ATOM   4380  HG3 GLN A 283     -20.966   1.101  24.519  1.00  0.96           H  
ATOM   4381  CD  GLN A 283     -19.395   2.223  25.421  1.00  0.96           C  
ATOM   4382  NE2 GLN A 283     -19.840   2.563  26.609  1.00  0.96           N  
ATOM   4383 HE21 GLN A 283     -20.824   2.745  26.749  1.00  0.96           H  
ATOM   4384 HE22 GLN A 283     -19.137   2.748  27.310  1.00  0.96           H  
ATOM   4385  OE1 GLN A 283     -18.199   2.042  25.270  1.00  0.96           O  
ATOM   4386  N   TYR A 284     -23.185   1.544  22.171  1.00  0.96           N  
ATOM   4387  H   TYR A 284     -23.156   0.555  22.371  1.00  0.96           H  
ATOM   4388  CA  TYR A 284     -24.443   2.254  22.360  1.00  0.96           C  
ATOM   4389  HA  TYR A 284     -24.601   2.887  21.487  1.00  0.96           H  
ATOM   4390  C   TYR A 284     -24.347   3.138  23.605  1.00  0.96           C  
ATOM   4391  CB  TYR A 284     -25.617   1.279  22.424  1.00  0.96           C  
ATOM   4392  HB2 TYR A 284     -25.360   0.436  23.065  1.00  0.96           H  
ATOM   4393  HB3 TYR A 284     -26.467   1.788  22.879  1.00  0.96           H  
ATOM   4394  O   TYR A 284     -23.942   2.669  24.668  1.00  0.96           O  
ATOM   4395  CG  TYR A 284     -26.032   0.772  21.057  1.00  0.96           C  
ATOM   4396  CD1 TYR A 284     -27.272   1.161  20.515  1.00  0.96           C  
ATOM   4397  HD1 TYR A 284     -27.946   1.787  21.081  1.00  0.96           H  
ATOM   4398  CD2 TYR A 284     -25.168  -0.053  20.307  1.00  0.96           C  
ATOM   4399  HD2 TYR A 284     -24.213  -0.360  20.705  1.00  0.96           H  
ATOM   4400  CE1 TYR A 284     -27.648   0.722  19.233  1.00  0.96           C  
ATOM   4401  HE1 TYR A 284     -28.611   0.982  18.819  1.00  0.96           H  
ATOM   4402  CE2 TYR A 284     -25.530  -0.468  19.014  1.00  0.96           C  
ATOM   4403  HE2 TYR A 284     -24.863  -1.078  18.424  1.00  0.96           H  
ATOM   4404  OH  TYR A 284     -27.119  -0.476  17.231  1.00  0.96           O  
ATOM   4405  HH  TYR A 284     -26.420  -0.913  16.739  1.00  0.96           H  
ATOM   4406  CZ  TYR A 284     -26.773  -0.086  18.479  1.00  0.96           C  
ATOM   4407  N   LYS A 285     -24.719   4.418  23.501  1.00  0.94           N  
ATOM   4408  H   LYS A 285     -25.002   4.753  22.591  1.00  0.94           H  
ATOM   4409  CA  LYS A 285     -24.638   5.356  24.639  1.00  0.94           C  
ATOM   4410  HA  LYS A 285     -23.630   5.320  25.054  1.00  0.94           H  
ATOM   4411  C   LYS A 285     -25.566   4.968  25.793  1.00  0.94           C  
ATOM   4412  CB  LYS A 285     -24.934   6.792  24.193  1.00  0.94           C  
ATOM   4413  HB2 LYS A 285     -24.947   7.427  25.079  1.00  0.94           H  
ATOM   4414  HB3 LYS A 285     -25.920   6.834  23.730  1.00  0.94           H  
ATOM   4415  O   LYS A 285     -25.242   5.238  26.941  1.00  0.94           O  
ATOM   4416  CG  LYS A 285     -23.884   7.338  23.217  1.00  0.94           C  
ATOM   4417  HG2 LYS A 285     -22.883   7.176  23.616  1.00  0.94           H  
ATOM   4418  HG3 LYS A 285     -23.978   6.816  22.265  1.00  0.94           H  
ATOM   4419  CD  LYS A 285     -24.108   8.839  23.007  1.00  0.94           C  
ATOM   4420  HD2 LYS A 285     -23.776   9.387  23.889  1.00  0.94           H  
ATOM   4421  HD3 LYS A 285     -25.177   9.019  22.890  1.00  0.94           H  
ATOM   4422  CE  LYS A 285     -23.362   9.341  21.769  1.00  0.94           C  
ATOM   4423  HE2 LYS A 285     -23.321   8.530  21.041  1.00  0.94           H  
ATOM   4424  HE3 LYS A 285     -22.342   9.606  22.046  1.00  0.94           H  
ATOM   4425  NZ  LYS A 285     -24.070  10.489  21.158  1.00  0.94           N  
ATOM   4426  HZ1 LYS A 285     -23.600  10.803  20.321  1.00  0.94           H  
ATOM   4427  HZ2 LYS A 285     -24.988  10.180  20.872  1.00  0.94           H  
ATOM   4428  HZ3 LYS A 285     -24.175  11.250  21.813  1.00  0.94           H  
ATOM   4429  N   SER A 286     -26.684   4.314  25.480  1.00  0.90           N  
ATOM   4430  H   SER A 286     -26.883   4.148  24.504  1.00  0.90           H  
ATOM   4431  CA  SER A 286     -27.637   3.753  26.443  1.00  0.90           C  
ATOM   4432  HA  SER A 286     -27.663   4.388  27.329  1.00  0.90           H  
ATOM   4433  C   SER A 286     -27.275   2.345  26.922  1.00  0.90           C  
ATOM   4434  CB  SER A 286     -29.038   3.744  25.825  1.00  0.90           C  
ATOM   4435  HB2 SER A 286     -29.375   4.772  25.690  1.00  0.90           H  
ATOM   4436  HB3 SER A 286     -29.735   3.237  26.493  1.00  0.90           H  
ATOM   4437  O   SER A 286     -28.026   1.767  27.707  1.00  0.90           O  
ATOM   4438  OG  SER A 286     -29.018   3.095  24.564  1.00  0.90           O  
ATOM   4439  HG  SER A 286     -29.927   2.925  24.309  1.00  0.90           H  
ATOM   4440  N   ALA A 287     -26.161   1.763  26.455  1.00  0.84           N  
ATOM   4441  H   ALA A 287     -25.530   2.289  25.867  1.00  0.84           H  
ATOM   4442  CA  ALA A 287     -25.686   0.502  27.009  1.00  0.84           C  
ATOM   4443  HA  ALA A 287     -26.460  -0.247  26.842  1.00  0.84           H  
ATOM   4444  C   ALA A 287     -25.441   0.686  28.517  1.00  0.84           C  
ATOM   4445  CB  ALA A 287     -24.408   0.049  26.291  1.00  0.84           C  
ATOM   4446  HB1 ALA A 287     -24.106  -0.928  26.670  1.00  0.84           H  
ATOM   4447  HB2 ALA A 287     -23.606   0.765  26.474  1.00  0.84           H  
ATOM   4448  HB3 ALA A 287     -24.590  -0.027  25.219  1.00  0.84           H  
ATOM   4449  O   ALA A 287     -24.993   1.771  28.902  1.00  0.84           O  
ATOM   4450  N   PRO A 288     -25.678  -0.336  29.362  1.00  0.71           N  
ATOM   4451  CA  PRO A 288     -25.306  -0.312  30.774  1.00  0.71           C  
ATOM   4452  HA  PRO A 288     -25.799   0.534  31.255  1.00  0.71           H  
ATOM   4453  C   PRO A 288     -23.784  -0.150  30.890  1.00  0.71           C  
ATOM   4454  CB  PRO A 288     -25.842  -1.620  31.382  1.00  0.71           C  
ATOM   4455  HB2 PRO A 288     -26.295  -1.447  32.358  1.00  0.71           H  
ATOM   4456  HB3 PRO A 288     -25.058  -2.374  31.467  1.00  0.71           H  
ATOM   4457  O   PRO A 288     -23.024  -1.117  30.921  1.00  0.71           O  
ATOM   4458  CG  PRO A 288     -26.875  -2.110  30.370  1.00  0.71           C  
ATOM   4459  HG2 PRO A 288     -27.841  -1.655  30.588  1.00  0.71           H  
ATOM   4460  HG3 PRO A 288     -26.957  -3.197  30.366  1.00  0.71           H  
ATOM   4461  CD  PRO A 288     -26.357  -1.580  29.039  1.00  0.71           C  
ATOM   4462  HD2 PRO A 288     -25.646  -2.284  28.606  1.00  0.71           H  
ATOM   4463  HD3 PRO A 288     -27.199  -1.427  28.364  1.00  0.71           H  
ATOM   4464  N   CYS A 289     -23.313   1.090  30.829  1.00  0.64           N  
ATOM   4465  H   CYS A 289     -23.969   1.843  30.680  1.00  0.64           H  
ATOM   4466  CA  CYS A 289     -21.906   1.417  30.867  1.00  0.64           C  
ATOM   4467  HA  CYS A 289     -21.364   0.632  30.339  1.00  0.64           H  
ATOM   4468  C   CYS A 289     -21.452   1.384  32.321  1.00  0.64           C  
ATOM   4469  CB  CYS A 289     -21.644   2.736  30.121  1.00  0.64           C  
ATOM   4470  HB2 CYS A 289     -20.570   2.910  30.043  1.00  0.64           H  
ATOM   4471  HB3 CYS A 289     -22.070   2.659  29.121  1.00  0.64           H  
ATOM   4472  O   CYS A 289     -22.233   1.592  33.248  1.00  0.64           O  
ATOM   4473  SG  CYS A 289     -22.409   4.143  30.973  1.00  0.64           S  
ATOM   4474  HG  CYS A 289     -22.403   5.011  29.957  1.00  0.64           H  
ATOM   4475  N   CYS A 290     -20.182   1.058  32.509  1.00  0.57           N  
ATOM   4476  H   CYS A 290     -19.616   0.859  31.697  1.00  0.57           H  
ATOM   4477  CA  CYS A 290     -19.522   0.921  33.793  1.00  0.57           C  
ATOM   4478  HA  CYS A 290     -19.915   0.042  34.305  1.00  0.57           H  
ATOM   4479  C   CYS A 290     -19.765   2.167  34.670  1.00  0.57           C  
ATOM   4480  CB  CYS A 290     -18.025   0.709  33.492  1.00  0.57           C  
ATOM   4481  HB2 CYS A 290     -17.585   1.662  33.200  1.00  0.57           H  
ATOM   4482  HB3 CYS A 290     -17.521   0.369  34.397  1.00  0.57           H  
ATOM   4483  O   CYS A 290     -19.045   3.148  34.548  1.00  0.57           O  
ATOM   4484  SG  CYS A 290     -17.762  -0.486  32.137  1.00  0.57           S  
ATOM   4485  HG  CYS A 290     -16.429  -0.405  32.110  1.00  0.57           H  
ATOM   4486  N   GLY A 291     -20.803   2.132  35.510  1.00  0.50           N  
ATOM   4487  H   GLY A 291     -21.479   1.399  35.346  1.00  0.50           H  
ATOM   4488  CA  GLY A 291     -21.087   3.058  36.607  1.00  0.50           C  
ATOM   4489  HA2 GLY A 291     -20.550   2.721  37.493  1.00  0.50           H  
ATOM   4490  HA3 GLY A 291     -22.153   3.008  36.827  1.00  0.50           H  
ATOM   4491  C   GLY A 291     -20.737   4.532  36.388  1.00  0.50           C  
ATOM   4492  O   GLY A 291     -19.961   5.074  37.167  1.00  0.50           O  
ATOM   4493  N   VAL A 292     -21.347   5.216  35.414  1.00  0.52           N  
ATOM   4494  H   VAL A 292     -21.921   4.716  34.750  1.00  0.52           H  
ATOM   4495  CA  VAL A 292     -21.430   6.692  35.453  1.00  0.52           C  
ATOM   4496  HA  VAL A 292     -20.651   7.062  36.120  1.00  0.52           H  
ATOM   4497  C   VAL A 292     -22.757   7.078  36.106  1.00  0.52           C  
ATOM   4498  CB  VAL A 292     -21.161   7.383  34.104  1.00  0.52           C  
ATOM   4499  HB  VAL A 292     -22.008   7.239  33.434  1.00  0.52           H  
ATOM   4500  O   VAL A 292     -23.669   7.616  35.494  1.00  0.52           O  
ATOM   4501  CG1 VAL A 292     -20.923   8.887  34.324  1.00  0.52           C  
ATOM   4502 HG11 VAL A 292     -21.807   9.348  34.765  1.00  0.52           H  
ATOM   4503 HG12 VAL A 292     -20.068   9.045  34.982  1.00  0.52           H  
ATOM   4504 HG13 VAL A 292     -20.731   9.373  33.367  1.00  0.52           H  
ATOM   4505  CG2 VAL A 292     -19.905   6.822  33.424  1.00  0.52           C  
ATOM   4506 HG21 VAL A 292     -19.049   6.897  34.095  1.00  0.52           H  
ATOM   4507 HG22 VAL A 292     -20.057   5.775  33.160  1.00  0.52           H  
ATOM   4508 HG23 VAL A 292     -19.698   7.378  32.510  1.00  0.52           H  
ATOM   4509  N   GLY A 293     -22.878   6.705  37.375  1.00  0.50           N  
ATOM   4510  H   GLY A 293     -22.098   6.213  37.786  1.00  0.50           H  
ATOM   4511  CA  GLY A 293     -23.962   7.085  38.267  1.00  0.50           C  
ATOM   4512  HA2 GLY A 293     -24.761   6.344  38.229  1.00  0.50           H  
ATOM   4513  HA3 GLY A 293     -24.361   8.063  37.996  1.00  0.50           H  
ATOM   4514  C   GLY A 293     -23.374   7.120  39.665  1.00  0.50           C  
ATOM   4515  O   GLY A 293     -23.022   6.073  40.200  1.00  0.50           O  
ATOM   4516  N   GLY A 294     -23.182   8.327  40.199  1.00  0.51           N  
ATOM   4517  H   GLY A 294     -23.507   9.120  39.664  1.00  0.51           H  
ATOM   4518  CA  GLY A 294     -22.491   8.631  41.454  1.00  0.51           C  
ATOM   4519  HA2 GLY A 294     -22.374   9.711  41.545  1.00  0.51           H  
ATOM   4520  HA3 GLY A 294     -21.497   8.185  41.422  1.00  0.51           H  
ATOM   4521  C   GLY A 294     -23.189   8.124  42.718  1.00  0.51           C  
ATOM   4522  O   GLY A 294     -23.496   8.907  43.608  1.00  0.51           O  
ATOM   4523  N   GLY A 295     -23.408   6.815  42.818  1.00  0.54           N  
ATOM   4524  H   GLY A 295     -23.162   6.241  42.023  1.00  0.54           H  
ATOM   4525  CA  GLY A 295     -23.803   6.125  44.038  1.00  0.54           C  
ATOM   4526  HA2 GLY A 295     -24.652   5.475  43.830  1.00  0.54           H  
ATOM   4527  HA3 GLY A 295     -24.097   6.835  44.811  1.00  0.54           H  
ATOM   4528  C   GLY A 295     -22.648   5.264  44.534  1.00  0.54           C  
ATOM   4529  O   GLY A 295     -22.351   4.221  43.957  1.00  0.54           O  
ATOM   4530  N   SER A 296     -21.986   5.709  45.600  1.00  0.54           N  
ATOM   4531  H   SER A 296     -22.284   6.593  45.988  1.00  0.54           H  
ATOM   4532  CA  SER A 296     -21.025   4.920  46.376  1.00  0.54           C  
ATOM   4533  HA  SER A 296     -20.150   4.692  45.767  1.00  0.54           H  
ATOM   4534  C   SER A 296     -21.690   3.613  46.839  1.00  0.54           C  
ATOM   4535  CB  SER A 296     -20.594   5.768  47.579  1.00  0.54           C  
ATOM   4536  HB2 SER A 296     -20.148   6.698  47.227  1.00  0.54           H  
ATOM   4537  HB3 SER A 296     -21.466   6.004  48.188  1.00  0.54           H  
ATOM   4538  O   SER A 296     -22.488   3.619  47.771  1.00  0.54           O  
ATOM   4539  OG  SER A 296     -19.652   5.074  48.365  1.00  0.54           O  
ATOM   4540  HG  SER A 296     -19.624   5.478  49.236  1.00  0.54           H  
ATOM   4541  N   GLY A 297     -21.450   2.501  46.135  1.00  0.57           N  
ATOM   4542  H   GLY A 297     -20.948   2.609  45.266  1.00  0.57           H  
ATOM   4543  CA  GLY A 297     -22.186   1.254  46.373  1.00  0.57           C  
ATOM   4544  HA2 GLY A 297     -22.080   0.974  47.421  1.00  0.57           H  
ATOM   4545  HA3 GLY A 297     -23.245   1.426  46.178  1.00  0.57           H  
ATOM   4546  C   GLY A 297     -21.729   0.071  45.517  1.00  0.57           C  
ATOM   4547  O   GLY A 297     -22.509  -0.499  44.764  1.00  0.57           O  
ATOM   4548  N   THR A 298     -20.437  -0.248  45.591  1.00  0.49           N  
ATOM   4549  H   THR A 298     -19.916   0.369  46.198  1.00  0.49           H  
ATOM   4550  CA  THR A 298     -19.826  -1.589  45.441  1.00  0.49           C  
ATOM   4551  HA  THR A 298     -18.976  -1.475  44.769  1.00  0.49           H  
ATOM   4552  C   THR A 298     -20.672  -2.732  44.841  1.00  0.49           C  
ATOM   4553  CB  THR A 298     -19.264  -2.038  46.807  1.00  0.49           C  
ATOM   4554  HB  THR A 298     -18.982  -3.090  46.774  1.00  0.49           H  
ATOM   4555  O   THR A 298     -20.966  -3.725  45.504  1.00  0.49           O  
ATOM   4556  CG2 THR A 298     -18.023  -1.237  47.197  1.00  0.49           C  
ATOM   4557 HG21 THR A 298     -18.269  -0.181  47.313  1.00  0.49           H  
ATOM   4558 HG22 THR A 298     -17.632  -1.611  48.144  1.00  0.49           H  
ATOM   4559 HG23 THR A 298     -17.253  -1.348  46.434  1.00  0.49           H  
ATOM   4560  OG1 THR A 298     -20.220  -1.828  47.819  1.00  0.49           O  
ATOM   4561  HG1 THR A 298     -19.930  -2.276  48.617  1.00  0.49           H  
ATOM   4562  N   LYS A 299     -20.919  -2.710  43.527  1.00  0.60           N  
ATOM   4563  H   LYS A 299     -20.867  -1.821  43.051  1.00  0.60           H  
ATOM   4564  CA  LYS A 299     -21.018  -3.943  42.724  1.00  0.60           C  
ATOM   4565  HA  LYS A 299     -20.525  -4.753  43.262  1.00  0.60           H  
ATOM   4566  C   LYS A 299     -20.255  -3.731  41.422  1.00  0.60           C  
ATOM   4567  CB  LYS A 299     -22.485  -4.373  42.498  1.00  0.60           C  
ATOM   4568  HB2 LYS A 299     -22.497  -5.190  41.777  1.00  0.60           H  
ATOM   4569  HB3 LYS A 299     -23.054  -3.540  42.084  1.00  0.60           H  
ATOM   4570  O   LYS A 299     -20.655  -2.915  40.598  1.00  0.60           O  
ATOM   4571  CG  LYS A 299     -23.152  -4.860  43.799  1.00  0.60           C  
ATOM   4572  HG2 LYS A 299     -22.508  -5.600  44.272  1.00  0.60           H  
ATOM   4573  HG3 LYS A 299     -23.268  -4.009  44.470  1.00  0.60           H  
ATOM   4574  CD  LYS A 299     -24.537  -5.485  43.596  1.00  0.60           C  
ATOM   4575  HD2 LYS A 299     -24.453  -6.358  42.949  1.00  0.60           H  
ATOM   4576  HD3 LYS A 299     -25.193  -4.749  43.132  1.00  0.60           H  
ATOM   4577  CE  LYS A 299     -25.096  -5.893  44.968  1.00  0.60           C  
ATOM   4578  HE2 LYS A 299     -25.082  -5.017  45.617  1.00  0.60           H  
ATOM   4579  HE3 LYS A 299     -24.430  -6.634  45.409  1.00  0.60           H  
ATOM   4580  NZ  LYS A 299     -26.478  -6.431  44.877  1.00  0.60           N  
ATOM   4581  HZ1 LYS A 299     -27.103  -5.735  44.497  1.00  0.60           H  
ATOM   4582  HZ2 LYS A 299     -26.508  -7.252  44.290  1.00  0.60           H  
ATOM   4583  HZ3 LYS A 299     -26.817  -6.683  45.795  1.00  0.60           H  
ATOM   4584  N   LYS A 300     -19.137  -4.448  41.238  1.00  0.58           N  
ATOM   4585  H   LYS A 300     -18.876  -5.092  41.971  1.00  0.58           H  
ATOM   4586  CA  LYS A 300     -18.455  -4.564  39.939  1.00  0.58           C  
ATOM   4587  HA  LYS A 300     -18.185  -3.578  39.559  1.00  0.58           H  
ATOM   4588  C   LYS A 300     -19.453  -5.186  38.960  1.00  0.58           C  
ATOM   4589  CB  LYS A 300     -17.192  -5.447  40.048  1.00  0.58           C  
ATOM   4590  HB2 LYS A 300     -16.939  -5.800  39.048  1.00  0.58           H  
ATOM   4591  HB3 LYS A 300     -17.418  -6.323  40.657  1.00  0.58           H  
ATOM   4592  O   LYS A 300     -19.575  -6.405  38.906  1.00  0.58           O  
ATOM   4593  CG  LYS A 300     -15.950  -4.736  40.609  1.00  0.58           C  
ATOM   4594  HG2 LYS A 300     -16.170  -4.349  41.604  1.00  0.58           H  
ATOM   4595  HG3 LYS A 300     -15.688  -3.906  39.953  1.00  0.58           H  
ATOM   4596  CD  LYS A 300     -14.768  -5.719  40.690  1.00  0.58           C  
ATOM   4597  HD2 LYS A 300     -14.593  -6.149  39.704  1.00  0.58           H  
ATOM   4598  HD3 LYS A 300     -15.028  -6.522  41.380  1.00  0.58           H  
ATOM   4599  CE  LYS A 300     -13.488  -5.021  41.173  1.00  0.58           C  
ATOM   4600  HE2 LYS A 300     -13.227  -4.243  40.456  1.00  0.58           H  
ATOM   4601  HE3 LYS A 300     -13.695  -4.536  42.127  1.00  0.58           H  
ATOM   4602  NZ  LYS A 300     -12.360  -5.978  41.324  1.00  0.58           N  
ATOM   4603  HZ1 LYS A 300     -12.577  -6.680  42.017  1.00  0.58           H  
ATOM   4604  HZ2 LYS A 300     -11.523  -5.497  41.620  1.00  0.58           H  
ATOM   4605  HZ3 LYS A 300     -12.164  -6.444  40.450  1.00  0.58           H  
ATOM   4606  N   GLY A 301     -20.217  -4.361  38.249  1.00  0.57           N  
ATOM   4607  H   GLY A 301     -20.190  -3.373  38.458  1.00  0.57           H  
ATOM   4608  CA  GLY A 301     -21.052  -4.835  37.155  1.00  0.57           C  
ATOM   4609  HA2 GLY A 301     -21.549  -3.998  36.664  1.00  0.57           H  
ATOM   4610  HA3 GLY A 301     -21.803  -5.529  37.534  1.00  0.57           H  
ATOM   4611  C   GLY A 301     -20.152  -5.538  36.146  1.00  0.57           C  
ATOM   4612  O   GLY A 301     -19.127  -4.978  35.753  1.00  0.57           O  
ATOM   4613  N   ASN A 302     -20.495  -6.772  35.771  1.00  0.59           N  
ATOM   4614  H   ASN A 302     -21.305  -7.203  36.193  1.00  0.59           H  
ATOM   4615  CA  ASN A 302     -19.813  -7.482  34.696  1.00  0.59           C  
ATOM   4616  HA  ASN A 302     -18.768  -7.639  34.961  1.00  0.59           H  
ATOM   4617  C   ASN A 302     -19.867  -6.599  33.444  1.00  0.59           C  
ATOM   4618  CB  ASN A 302     -20.494  -8.847  34.448  1.00  0.59           C  
ATOM   4619  HB2 ASN A 302     -21.575  -8.750  34.545  1.00  0.59           H  
ATOM   4620  HB3 ASN A 302     -20.286  -9.157  33.424  1.00  0.59           H  
ATOM   4621  O   ASN A 302     -20.920  -6.469  32.825  1.00  0.59           O  
ATOM   4622  CG  ASN A 302     -19.998  -9.970  35.343  1.00  0.59           C  
ATOM   4623  ND2 ASN A 302     -20.605 -11.130  35.257  1.00  0.59           N  
ATOM   4624 HD21 ASN A 302     -21.383 -11.263  34.628  1.00  0.59           H  
ATOM   4625 HD22 ASN A 302     -20.240 -11.867  35.843  1.00  0.59           H  
ATOM   4626  OD1 ASN A 302     -19.051  -9.840  36.097  1.00  0.59           O  
ATOM   4627  N   SER A 303     -18.746  -5.966  33.086  1.00  0.65           N  
ATOM   4628  H   SER A 303     -17.953  -6.007  33.710  1.00  0.65           H  
ATOM   4629  CA  SER A 303     -18.607  -5.302  31.792  1.00  0.65           C  
ATOM   4630  HA  SER A 303     -19.366  -4.526  31.691  1.00  0.65           H  
ATOM   4631  C   SER A 303     -18.832  -6.367  30.729  1.00  0.65           C  
ATOM   4632  CB  SER A 303     -17.219  -4.658  31.651  1.00  0.65           C  
ATOM   4633  HB2 SER A 303     -17.191  -3.735  32.231  1.00  0.65           H  
ATOM   4634  HB3 SER A 303     -16.462  -5.338  32.042  1.00  0.65           H  
ATOM   4635  O   SER A 303     -17.977  -7.233  30.538  1.00  0.65           O  
ATOM   4636  OG  SER A 303     -16.918  -4.385  30.292  1.00  0.65           O  
ATOM   4637  HG  SER A 303     -16.808  -5.239  29.866  1.00  0.65           H  
ATOM   4638  N   PHE A 304     -19.978  -6.319  30.052  1.00  0.78           N  
ATOM   4639  H   PHE A 304     -20.693  -5.666  30.338  1.00  0.78           H  
ATOM   4640  CA  PHE A 304     -20.266  -7.239  28.963  1.00  0.78           C  
ATOM   4641  HA  PHE A 304     -20.229  -8.255  29.356  1.00  0.78           H  
ATOM   4642  C   PHE A 304     -19.174  -7.096  27.898  1.00  0.78           C  
ATOM   4643  CB  PHE A 304     -21.681  -7.000  28.419  1.00  0.78           C  
ATOM   4644  HB2 PHE A 304     -21.811  -7.594  27.513  1.00  0.78           H  
ATOM   4645  HB3 PHE A 304     -21.789  -5.953  28.136  1.00  0.78           H  
ATOM   4646  O   PHE A 304     -18.862  -5.989  27.439  1.00  0.78           O  
ATOM   4647  CG  PHE A 304     -22.776  -7.383  29.402  1.00  0.78           C  
ATOM   4648  CD1 PHE A 304     -23.151  -8.734  29.547  1.00  0.78           C  
ATOM   4649  HD1 PHE A 304     -22.677  -9.495  28.945  1.00  0.78           H  
ATOM   4650  CD2 PHE A 304     -23.412  -6.399  30.184  1.00  0.78           C  
ATOM   4651  HD2 PHE A 304     -23.138  -5.359  30.080  1.00  0.78           H  
ATOM   4652  CE1 PHE A 304     -24.153  -9.097  30.466  1.00  0.78           C  
ATOM   4653  HE1 PHE A 304     -24.446 -10.132  30.566  1.00  0.78           H  
ATOM   4654  CE2 PHE A 304     -24.412  -6.763  31.103  1.00  0.78           C  
ATOM   4655  HE2 PHE A 304     -24.899  -6.005  31.699  1.00  0.78           H  
ATOM   4656  CZ  PHE A 304     -24.783  -8.112  31.245  1.00  0.78           C  
ATOM   4657  HZ  PHE A 304     -25.556  -8.389  31.946  1.00  0.78           H  
ATOM   4658  N   LYS A 305     -18.541  -8.224  27.562  1.00  0.91           N  
ATOM   4659  H   LYS A 305     -18.837  -9.084  28.001  1.00  0.91           H  
ATOM   4660  CA  LYS A 305     -17.574  -8.304  26.467  1.00  0.91           C  
ATOM   4661  HA  LYS A 305     -16.764  -7.604  26.672  1.00  0.91           H  
ATOM   4662  C   LYS A 305     -18.298  -7.908  25.172  1.00  0.91           C  
ATOM   4663  CB  LYS A 305     -16.995  -9.726  26.394  1.00  0.91           C  
ATOM   4664  HB2 LYS A 305     -16.583  -9.988  27.369  1.00  0.91           H  
ATOM   4665  HB3 LYS A 305     -17.793 -10.429  26.153  1.00  0.91           H  
ATOM   4666  O   LYS A 305     -19.405  -8.408  24.960  1.00  0.91           O  
ATOM   4667  CG  LYS A 305     -15.882  -9.840  25.341  1.00  0.91           C  
ATOM   4668  HG2 LYS A 305     -16.287  -9.606  24.357  1.00  0.91           H  
ATOM   4669  HG3 LYS A 305     -15.094  -9.124  25.575  1.00  0.91           H  
ATOM   4670  CD  LYS A 305     -15.287 -11.252  25.307  1.00  0.91           C  
ATOM   4671  HD2 LYS A 305     -16.076 -11.968  25.073  1.00  0.91           H  
ATOM   4672  HD3 LYS A 305     -14.859 -11.487  26.281  1.00  0.91           H  
ATOM   4673  CE  LYS A 305     -14.199 -11.307  24.229  1.00  0.91           C  
ATOM   4674  HE2 LYS A 305     -14.646 -11.040  23.272  1.00  0.91           H  
ATOM   4675  HE3 LYS A 305     -13.448 -10.549  24.452  1.00  0.91           H  
ATOM   4676  NZ  LYS A 305     -13.565 -12.647  24.143  1.00  0.91           N  
ATOM   4677  HZ1 LYS A 305     -13.129 -12.891  25.021  1.00  0.91           H  
ATOM   4678  HZ2 LYS A 305     -12.851 -12.640  23.429  1.00  0.91           H  
ATOM   4679  HZ3 LYS A 305     -14.250 -13.350  23.902  1.00  0.91           H  
ATOM   4680  N   PRO A 306     -17.723  -7.033  24.326  1.00  0.96           N  
ATOM   4681  CA  PRO A 306     -18.357  -6.684  23.064  1.00  0.96           C  
ATOM   4682  HA  PRO A 306     -19.308  -6.208  23.302  1.00  0.96           H  
ATOM   4683  C   PRO A 306     -18.620  -7.924  22.197  1.00  0.96           C  
ATOM   4684  CB  PRO A 306     -17.438  -5.668  22.382  1.00  0.96           C  
ATOM   4685  HB2 PRO A 306     -16.807  -6.168  21.647  1.00  0.96           H  
ATOM   4686  HB3 PRO A 306     -18.005  -4.874  21.895  1.00  0.96           H  
ATOM   4687  O   PRO A 306     -17.857  -8.893  22.218  1.00  0.96           O  
ATOM   4688  CG  PRO A 306     -16.567  -5.125  23.514  1.00  0.96           C  
ATOM   4689  HG2 PRO A 306     -15.574  -4.849  23.158  1.00  0.96           H  
ATOM   4690  HG3 PRO A 306     -17.059  -4.270  23.978  1.00  0.96           H  
ATOM   4691  CD  PRO A 306     -16.497  -6.273  24.516  1.00  0.96           C  
ATOM   4692  HD2 PRO A 306     -16.421  -5.869  25.526  1.00  0.96           H  
ATOM   4693  HD3 PRO A 306     -15.640  -6.909  24.295  1.00  0.96           H  
ATOM   4694  N   ILE A 307     -19.716  -7.901  21.440  1.00  0.97           N  
ATOM   4695  H   ILE A 307     -20.318  -7.092  21.501  1.00  0.97           H  
ATOM   4696  CA  ILE A 307     -20.112  -9.007  20.559  1.00  0.97           C  
ATOM   4697  HA  ILE A 307     -19.982  -9.943  21.103  1.00  0.97           H  
ATOM   4698  C   ILE A 307     -19.180  -9.034  19.342  1.00  0.97           C  
ATOM   4699  CB  ILE A 307     -21.606  -8.882  20.182  1.00  0.97           C  
ATOM   4700  HB  ILE A 307     -21.765  -7.905  19.725  1.00  0.97           H  
ATOM   4701  O   ILE A 307     -18.940  -7.996  18.727  1.00  0.97           O  
ATOM   4702  CG1 ILE A 307     -22.482  -8.995  21.456  1.00  0.97           C  
ATOM   4703 HG12 ILE A 307     -22.473 -10.027  21.805  1.00  0.97           H  
ATOM   4704 HG13 ILE A 307     -22.068  -8.379  22.254  1.00  0.97           H  
ATOM   4705  CG2 ILE A 307     -22.016  -9.973  19.172  1.00  0.97           C  
ATOM   4706 HG21 ILE A 307     -23.058  -9.847  18.877  1.00  0.97           H  
ATOM   4707 HG22 ILE A 307     -21.888 -10.964  19.607  1.00  0.97           H  
ATOM   4708 HG23 ILE A 307     -21.421  -9.909  18.261  1.00  0.97           H  
ATOM   4709  CD1 ILE A 307     -23.934  -8.543  21.273  1.00  0.97           C  
ATOM   4710 HD11 ILE A 307     -23.952  -7.473  21.066  1.00  0.97           H  
ATOM   4711 HD12 ILE A 307     -24.483  -8.723  22.197  1.00  0.97           H  
ATOM   4712 HD13 ILE A 307     -24.421  -9.090  20.465  1.00  0.97           H  
ATOM   4713  N   MET A 308     -18.644 -10.209  18.998  1.00  0.98           N  
ATOM   4714  H   MET A 308     -18.931 -11.032  19.508  1.00  0.98           H  
ATOM   4715  CA  MET A 308     -17.717 -10.391  17.874  1.00  0.98           C  
ATOM   4716  HA  MET A 308     -17.143  -9.472  17.762  1.00  0.98           H  
ATOM   4717  C   MET A 308     -18.479 -10.666  16.568  1.00  0.98           C  
ATOM   4718  CB  MET A 308     -16.734 -11.532  18.197  1.00  0.98           C  
ATOM   4719  HB2 MET A 308     -16.398 -11.434  19.229  1.00  0.98           H  
ATOM   4720  HB3 MET A 308     -17.248 -12.488  18.097  1.00  0.98           H  
ATOM   4721  O   MET A 308     -19.416 -11.466  16.586  1.00  0.98           O  
ATOM   4722  CG  MET A 308     -15.493 -11.534  17.298  1.00  0.98           C  
ATOM   4723  HG2 MET A 308     -15.799 -11.551  16.252  1.00  0.98           H  
ATOM   4724  HG3 MET A 308     -14.930 -12.446  17.493  1.00  0.98           H  
ATOM   4725  SD  MET A 308     -14.391 -10.121  17.586  1.00  0.98           S  
ATOM   4726  CE  MET A 308     -13.119 -10.441  16.341  1.00  0.98           C  
ATOM   4727  HE1 MET A 308     -13.570 -10.450  15.349  1.00  0.98           H  
ATOM   4728  HE2 MET A 308     -12.643 -11.402  16.536  1.00  0.98           H  
ATOM   4729  HE3 MET A 308     -12.370  -9.651  16.391  1.00  0.98           H  
ATOM   4730  N   PRO A 309     -18.095 -10.056  15.433  1.00  0.98           N  
ATOM   4731  CA  PRO A 309     -18.675 -10.395  14.140  1.00  0.98           C  
ATOM   4732  HA  PRO A 309     -19.762 -10.446  14.212  1.00  0.98           H  
ATOM   4733  C   PRO A 309     -18.142 -11.733  13.611  1.00  0.98           C  
ATOM   4734  CB  PRO A 309     -18.277  -9.249  13.210  1.00  0.98           C  
ATOM   4735  HB2 PRO A 309     -19.004  -8.438  13.266  1.00  0.98           H  
ATOM   4736  HB3 PRO A 309     -18.180  -9.587  12.179  1.00  0.98           H  
ATOM   4737  O   PRO A 309     -17.044 -12.170  13.964  1.00  0.98           O  
ATOM   4738  CG  PRO A 309     -16.947  -8.771  13.783  1.00  0.98           C  
ATOM   4739  HG2 PRO A 309     -16.136  -9.376  13.377  1.00  0.98           H  
ATOM   4740  HG3 PRO A 309     -16.781  -7.711  13.587  1.00  0.98           H  
ATOM   4741  CD  PRO A 309     -17.071  -9.028  15.277  1.00  0.98           C  
ATOM   4742  HD2 PRO A 309     -16.106  -9.356  15.663  1.00  0.98           H  
ATOM   4743  HD3 PRO A 309     -17.378  -8.108  15.775  1.00  0.98           H  
ATOM   4744  N   ILE A 310     -18.881 -12.340  12.681  1.00  0.98           N  
ATOM   4745  H   ILE A 310     -19.755 -11.914  12.405  1.00  0.98           H  
ATOM   4746  CA  ILE A 310     -18.362 -13.424  11.841  1.00  0.98           C  
ATOM   4747  HA  ILE A 310     -17.707 -14.056  12.441  1.00  0.98           H  
ATOM   4748  C   ILE A 310     -17.535 -12.786  10.721  1.00  0.98           C  
ATOM   4749  CB  ILE A 310     -19.501 -14.313  11.292  1.00  0.98           C  
ATOM   4750  HB  ILE A 310     -20.167 -13.693  10.691  1.00  0.98           H  
ATOM   4751  O   ILE A 310     -18.069 -12.061   9.886  1.00  0.98           O  
ATOM   4752  CG1 ILE A 310     -20.318 -14.931  12.452  1.00  0.98           C  
ATOM   4753 HG12 ILE A 310     -19.678 -15.594  13.035  1.00  0.98           H  
ATOM   4754 HG13 ILE A 310     -20.669 -14.139  13.113  1.00  0.98           H  
ATOM   4755  CG2 ILE A 310     -18.917 -15.419  10.390  1.00  0.98           C  
ATOM   4756 HG21 ILE A 310     -18.357 -14.986   9.560  1.00  0.98           H  
ATOM   4757 HG22 ILE A 310     -19.718 -16.015   9.953  1.00  0.98           H  
ATOM   4758 HG23 ILE A 310     -18.259 -16.070  10.965  1.00  0.98           H  
ATOM   4759  CD1 ILE A 310     -21.560 -15.710  12.000  1.00  0.98           C  
ATOM   4760 HD11 ILE A 310     -21.273 -16.620  11.472  1.00  0.98           H  
ATOM   4761 HD12 ILE A 310     -22.144 -15.992  12.876  1.00  0.98           H  
ATOM   4762 HD13 ILE A 310     -22.175 -15.087  11.351  1.00  0.98           H  
ATOM   4763  N   LEU A 311     -16.230 -13.050  10.706  1.00  0.98           N  
ATOM   4764  H   LEU A 311     -15.860 -13.649  11.430  1.00  0.98           H  
ATOM   4765  CA  LEU A 311     -15.324 -12.591   9.651  1.00  0.98           C  
ATOM   4766  HA  LEU A 311     -15.741 -11.687   9.209  1.00  0.98           H  
ATOM   4767  C   LEU A 311     -15.181 -13.671   8.553  1.00  0.98           C  
ATOM   4768  CB  LEU A 311     -13.971 -12.221  10.281  1.00  0.98           C  
ATOM   4769  HB2 LEU A 311     -13.244 -12.116   9.476  1.00  0.98           H  
ATOM   4770  HB3 LEU A 311     -13.661 -13.042  10.928  1.00  0.98           H  
ATOM   4771  O   LEU A 311     -15.126 -14.857   8.892  1.00  0.98           O  
ATOM   4772  CG  LEU A 311     -13.987 -10.909  11.088  1.00  0.98           C  
ATOM   4773  HG  LEU A 311     -14.991 -10.714  11.465  1.00  0.98           H  
ATOM   4774  CD1 LEU A 311     -13.034 -10.966  12.280  1.00  0.98           C  
ATOM   4775 HD11 LEU A 311     -13.305 -11.797  12.931  1.00  0.98           H  
ATOM   4776 HD12 LEU A 311     -12.000 -11.073  11.951  1.00  0.98           H  
ATOM   4777 HD13 LEU A 311     -13.124 -10.041  12.849  1.00  0.98           H  
ATOM   4778  CD2 LEU A 311     -13.536  -9.743  10.211  1.00  0.98           C  
ATOM   4779 HD21 LEU A 311     -14.133  -9.705   9.300  1.00  0.98           H  
ATOM   4780 HD22 LEU A 311     -12.488  -9.856   9.933  1.00  0.98           H  
ATOM   4781 HD23 LEU A 311     -13.629  -8.808  10.764  1.00  0.98           H  
ATOM   4782  N   PRO A 312     -15.049 -13.305   7.261  1.00  0.98           N  
ATOM   4783  CA  PRO A 312     -14.771 -14.250   6.167  1.00  0.98           C  
ATOM   4784  HA  PRO A 312     -15.546 -15.017   6.142  1.00  0.98           H  
ATOM   4785  C   PRO A 312     -13.395 -14.890   6.294  1.00  0.98           C  
ATOM   4786  CB  PRO A 312     -14.811 -13.441   4.871  1.00  0.98           C  
ATOM   4787  HB2 PRO A 312     -13.805 -13.151   4.567  1.00  0.98           H  
ATOM   4788  HB3 PRO A 312     -15.306 -13.986   4.068  1.00  0.98           H  
ATOM   4789  O   PRO A 312     -12.479 -14.234   6.797  1.00  0.98           O  
ATOM   4790  CG  PRO A 312     -15.591 -12.194   5.251  1.00  0.98           C  
ATOM   4791  HG2 PRO A 312     -16.660 -12.394   5.172  1.00  0.98           H  
ATOM   4792  HG3 PRO A 312     -15.307 -11.356   4.616  1.00  0.98           H  
ATOM   4793  CD  PRO A 312     -15.218 -11.968   6.712  1.00  0.98           C  
ATOM   4794  HD2 PRO A 312     -14.276 -11.424   6.776  1.00  0.98           H  
ATOM   4795  HD3 PRO A 312     -16.019 -11.413   7.200  1.00  0.98           H  
ATOM   4796  N   ALA A 313     -13.226 -16.149   5.881  1.00  0.98           N  
ATOM   4797  H   ALA A 313     -13.979 -16.595   5.376  1.00  0.98           H  
ATOM   4798  CA  ALA A 313     -11.928 -16.834   5.932  1.00  0.98           C  
ATOM   4799  HA  ALA A 313     -11.645 -16.959   6.977  1.00  0.98           H  
ATOM   4800  C   ALA A 313     -10.824 -16.012   5.238  1.00  0.98           C  
ATOM   4801  CB  ALA A 313     -12.064 -18.230   5.310  1.00  0.98           C  
ATOM   4802  HB1 ALA A 313     -12.838 -18.799   5.826  1.00  0.98           H  
ATOM   4803  HB2 ALA A 313     -12.324 -18.145   4.255  1.00  0.98           H  
ATOM   4804  HB3 ALA A 313     -11.118 -18.765   5.389  1.00  0.98           H  
ATOM   4805  O   ALA A 313     -11.102 -15.262   4.306  1.00  0.98           O  
ATOM   4806  N   TYR A 314      -9.568 -16.157   5.680  1.00  0.98           N  
ATOM   4807  H   TYR A 314      -9.384 -16.789   6.445  1.00  0.98           H  
ATOM   4808  CA  TYR A 314      -8.446 -15.355   5.168  1.00  0.98           C  
ATOM   4809  HA  TYR A 314      -8.624 -14.308   5.413  1.00  0.98           H  
ATOM   4810  C   TYR A 314      -8.299 -15.426   3.642  1.00  0.98           C  
ATOM   4811  CB  TYR A 314      -7.142 -15.800   5.849  1.00  0.98           C  
ATOM   4812  HB2 TYR A 314      -7.025 -16.879   5.747  1.00  0.98           H  
ATOM   4813  HB3 TYR A 314      -6.304 -15.334   5.332  1.00  0.98           H  
ATOM   4814  O   TYR A 314      -7.905 -14.445   3.033  1.00  0.98           O  
ATOM   4815  CG  TYR A 314      -7.061 -15.406   7.311  1.00  0.98           C  
ATOM   4816  CD1 TYR A 314      -6.805 -14.065   7.635  1.00  0.98           C  
ATOM   4817  HD1 TYR A 314      -6.614 -13.366   6.835  1.00  0.98           H  
ATOM   4818  CD2 TYR A 314      -7.233 -16.352   8.341  1.00  0.98           C  
ATOM   4819  HD2 TYR A 314      -7.397 -17.392   8.100  1.00  0.98           H  
ATOM   4820  CE1 TYR A 314      -6.740 -13.643   8.974  1.00  0.98           C  
ATOM   4821  HE1 TYR A 314      -6.521 -12.611   9.206  1.00  0.98           H  
ATOM   4822  CE2 TYR A 314      -7.187 -15.935   9.687  1.00  0.98           C  
ATOM   4823  HE2 TYR A 314      -7.322 -16.645  10.490  1.00  0.98           H  
ATOM   4824  OH  TYR A 314      -6.972 -14.165  11.294  1.00  0.98           O  
ATOM   4825  HH  TYR A 314      -6.657 -13.265  11.398  1.00  0.98           H  
ATOM   4826  CZ  TYR A 314      -6.953 -14.579  10.003  1.00  0.98           C  
ATOM   4827  N   ASN A 315      -8.668 -16.545   3.023  1.00  0.97           N  
ATOM   4828  H   ASN A 315      -9.038 -17.304   3.577  1.00  0.97           H  
ATOM   4829  CA  ASN A 315      -8.598 -16.789   1.584  1.00  0.97           C  
ATOM   4830  HA  ASN A 315      -8.017 -15.994   1.117  1.00  0.97           H  
ATOM   4831  C   ASN A 315      -9.979 -16.779   0.895  1.00  0.97           C  
ATOM   4832  CB  ASN A 315      -7.842 -18.108   1.364  1.00  0.97           C  
ATOM   4833  HB2 ASN A 315      -6.854 -18.040   1.820  1.00  0.97           H  
ATOM   4834  HB3 ASN A 315      -7.699 -18.254   0.293  1.00  0.97           H  
ATOM   4835  O   ASN A 315     -10.147 -17.402  -0.152  1.00  0.97           O  
ATOM   4836  CG  ASN A 315      -8.563 -19.324   1.931  1.00  0.97           C  
ATOM   4837  ND2 ASN A 315      -8.142 -20.505   1.550  1.00  0.97           N  
ATOM   4838 HD21 ASN A 315      -7.411 -20.576   0.856  1.00  0.97           H  
ATOM   4839 HD22 ASN A 315      -8.644 -21.303   1.912  1.00  0.97           H  
ATOM   4840  OD1 ASN A 315      -9.467 -19.248   2.754  1.00  0.97           O  
ATOM   4841  N   ASP A 316     -10.992 -16.123   1.474  1.00  0.98           N  
ATOM   4842  H   ASP A 316     -10.834 -15.649   2.351  1.00  0.98           H  
ATOM   4843  CA  ASP A 316     -12.347 -16.086   0.908  1.00  0.98           C  
ATOM   4844  HA  ASP A 316     -12.568 -17.079   0.515  1.00  0.98           H  
ATOM   4845  C   ASP A 316     -12.460 -15.114  -0.279  1.00  0.98           C  
ATOM   4846  CB  ASP A 316     -13.389 -15.819   2.001  1.00  0.98           C  
ATOM   4847  HB2 ASP A 316     -13.256 -14.811   2.394  1.00  0.98           H  
ATOM   4848  HB3 ASP A 316     -13.230 -16.524   2.816  1.00  0.98           H  
ATOM   4849  O   ASP A 316     -13.080 -14.049  -0.207  1.00  0.98           O  
ATOM   4850  CG  ASP A 316     -14.830 -15.985   1.501  1.00  0.98           C  
ATOM   4851  OD1 ASP A 316     -15.062 -16.247   0.295  1.00  0.98           O  
ATOM   4852  OD2 ASP A 316     -15.741 -15.816   2.340  1.00  0.98           O  
ATOM   4853  N   THR A 317     -11.862 -15.502  -1.405  1.00  0.98           N  
ATOM   4854  H   THR A 317     -11.265 -16.316  -1.362  1.00  0.98           H  
ATOM   4855  CA  THR A 317     -11.912 -14.753  -2.665  1.00  0.98           C  
ATOM   4856  HA  THR A 317     -11.491 -13.761  -2.500  1.00  0.98           H  
ATOM   4857  C   THR A 317     -13.344 -14.566  -3.166  1.00  0.98           C  
ATOM   4858  CB  THR A 317     -11.067 -15.468  -3.729  1.00  0.98           C  
ATOM   4859  HB  THR A 317     -11.490 -16.456  -3.916  1.00  0.98           H  
ATOM   4860  O   THR A 317     -13.647 -13.529  -3.746  1.00  0.98           O  
ATOM   4861  CG2 THR A 317     -10.978 -14.714  -5.053  1.00  0.98           C  
ATOM   4862 HG21 THR A 317     -10.270 -15.216  -5.712  1.00  0.98           H  
ATOM   4863 HG22 THR A 317     -11.954 -14.707  -5.540  1.00  0.98           H  
ATOM   4864 HG23 THR A 317     -10.656 -13.686  -4.885  1.00  0.98           H  
ATOM   4865  OG1 THR A 317      -9.752 -15.627  -3.252  1.00  0.98           O  
ATOM   4866  HG1 THR A 317      -9.362 -14.754  -3.166  1.00  0.98           H  
ATOM   4867  N   ASN A 318     -14.261 -15.501  -2.887  1.00  0.98           N  
ATOM   4868  H   ASN A 318     -13.993 -16.268  -2.287  1.00  0.98           H  
ATOM   4869  CA  ASN A 318     -15.664 -15.371  -3.292  1.00  0.98           C  
ATOM   4870  HA  ASN A 318     -15.708 -15.217  -4.370  1.00  0.98           H  
ATOM   4871  C   ASN A 318     -16.334 -14.159  -2.637  1.00  0.98           C  
ATOM   4872  CB  ASN A 318     -16.430 -16.652  -2.925  1.00  0.98           C  
ATOM   4873  HB2 ASN A 318     -16.223 -16.914  -1.887  1.00  0.98           H  
ATOM   4874  HB3 ASN A 318     -17.499 -16.466  -3.020  1.00  0.98           H  
ATOM   4875  O   ASN A 318     -17.078 -13.435  -3.300  1.00  0.98           O  
ATOM   4876  CG  ASN A 318     -16.104 -17.826  -3.822  1.00  0.98           C  
ATOM   4877  ND2 ASN A 318     -16.191 -19.029  -3.308  1.00  0.98           N  
ATOM   4878 HD21 ASN A 318     -15.907 -19.781  -3.920  1.00  0.98           H  
ATOM   4879 HD22 ASN A 318     -16.300 -19.145  -2.311  1.00  0.98           H  
ATOM   4880  OD1 ASN A 318     -15.820 -17.694  -4.997  1.00  0.98           O  
ATOM   4881  N   THR A 319     -16.074 -13.922  -1.349  1.00  0.98           N  
ATOM   4882  H   THR A 319     -15.508 -14.580  -0.834  1.00  0.98           H  
ATOM   4883  CA  THR A 319     -16.574 -12.728  -0.657  1.00  0.98           C  
ATOM   4884  HA  THR A 319     -17.652 -12.666  -0.806  1.00  0.98           H  
ATOM   4885  C   THR A 319     -15.981 -11.449  -1.251  1.00  0.98           C  
ATOM   4886  CB  THR A 319     -16.330 -12.833   0.854  1.00  0.98           C  
ATOM   4887  HB  THR A 319     -15.289 -13.084   1.058  1.00  0.98           H  
ATOM   4888  O   THR A 319     -16.728 -10.501  -1.497  1.00  0.98           O  
ATOM   4889  CG2 THR A 319     -16.702 -11.551   1.597  1.00  0.98           C  
ATOM   4890 HG21 THR A 319     -16.025 -10.740   1.329  1.00  0.98           H  
ATOM   4891 HG22 THR A 319     -17.726 -11.262   1.356  1.00  0.98           H  
ATOM   4892 HG23 THR A 319     -16.622 -11.731   2.669  1.00  0.98           H  
ATOM   4893  OG1 THR A 319     -17.184 -13.834   1.364  1.00  0.98           O  
ATOM   4894  HG1 THR A 319     -16.645 -14.560   1.687  1.00  0.98           H  
ATOM   4895  N   VAL A 320     -14.680 -11.435  -1.561  1.00  0.98           N  
ATOM   4896  H   VAL A 320     -14.127 -12.256  -1.356  1.00  0.98           H  
ATOM   4897  CA  VAL A 320     -14.020 -10.290  -2.217  1.00  0.98           C  
ATOM   4898  HA  VAL A 320     -14.174  -9.403  -1.602  1.00  0.98           H  
ATOM   4899  C   VAL A 320     -14.645  -9.991  -3.580  1.00  0.98           C  
ATOM   4900  CB  VAL A 320     -12.503 -10.516  -2.361  1.00  0.98           C  
ATOM   4901  HB  VAL A 320     -12.316 -11.367  -3.016  1.00  0.98           H  
ATOM   4902  O   VAL A 320     -15.020  -8.852  -3.844  1.00  0.98           O  
ATOM   4903  CG1 VAL A 320     -11.803  -9.291  -2.964  1.00  0.98           C  
ATOM   4904 HG11 VAL A 320     -12.005  -8.407  -2.360  1.00  0.98           H  
ATOM   4905 HG12 VAL A 320     -12.152  -9.115  -3.981  1.00  0.98           H  
ATOM   4906 HG13 VAL A 320     -10.727  -9.459  -3.002  1.00  0.98           H  
ATOM   4907  CG2 VAL A 320     -11.870 -10.815  -0.999  1.00  0.98           C  
ATOM   4908 HG21 VAL A 320     -12.190 -10.095  -0.246  1.00  0.98           H  
ATOM   4909 HG22 VAL A 320     -10.784 -10.764  -1.078  1.00  0.98           H  
ATOM   4910 HG23 VAL A 320     -12.137 -11.818  -0.668  1.00  0.98           H  
ATOM   4911  N   THR A 321     -14.837 -11.014  -4.417  1.00  0.98           N  
ATOM   4912  H   THR A 321     -14.463 -11.918  -4.165  1.00  0.98           H  
ATOM   4913  CA  THR A 321     -15.445 -10.878  -5.747  1.00  0.98           C  
ATOM   4914  HA  THR A 321     -14.876 -10.153  -6.329  1.00  0.98           H  
ATOM   4915  C   THR A 321     -16.879 -10.374  -5.681  1.00  0.98           C  
ATOM   4916  CB  THR A 321     -15.428 -12.228  -6.468  1.00  0.98           C  
ATOM   4917  HB  THR A 321     -15.970 -12.966  -5.877  1.00  0.98           H  
ATOM   4918  O   THR A 321     -17.246  -9.475  -6.429  1.00  0.98           O  
ATOM   4919  CG2 THR A 321     -16.022 -12.186  -7.873  1.00  0.98           C  
ATOM   4920 HG21 THR A 321     -17.090 -11.980  -7.817  1.00  0.98           H  
ATOM   4921 HG22 THR A 321     -15.533 -11.413  -8.465  1.00  0.98           H  
ATOM   4922 HG23 THR A 321     -15.890 -13.157  -8.352  1.00  0.98           H  
ATOM   4923  OG1 THR A 321     -14.101 -12.647  -6.605  1.00  0.98           O  
ATOM   4924  HG1 THR A 321     -13.612 -11.938  -7.031  1.00  0.98           H  
ATOM   4925  N   ARG A 322     -17.711 -10.914  -4.781  1.00  0.98           N  
ATOM   4926  H   ARG A 322     -17.364 -11.649  -4.181  1.00  0.98           H  
ATOM   4927  CA  ARG A 322     -19.092 -10.427  -4.620  1.00  0.98           C  
ATOM   4928  HA  ARG A 322     -19.605 -10.465  -5.581  1.00  0.98           H  
ATOM   4929  C   ARG A 322     -19.122  -8.963  -4.187  1.00  0.98           C  
ATOM   4930  CB  ARG A 322     -19.845 -11.276  -3.594  1.00  0.98           C  
ATOM   4931  HB2 ARG A 322     -20.776 -10.771  -3.336  1.00  0.98           H  
ATOM   4932  HB3 ARG A 322     -19.238 -11.351  -2.691  1.00  0.98           H  
ATOM   4933  O   ARG A 322     -19.969  -8.207  -4.661  1.00  0.98           O  
ATOM   4934  CG  ARG A 322     -20.188 -12.678  -4.111  1.00  0.98           C  
ATOM   4935  HG2 ARG A 322     -19.284 -13.186  -4.446  1.00  0.98           H  
ATOM   4936  HG3 ARG A 322     -20.882 -12.607  -4.948  1.00  0.98           H  
ATOM   4937  CD  ARG A 322     -20.832 -13.458  -2.962  1.00  0.98           C  
ATOM   4938  HD2 ARG A 322     -21.839 -13.078  -2.793  1.00  0.98           H
[truncated: 295,489 more chars]
