# Supplementary material for: Phenoloxidases in Plants—How Structural Diversity Enables Functional Specificity
Source: Front Plant Sci. 2021 Oct 1;12:754601. doi: 10.3389/fpls.2021.754601 (PMC8517187; doi:10.3389/fpls.2021.754601)
Supplement: Supplementary file 3 [file Data_Sheet_2.ZIP › Figure 7/AlphaFold2_models/models/plantae/AtLAC14_relaxed_model_1.pdb]

ATOM      1  N   ALA A   1     -19.225  24.400 -10.891  1.00  0.88           N  
ATOM      2  H   ALA A   1     -19.941  24.460 -10.182  1.00  0.88           H  
ATOM      3  H2  ALA A   1     -19.041  25.328 -11.245  1.00  0.88           H  
ATOM      4  H3  ALA A   1     -19.519  23.789 -11.640  1.00  0.88           H  
ATOM      5  CA  ALA A   1     -17.990  23.886 -10.285  1.00  0.88           C  
ATOM      6  HA  ALA A   1     -18.166  22.928  -9.797  1.00  0.88           H  
ATOM      7  C   ALA A   1     -17.571  24.894  -9.239  1.00  0.88           C  
ATOM      8  CB  ALA A   1     -16.899  23.721 -11.350  1.00  0.88           C  
ATOM      9  HB1 ALA A   1     -17.220  23.004 -12.106  1.00  0.88           H  
ATOM     10  HB2 ALA A   1     -15.983  23.365 -10.878  1.00  0.88           H  
ATOM     11  HB3 ALA A   1     -16.693  24.675 -11.834  1.00  0.88           H  
ATOM     12  O   ALA A   1     -17.355  26.046  -9.598  1.00  0.88           O  
ATOM     13  N   GLU A   2     -17.554  24.502  -7.976  1.00  0.96           N  
ATOM     14  H   GLU A   2     -17.737  23.537  -7.744  1.00  0.96           H  
ATOM     15  CA  GLU A   2     -16.942  25.294  -6.909  1.00  0.96           C  
ATOM     16  HA  GLU A   2     -17.088  26.357  -7.104  1.00  0.96           H  
ATOM     17  C   GLU A   2     -15.430  25.018  -6.874  1.00  0.96           C  
ATOM     18  CB  GLU A   2     -17.663  24.947  -5.604  1.00  0.96           C  
ATOM     19  HB2 GLU A   2     -18.731  25.056  -5.792  1.00  0.96           H  
ATOM     20  HB3 GLU A   2     -17.462  23.906  -5.354  1.00  0.96           H  
ATOM     21  O   GLU A   2     -14.980  23.962  -7.333  1.00  0.96           O  
ATOM     22  CG  GLU A   2     -17.294  25.831  -4.404  1.00  0.96           C  
ATOM     23  HG2 GLU A   2     -17.406  26.876  -4.692  1.00  0.96           H  
ATOM     24  HG3 GLU A   2     -16.252  25.654  -4.137  1.00  0.96           H  
ATOM     25  CD  GLU A   2     -18.192  25.536  -3.189  1.00  0.96           C  
ATOM     26  OE1 GLU A   2     -17.991  26.163  -2.132  1.00  0.96           O  
ATOM     27  OE2 GLU A   2     -19.128  24.705  -3.321  1.00  0.96           O  
ATOM     28  N   ILE A   3     -14.640  25.974  -6.382  1.00  0.98           N  
ATOM     29  H   ILE A   3     -15.066  26.785  -5.957  1.00  0.98           H  
ATOM     30  CA  ILE A   3     -13.204  25.794  -6.145  1.00  0.98           C  
ATOM     31  HA  ILE A   3     -12.892  24.820  -6.522  1.00  0.98           H  
ATOM     32  C   ILE A   3     -12.984  25.807  -4.635  1.00  0.98           C  
ATOM     33  CB  ILE A   3     -12.343  26.859  -6.864  1.00  0.98           C  
ATOM     34  HB  ILE A   3     -12.577  27.839  -6.446  1.00  0.98           H  
ATOM     35  O   ILE A   3     -13.202  26.825  -3.983  1.00  0.98           O  
ATOM     36  CG1 ILE A   3     -12.648  26.892  -8.381  1.00  0.98           C  
ATOM     37 HG12 ILE A   3     -13.703  27.124  -8.525  1.00  0.98           H  
ATOM     38 HG13 ILE A   3     -12.460  25.909  -8.812  1.00  0.98           H  
ATOM     39  CG2 ILE A   3     -10.851  26.564  -6.609  1.00  0.98           C  
ATOM     40 HG21 ILE A   3     -10.232  27.356  -7.031  1.00  0.98           H  
ATOM     41 HG22 ILE A   3     -10.571  25.603  -7.040  1.00  0.98           H  
ATOM     42 HG23 ILE A   3     -10.641  26.549  -5.540  1.00  0.98           H  
ATOM     43  CD1 ILE A   3     -11.847  27.938  -9.167  1.00  0.98           C  
ATOM     44 HD11 ILE A   3     -12.233  27.994 -10.185  1.00  0.98           H  
ATOM     45 HD12 ILE A   3     -10.794  27.660  -9.211  1.00  0.98           H  
ATOM     46 HD13 ILE A   3     -11.950  28.915  -8.695  1.00  0.98           H  
ATOM     47  N   HIS A   4     -12.542  24.679  -4.087  1.00  0.98           N  
ATOM     48  H   HIS A   4     -12.401  23.878  -4.685  1.00  0.98           H  
ATOM     49  CA  HIS A   4     -12.262  24.530  -2.661  1.00  0.98           C  
ATOM     50  HA  HIS A   4     -12.869  25.241  -2.101  1.00  0.98           H  
ATOM     51  C   HIS A   4     -10.786  24.816  -2.387  1.00  0.98           C  
ATOM     52  CB  HIS A   4     -12.655  23.127  -2.190  1.00  0.98           C  
ATOM     53  HB2 HIS A   4     -12.017  22.403  -2.696  1.00  0.98           H  
ATOM     54  HB3 HIS A   4     -12.467  23.049  -1.119  1.00  0.98           H  
ATOM     55  O   HIS A   4      -9.908  24.249  -3.039  1.00  0.98           O  
ATOM     56  CG  HIS A   4     -14.100  22.778  -2.445  1.00  0.98           C  
ATOM     57  CD2 HIS A   4     -14.617  22.245  -3.592  1.00  0.98           C  
ATOM     58  HD2 HIS A   4     -14.058  21.976  -4.476  1.00  0.98           H  
ATOM     59  ND1 HIS A   4     -15.141  23.024  -1.555  1.00  0.98           N  
ATOM     60  CE1 HIS A   4     -16.263  22.654  -2.188  1.00  0.98           C  
ATOM     61  HE1 HIS A   4     -17.258  22.777  -1.786  1.00  0.98           H  
ATOM     62  NE2 HIS A   4     -15.982  22.168  -3.409  1.00  0.98           N  
ATOM     63  HE2 HIS A   4     -16.666  21.849  -4.080  1.00  0.98           H  
ATOM     64  N   HIS A   5     -10.505  25.678  -1.413  1.00  0.99           N  
ATOM     65  H   HIS A   5     -11.267  26.079  -0.886  1.00  0.99           H  
ATOM     66  CA  HIS A   5      -9.144  26.036  -1.018  1.00  0.99           C  
ATOM     67  HA  HIS A   5      -8.437  25.652  -1.753  1.00  0.99           H  
ATOM     68  C   HIS A   5      -8.793  25.416   0.334  1.00  0.99           C  
ATOM     69  CB  HIS A   5      -8.983  27.559  -0.995  1.00  0.99           C  
ATOM     70  HB2 HIS A   5      -9.787  28.004  -0.408  1.00  0.99           H  
ATOM     71  HB3 HIS A   5      -8.040  27.805  -0.506  1.00  0.99           H  
ATOM     72  O   HIS A   5      -9.516  25.591   1.314  1.00  0.99           O  
ATOM     73  CG  HIS A   5      -8.970  28.171  -2.371  1.00  0.99           C  
ATOM     74  CD2 HIS A   5     -10.054  28.487  -3.148  1.00  0.99           C  
ATOM     75  HD2 HIS A   5     -11.091  28.331  -2.892  1.00  0.99           H  
ATOM     76  ND1 HIS A   5      -7.845  28.534  -3.074  1.00  0.99           N  
ATOM     77  HD1 HIS A   5      -6.891  28.452  -2.753  1.00  0.99           H  
ATOM     78  CE1 HIS A   5      -8.241  29.078  -4.235  1.00  0.99           C  
ATOM     79  HE1 HIS A   5      -7.582  29.487  -4.987  1.00  0.99           H  
ATOM     80  NE2 HIS A   5      -9.576  29.056  -4.334  1.00  0.99           N  
ATOM     81  N   HIS A   6      -7.651  24.735   0.398  1.00  0.99           N  
ATOM     82  H   HIS A   6      -7.107  24.623  -0.446  1.00  0.99           H  
ATOM     83  CA  HIS A   6      -7.129  24.151   1.629  1.00  0.99           C  
ATOM     84  HA  HIS A   6      -7.668  24.569   2.480  1.00  0.99           H  
ATOM     85  C   HIS A   6      -5.651  24.489   1.813  1.00  0.99           C  
ATOM     86  CB  HIS A   6      -7.351  22.632   1.630  1.00  0.99           C  
ATOM     87  HB2 HIS A   6      -6.931  22.211   2.543  1.00  0.99           H  
ATOM     88  HB3 HIS A   6      -6.815  22.198   0.786  1.00  0.99           H  
ATOM     89  O   HIS A   6      -4.889  24.556   0.850  1.00  0.99           O  
ATOM     90  CG  HIS A   6      -8.802  22.234   1.546  1.00  0.99           C  
ATOM     91  CD2 HIS A   6      -9.480  21.851   0.420  1.00  0.99           C  
ATOM     92  HD2 HIS A   6      -9.065  21.769  -0.574  1.00  0.99           H  
ATOM     93  ND1 HIS A   6      -9.709  22.238   2.583  1.00  0.99           N  
ATOM     94  HD1 HIS A   6      -9.542  22.566   3.523  1.00  0.99           H  
ATOM     95  CE1 HIS A   6     -10.902  21.867   2.091  1.00  0.99           C  
ATOM     96  HE1 HIS A   6     -11.821  21.815   2.655  1.00  0.99           H  
ATOM     97  NE2 HIS A   6     -10.808  21.604   0.780  1.00  0.99           N  
ATOM     98  N   THR A   7      -5.237  24.632   3.071  1.00  0.99           N  
ATOM     99  H   THR A   7      -5.920  24.577   3.813  1.00  0.99           H  
ATOM    100  CA  THR A   7      -3.827  24.760   3.450  1.00  0.99           C  
ATOM    101  HA  THR A   7      -3.205  24.724   2.556  1.00  0.99           H  
ATOM    102  C   THR A   7      -3.452  23.593   4.345  1.00  0.99           C  
ATOM    103  CB  THR A   7      -3.534  26.096   4.140  1.00  0.99           C  
ATOM    104  HB  THR A   7      -4.138  26.184   5.043  1.00  0.99           H  
ATOM    105  O   THR A   7      -4.049  23.386   5.405  1.00  0.99           O  
ATOM    106  CG2 THR A   7      -2.055  26.250   4.498  1.00  0.99           C  
ATOM    107 HG21 THR A   7      -1.444  26.109   3.606  1.00  0.99           H  
ATOM    108 HG22 THR A   7      -1.768  25.510   5.246  1.00  0.99           H  
ATOM    109 HG23 THR A   7      -1.874  27.247   4.900  1.00  0.99           H  
ATOM    110  OG1 THR A   7      -3.853  27.150   3.264  1.00  0.99           O  
ATOM    111  HG1 THR A   7      -3.841  27.978   3.750  1.00  0.99           H  
ATOM    112  N   PHE A   8      -2.464  22.822   3.911  1.00  0.99           N  
ATOM    113  H   PHE A   8      -2.009  23.075   3.045  1.00  0.99           H  
ATOM    114  CA  PHE A   8      -1.946  21.655   4.609  1.00  0.99           C  
ATOM    115  HA  PHE A   8      -2.577  21.396   5.459  1.00  0.99           H  
ATOM    116  C   PHE A   8      -0.555  21.983   5.141  1.00  0.99           C  
ATOM    117  CB  PHE A   8      -1.927  20.464   3.639  1.00  0.99           C  
ATOM    118  HB2 PHE A   8      -1.188  19.749   4.000  1.00  0.99           H  
ATOM    119  HB3 PHE A   8      -1.585  20.811   2.664  1.00  0.99           H  
ATOM    120  O   PHE A   8       0.400  22.086   4.380  1.00  0.99           O  
ATOM    121  CG  PHE A   8      -3.235  19.708   3.447  1.00  0.99           C  
ATOM    122  CD1 PHE A   8      -4.491  20.247   3.799  1.00  0.99           C  
ATOM    123  HD1 PHE A   8      -4.583  21.244   4.204  1.00  0.99           H  
ATOM    124  CD2 PHE A   8      -3.177  18.404   2.926  1.00  0.99           C  
ATOM    125  HD2 PHE A   8      -2.224  17.975   2.656  1.00  0.99           H  
ATOM    126  CE1 PHE A   8      -5.662  19.487   3.646  1.00  0.99           C  
ATOM    127  HE1 PHE A   8      -6.619  19.899   3.929  1.00  0.99           H  
ATOM    128  CE2 PHE A   8      -4.345  17.641   2.773  1.00  0.99           C  
ATOM    129  HE2 PHE A   8      -4.285  16.634   2.388  1.00  0.99           H  
ATOM    130  CZ  PHE A   8      -5.587  18.179   3.140  1.00  0.99           C  
ATOM    131  HZ  PHE A   8      -6.476  17.573   3.045  1.00  0.99           H  
ATOM    132  N   LYS A   9      -0.425  22.149   6.457  1.00  0.99           N  
ATOM    133  H   LYS A   9      -1.257  22.104   7.028  1.00  0.99           H  
ATOM    134  CA  LYS A   9       0.868  22.347   7.122  1.00  0.99           C  
ATOM    135  HA  LYS A   9       1.595  22.734   6.408  1.00  0.99           H  
ATOM    136  C   LYS A   9       1.386  21.001   7.610  1.00  0.99           C  
ATOM    137  CB  LYS A   9       0.734  23.368   8.261  1.00  0.99           C  
ATOM    138  HB2 LYS A   9      -0.014  23.022   8.975  1.00  0.99           H  
ATOM    139  HB3 LYS A   9       1.695  23.444   8.771  1.00  0.99           H  
ATOM    140  O   LYS A   9       0.846  20.465   8.582  1.00  0.99           O  
ATOM    141  CG  LYS A   9       0.338  24.756   7.738  1.00  0.99           C  
ATOM    142  HG2 LYS A   9       1.080  25.087   7.012  1.00  0.99           H  
ATOM    143  HG3 LYS A   9      -0.633  24.697   7.246  1.00  0.99           H  
ATOM    144  CD  LYS A   9       0.252  25.785   8.873  1.00  0.99           C  
ATOM    145  HD2 LYS A   9       1.222  25.855   9.365  1.00  0.99           H  
ATOM    146  HD3 LYS A   9      -0.503  25.465   9.591  1.00  0.99           H  
ATOM    147  CE  LYS A   9      -0.131  27.150   8.286  1.00  0.99           C  
ATOM    148  HE2 LYS A   9      -1.093  27.053   7.782  1.00  0.99           H  
ATOM    149  HE3 LYS A   9       0.605  27.415   7.528  1.00  0.99           H  
ATOM    150  NZ  LYS A   9      -0.198  28.217   9.318  1.00  0.99           N  
ATOM    151  HZ1 LYS A   9      -0.433  29.100   8.887  1.00  0.99           H  
ATOM    152  HZ2 LYS A   9       0.696  28.337   9.771  1.00  0.99           H  
ATOM    153  HZ3 LYS A   9      -0.904  28.014  10.012  1.00  0.99           H  
ATOM    154  N   ILE A  10       2.410  20.468   6.952  1.00  0.99           N  
ATOM    155  H   ILE A  10       2.815  20.988   6.187  1.00  0.99           H  
ATOM    156  CA  ILE A  10       3.070  19.230   7.377  1.00  0.99           C  
ATOM    157  HA  ILE A  10       2.304  18.516   7.678  1.00  0.99           H  
ATOM    158  C   ILE A  10       3.943  19.555   8.581  1.00  0.99           C  
ATOM    159  CB  ILE A  10       3.896  18.584   6.245  1.00  0.99           C  
ATOM    160  HB  ILE A  10       4.774  19.204   6.062  1.00  0.99           H  
ATOM    161  O   ILE A  10       4.798  20.429   8.500  1.00  0.99           O  
ATOM    162  CG1 ILE A  10       3.119  18.481   4.914  1.00  0.99           C  
ATOM    163 HG12 ILE A  10       3.734  17.955   4.184  1.00  0.99           H  
ATOM    164 HG13 ILE A  10       2.950  19.483   4.522  1.00  0.99           H  
ATOM    165  CG2 ILE A  10       4.405  17.199   6.685  1.00  0.99           C  
ATOM    166 HG21 ILE A  10       5.072  17.295   7.541  1.00  0.99           H  
ATOM    167 HG22 ILE A  10       4.977  16.747   5.874  1.00  0.99           H  
ATOM    168 HG23 ILE A  10       3.576  16.543   6.949  1.00  0.99           H  
ATOM    169  CD1 ILE A  10       1.771  17.760   5.001  1.00  0.99           C  
ATOM    170 HD11 ILE A  10       1.903  16.746   5.380  1.00  0.99           H  
ATOM    171 HD12 ILE A  10       1.092  18.318   5.645  1.00  0.99           H  
ATOM    172 HD13 ILE A  10       1.333  17.703   4.004  1.00  0.99           H  
ATOM    173  N   LYS A  11       3.708  18.902   9.718  1.00  0.98           N  
ATOM    174  H   LYS A  11       2.968  18.215   9.724  1.00  0.98           H  
ATOM    175  CA  LYS A  11       4.486  19.129  10.944  1.00  0.98           C  
ATOM    176  HA  LYS A  11       5.515  19.344  10.655  1.00  0.98           H  
ATOM    177  C   LYS A  11       4.512  17.893  11.824  1.00  0.98           C  
ATOM    178  CB  LYS A  11       3.945  20.352  11.713  1.00  0.98           C  
ATOM    179  HB2 LYS A  11       3.987  21.223  11.058  1.00  0.98           H  
ATOM    180  HB3 LYS A  11       4.593  20.548  12.566  1.00  0.98           H  
ATOM    181  O   LYS A  11       3.591  17.075  11.794  1.00  0.98           O  
ATOM    182  CG  LYS A  11       2.502  20.171  12.215  1.00  0.98           C  
ATOM    183  HG2 LYS A  11       2.456  19.323  12.898  1.00  0.98           H  
ATOM    184  HG3 LYS A  11       1.850  19.971  11.365  1.00  0.98           H  
ATOM    185  CD  LYS A  11       1.993  21.419  12.949  1.00  0.98           C  
ATOM    186  HD2 LYS A  11       2.068  22.282  12.287  1.00  0.98           H  
ATOM    187  HD3 LYS A  11       2.588  21.587  13.847  1.00  0.98           H  
ATOM    188  CE  LYS A  11       0.532  21.156  13.314  1.00  0.98           C  
ATOM    189  HE2 LYS A  11       0.485  20.282  13.963  1.00  0.98           H  
ATOM    190  HE3 LYS A  11       0.019  20.899  12.387  1.00  0.98           H  
ATOM    191  NZ  LYS A  11      -0.153  22.311  13.945  1.00  0.98           N  
ATOM    192  HZ1 LYS A  11       0.229  22.510  14.859  1.00  0.98           H  
ATOM    193  HZ2 LYS A  11      -0.063  23.134  13.366  1.00  0.98           H  
ATOM    194  HZ3 LYS A  11      -1.139  22.108  14.028  1.00  0.98           H  
ATOM    195  N   SER A  12       5.529  17.808  12.671  1.00  0.97           N  
ATOM    196  H   SER A  12       6.273  18.489  12.614  1.00  0.97           H  
ATOM    197  CA  SER A  12       5.591  16.786  13.712  1.00  0.97           C  
ATOM    198  HA  SER A  12       5.252  15.848  13.274  1.00  0.97           H  
ATOM    199  C   SER A  12       4.684  17.150  14.891  1.00  0.97           C  
ATOM    200  CB  SER A  12       7.030  16.566  14.176  1.00  0.97           C  
ATOM    201  HB2 SER A  12       7.048  15.784  14.935  1.00  0.97           H  
ATOM    202  HB3 SER A  12       7.425  17.490  14.598  1.00  0.97           H  
ATOM    203  O   SER A  12       4.727  18.278  15.383  1.00  0.97           O  
ATOM    204  OG  SER A  12       7.818  16.168  13.073  1.00  0.97           O  
ATOM    205  HG  SER A  12       8.723  16.011  13.355  1.00  0.97           H  
ATOM    206  N   LYS A  13       3.890  16.198  15.387  1.00  0.97           N  
ATOM    207  H   LYS A  13       3.866  15.309  14.908  1.00  0.97           H  
ATOM    208  CA  LYS A  13       3.072  16.352  16.599  1.00  0.97           C  
ATOM    209  HA  LYS A  13       3.484  17.170  17.190  1.00  0.97           H  
ATOM    210  C   LYS A  13       3.138  15.091  17.458  1.00  0.97           C  
ATOM    211  CB  LYS A  13       1.636  16.730  16.202  1.00  0.97           C  
ATOM    212  HB2 LYS A  13       1.195  15.911  15.633  1.00  0.97           H  
ATOM    213  HB3 LYS A  13       1.676  17.608  15.558  1.00  0.97           H  
ATOM    214  O   LYS A  13       3.217  13.983  16.935  1.00  0.97           O  
ATOM    215  CG  LYS A  13       0.752  17.048  17.421  1.00  0.97           C  
ATOM    216  HG2 LYS A  13       1.249  17.785  18.053  1.00  0.97           H  
ATOM    217  HG3 LYS A  13       0.587  16.136  17.995  1.00  0.97           H  
ATOM    218  CD  LYS A  13      -0.602  17.602  16.974  1.00  0.97           C  
ATOM    219  HD2 LYS A  13      -1.024  16.893  16.261  1.00  0.97           H  
ATOM    220  HD3 LYS A  13      -0.457  18.564  16.483  1.00  0.97           H  
ATOM    221  CE  LYS A  13      -1.568  17.755  18.153  1.00  0.97           C  
ATOM    222  HE2 LYS A  13      -1.159  18.460  18.877  1.00  0.97           H  
ATOM    223  HE3 LYS A  13      -1.647  16.783  18.641  1.00  0.97           H  
ATOM    224  NZ  LYS A  13      -2.911  18.187  17.693  1.00  0.97           N  
ATOM    225  HZ1 LYS A  13      -2.917  19.146  17.375  1.00  0.97           H  
ATOM    226  HZ2 LYS A  13      -3.190  17.623  16.902  1.00  0.97           H  
ATOM    227  HZ3 LYS A  13      -3.605  18.067  18.417  1.00  0.97           H  
ATOM    228  N   ALA A  14       3.141  15.268  18.777  1.00  0.97           N  
ATOM    229  H   ALA A  14       3.019  16.200  19.146  1.00  0.97           H  
ATOM    230  CA  ALA A  14       3.147  14.161  19.727  1.00  0.97           C  
ATOM    231  HA  ALA A  14       3.850  13.404  19.378  1.00  0.97           H  
ATOM    232  C   ALA A  14       1.757  13.514  19.829  1.00  0.97           C  
ATOM    233  CB  ALA A  14       3.651  14.669  21.083  1.00  0.97           C  
ATOM    234  HB1 ALA A  14       2.976  15.432  21.471  1.00  0.97           H  
ATOM    235  HB2 ALA A  14       4.654  15.083  20.981  1.00  0.97           H  
ATOM    236  HB3 ALA A  14       3.682  13.841  21.791  1.00  0.97           H  
ATOM    237  O   ALA A  14       0.761  14.219  19.995  1.00  0.97           O  
ATOM    238  N   TYR A  15       1.712  12.186  19.751  1.00  0.97           N  
ATOM    239  H   TYR A  15       2.571  11.690  19.561  1.00  0.97           H  
ATOM    240  CA  TYR A  15       0.521  11.361  19.944  1.00  0.97           C  
ATOM    241  HA  TYR A  15      -0.265  11.952  20.414  1.00  0.97           H  
ATOM    242  C   TYR A  15       0.851  10.193  20.869  1.00  0.97           C  
ATOM    243  CB  TYR A  15       0.005  10.845  18.594  1.00  0.97           C  
ATOM    244  HB2 TYR A  15      -0.545   9.917  18.752  1.00  0.97           H  
ATOM    245  HB3 TYR A  15       0.850  10.617  17.944  1.00  0.97           H  
ATOM    246  O   TYR A  15       1.899   9.561  20.725  1.00  0.97           O  
ATOM    247  CG  TYR A  15      -0.903  11.818  17.882  1.00  0.97           C  
ATOM    248  CD1 TYR A  15      -2.299  11.640  17.934  1.00  0.97           C  
ATOM    249  HD1 TYR A  15      -2.710  10.792  18.461  1.00  0.97           H  
ATOM    250  CD2 TYR A  15      -0.353  12.903  17.177  1.00  0.97           C  
ATOM    251  HD2 TYR A  15       0.719  13.019  17.116  1.00  0.97           H  
ATOM    252  CE1 TYR A  15      -3.150  12.557  17.292  1.00  0.97           C  
ATOM    253  HE1 TYR A  15      -4.220  12.413  17.313  1.00  0.97           H  
ATOM    254  CE2 TYR A  15      -1.201  13.830  16.549  1.00  0.97           C  
ATOM    255  HE2 TYR A  15      -0.789  14.662  15.997  1.00  0.97           H  
ATOM    256  OH  TYR A  15      -3.416  14.562  16.018  1.00  0.97           O  
ATOM    257  HH  TYR A  15      -4.326  14.256  16.044  1.00  0.97           H  
ATOM    258  CZ  TYR A  15      -2.597  13.660  16.609  1.00  0.97           C  
ATOM    259  N   THR A  16      -0.052   9.899  21.802  1.00  0.96           N  
ATOM    260  H   THR A  16      -0.877  10.475  21.890  1.00  0.96           H  
ATOM    261  CA  THR A  16       0.106   8.810  22.769  1.00  0.96           C  
ATOM    262  HA  THR A  16       1.144   8.476  22.754  1.00  0.96           H  
ATOM    263  C   THR A  16      -0.787   7.638  22.395  1.00  0.96           C  
ATOM    264  CB  THR A  16      -0.195   9.278  24.197  1.00  0.96           C  
ATOM    265  HB  THR A  16      -1.249   9.548  24.270  1.00  0.96           H  
ATOM    266  O   THR A  16      -1.999   7.804  22.312  1.00  0.96           O  
ATOM    267  CG2 THR A  16       0.122   8.212  25.245  1.00  0.96           C  
ATOM    268 HG21 THR A  16       1.164   7.901  25.164  1.00  0.96           H  
ATOM    269 HG22 THR A  16      -0.052   8.625  26.239  1.00  0.96           H  
ATOM    270 HG23 THR A  16      -0.531   7.350  25.113  1.00  0.96           H  
ATOM    271  OG1 THR A  16       0.578  10.418  24.492  1.00  0.96           O  
ATOM    272  HG1 THR A  16       1.476  10.145  24.696  1.00  0.96           H  
ATOM    273  N   ARG A  17      -0.207   6.452  22.194  1.00  0.96           N  
ATOM    274  H   ARG A  17       0.798   6.408  22.285  1.00  0.96           H  
ATOM    275  CA  ARG A  17      -0.918   5.178  21.978  1.00  0.96           C  
ATOM    276  HA  ARG A  17      -1.911   5.233  22.425  1.00  0.96           H  
ATOM    277  C   ARG A  17      -0.156   4.045  22.645  1.00  0.96           C  
ATOM    278  CB  ARG A  17      -1.035   4.850  20.483  1.00  0.96           C  
ATOM    279  HB2 ARG A  17      -0.020   4.739  20.102  1.00  0.96           H  
ATOM    280  HB3 ARG A  17      -1.537   3.890  20.361  1.00  0.96           H  
ATOM    281  O   ARG A  17       1.063   4.114  22.775  1.00  0.96           O  
ATOM    282  CG  ARG A  17      -1.756   5.886  19.623  1.00  0.96           C  
ATOM    283  HG2 ARG A  17      -1.255   6.851  19.694  1.00  0.96           H  
ATOM    284  HG3 ARG A  17      -1.717   5.558  18.584  1.00  0.96           H  
ATOM    285  CD  ARG A  17      -3.217   6.014  20.046  1.00  0.96           C  
ATOM    286  HD2 ARG A  17      -3.701   5.042  19.953  1.00  0.96           H  
ATOM    287  HD3 ARG A  17      -3.310   6.301  21.094  1.00  0.96           H  
ATOM    288  NE  ARG A  17      -3.899   6.975  19.186  1.00  0.96           N  
ATOM    289  HE  ARG A  17      -4.198   6.632  18.285  1.00  0.96           H  
ATOM    290  NH1 ARG A  17      -3.996   8.771  20.621  1.00  0.96           N  
ATOM    291 HH11 ARG A  17      -4.560   9.539  20.958  1.00  0.96           H  
ATOM    292 HH12 ARG A  17      -3.573   8.205  21.342  1.00  0.96           H  
ATOM    293  NH2 ARG A  17      -4.869   8.897  18.562  1.00  0.96           N  
ATOM    294 HH21 ARG A  17      -5.210   9.824  18.772  1.00  0.96           H  
ATOM    295 HH22 ARG A  17      -5.105   8.423  17.702  1.00  0.96           H  
ATOM    296  CZ  ARG A  17      -4.249   8.207  19.475  1.00  0.96           C  
ATOM    297  N   LEU A  18      -0.855   2.987  23.058  1.00  0.97           N  
ATOM    298  H   LEU A  18      -1.849   2.967  22.881  1.00  0.97           H  
ATOM    299  CA  LEU A  18      -0.226   1.804  23.670  1.00  0.97           C  
ATOM    300  HA  LEU A  18      -1.022   1.197  24.100  1.00  0.97           H  
ATOM    301  C   LEU A  18       0.720   2.156  24.842  1.00  0.97           C  
ATOM    302  CB  LEU A  18       0.475   0.958  22.586  1.00  0.97           C  
ATOM    303  HB2 LEU A  18       0.830   0.038  23.050  1.00  0.97           H  
ATOM    304  HB3 LEU A  18       1.349   1.507  22.235  1.00  0.97           H  
ATOM    305  O   LEU A  18       1.779   1.542  25.012  1.00  0.97           O  
ATOM    306  CG  LEU A  18      -0.367   0.577  21.357  1.00  0.97           C  
ATOM    307  HG  LEU A  18      -0.697   1.476  20.836  1.00  0.97           H  
ATOM    308  CD1 LEU A  18       0.508  -0.240  20.416  1.00  0.97           C  
ATOM    309 HD11 LEU A  18      -0.054  -0.502  19.520  1.00  0.97           H  
ATOM    310 HD12 LEU A  18       0.836  -1.163  20.894  1.00  0.97           H  
ATOM    311 HD13 LEU A  18       1.377   0.341  20.107  1.00  0.97           H  
ATOM    312  CD2 LEU A  18      -1.580  -0.262  21.738  1.00  0.97           C  
ATOM    313 HD21 LEU A  18      -2.109  -0.551  20.831  1.00  0.97           H  
ATOM    314 HD22 LEU A  18      -1.258  -1.162  22.262  1.00  0.97           H  
ATOM    315 HD23 LEU A  18      -2.256   0.317  22.367  1.00  0.97           H  
ATOM    316  N   CYS A  19       0.344   3.163  25.639  1.00  0.96           N  
ATOM    317  H   CYS A  19      -0.539   3.607  25.431  1.00  0.96           H  
ATOM    318  CA  CYS A  19       1.124   3.721  26.751  1.00  0.96           C  
ATOM    319  HA  CYS A  19       0.511   4.513  27.180  1.00  0.96           H  
ATOM    320  C   CYS A  19       2.457   4.399  26.352  1.00  0.96           C  
ATOM    321  CB  CYS A  19       1.345   2.680  27.873  1.00  0.96           C  
ATOM    322  HB2 CYS A  19       1.349   3.200  28.831  1.00  0.96           H  
ATOM    323  HB3 CYS A  19       2.351   2.284  27.741  1.00  0.96           H  
ATOM    324  O   CYS A  19       3.331   4.540  27.202  1.00  0.96           O  
ATOM    325  SG  CYS A  19       0.271   1.218  28.001  1.00  0.96           S  
ATOM    326  N   ASN A  20       2.659   4.780  25.085  1.00  0.96           N  
ATOM    327  H   ASN A  20       1.951   4.608  24.386  1.00  0.96           H  
ATOM    328  CA  ASN A  20       3.862   5.494  24.644  1.00  0.96           C  
ATOM    329  HA  ASN A  20       4.390   5.867  25.522  1.00  0.96           H  
ATOM    330  C   ASN A  20       3.518   6.707  23.782  1.00  0.96           C  
ATOM    331  CB  ASN A  20       4.798   4.536  23.895  1.00  0.96           C  
ATOM    332  HB2 ASN A  20       4.428   4.385  22.881  1.00  0.96           H  
ATOM    333  HB3 ASN A  20       4.829   3.594  24.443  1.00  0.96           H  
ATOM    334  O   ASN A  20       2.554   6.679  23.018  1.00  0.96           O  
ATOM    335  CG  ASN A  20       6.232   5.024  23.830  1.00  0.96           C  
ATOM    336  ND2 ASN A  20       7.148   4.225  23.353  1.00  0.96           N  
ATOM    337 HD21 ASN A  20       8.043   4.690  23.287  1.00  0.96           H  
ATOM    338 HD22 ASN A  20       6.891   3.609  22.596  1.00  0.96           H  
ATOM    339  OD1 ASN A  20       6.569   6.110  24.250  1.00  0.96           O  
ATOM    340  N   THR A  21       4.328   7.753  23.896  1.00  0.96           N  
ATOM    341  H   THR A  21       5.189   7.619  24.406  1.00  0.96           H  
ATOM    342  CA  THR A  21       4.172   9.009  23.168  1.00  0.96           C  
ATOM    343  HA  THR A  21       3.193   9.035  22.689  1.00  0.96           H  
ATOM    344  C   THR A  21       5.238   9.117  22.093  1.00  0.96           C  
ATOM    345  CB  THR A  21       4.247  10.206  24.120  1.00  0.96           C  
ATOM    346  HB  THR A  21       5.214  10.219  24.622  1.00  0.96           H  
ATOM    347  O   THR A  21       6.418   9.255  22.403  1.00  0.96           O  
ATOM    348  CG2 THR A  21       4.027  11.533  23.397  1.00  0.96           C  
ATOM    349 HG21 THR A  21       4.844  11.720  22.700  1.00  0.96           H  
ATOM    350 HG22 THR A  21       3.082  11.507  22.854  1.00  0.96           H  
ATOM    351 HG23 THR A  21       4.000  12.344  24.125  1.00  0.96           H  
ATOM    352  OG1 THR A  21       3.226  10.097  25.087  1.00  0.96           O  
ATOM    353  HG1 THR A  21       3.520  10.576  25.865  1.00  0.96           H  
ATOM    354  N   ASN A  22       4.810   9.148  20.831  1.00  0.94           N  
ATOM    355  H   ASN A  22       3.816   9.099  20.661  1.00  0.94           H  
ATOM    356  CA  ASN A  22       5.694   9.316  19.681  1.00  0.94           C  
ATOM    357  HA  ASN A  22       6.726   9.373  20.027  1.00  0.94           H  
ATOM    358  C   ASN A  22       5.392  10.635  18.966  1.00  0.94           C  
ATOM    359  CB  ASN A  22       5.583   8.083  18.764  1.00  0.94           C  
ATOM    360  HB2 ASN A  22       4.539   7.904  18.506  1.00  0.94           H  
ATOM    361  HB3 ASN A  22       6.139   8.255  17.842  1.00  0.94           H  
ATOM    362  O   ASN A  22       4.237  11.056  18.871  1.00  0.94           O  
ATOM    363  CG  ASN A  22       6.161   6.839  19.421  1.00  0.94           C  
ATOM    364  ND2 ASN A  22       5.800   5.656  19.001  1.00  0.94           N  
ATOM    365 HD21 ASN A  22       6.291   4.901  19.457  1.00  0.94           H  
ATOM    366 HD22 ASN A  22       5.256   5.493  18.166  1.00  0.94           H  
ATOM    367  OD1 ASN A  22       6.966   6.900  20.330  1.00  0.94           O  
ATOM    368  N   LYS A  23       6.431  11.298  18.447  1.00  0.95           N  
ATOM    369  H   LYS A  23       7.343  10.871  18.522  1.00  0.95           H  
ATOM    370  CA  LYS A  23       6.263  12.413  17.505  1.00  0.95           C  
ATOM    371  HA  LYS A  23       5.350  12.957  17.744  1.00  0.95           H  
ATOM    372  C   LYS A  23       6.092  11.833  16.105  1.00  0.95           C  
ATOM    373  CB  LYS A  23       7.445  13.394  17.564  1.00  0.95           C  
ATOM    374  HB2 LYS A  23       8.379  12.843  17.458  1.00  0.95           H  
ATOM    375  HB3 LYS A  23       7.358  14.080  16.722  1.00  0.95           H  
ATOM    376  O   LYS A  23       7.015  11.212  15.591  1.00  0.95           O  
ATOM    377  CG  LYS A  23       7.473  14.218  18.861  1.00  0.95           C  
ATOM    378  HG2 LYS A  23       7.618  13.552  19.711  1.00  0.95           H  
ATOM    379  HG3 LYS A  23       6.522  14.739  18.977  1.00  0.95           H  
ATOM    380  CD  LYS A  23       8.612  15.250  18.822  1.00  0.95           C  
ATOM    381  HD2 LYS A  23       9.557  14.727  18.677  1.00  0.95           H  
ATOM    382  HD3 LYS A  23       8.452  15.929  17.985  1.00  0.95           H  
ATOM    383  CE  LYS A  23       8.669  16.051  20.131  1.00  0.95           C  
ATOM    384  HE2 LYS A  23       8.786  15.350  20.957  1.00  0.95           H  
ATOM    385  HE3 LYS A  23       7.719  16.567  20.269  1.00  0.95           H  
ATOM    386  NZ  LYS A  23       9.790  17.030  20.142  1.00  0.95           N  
ATOM    387  HZ1 LYS A  23       9.695  17.709  19.400  1.00  0.95           H  
ATOM    388  HZ2 LYS A  23      10.676  16.559  20.034  1.00  0.95           H  
ATOM    389  HZ3 LYS A  23       9.820  17.527  21.021  1.00  0.95           H  
ATOM    390  N   ILE A  24       4.930  12.058  15.507  1.00  0.97           N  
ATOM    391  H   ILE A  24       4.225  12.582  16.006  1.00  0.97           H  
ATOM    392  CA  ILE A  24       4.592  11.604  14.155  1.00  0.97           C  
ATOM    393  HA  ILE A  24       5.416  11.014  13.754  1.00  0.97           H  
ATOM    394  C   ILE A  24       4.411  12.794  13.217  1.00  0.97           C  
ATOM    395  CB  ILE A  24       3.345  10.698  14.170  1.00  0.97           C  
ATOM    396  HB  ILE A  24       3.119  10.452  13.133  1.00  0.97           H  
ATOM    397  O   ILE A  24       4.113  13.901  13.674  1.00  0.97           O  
ATOM    398  CG1 ILE A  24       2.106  11.395  14.774  1.00  0.97           C  
ATOM    399 HG12 ILE A  24       2.039  12.419  14.407  1.00  0.97           H  
ATOM    400 HG13 ILE A  24       2.199  11.432  15.860  1.00  0.97           H  
ATOM    401  CG2 ILE A  24       3.668   9.392  14.920  1.00  0.97           C  
ATOM    402 HG21 ILE A  24       3.814   9.583  15.984  1.00  0.97           H  
ATOM    403 HG22 ILE A  24       2.853   8.677  14.801  1.00  0.97           H  
ATOM    404 HG23 ILE A  24       4.571   8.940  14.511  1.00  0.97           H  
ATOM    405  CD1 ILE A  24       0.793  10.697  14.409  1.00  0.97           C  
ATOM    406 HD11 ILE A  24       0.801   9.661  14.748  1.00  0.97           H  
ATOM    407 HD12 ILE A  24      -0.040  11.217  14.884  1.00  0.97           H  
ATOM    408 HD13 ILE A  24       0.649  10.721  13.329  1.00  0.97           H  
ATOM    409  N   LEU A  25       4.575  12.571  11.912  1.00  0.98           N  
ATOM    410  H   LEU A  25       4.731  11.625  11.595  1.00  0.98           H  
ATOM    411  CA  LEU A  25       4.195  13.555  10.904  1.00  0.98           C  
ATOM    412  HA  LEU A  25       4.555  14.537  11.213  1.00  0.98           H  
ATOM    413  C   LEU A  25       2.672  13.650  10.822  1.00  0.98           C  
ATOM    414  CB  LEU A  25       4.809  13.200   9.539  1.00  0.98           C  
ATOM    415  HB2 LEU A  25       4.501  12.190   9.269  1.00  0.98           H  
ATOM    416  HB3 LEU A  25       4.406  13.883   8.791  1.00  0.98           H  
ATOM    417  O   LEU A  25       1.965  12.656  10.931  1.00  0.98           O  
ATOM    418  CG  LEU A  25       6.343  13.279   9.485  1.00  0.98           C  
ATOM    419  HG  LEU A  25       6.772  12.564  10.186  1.00  0.98           H  
ATOM    420  CD1 LEU A  25       6.829  12.936   8.078  1.00  0.98           C  
ATOM    421 HD11 LEU A  25       6.462  13.664   7.355  1.00  0.98           H  
ATOM    422 HD12 LEU A  25       7.919  12.922   8.053  1.00  0.98           H  
ATOM    423 HD13 LEU A  25       6.472  11.945   7.796  1.00  0.98           H  
ATOM    424  CD2 LEU A  25       6.836  14.682   9.838  1.00  0.98           C  
ATOM    425 HD21 LEU A  25       6.635  14.906  10.886  1.00  0.98           H  
ATOM    426 HD22 LEU A  25       6.352  15.417   9.194  1.00  0.98           H  
ATOM    427 HD23 LEU A  25       7.916  14.724   9.694  1.00  0.98           H  
ATOM    428  N   THR A  26       2.165  14.865  10.653  1.00  0.98           N  
ATOM    429  H   THR A  26       2.802  15.647  10.592  1.00  0.98           H  
ATOM    430  CA  THR A  26       0.730  15.150  10.589  1.00  0.98           C  
ATOM    431  HA  THR A  26       0.193  14.260  10.261  1.00  0.98           H  
ATOM    432  C   THR A  26       0.455  16.265   9.598  1.00  0.98           C  
ATOM    433  CB  THR A  26       0.169  15.573  11.956  1.00  0.98           C  
ATOM    434  HB  THR A  26      -0.891  15.800  11.840  1.00  0.98           H  
ATOM    435  O   THR A  26       1.309  17.124   9.366  1.00  0.98           O  
ATOM    436  CG2 THR A  26       0.310  14.496  13.022  1.00  0.98           C  
ATOM    437 HG21 THR A  26      -0.051  13.545  12.631  1.00  0.98           H  
ATOM    438 HG22 THR A  26       1.353  14.390  13.322  1.00  0.98           H  
ATOM    439 HG23 THR A  26      -0.300  14.771  13.882  1.00  0.98           H  
ATOM    440  OG1 THR A  26       0.820  16.736  12.431  1.00  0.98           O  
ATOM    441  HG1 THR A  26       1.753  16.626  12.232  1.00  0.98           H  
ATOM    442  N   VAL A  27      -0.771  16.306   9.082  1.00  0.99           N  
ATOM    443  H   VAL A  27      -1.424  15.580   9.339  1.00  0.99           H  
ATOM    444  CA  VAL A  27      -1.303  17.483   8.390  1.00  0.99           C  
ATOM    445  HA  VAL A  27      -0.482  18.082   7.996  1.00  0.99           H  
ATOM    446  C   VAL A  27      -2.071  18.315   9.399  1.00  0.99           C  
ATOM    447  CB  VAL A  27      -2.203  17.090   7.213  1.00  0.99           C  
ATOM    448  HB  VAL A  27      -3.028  16.481   7.582  1.00  0.99           H  
ATOM    449  O   VAL A  27      -2.969  17.812  10.066  1.00  0.99           O  
ATOM    450  CG1 VAL A  27      -2.773  18.324   6.512  1.00  0.99           C  
ATOM    451 HG11 VAL A  27      -1.961  18.954   6.148  1.00  0.99           H  
ATOM    452 HG12 VAL A  27      -3.410  18.895   7.188  1.00  0.99           H  
ATOM    453 HG13 VAL A  27      -3.392  18.002   5.675  1.00  0.99           H  
ATOM    454  CG2 VAL A  27      -1.408  16.268   6.203  1.00  0.99           C  
ATOM    455 HG21 VAL A  27      -0.417  16.697   6.052  1.00  0.99           H  
ATOM    456 HG22 VAL A  27      -1.310  15.253   6.588  1.00  0.99           H  
ATOM    457 HG23 VAL A  27      -1.924  16.236   5.243  1.00  0.99           H  
ATOM    458  N   ASN A  28      -1.702  19.585   9.551  1.00  0.99           N  
ATOM    459  H   ASN A  28      -0.914  19.909   9.008  1.00  0.99           H  
ATOM    460  CA  ASN A  28      -2.334  20.537  10.471  1.00  0.99           C  
ATOM    461  HA  ASN A  28      -1.724  21.439  10.437  1.00  0.99           H  
ATOM    462  C   ASN A  28      -2.314  20.123  11.958  1.00  0.99           C  
ATOM    463  CB  ASN A  28      -3.725  20.929   9.929  1.00  0.99           C  
ATOM    464  HB2 ASN A  28      -4.350  20.043   9.820  1.00  0.99           H  
ATOM    465  HB3 ASN A  28      -4.224  21.591  10.637  1.00  0.99           H  
ATOM    466  O   ASN A  28      -2.800  20.858  12.815  1.00  0.99           O  
ATOM    467  CG  ASN A  28      -3.635  21.659   8.599  1.00  0.99           C  
ATOM    468  ND2 ASN A  28      -4.680  21.666   7.809  1.00  0.99           N  
ATOM    469 HD21 ASN A  28      -5.533  21.206   8.092  1.00  0.99           H  
ATOM    470 HD22 ASN A  28      -4.607  22.209   6.961  1.00  0.99           H  
ATOM    471  OD1 ASN A  28      -2.618  22.246   8.259  1.00  0.99           O  
ATOM    472  N   GLY A  29      -1.600  19.052  12.322  1.00  0.98           N  
ATOM    473  H   GLY A  29      -1.204  18.476  11.594  1.00  0.98           H  
ATOM    474  CA  GLY A  29      -1.607  18.512  13.681  1.00  0.98           C  
ATOM    475  HA2 GLY A  29      -1.688  19.321  14.407  1.00  0.98           H  
ATOM    476  HA3 GLY A  29      -0.674  17.978  13.865  1.00  0.98           H  
ATOM    477  C   GLY A  29      -2.755  17.538  13.931  1.00  0.98           C  
ATOM    478  O   GLY A  29      -3.127  17.365  15.090  1.00  0.98           O  
ATOM    479  N   GLU A  30      -3.327  16.959  12.879  1.00  0.98           N  
ATOM    480  H   GLU A  30      -3.016  17.198  11.948  1.00  0.98           H  
ATOM    481  CA  GLU A  30      -4.387  15.956  12.935  1.00  0.98           C  
ATOM    482  HA  GLU A  30      -4.753  15.866  13.958  1.00  0.98           H  
ATOM    483  C   GLU A  30      -3.845  14.582  12.510  1.00  0.98           C  
ATOM    484  CB  GLU A  30      -5.574  16.396  12.062  1.00  0.98           C  
ATOM    485  HB2 GLU A  30      -6.321  15.603  12.070  1.00  0.98           H  
ATOM    486  HB3 GLU A  30      -5.232  16.544  11.037  1.00  0.98           H  
ATOM    487  O   GLU A  30      -3.012  14.484  11.606  1.00  0.98           O  
ATOM    488  CG  GLU A  30      -6.234  17.688  12.573  1.00  0.98           C  
ATOM    489  HG2 GLU A  30      -5.474  18.462  12.678  1.00  0.98           H  
ATOM    490  HG3 GLU A  30      -6.654  17.499  13.561  1.00  0.98           H  
ATOM    491  CD  GLU A  30      -7.338  18.203  11.636  1.00  0.98           C  
ATOM    492  OE1 GLU A  30      -7.453  19.444  11.526  1.00  0.98           O  
ATOM    493  OE2 GLU A  30      -8.057  17.374  11.033  1.00  0.98           O  
ATOM    494  N   PHE A  31      -4.315  13.530  13.184  1.00  0.98           N  
ATOM    495  H   PHE A  31      -5.062  13.693  13.844  1.00  0.98           H  
ATOM    496  CA  PHE A  31      -4.063  12.130  12.848  1.00  0.98           C  
ATOM    497  HA  PHE A  31      -3.840  12.060  11.783  1.00  0.98           H  
ATOM    498  C   PHE A  31      -5.312  11.290  13.194  1.00  0.98           C  
ATOM    499  CB  PHE A  31      -2.828  11.597  13.584  1.00  0.98           C  
ATOM    500  HB2 PHE A  31      -2.943  11.779  14.652  1.00  0.98           H  
ATOM    501  HB3 PHE A  31      -1.948  12.142  13.241  1.00  0.98           H  
ATOM    502  O   PHE A  31      -5.654  11.205  14.381  1.00  0.98           O  
ATOM    503  CG  PHE A  31      -2.601  10.113  13.359  1.00  0.98           C  
ATOM    504  CD1 PHE A  31      -2.632   9.216  14.445  1.00  0.98           C  
ATOM    505  HD1 PHE A  31      -2.787   9.586  15.447  1.00  0.98           H  
ATOM    506  CD2 PHE A  31      -2.404   9.621  12.056  1.00  0.98           C  
ATOM    507  HD2 PHE A  31      -2.376  10.297  11.214  1.00  0.98           H  
ATOM    508  CE1 PHE A  31      -2.455   7.836  14.229  1.00  0.98           C  
ATOM    509  HE1 PHE A  31      -2.467   7.148  15.061  1.00  0.98           H  
ATOM    510  CE2 PHE A  31      -2.247   8.241  11.841  1.00  0.98           C  
ATOM    511  HE2 PHE A  31      -2.113   7.859  10.839  1.00  0.98           H  
ATOM    512  CZ  PHE A  31      -2.260   7.350  12.924  1.00  0.98           C  
ATOM    513  HZ  PHE A  31      -2.119   6.293  12.749  1.00  0.98           H  
ATOM    514  N   PRO A  32      -5.995  10.681  12.202  1.00  0.98           N  
ATOM    515  CA  PRO A  32      -5.820  10.895  10.760  1.00  0.98           C  
ATOM    516  HA  PRO A  32      -4.848  10.510  10.453  1.00  0.98           H  
ATOM    517  C   PRO A  32      -5.944  12.373  10.362  1.00  0.98           C  
ATOM    518  CB  PRO A  32      -6.911  10.067  10.079  1.00  0.98           C  
ATOM    519  HB2 PRO A  32      -7.784  10.691   9.885  1.00  0.98           H  
ATOM    520  HB3 PRO A  32      -6.550   9.616   9.155  1.00  0.98           H  
ATOM    521  O   PRO A  32      -6.483  13.179  11.119  1.00  0.98           O  
ATOM    522  CG  PRO A  32      -7.273   9.011  11.119  1.00  0.98           C  
ATOM    523  HG2 PRO A  32      -8.297   8.660  10.990  1.00  0.98           H  
ATOM    524  HG3 PRO A  32      -6.567   8.182  11.063  1.00  0.98           H  
ATOM    525  CD  PRO A  32      -7.089   9.759  12.436  1.00  0.98           C  
ATOM    526  HD2 PRO A  32      -6.847   9.065  13.241  1.00  0.98           H  
ATOM    527  HD3 PRO A  32      -7.992  10.321  12.679  1.00  0.98           H  
ATOM    528  N   GLY A  33      -5.421  12.733   9.194  1.00  0.98           N  
ATOM    529  H   GLY A  33      -5.056  12.017   8.581  1.00  0.98           H  
ATOM    530  CA  GLY A  33      -5.475  14.094   8.671  1.00  0.98           C  
ATOM    531  HA2 GLY A  33      -5.074  14.778   9.419  1.00  0.98           H  
ATOM    532  HA3 GLY A  33      -4.844  14.146   7.783  1.00  0.98           H  
ATOM    533  C   GLY A  33      -6.891  14.558   8.293  1.00  0.98           C  
ATOM    534  O   GLY A  33      -7.851  13.779   8.335  1.00  0.98           O  
ATOM    535  N   PRO A  34      -7.032  15.831   7.880  1.00  0.98           N  
ATOM    536  CA  PRO A  34      -8.326  16.439   7.598  1.00  0.98           C  
ATOM    537  HA  PRO A  34      -8.917  16.438   8.514  1.00  0.98           H  
ATOM    538  C   PRO A  34      -9.099  15.698   6.500  1.00  0.98           C  
ATOM    539  CB  PRO A  34      -8.025  17.892   7.211  1.00  0.98           C  
ATOM    540  HB2 PRO A  34      -8.069  18.518   8.102  1.00  0.98           H  
ATOM    541  HB3 PRO A  34      -8.707  18.269   6.448  1.00  0.98           H  
ATOM    542  O   PRO A  34      -8.552  15.286   5.474  1.00  0.98           O  
ATOM    543  CG  PRO A  34      -6.586  17.832   6.703  1.00  0.98           C  
ATOM    544  HG2 PRO A  34      -6.081  18.795   6.788  1.00  0.98           H  
ATOM    545  HG3 PRO A  34      -6.574  17.474   5.674  1.00  0.98           H  
ATOM    546  CD  PRO A  34      -5.963  16.780   7.614  1.00  0.98           C  
ATOM    547  HD2 PRO A  34      -5.640  17.237   8.550  1.00  0.98           H  
ATOM    548  HD3 PRO A  34      -5.122  16.308   7.107  1.00  0.98           H  
ATOM    549  N   THR A  35     -10.413  15.577   6.697  1.00  0.98           N  
ATOM    550  H   THR A  35     -10.797  15.980   7.540  1.00  0.98           H  
ATOM    551  CA  THR A  35     -11.325  15.053   5.672  1.00  0.98           C  
ATOM    552  HA  THR A  35     -10.836  14.228   5.155  1.00  0.98           H  
ATOM    553  C   THR A  35     -11.654  16.142   4.656  1.00  0.98           C  
ATOM    554  CB  THR A  35     -12.615  14.512   6.296  1.00  0.98           C  
ATOM    555  HB  THR A  35     -13.091  15.302   6.878  1.00  0.98           H  
ATOM    556  O   THR A  35     -12.271  17.148   5.009  1.00  0.98           O  
ATOM    557  CG2 THR A  35     -13.615  13.988   5.262  1.00  0.98           C  
ATOM    558 HG21 THR A  35     -13.114  13.317   4.565  1.00  0.98           H  
ATOM    559 HG22 THR A  35     -14.418  13.451   5.767  1.00  0.98           H  
ATOM    560 HG23 THR A  35     -14.039  14.818   4.698  1.00  0.98           H  
ATOM    561  OG1 THR A  35     -12.315  13.441   7.160  1.00  0.98           O  
ATOM    562  HG1 THR A  35     -11.443  13.600   7.527  1.00  0.98           H  
ATOM    563  N   LEU A  36     -11.302  15.914   3.393  1.00  0.99           N  
ATOM    564  H   LEU A  36     -10.841  15.042   3.177  1.00  0.99           H  
ATOM    565  CA  LEU A  36     -11.689  16.775   2.278  1.00  0.99           C  
ATOM    566  HA  LEU A  36     -11.741  17.804   2.632  1.00  0.99           H  
ATOM    567  C   LEU A  36     -13.083  16.402   1.777  1.00  0.99           C  
ATOM    568  CB  LEU A  36     -10.639  16.705   1.161  1.00  0.99           C  
ATOM    569  HB2 LEU A  36     -10.580  15.679   0.797  1.00  0.99           H  
ATOM    570  HB3 LEU A  36     -10.965  17.336   0.334  1.00  0.99           H  
ATOM    571  O   LEU A  36     -13.490  15.238   1.826  1.00  0.99           O  
ATOM    572  CG  LEU A  36      -9.233  17.152   1.598  1.00  0.99           C  
ATOM    573  HG  LEU A  36      -8.862  16.498   2.387  1.00  0.99           H  
ATOM    574  CD1 LEU A  36      -8.287  17.055   0.408  1.00  0.99           C  
ATOM    575 HD11 LEU A  36      -8.619  17.706  -0.402  1.00  0.99           H  
ATOM    576 HD12 LEU A  36      -7.287  17.356   0.721  1.00  0.99           H  
ATOM    577 HD13 LEU A  36      -8.253  16.027   0.048  1.00  0.99           H  
ATOM    578  CD2 LEU A  36      -9.220  18.591   2.107  1.00  0.99           C  
ATOM    579 HD21 LEU A  36      -8.196  18.940   2.238  1.00  0.99           H  
ATOM    580 HD22 LEU A  36      -9.710  19.232   1.374  1.00  0.99           H  
ATOM    581 HD23 LEU A  36      -9.739  18.662   3.063  1.00  0.99           H  
ATOM    582  N   LYS A  37     -13.829  17.404   1.316  1.00  0.98           N  
ATOM    583  H   LYS A  37     -13.411  18.321   1.249  1.00  0.98           H  
ATOM    584  CA  LYS A  37     -15.218  17.273   0.876  1.00  0.98           C  
ATOM    585  HA  LYS A  37     -15.434  16.241   0.598  1.00  0.98           H  
ATOM    586  C   LYS A  37     -15.445  18.151  -0.341  1.00  0.98           C  
ATOM    587  CB  LYS A  37     -16.155  17.707   2.008  1.00  0.98           C  
ATOM    588  HB2 LYS A  37     -17.153  17.867   1.600  1.00  0.98           H  
ATOM    589  HB3 LYS A  37     -15.813  18.662   2.407  1.00  0.98           H  
ATOM    590  O   LYS A  37     -15.196  19.347  -0.266  1.00  0.98           O  
ATOM    591  CG  LYS A  37     -16.216  16.673   3.134  1.00  0.98           C  
ATOM    592  HG2 LYS A  37     -15.232  16.574   3.593  1.00  0.98           H  
ATOM    593  HG3 LYS A  37     -16.528  15.709   2.731  1.00  0.98           H  
ATOM    594  CD  LYS A  37     -17.215  17.120   4.196  1.00  0.98           C  
ATOM    595  HD2 LYS A  37     -16.945  18.118   4.542  1.00  0.98           H  
ATOM    596  HD3 LYS A  37     -18.215  17.146   3.762  1.00  0.98           H  
ATOM    597  CE  LYS A  37     -17.167  16.139   5.362  1.00  0.98           C  
ATOM    598  HE2 LYS A  37     -16.145  16.100   5.737  1.00  0.98           H  
ATOM    599  HE3 LYS A  37     -17.431  15.149   4.991  1.00  0.98           H  
ATOM    600  NZ  LYS A  37     -18.098  16.566   6.429  1.00  0.98           N  
ATOM    601  HZ1 LYS A  37     -19.038  16.594   6.061  1.00  0.98           H  
ATOM    602  HZ2 LYS A  37     -18.049  15.929   7.211  1.00  0.98           H  
ATOM    603  HZ3 LYS A  37     -17.846  17.493   6.741  1.00  0.98           H  
ATOM    604  N   ALA A  38     -15.947  17.571  -1.419  1.00  0.98           N  
ATOM    605  H   ALA A  38     -16.107  16.574  -1.410  1.00  0.98           H  
ATOM    606  CA  ALA A  38     -16.278  18.296  -2.641  1.00  0.98           C  
ATOM    607  HA  ALA A  38     -16.617  19.303  -2.396  1.00  0.98           H  
ATOM    608  C   ALA A  38     -17.404  17.578  -3.392  1.00  0.98           C  
ATOM    609  CB  ALA A  38     -15.007  18.403  -3.486  1.00  0.98           C  
ATOM    610  HB1 ALA A  38     -14.241  18.954  -2.940  1.00  0.98           H  
ATOM    611  HB2 ALA A  38     -14.639  17.404  -3.719  1.00  0.98           H  
ATOM    612  HB3 ALA A  38     -15.220  18.937  -4.412  1.00  0.98           H  
ATOM    613  O   ALA A  38     -17.730  16.437  -3.070  1.00  0.98           O  
ATOM    614  N   TYR A  39     -18.015  18.222  -4.382  1.00  0.98           N  
ATOM    615  H   TYR A  39     -17.724  19.159  -4.621  1.00  0.98           H  
ATOM    616  CA  TYR A  39     -18.970  17.578  -5.282  1.00  0.98           C  
ATOM    617  HA  TYR A  39     -19.368  16.673  -4.823  1.00  0.98           H  
ATOM    618  C   TYR A  39     -18.272  17.158  -6.575  1.00  0.98           C  
ATOM    619  CB  TYR A  39     -20.152  18.522  -5.550  1.00  0.98           C  
ATOM    620  HB2 TYR A  39     -20.752  18.099  -6.356  1.00  0.98           H  
ATOM    621  HB3 TYR A  39     -19.782  19.484  -5.903  1.00  0.98           H  
ATOM    622  O   TYR A  39     -17.308  17.788  -7.011  1.00  0.98           O  
ATOM    623  CG  TYR A  39     -21.048  18.742  -4.343  1.00  0.98           C  
ATOM    624  CD1 TYR A  39     -22.288  18.091  -4.277  1.00  0.98           C  
ATOM    625  HD1 TYR A  39     -22.612  17.502  -5.123  1.00  0.98           H  
ATOM    626  CD2 TYR A  39     -20.653  19.577  -3.282  1.00  0.98           C  
ATOM    627  HD2 TYR A  39     -19.712  20.104  -3.340  1.00  0.98           H  
ATOM    628  CE1 TYR A  39     -23.109  18.196  -3.144  1.00  0.98           C  
ATOM    629  HE1 TYR A  39     -24.046  17.662  -3.091  1.00  0.98           H  
ATOM    630  CE2 TYR A  39     -21.476  19.710  -2.145  1.00  0.98           C  
ATOM    631  HE2 TYR A  39     -21.159  20.344  -1.331  1.00  0.98           H  
ATOM    632  OH  TYR A  39     -23.495  19.123  -0.976  1.00  0.98           O  
ATOM    633  HH  TYR A  39     -23.084  19.683  -0.313  1.00  0.98           H  
ATOM    634  CZ  TYR A  39     -22.698  19.004  -2.068  1.00  0.98           C  
ATOM    635  N   ARG A  40     -18.788  16.129  -7.249  1.00  0.97           N  
ATOM    636  H   ARG A  40     -19.489  15.553  -6.805  1.00  0.97           H  
ATOM    637  CA  ARG A  40     -18.364  15.817  -8.614  1.00  0.97           C  
ATOM    638  HA  ARG A  40     -17.306  15.557  -8.588  1.00  0.97           H  
ATOM    639  C   ARG A  40     -18.535  17.043  -9.514  1.00  0.97           C  
ATOM    640  CB  ARG A  40     -19.138  14.608  -9.133  1.00  0.97           C  
ATOM    641  HB2 ARG A  40     -18.952  13.770  -8.462  1.00  0.97           H  
ATOM    642  HB3 ARG A  40     -20.206  14.828  -9.138  1.00  0.97           H  
ATOM    643  O   ARG A  40     -19.616  17.633  -9.600  1.00  0.97           O  
ATOM    644  CG  ARG A  40     -18.682  14.234 -10.546  1.00  0.97           C  
ATOM    645  HG2 ARG A  40     -18.889  15.054 -11.234  1.00  0.97           H  
ATOM    646  HG3 ARG A  40     -17.612  14.023 -10.545  1.00  0.97           H  
ATOM    647  CD  ARG A  40     -19.443  13.003 -11.010  1.00  0.97           C  
ATOM    648  HD2 ARG A  40     -20.512  13.177 -10.882  1.00  0.97           H  
ATOM    649  HD3 ARG A  40     -19.146  12.158 -10.390  1.00  0.97           H  
ATOM    650  NE  ARG A  40     -19.151  12.715 -12.420  1.00  0.97           N  
ATOM    651  HE  ARG A  40     -18.390  13.228 -12.843  1.00  0.97           H  
ATOM    652  NH1 ARG A  40     -20.639  10.977 -12.601  1.00  0.97           N  
ATOM    653 HH11 ARG A  40     -21.047  10.219 -13.129  1.00  0.97           H  
ATOM    654 HH12 ARG A  40     -20.861  11.075 -11.620  1.00  0.97           H  
ATOM    655  NH2 ARG A  40     -19.326  11.530 -14.338  1.00  0.97           N  
ATOM    656 HH21 ARG A  40     -18.564  12.082 -14.705  1.00  0.97           H  
ATOM    657 HH22 ARG A  40     -19.678  10.730 -14.844  1.00  0.97           H  
ATOM    658  CZ  ARG A  40     -19.706  11.740 -13.109  1.00  0.97           C  
ATOM    659  N   GLY A  41     -17.466  17.386 -10.219  1.00  0.96           N  
ATOM    660  H   GLY A  41     -16.634  16.825 -10.099  1.00  0.96           H  
ATOM    661  CA  GLY A  41     -17.321  18.567 -11.059  1.00  0.96           C  
ATOM    662  HA2 GLY A  41     -18.298  18.874 -11.433  1.00  0.96           H  
ATOM    663  HA3 GLY A  41     -16.685  18.308 -11.905  1.00  0.96           H  
ATOM    664  C   GLY A  41     -16.683  19.766 -10.355  1.00  0.96           C  
ATOM    665  O   GLY A  41     -16.485  20.786 -11.013  1.00  0.96           O  
ATOM    666  N   ASP A  42     -16.386  19.682  -9.057  1.00  0.98           N  
ATOM    667  H   ASP A  42     -16.591  18.831  -8.552  1.00  0.98           H  
ATOM    668  CA  ASP A  42     -15.636  20.711  -8.336  1.00  0.98           C  
ATOM    669  HA  ASP A  42     -15.917  21.692  -8.719  1.00  0.98           H  
ATOM    670  C   ASP A  42     -14.122  20.570  -8.550  1.00  0.98           C  
ATOM    671  CB  ASP A  42     -15.973  20.695  -6.837  1.00  0.98           C  
ATOM    672  HB2 ASP A  42     -15.290  21.369  -6.320  1.00  0.98           H  
ATOM    673  HB3 ASP A  42     -15.794  19.695  -6.442  1.00  0.98           H  
ATOM    674  O   ASP A  42     -13.613  19.555  -9.035  1.00  0.98           O  
ATOM    675  CG  ASP A  42     -17.392  21.156  -6.492  1.00  0.98           C  
ATOM    676  OD1 ASP A  42     -18.082  21.754  -7.361  1.00  0.98           O  
ATOM    677  OD2 ASP A  42     -17.762  20.965  -5.307  1.00  0.98           O  
ATOM    678  N   LYS A  43     -13.395  21.617  -8.160  1.00  0.98           N  
ATOM    679  H   LYS A  43     -13.883  22.390  -7.731  1.00  0.98           H  
ATOM    680  CA  LYS A  43     -11.932  21.654  -8.157  1.00  0.98           C  
ATOM    681  HA  LYS A  43     -11.544  20.688  -8.479  1.00  0.98           H  
ATOM    682  C   LYS A  43     -11.418  21.901  -6.752  1.00  0.98           C  
ATOM    683  CB  LYS A  43     -11.422  22.735  -9.112  1.00  0.98           C  
ATOM    684  HB2 LYS A  43     -11.818  23.701  -8.798  1.00  0.98           H  
ATOM    685  HB3 LYS A  43     -10.334  22.769  -9.056  1.00  0.98           H  
ATOM    686  O   LYS A  43     -12.081  22.564  -5.958  1.00  0.98           O  
ATOM    687  CG  LYS A  43     -11.838  22.449 -10.557  1.00  0.98           C  
ATOM    688  HG2 LYS A  43     -12.924  22.417 -10.636  1.00  0.98           H  
ATOM    689  HG3 LYS A  43     -11.430  21.487 -10.866  1.00  0.98           H  
ATOM    690  CD  LYS A  43     -11.310  23.548 -11.476  1.00  0.98           C  
ATOM    691  HD2 LYS A  43     -10.223  23.577 -11.413  1.00  0.98           H  
ATOM    692  HD3 LYS A  43     -11.722  24.508 -11.163  1.00  0.98           H  
ATOM    693  CE  LYS A  43     -11.744  23.229 -12.905  1.00  0.98           C  
ATOM    694  HE2 LYS A  43     -12.831  23.152 -12.931  1.00  0.98           H  
ATOM    695  HE3 LYS A  43     -11.345  22.253 -13.180  1.00  0.98           H  
ATOM    696  NZ  LYS A  43     -11.266  24.271 -13.841  1.00  0.98           N  
ATOM    697  HZ1 LYS A  43     -11.639  25.173 -13.582  1.00  0.98           H  
ATOM    698  HZ2 LYS A  43     -10.257  24.310 -13.810  1.00  0.98           H  
ATOM    699  HZ3 LYS A  43     -11.554  24.041 -14.781  1.00  0.98           H  
ATOM    700  N   LEU A  44     -10.222  21.410  -6.461  1.00  0.98           N  
ATOM    701  H   LEU A  44      -9.735  20.883  -7.171  1.00  0.98           H  
ATOM    702  CA  LEU A  44      -9.537  21.691  -5.206  1.00  0.98           C  
ATOM    703  HA  LEU A  44     -10.107  22.431  -4.644  1.00  0.98           H  
ATOM    704  C   LEU A  44      -8.164  22.294  -5.481  1.00  0.98           C  
ATOM    705  CB  LEU A  44      -9.421  20.446  -4.317  1.00  0.98           C  
ATOM    706  HB2 LEU A  44      -8.863  19.683  -4.859  1.00  0.98           H  
ATOM    707  HB3 LEU A  44      -8.828  20.731  -3.448  1.00  0.98           H  
ATOM    708  O   LEU A  44      -7.450  21.870  -6.391  1.00  0.98           O  
ATOM    709  CG  LEU A  44     -10.734  19.824  -3.813  1.00  0.98           C  
ATOM    710  HG  LEU A  44     -11.417  20.610  -3.490  1.00  0.98           H  
ATOM    711  CD1 LEU A  44     -11.456  18.990  -4.873  1.00  0.98           C  
ATOM    712 HD11 LEU A  44     -12.211  18.370  -4.392  1.00  0.98           H  
ATOM    713 HD12 LEU A  44     -10.747  18.373  -5.425  1.00  0.98           H  
ATOM    714 HD13 LEU A  44     -11.985  19.638  -5.572  1.00  0.98           H  
ATOM    715  CD2 LEU A  44     -10.423  18.951  -2.596  1.00  0.98           C  
ATOM    716 HD21 LEU A  44     -11.342  18.499  -2.220  1.00  0.98           H  
ATOM    717 HD22 LEU A  44     -10.003  19.564  -1.800  1.00  0.98           H  
ATOM    718 HD23 LEU A  44      -9.710  18.172  -2.864  1.00  0.98           H  
ATOM    719  N   ILE A  45      -7.800  23.272  -4.661  1.00  0.98           N  
ATOM    720  H   ILE A  45      -8.471  23.577  -3.970  1.00  0.98           H  
ATOM    721  CA  ILE A  45      -6.477  23.880  -4.608  1.00  0.98           C  
ATOM    722  HA  ILE A  45      -5.814  23.379  -5.314  1.00  0.98           H  
ATOM    723  C   ILE A  45      -5.942  23.649  -3.199  1.00  0.98           C  
ATOM    724  CB  ILE A  45      -6.547  25.372  -5.001  1.00  0.98           C  
ATOM    725  HB  ILE A  45      -7.245  25.882  -4.337  1.00  0.98           H  
ATOM    726  O   ILE A  45      -6.450  24.228  -2.235  1.00  0.98           O  
ATOM    727  CG1 ILE A  45      -7.051  25.500  -6.459  1.00  0.98           C  
ATOM    728 HG12 ILE A  45      -8.049  25.066  -6.530  1.00  0.98           H  
ATOM    729 HG13 ILE A  45      -6.394  24.931  -7.116  1.00  0.98           H  
ATOM    730  CG2 ILE A  45      -5.160  26.021  -4.855  1.00  0.98           C  
ATOM    731 HG21 ILE A  45      -5.224  27.096  -5.024  1.00  0.98           H  
ATOM    732 HG22 ILE A  45      -4.763  25.876  -3.851  1.00  0.98           H  
ATOM    733 HG23 ILE A  45      -4.481  25.578  -5.584  1.00  0.98           H  
ATOM    734  CD1 ILE A  45      -7.151  26.933  -6.993  1.00  0.98           C  
ATOM    735 HD11 ILE A  45      -6.165  27.395  -7.057  1.00  0.98           H  
ATOM    736 HD12 ILE A  45      -7.800  27.522  -6.345  1.00  0.98           H  
ATOM    737 HD13 ILE A  45      -7.586  26.910  -7.992  1.00  0.98           H  
ATOM    738  N   VAL A  46      -4.931  22.790  -3.074  1.00  0.99           N  
ATOM    739  H   VAL A  46      -4.547  22.372  -3.910  1.00  0.99           H  
ATOM    740  CA  VAL A  46      -4.328  22.448  -1.782  1.00  0.99           C  
ATOM    741  HA  VAL A  46      -4.888  22.951  -0.994  1.00  0.99           H  
ATOM    742  C   VAL A  46      -2.901  22.972  -1.730  1.00  0.99           C  
ATOM    743  CB  VAL A  46      -4.404  20.943  -1.461  1.00  0.99           C  
ATOM    744  HB  VAL A  46      -3.738  20.382  -2.116  1.00  0.99           H  
ATOM    745  O   VAL A  46      -2.015  22.440  -2.394  1.00  0.99           O  
ATOM    746  CG1 VAL A  46      -3.963  20.740  -0.002  1.00  0.99           C  
ATOM    747 HG11 VAL A  46      -4.147  19.716   0.323  1.00  0.99           H  
ATOM    748 HG12 VAL A  46      -4.518  21.405   0.660  1.00  0.99           H  
ATOM    749 HG13 VAL A  46      -2.897  20.944   0.099  1.00  0.99           H  
ATOM    750  CG2 VAL A  46      -5.831  20.403  -1.647  1.00  0.99           C  
ATOM    751 HG21 VAL A  46      -6.550  21.031  -1.120  1.00  0.99           H  
ATOM    752 HG22 VAL A  46      -6.082  20.387  -2.708  1.00  0.99           H  
ATOM    753 HG23 VAL A  46      -5.903  19.383  -1.270  1.00  0.99           H  
ATOM    754  N   ASN A  47      -2.685  24.018  -0.933  1.00  0.99           N  
ATOM    755  H   ASN A  47      -3.462  24.376  -0.398  1.00  0.99           H  
ATOM    756  CA  ASN A  47      -1.358  24.550  -0.650  1.00  0.99           C  
ATOM    757  HA  ASN A  47      -0.733  24.465  -1.540  1.00  0.99           H  
ATOM    758  C   ASN A  47      -0.703  23.729   0.466  1.00  0.99           C  
ATOM    759  CB  ASN A  47      -1.473  26.039  -0.283  1.00  0.99           C  
ATOM    760  HB2 ASN A  47      -2.083  26.148   0.614  1.00  0.99           H  
ATOM    761  HB3 ASN A  47      -1.947  26.583  -1.100  1.00  0.99           H  
ATOM    762  O   ASN A  47      -1.111  23.816   1.629  1.00  0.99           O  
ATOM    763  CG  ASN A  47      -0.109  26.659  -0.031  1.00  0.99           C  
ATOM    764  ND2 ASN A  47      -0.052  27.820   0.575  1.00  0.99           N  
ATOM    765 HD21 ASN A  47      -0.895  28.320   0.819  1.00  0.99           H  
ATOM    766 HD22 ASN A  47       0.876  28.210   0.654  1.00  0.99           H  
ATOM    767  OD1 ASN A  47       0.924  26.119  -0.376  1.00  0.99           O  
ATOM    768  N   VAL A  48       0.290  22.919   0.114  1.00  0.99           N  
ATOM    769  H   VAL A  48       0.606  22.931  -0.845  1.00  0.99           H  
ATOM    770  CA  VAL A  48       1.047  22.096   1.057  1.00  0.99           C  
ATOM    771  HA  VAL A  48       0.443  21.920   1.948  1.00  0.99           H  
ATOM    772  C   VAL A  48       2.302  22.850   1.459  1.00  0.99           C  
ATOM    773  CB  VAL A  48       1.390  20.725   0.456  1.00  0.99           C  
ATOM    774  HB  VAL A  48       1.989  20.856  -0.445  1.00  0.99           H  
ATOM    775  O   VAL A  48       3.132  23.153   0.615  1.00  0.99           O  
ATOM    776  CG1 VAL A  48       2.169  19.856   1.454  1.00  0.99           C  
ATOM    777 HG11 VAL A  48       1.610  19.758   2.384  1.00  0.99           H  
ATOM    778 HG12 VAL A  48       2.335  18.866   1.028  1.00  0.99           H  
ATOM    779 HG13 VAL A  48       3.142  20.301   1.659  1.00  0.99           H  
ATOM    780  CG2 VAL A  48       0.108  19.973   0.087  1.00  0.99           C  
ATOM    781 HG21 VAL A  48      -0.493  19.783   0.977  1.00  0.99           H  
ATOM    782 HG22 VAL A  48      -0.480  20.549  -0.627  1.00  0.99           H  
ATOM    783 HG23 VAL A  48       0.371  19.021  -0.374  1.00  0.99           H  
ATOM    784  N   ILE A  49       2.448  23.125   2.751  1.00  0.99           N  
ATOM    785  H   ILE A  49       1.727  22.800   3.379  1.00  0.99           H  
ATOM    786  CA  ILE A  49       3.599  23.811   3.340  1.00  0.99           C  
ATOM    787  HA  ILE A  49       4.272  24.151   2.553  1.00  0.99           H  
ATOM    788  C   ILE A  49       4.339  22.797   4.206  1.00  0.99           C  
ATOM    789  CB  ILE A  49       3.147  25.042   4.156  1.00  0.99           C  
ATOM    790  HB  ILE A  49       2.563  24.691   5.006  1.00  0.99           H  
ATOM    791  O   ILE A  49       3.773  22.279   5.179  1.00  0.99           O  
ATOM    792  CG1 ILE A  49       2.260  25.998   3.323  1.00  0.99           C  
ATOM    793 HG12 ILE A  49       1.430  25.445   2.882  1.00  0.99           H  
ATOM    794 HG13 ILE A  49       2.845  26.424   2.508  1.00  0.99           H  
ATOM    795  CG2 ILE A  49       4.389  25.780   4.686  1.00  0.99           C  
ATOM    796 HG21 ILE A  49       4.960  26.197   3.856  1.00  0.99           H  
ATOM    797 HG22 ILE A  49       4.108  26.585   5.365  1.00  0.99           H  
ATOM    798 HG23 ILE A  49       5.041  25.099   5.232  1.00  0.99           H  
ATOM    799  CD1 ILE A  49       1.637  27.134   4.145  1.00  0.99           C  
ATOM    800 HD11 ILE A  49       2.409  27.819   4.496  1.00  0.99           H  
ATOM    801 HD12 ILE A  49       1.093  26.723   4.995  1.00  0.99           H  
ATOM    802 HD13 ILE A  49       0.943  27.690   3.515  1.00  0.99           H  
ATOM    803  N   ASN A  50       5.588  22.497   3.861  1.00  0.99           N  
ATOM    804  H   ASN A  50       6.034  22.992   3.102  1.00  0.99           H  
ATOM    805  CA  ASN A  50       6.372  21.508   4.580  1.00  0.99           C  
ATOM    806  HA  ASN A  50       5.686  20.776   5.006  1.00  0.99           H  
ATOM    807  C   ASN A  50       7.139  22.139   5.752  1.00  0.99           C  
ATOM    808  CB  ASN A  50       7.271  20.738   3.605  1.00  0.99           C  
ATOM    809  HB2 ASN A  50       6.679  20.342   2.780  1.00  0.99           H  
ATOM    810  HB3 ASN A  50       8.028  21.410   3.199  1.00  0.99           H  
ATOM    811  O   ASN A  50       8.282  22.558   5.610  1.00  0.99           O  
ATOM    812  CG  ASN A  50       7.953  19.578   4.306  1.00  0.99           C  
ATOM    813  ND2 ASN A  50       8.846  18.899   3.639  1.00  0.99           N  
ATOM    814 HD21 ASN A  50       9.057  19.105   2.673  1.00  0.99           H  
ATOM    815 HD22 ASN A  50       9.262  18.105   4.106  1.00  0.99           H  
ATOM    816  OD1 ASN A  50       7.643  19.240   5.443  1.00  0.99           O  
ATOM    817  N   ASN A  51       6.524  22.162   6.936  1.00  0.98           N  
ATOM    818  H   ASN A  51       5.601  21.757   7.003  1.00  0.98           H  
ATOM    819  CA  ASN A  51       7.171  22.597   8.181  1.00  0.98           C  
ATOM    820  HA  ASN A  51       7.979  23.285   7.935  1.00  0.98           H  
ATOM    821  C   ASN A  51       7.818  21.426   8.949  1.00  0.98           C  
ATOM    822  CB  ASN A  51       6.159  23.349   9.068  1.00  0.98           C  
ATOM    823  HB2 ASN A  51       6.648  23.617  10.004  1.00  0.98           H  
ATOM    824  HB3 ASN A  51       5.317  22.697   9.302  1.00  0.98           H  
ATOM    825  O   ASN A  51       8.121  21.561  10.137  1.00  0.98           O  
ATOM    826  CG  ASN A  51       5.629  24.634   8.475  1.00  0.98           C  
ATOM    827  ND2 ASN A  51       4.619  25.210   9.083  1.00  0.98           N  
ATOM    828 HD21 ASN A  51       4.329  24.858   9.983  1.00  0.98           H  
ATOM    829 HD22 ASN A  51       4.430  26.134   8.721  1.00  0.98           H  
ATOM    830  OD1 ASN A  51       6.109  25.189   7.512  1.00  0.98           O  
ATOM    831  N   ALA A  52       7.956  20.254   8.326  1.00  0.97           N  
ATOM    832  H   ALA A  52       7.756  20.206   7.337  1.00  0.97           H  
ATOM    833  CA  ALA A  52       8.627  19.105   8.913  1.00  0.97           C  
ATOM    834  HA  ALA A  52       8.642  19.211   9.998  1.00  0.97           H  
ATOM    835  C   ALA A  52      10.085  19.023   8.447  1.00  0.97           C  
ATOM    836  CB  ALA A  52       7.832  17.840   8.579  1.00  0.97           C  
ATOM    837  HB1 ALA A  52       8.309  16.977   9.043  1.00  0.97           H  
ATOM    838  HB2 ALA A  52       7.805  17.688   7.500  1.00  0.97           H  
ATOM    839  HB3 ALA A  52       6.814  17.938   8.958  1.00  0.97           H  
ATOM    840  O   ALA A  52      10.482  19.647   7.471  1.00  0.97           O  
ATOM    841  N   ASN A  53      10.875  18.188   9.123  1.00  0.96           N  
ATOM    842  H   ASN A  53      10.494  17.720   9.933  1.00  0.96           H  
ATOM    843  CA  ASN A  53      12.290  17.969   8.799  1.00  0.96           C  
ATOM    844  HA  ASN A  53      12.690  18.877   8.349  1.00  0.96           H  
ATOM    845  C   ASN A  53      12.502  16.847   7.765  1.00  0.96           C  
ATOM    846  CB  ASN A  53      13.068  17.702  10.099  1.00  0.96           C  
ATOM    847  HB2 ASN A  53      14.115  17.523   9.852  1.00  0.96           H  
ATOM    848  HB3 ASN A  53      12.677  16.805  10.579  1.00  0.96           H  
ATOM    849  O   ASN A  53      13.609  16.333   7.636  1.00  0.96           O  
ATOM    850  CG  ASN A  53      13.038  18.856  11.083  1.00  0.96           C  
ATOM    851  ND2 ASN A  53      13.471  18.625  12.298  1.00  0.96           N  
ATOM    852 HD21 ASN A  53      13.962  17.766  12.498  1.00  0.96           H  
ATOM    853 HD22 ASN A  53      13.551  19.452  12.873  1.00  0.96           H  
ATOM    854  OD1 ASN A  53      12.621  19.963  10.809  1.00  0.96           O  
ATOM    855  N   TYR A  54      11.442  16.425   7.076  1.00  0.96           N  
ATOM    856  H   TYR A  54      10.600  16.981   7.111  1.00  0.96           H  
ATOM    857  CA  TYR A  54      11.476  15.343   6.096  1.00  0.96           C  
ATOM    858  HA  TYR A  54      12.504  15.021   5.933  1.00  0.96           H  
ATOM    859  C   TYR A  54      10.920  15.841   4.772  1.00  0.96           C  
ATOM    860  CB  TYR A  54      10.667  14.132   6.584  1.00  0.96           C  
ATOM    861  HB2 TYR A  54       9.626  14.430   6.712  1.00  0.96           H  
ATOM    862  HB3 TYR A  54      10.685  13.366   5.809  1.00  0.96           H  
ATOM    863  O   TYR A  54       9.961  16.610   4.755  1.00  0.96           O  
ATOM    864  CG  TYR A  54      11.168  13.521   7.877  1.00  0.96           C  
ATOM    865  CD1 TYR A  54      12.140  12.502   7.857  1.00  0.96           C  
ATOM    866  HD1 TYR A  54      12.534  12.148   6.916  1.00  0.96           H  
ATOM    867  CD2 TYR A  54      10.664  13.985   9.104  1.00  0.96           C  
ATOM    868  HD2 TYR A  54       9.949  14.795   9.101  1.00  0.96           H  
ATOM    869  CE1 TYR A  54      12.598  11.943   9.066  1.00  0.96           C  
ATOM    870  HE1 TYR A  54      13.347  11.165   9.062  1.00  0.96           H  
ATOM    871  CE2 TYR A  54      11.108  13.425  10.315  1.00  0.96           C  
ATOM    872  HE2 TYR A  54      10.709  13.780  11.254  1.00  0.96           H  
ATOM    873  OH  TYR A  54      12.517  11.873  11.464  1.00  0.96           O  
ATOM    874  HH  TYR A  54      12.203  12.375  12.220  1.00  0.96           H  
ATOM    875  CZ  TYR A  54      12.081  12.403  10.294  1.00  0.96           C  
ATOM    876  N   ASN A  55      11.494  15.358   3.677  1.00  0.97           N  
ATOM    877  H   ASN A  55      12.290  14.745   3.776  1.00  0.97           H  
ATOM    878  CA  ASN A  55      10.914  15.494   2.348  1.00  0.97           C  
ATOM    879  HA  ASN A  55      10.826  16.549   2.091  1.00  0.97           H  
ATOM    880  C   ASN A  55       9.514  14.873   2.313  1.00  0.97           C  
ATOM    881  CB  ASN A  55      11.851  14.796   1.356  1.00  0.97           C  
ATOM    882  HB2 ASN A  55      11.318  14.599   0.426  1.00  0.97           H  
ATOM    883  HB3 ASN A  55      12.146  13.822   1.748  1.00  0.97           H  
ATOM    884  O   ASN A  55       9.272  13.837   2.938  1.00  0.97           O  
ATOM    885  CG  ASN A  55      13.098  15.598   1.042  1.00  0.97           C  
ATOM    886  ND2 ASN A  55      13.977  15.045   0.243  1.00  0.97           N  
ATOM    887 HD21 ASN A  55      14.806  15.583   0.034  1.00  0.97           H  
ATOM    888 HD22 ASN A  55      13.779  14.155  -0.192  1.00  0.97           H  
ATOM    889  OD1 ASN A  55      13.310  16.705   1.511  1.00  0.97           O  
ATOM    890  N   ILE A  56       8.595  15.509   1.590  1.00  0.98           N  
ATOM    891  H   ILE A  56       8.832  16.376   1.130  1.00  0.98           H  
ATOM    892  CA  ILE A  56       7.216  15.036   1.510  1.00  0.98           C  
ATOM    893  HA  ILE A  56       7.231  13.954   1.643  1.00  0.98           H  
ATOM    894  C   ILE A  56       6.614  15.304   0.135  1.00  0.98           C  
ATOM    895  CB  ILE A  56       6.387  15.652   2.665  1.00  0.98           C  
ATOM    896  HB  ILE A  56       7.003  15.621   3.564  1.00  0.98           H  
ATOM    897  O   ILE A  56       6.843  16.338  -0.489  1.00  0.98           O  
ATOM    898  CG1 ILE A  56       5.085  14.889   2.990  1.00  0.98           C  
ATOM    899 HG12 ILE A  56       4.510  15.477   3.706  1.00  0.98           H  
ATOM    900 HG13 ILE A  56       4.476  14.770   2.094  1.00  0.98           H  
ATOM    901  CG2 ILE A  56       6.059  17.131   2.413  1.00  0.98           C  
ATOM    902 HG21 ILE A  56       5.752  17.601   3.348  1.00  0.98           H  
ATOM    903 HG22 ILE A  56       6.950  17.650   2.059  1.00  0.98           H  
ATOM    904 HG23 ILE A  56       5.270  17.234   1.667  1.00  0.98           H  
ATOM    905  CD1 ILE A  56       5.338  13.518   3.628  1.00  0.98           C  
ATOM    906 HD11 ILE A  56       6.056  13.608   4.443  1.00  0.98           H  
ATOM    907 HD12 ILE A  56       4.403  13.134   4.034  1.00  0.98           H  
ATOM    908 HD13 ILE A  56       5.719  12.819   2.883  1.00  0.98           H  
ATOM    909  N   THR A  57       5.776  14.383  -0.304  1.00  0.98           N  
ATOM    910  H   THR A  57       5.725  13.504   0.190  1.00  0.98           H  
ATOM    911  CA  THR A  57       4.839  14.556  -1.411  1.00  0.98           C  
ATOM    912  HA  THR A  57       4.739  15.612  -1.662  1.00  0.98           H  
ATOM    913  C   THR A  57       3.480  14.029  -0.979  1.00  0.98           C  
ATOM    914  CB  THR A  57       5.294  13.808  -2.659  1.00  0.98           C  
ATOM    915  HB  THR A  57       4.521  13.969  -3.410  1.00  0.98           H  
ATOM    916  O   THR A  57       3.412  13.198  -0.071  1.00  0.98           O  
ATOM    917  CG2 THR A  57       6.630  14.298  -3.204  1.00  0.98           C  
ATOM    918 HG21 THR A  57       7.433  14.045  -2.512  1.00  0.98           H  
ATOM    919 HG22 THR A  57       6.589  15.377  -3.354  1.00  0.98           H  
ATOM    920 HG23 THR A  57       6.818  13.815  -4.163  1.00  0.98           H  
ATOM    921  OG1 THR A  57       5.410  12.436  -2.370  1.00  0.98           O  
ATOM    922  HG1 THR A  57       6.247  12.284  -1.926  1.00  0.98           H  
ATOM    923  N   LEU A  58       2.399  14.513  -1.590  1.00  0.99           N  
ATOM    924  H   LEU A  58       2.518  15.089  -2.412  1.00  0.99           H  
ATOM    925  CA  LEU A  58       1.043  14.032  -1.330  1.00  0.99           C  
ATOM    926  HA  LEU A  58       1.077  13.189  -0.640  1.00  0.99           H  
ATOM    927  C   LEU A  58       0.418  13.534  -2.628  1.00  0.99           C  
ATOM    928  CB  LEU A  58       0.154  15.125  -0.715  1.00  0.99           C  
ATOM    929  HB2 LEU A  58      -0.840  14.700  -0.578  1.00  0.99           H  
ATOM    930  HB3 LEU A  58       0.063  15.937  -1.436  1.00  0.99           H  
ATOM    931  O   LEU A  58       0.515  14.201  -3.652  1.00  0.99           O  
ATOM    932  CG  LEU A  58       0.614  15.716   0.626  1.00  0.99           C  
ATOM    933  HG  LEU A  58       1.525  16.295   0.476  1.00  0.99           H  
ATOM    934  CD1 LEU A  58      -0.481  16.647   1.144  1.00  0.99           C  
ATOM    935 HD11 LEU A  58      -1.331  16.058   1.487  1.00  0.99           H  
ATOM    936 HD12 LEU A  58      -0.825  17.299   0.341  1.00  0.99           H  
ATOM    937 HD13 LEU A  58      -0.088  17.248   1.964  1.00  0.99           H  
ATOM    938  CD2 LEU A  58       0.848  14.680   1.726  1.00  0.99           C  
ATOM    939 HD21 LEU A  58       1.750  14.109   1.507  1.00  0.99           H  
ATOM    940 HD22 LEU A  58       0.995  15.179   2.684  1.00  0.99           H  
ATOM    941 HD23 LEU A  58      -0.003  14.001   1.791  1.00  0.99           H  
ATOM    942  N   HIS A  59      -0.268  12.403  -2.543  1.00  0.98           N  
ATOM    943  H   HIS A  59      -0.306  11.936  -1.648  1.00  0.98           H  
ATOM    944  CA  HIS A  59      -1.024  11.791  -3.618  1.00  0.98           C  
ATOM    945  HA  HIS A  59      -0.849  12.359  -4.532  1.00  0.98           H  
ATOM    946  C   HIS A  59      -2.530  11.837  -3.337  1.00  0.98           C  
ATOM    947  CB  HIS A  59      -0.513  10.364  -3.842  1.00  0.98           C  
ATOM    948  HB2 HIS A  59       0.535  10.405  -4.138  1.00  0.98           H  
ATOM    949  HB3 HIS A  59      -0.596   9.797  -2.915  1.00  0.98           H  
ATOM    950  O   HIS A  59      -2.973  11.717  -2.190  1.00  0.98           O  
ATOM    951  CG  HIS A  59      -1.278   9.653  -4.923  1.00  0.98           C  
ATOM    952  CD2 HIS A  59      -2.046   8.529  -4.788  1.00  0.98           C  
ATOM    953  HD2 HIS A  59      -2.185   7.941  -3.892  1.00  0.98           H  
ATOM    954  ND1 HIS A  59      -1.413  10.080  -6.223  1.00  0.98           N  
ATOM    955  HD1 HIS A  59      -0.941  10.862  -6.656  1.00  0.98           H  
ATOM    956  CE1 HIS A  59      -2.239   9.242  -6.861  1.00  0.98           C  
ATOM    957  HE1 HIS A  59      -2.506   9.305  -7.905  1.00  0.98           H  
ATOM    958  NE2 HIS A  59      -2.669   8.300  -6.015  1.00  0.98           N  
ATOM    959  N   TRP A  60      -3.316  11.998  -4.401  1.00  0.98           N  
ATOM    960  H   TRP A  60      -2.862  11.995  -5.304  1.00  0.98           H  
ATOM    961  CA  TRP A  60      -4.777  12.105  -4.385  1.00  0.98           C  
ATOM    962  HA  TRP A  60      -5.118  12.233  -3.357  1.00  0.98           H  
ATOM    963  C   TRP A  60      -5.386  10.811  -4.908  1.00  0.98           C  
ATOM    964  CB  TRP A  60      -5.218  13.336  -5.184  1.00  0.98           C  
ATOM    965  HB2 TRP A  60      -6.285  13.497  -5.034  1.00  0.98           H  
ATOM    966  HB3 TRP A  60      -5.047  13.154  -6.245  1.00  0.98           H  
ATOM    967  O   TRP A  60      -5.944  10.767  -6.005  1.00  0.98           O  
ATOM    968  CG  TRP A  60      -4.478  14.571  -4.807  1.00  0.98           C  
ATOM    969  CD1 TRP A  60      -3.387  15.039  -5.448  1.00  0.98           C  
ATOM    970  HD1 TRP A  60      -2.936  14.577  -6.313  1.00  0.98           H  
ATOM    971  CD2 TRP A  60      -4.615  15.381  -3.607  1.00  0.98           C  
ATOM    972  CE2 TRP A  60      -3.564  16.347  -3.596  1.00  0.98           C  
ATOM    973  CE3 TRP A  60      -5.496  15.365  -2.507  1.00  0.98           C  
ATOM    974  HE3 TRP A  60      -6.290  14.634  -2.482  1.00  0.98           H  
ATOM    975  NE1 TRP A  60      -2.854  16.097  -4.746  1.00  0.98           N  
ATOM    976  HE1 TRP A  60      -1.939  16.472  -4.954  1.00  0.98           H  
ATOM    977  CH2 TRP A  60      -4.273  17.194  -1.451  1.00  0.98           C  
ATOM    978  HH2 TRP A  60      -4.111  17.824  -0.590  1.00  0.98           H  
ATOM    979  CZ2 TRP A  60      -3.394  17.255  -2.543  1.00  0.98           C  
ATOM    980  HZ2 TRP A  60      -2.559  17.940  -2.543  1.00  0.98           H  
ATOM    981  CZ3 TRP A  60      -5.318  16.256  -1.435  1.00  0.98           C  
ATOM    982  HZ3 TRP A  60      -5.953  16.175  -0.566  1.00  0.98           H  
ATOM    983  N   HIS A  61      -5.227   9.753  -4.120  1.00  0.97           N  
ATOM    984  H   HIS A  61      -4.773   9.890  -3.228  1.00  0.97           H  
ATOM    985  CA  HIS A  61      -5.597   8.391  -4.479  1.00  0.97           C  
ATOM    986  HA  HIS A  61      -4.931   8.030  -5.264  1.00  0.97           H  
ATOM    987  C   HIS A  61      -7.026   8.302  -4.994  1.00  0.97           C  
ATOM    988  CB  HIS A  61      -5.406   7.487  -3.262  1.00  0.97           C  
ATOM    989  HB2 HIS A  61      -6.159   7.712  -2.507  1.00  0.97           H  
ATOM    990  HB3 HIS A  61      -4.423   7.674  -2.830  1.00  0.97           H  
ATOM    991  O   HIS A  61      -7.972   8.543  -4.251  1.00  0.97           O  
ATOM    992  CG  HIS A  61      -5.473   6.038  -3.646  1.00  0.97           C  
ATOM    993  CD2 HIS A  61      -6.548   5.372  -4.166  1.00  0.97           C  
ATOM    994  HD2 HIS A  61      -7.540   5.770  -4.323  1.00  0.97           H  
ATOM    995  ND1 HIS A  61      -4.381   5.187  -3.618  1.00  0.97           N  
ATOM    996  CE1 HIS A  61      -4.793   4.054  -4.193  1.00  0.97           C  
ATOM    997  HE1 HIS A  61      -4.158   3.209  -4.415  1.00  0.97           H  
ATOM    998  NE2 HIS A  61      -6.091   4.126  -4.518  1.00  0.97           N  
ATOM    999  HE2 HIS A  61      -6.605   3.385  -4.973  1.00  0.97           H  
ATOM   1000  N   GLY A  62      -7.185   7.904  -6.255  1.00  0.96           N  
ATOM   1001  H   GLY A  62      -6.347   7.735  -6.792  1.00  0.96           H  
ATOM   1002  CA  GLY A  62      -8.484   7.777  -6.919  1.00  0.96           C  
ATOM   1003  HA2 GLY A  62      -8.456   6.893  -7.556  1.00  0.96           H  
ATOM   1004  HA3 GLY A  62      -9.267   7.627  -6.176  1.00  0.96           H  
ATOM   1005  C   GLY A  62      -8.890   8.974  -7.785  1.00  0.96           C  
ATOM   1006  O   GLY A  62      -9.813   8.842  -8.585  1.00  0.96           O  
ATOM   1007  N   ALA A  63      -8.201  10.115  -7.688  1.00  0.97           N  
ATOM   1008  H   ALA A  63      -7.419  10.165  -7.052  1.00  0.97           H  
ATOM   1009  CA  ALA A  63      -8.410  11.245  -8.591  1.00  0.97           C  
ATOM   1010  HA  ALA A  63      -9.470  11.301  -8.840  1.00  0.97           H  
ATOM   1011  C   ALA A  63      -7.624  11.046  -9.895  1.00  0.97           C  
ATOM   1012  CB  ALA A  63      -8.032  12.554  -7.886  1.00  0.97           C  
ATOM   1013  HB1 ALA A  63      -8.581  12.639  -6.949  1.00  0.97           H  
ATOM   1014  HB2 ALA A  63      -6.961  12.564  -7.683  1.00  0.97           H  
ATOM   1015  HB3 ALA A  63      -8.283  13.399  -8.527  1.00  0.97           H  
ATOM   1016  O   ALA A  63      -6.411  10.852  -9.887  1.00  0.97           O  
ATOM   1017  N   ARG A  64      -8.295  11.157 -11.044  1.00  0.96           N  
ATOM   1018  H   ARG A  64      -9.295  11.283 -10.994  1.00  0.96           H  
ATOM   1019  CA  ARG A  64      -7.671  10.892 -12.350  1.00  0.96           C  
ATOM   1020  HA  ARG A  64      -7.109   9.961 -12.282  1.00  0.96           H  
ATOM   1021  C   ARG A  64      -6.657  11.937 -12.797  1.00  0.96           C  
ATOM   1022  CB  ARG A  64      -8.757  10.745 -13.414  1.00  0.96           C  
ATOM   1023  HB2 ARG A  64      -9.435  11.598 -13.375  1.00  0.96           H  
ATOM   1024  HB3 ARG A  64      -8.268  10.742 -14.388  1.00  0.96           H  
ATOM   1025  O   ARG A  64      -5.884  11.659 -13.704  1.00  0.96           O  
ATOM   1026  CG  ARG A  64      -9.554   9.443 -13.240  1.00  0.96           C  
ATOM   1027  HG2 ARG A  64      -8.872   8.602 -13.112  1.00  0.96           H  
ATOM   1028  HG3 ARG A  64     -10.186   9.509 -12.354  1.00  0.96           H  
ATOM   1029  CD  ARG A  64     -10.433   9.191 -14.468  1.00  0.96           C  
ATOM   1030  HD2 ARG A  64     -11.076  10.058 -14.615  1.00  0.96           H  
ATOM   1031  HD3 ARG A  64     -11.046   8.310 -14.278  1.00  0.96           H  
ATOM   1032  NE  ARG A  64      -9.602   8.965 -15.665  1.00  0.96           N  
ATOM   1033  HE  ARG A  64      -8.609   8.889 -15.497  1.00  0.96           H  
ATOM   1034  NH1 ARG A  64     -11.277   8.799 -17.213  1.00  0.96           N  
ATOM   1035 HH11 ARG A  64     -11.900   8.643 -16.434  1.00  0.96           H  
ATOM   1036 HH12 ARG A  64     -11.549   8.502 -18.139  1.00  0.96           H  
ATOM   1037  NH2 ARG A  64      -9.115   8.673 -17.844  1.00  0.96           N  
ATOM   1038 HH21 ARG A  64      -9.330   8.530 -18.821  1.00  0.96           H  
ATOM   1039 HH22 ARG A  64      -8.148   8.559 -17.576  1.00  0.96           H  
ATOM   1040  CZ  ARG A  64     -10.010   8.812 -16.907  1.00  0.96           C  
ATOM   1041  N   GLN A  65      -6.697  13.155 -12.256  1.00  0.95           N  
ATOM   1042  H   GLN A  65      -7.323  13.289 -11.474  1.00  0.95           H  
ATOM   1043  CA  GLN A  65      -5.783  14.241 -12.644  1.00  0.95           C  
ATOM   1044  HA  GLN A  65      -6.192  15.171 -12.250  1.00  0.95           H  
ATOM   1045  C   GLN A  65      -5.694  14.440 -14.173  1.00  0.95           C  
ATOM   1046  CB  GLN A  65      -4.399  14.016 -12.003  1.00  0.95           C  
ATOM   1047  HB2 GLN A  65      -3.712  14.787 -12.352  1.00  0.95           H  
ATOM   1048  HB3 GLN A  65      -4.005  13.052 -12.324  1.00  0.95           H  
ATOM   1049  O   GLN A  65      -4.610  14.522 -14.749  1.00  0.95           O  
ATOM   1050  CG  GLN A  65      -4.404  14.050 -10.472  1.00  0.95           C  
ATOM   1051  HG2 GLN A  65      -3.405  13.794 -10.120  1.00  0.95           H  
ATOM   1052  HG3 GLN A  65      -5.088  13.295 -10.085  1.00  0.95           H  
ATOM   1053  CD  GLN A  65      -4.770  15.411  -9.892  1.00  0.95           C  
ATOM   1054  NE2 GLN A  65      -4.986  15.478  -8.602  1.00  0.95           N  
ATOM   1055 HE21 GLN A  65      -5.038  16.405  -8.206  1.00  0.95           H  
ATOM   1056 HE22 GLN A  65      -4.773  14.673  -8.030  1.00  0.95           H  
ATOM   1057  OE1 GLN A  65      -4.895  16.426 -10.564  1.00  0.95           O  
ATOM   1058  N   ILE A  66      -6.843  14.478 -14.864  1.00  0.96           N  
ATOM   1059  H   ILE A  66      -7.698  14.372 -14.337  1.00  0.96           H  
ATOM   1060  CA  ILE A  66      -6.891  14.457 -16.337  1.00  0.96           C  
ATOM   1061  HA  ILE A  66      -6.446  13.512 -16.652  1.00  0.96           H  
ATOM   1062  C   ILE A  66      -6.046  15.595 -16.939  1.00  0.96           C  
ATOM   1063  CB  ILE A  66      -8.349  14.476 -16.860  1.00  0.96           C  
ATOM   1064  HB  ILE A  66      -8.837  15.380 -16.495  1.00  0.96           H  
ATOM   1065  O   ILE A  66      -6.422  16.765 -16.829  1.00  0.96           O  
ATOM   1066  CG1 ILE A  66      -9.129  13.257 -16.307  1.00  0.96           C  
ATOM   1067 HG12 ILE A  66      -8.517  12.362 -16.420  1.00  0.96           H  
ATOM   1068 HG13 ILE A  66      -9.292  13.411 -15.241  1.00  0.96           H  
ATOM   1069  CG2 ILE A  66      -8.375  14.518 -18.402  1.00  0.96           C  
ATOM   1070 HG21 ILE A  66      -9.397  14.504 -18.780  1.00  0.96           H  
ATOM   1071 HG22 ILE A  66      -7.907  15.432 -18.767  1.00  0.96           H  
ATOM   1072 HG23 ILE A  66      -7.841  13.656 -18.802  1.00  0.96           H  
ATOM   1073  CD1 ILE A  66     -10.496  12.969 -16.946  1.00  0.96           C  
ATOM   1074 HD11 ILE A  66     -11.034  12.250 -16.328  1.00  0.96           H  
ATOM   1075 HD12 ILE A  66     -11.093  13.876 -17.043  1.00  0.96           H  
ATOM   1076 HD13 ILE A  66     -10.356  12.529 -17.934  1.00  0.96           H  
ATOM   1077  N   ARG A  67      -4.967  15.225 -17.648  1.00  0.97           N  
ATOM   1078  H   ARG A  67      -4.764  14.236 -17.629  1.00  0.97           H  
ATOM   1079  CA  ARG A  67      -3.929  16.071 -18.277  1.00  0.97           C  
ATOM   1080  HA  ARG A  67      -3.256  15.405 -18.816  1.00  0.97           H  
ATOM   1081  C   ARG A  67      -3.024  16.832 -17.307  1.00  0.97           C  
ATOM   1082  CB  ARG A  67      -4.543  17.055 -19.281  1.00  0.97           C  
ATOM   1083  HB2 ARG A  67      -3.741  17.584 -19.794  1.00  0.97           H  
ATOM   1084  HB3 ARG A  67      -5.099  17.803 -18.714  1.00  0.97           H  
ATOM   1085  O   ARG A  67      -2.222  17.643 -17.768  1.00  0.97           O  
ATOM   1086  CG  ARG A  67      -5.450  16.433 -20.350  1.00  0.97           C  
ATOM   1087  HG2 ARG A  67      -6.001  15.577 -19.959  1.00  0.97           H  
ATOM   1088  HG3 ARG A  67      -4.848  16.094 -21.193  1.00  0.97           H  
ATOM   1089  CD  ARG A  67      -6.451  17.495 -20.802  1.00  0.97           C  
ATOM   1090  HD2 ARG A  67      -7.147  17.032 -21.502  1.00  0.97           H  
ATOM   1091  HD3 ARG A  67      -7.016  17.826 -19.931  1.00  0.97           H  
ATOM   1092  NE  ARG A  67      -5.753  18.638 -21.418  1.00  0.97           N  
ATOM   1093  HE  ARG A  67      -4.786  18.483 -21.666  1.00  0.97           H  
ATOM   1094  NH1 ARG A  67      -7.471  20.152 -21.390  1.00  0.97           N  
ATOM   1095 HH11 ARG A  67      -8.089  19.385 -21.164  1.00  0.97           H  
ATOM   1096 HH12 ARG A  67      -7.806  21.096 -21.520  1.00  0.97           H  
ATOM   1097  NH2 ARG A  67      -5.422  20.780 -22.043  1.00  0.97           N  
ATOM   1098 HH21 ARG A  67      -4.489  20.501 -22.311  1.00  0.97           H  
ATOM   1099 HH22 ARG A  67      -5.742  21.721 -22.221  1.00  0.97           H  
ATOM   1100  CZ  ARG A  67      -6.220  19.852 -21.608  1.00  0.97           C  
ATOM   1101  N   ASN A  68      -3.157  16.616 -16.002  1.00  0.98           N  
ATOM   1102  H   ASN A  68      -3.777  15.877 -15.701  1.00  0.98           H  
ATOM   1103  CA  ASN A  68      -2.400  17.311 -14.964  1.00  0.98           C  
ATOM   1104  HA  ASN A  68      -1.651  17.947 -15.438  1.00  0.98           H  
ATOM   1105  C   ASN A  68      -1.607  16.341 -14.065  1.00  0.98           C  
ATOM   1106  CB  ASN A  68      -3.344  18.232 -14.168  1.00  0.98           C  
ATOM   1107  HB2 ASN A  68      -3.899  18.881 -14.846  1.00  0.98           H  
ATOM   1108  HB3 ASN A  68      -4.048  17.623 -13.600  1.00  0.98           H  
ATOM   1109  O   ASN A  68      -1.805  16.338 -12.850  1.00  0.98           O  
ATOM   1110  CG  ASN A  68      -2.554  19.110 -13.209  1.00  0.98           C  
ATOM   1111  ND2 ASN A  68      -3.108  19.467 -12.077  1.00  0.98           N  
ATOM   1112 HD21 ASN A  68      -3.951  19.019 -11.748  1.00  0.98           H  
ATOM   1113 HD22 ASN A  68      -2.485  19.845 -11.377  1.00  0.98           H  
ATOM   1114  OD1 ASN A  68      -1.428  19.496 -13.483  1.00  0.98           O  
ATOM   1115  N   PRO A  69      -0.679  15.541 -14.621  1.00  0.98           N  
ATOM   1116  CA  PRO A  69       0.156  14.649 -13.814  1.00  0.98           C  
ATOM   1117  HA  PRO A  69      -0.470  13.966 -13.240  1.00  0.98           H  
ATOM   1118  C   PRO A  69       1.053  15.409 -12.825  1.00  0.98           C  
ATOM   1119  CB  PRO A  69       0.981  13.847 -14.819  1.00  0.98           C  
ATOM   1120  HB2 PRO A  69       1.951  13.548 -14.423  1.00  0.98           H  
ATOM   1121  HB3 PRO A  69       0.426  12.962 -15.132  1.00  0.98           H  
ATOM   1122  O   PRO A  69       1.469  14.842 -11.826  1.00  0.98           O  
ATOM   1123  CG  PRO A  69       1.103  14.811 -15.989  1.00  0.98           C  
ATOM   1124  HG2 PRO A  69       1.283  14.271 -16.918  1.00  0.98           H  
ATOM   1125  HG3 PRO A  69       1.894  15.536 -15.796  1.00  0.98           H  
ATOM   1126  CD  PRO A  69      -0.242  15.524 -16.007  1.00  0.98           C  
ATOM   1127  HD2 PRO A  69      -0.122  16.534 -16.398  1.00  0.98           H  
ATOM   1128  HD3 PRO A  69      -0.947  14.951 -16.610  1.00  0.98           H  
ATOM   1129  N   TRP A  70       1.305  16.709 -13.034  1.00  0.98           N  
ATOM   1130  H   TRP A  70       0.980  17.138 -13.888  1.00  0.98           H  
ATOM   1131  CA  TRP A  70       2.074  17.539 -12.098  1.00  0.98           C  
ATOM   1132  HA  TRP A  70       3.083  17.138 -12.015  1.00  0.98           H  
ATOM   1133  C   TRP A  70       1.477  17.555 -10.686  1.00  0.98           C  
ATOM   1134  CB  TRP A  70       2.145  18.975 -12.632  1.00  0.98           C  
ATOM   1135  HB2 TRP A  70       1.153  19.423 -12.580  1.00  0.98           H  
ATOM   1136  HB3 TRP A  70       2.801  19.551 -11.979  1.00  0.98           H  
ATOM   1137  O   TRP A  70       2.215  17.667  -9.720  1.00  0.98           O  
ATOM   1138  CG  TRP A  70       2.654  19.100 -14.033  1.00  0.98           C  
ATOM   1139  CD1 TRP A  70       1.912  19.411 -15.119  1.00  0.98           C  
ATOM   1140  HD1 TRP A  70       0.855  19.631 -15.094  1.00  0.98           H  
ATOM   1141  CD2 TRP A  70       4.012  18.885 -14.518  1.00  0.98           C  
ATOM   1142  CE2 TRP A  70       4.012  19.048 -15.937  1.00  0.98           C  
ATOM   1143  CE3 TRP A  70       5.238  18.555 -13.902  1.00  0.98           C  
ATOM   1144  HE3 TRP A  70       5.271  18.387 -12.836  1.00  0.98           H  
ATOM   1145  NE1 TRP A  70       2.710  19.386 -16.248  1.00  0.98           N  
ATOM   1146  HE1 TRP A  70       2.366  19.599 -17.173  1.00  0.98           H  
ATOM   1147  CH2 TRP A  70       6.375  18.542 -16.065  1.00  0.98           C  
ATOM   1148  HH2 TRP A  70       7.270  18.371 -16.643  1.00  0.98           H  
ATOM   1149  CZ2 TRP A  70       5.171  18.881 -16.708  1.00  0.98           C  
ATOM   1150  HZ2 TRP A  70       5.133  18.994 -17.781  1.00  0.98           H  
ATOM   1151  CZ3 TRP A  70       6.408  18.384 -14.667  1.00  0.98           C  
ATOM   1152  HZ3 TRP A  70       7.322  18.080 -14.179  1.00  0.98           H  
ATOM   1153  N   SER A  71       0.151  17.430 -10.558  1.00  0.98           N  
ATOM   1154  H   SER A  71      -0.394  17.258 -11.391  1.00  0.98           H  
ATOM   1155  CA  SER A  71      -0.538  17.376  -9.263  1.00  0.98           C  
ATOM   1156  HA  SER A  71       0.121  17.796  -8.503  1.00  0.98           H  
ATOM   1157  C   SER A  71      -0.840  15.953  -8.791  1.00  0.98           C  
ATOM   1158  CB  SER A  71      -1.809  18.232  -9.289  1.00  0.98           C  
ATOM   1159  HB2 SER A  71      -2.320  18.163  -8.329  1.00  0.98           H  
ATOM   1160  HB3 SER A  71      -2.479  17.868 -10.067  1.00  0.98           H  
ATOM   1161  O   SER A  71      -1.684  15.789  -7.915  1.00  0.98           O  
ATOM   1162  OG  SER A  71      -1.459  19.589  -9.519  1.00  0.98           O  
ATOM   1163  HG  SER A  71      -0.500  19.622  -9.491  1.00  0.98           H  
ATOM   1164  N   ASP A  72      -0.200  14.932  -9.360  1.00  0.98           N  
ATOM   1165  H   ASP A  72       0.471  15.103 -10.095  1.00  0.98           H  
ATOM   1166  CA  ASP A  72      -0.414  13.542  -8.956  1.00  0.98           C  
ATOM   1167  HA  ASP A  72      -1.478  13.382  -8.781  1.00  0.98           H  
ATOM   1168  C   ASP A  72       0.316  13.187  -7.655  1.00  0.98           C  
ATOM   1169  CB  ASP A  72       0.007  12.627 -10.103  1.00  0.98           C  
ATOM   1170  HB2 ASP A  72       1.084  12.719 -10.240  1.00  0.98           H  
ATOM   1171  HB3 ASP A  72      -0.493  12.942 -11.019  1.00  0.98           H  
ATOM   1172  O   ASP A  72      -0.277  12.538  -6.799  1.00  0.98           O  
ATOM   1173  CG  ASP A  72      -0.360  11.176  -9.821  1.00  0.98           C  
ATOM   1174  OD1 ASP A  72      -1.550  10.917  -9.545  1.00  0.98           O  
ATOM   1175  OD2 ASP A  72       0.548  10.324  -9.873  1.00  0.98           O  
ATOM   1176  N   GLY A  73       1.558  13.650  -7.471  1.00  0.98           N  
ATOM   1177  H   GLY A  73       1.992  14.159  -8.228  1.00  0.98           H  
ATOM   1178  CA  GLY A  73       2.302  13.503  -6.216  1.00  0.98           C  
ATOM   1179  HA2 GLY A  73       1.614  13.140  -5.453  1.00  0.98           H  
ATOM   1180  HA3 GLY A  73       2.642  14.486  -5.890  1.00  0.98           H  
ATOM   1181  C   GLY A  73       3.499  12.546  -6.150  1.00  0.98           C  
ATOM   1182  O   GLY A  73       4.438  12.906  -5.447  1.00  0.98           O  
ATOM   1183  N   PRO A  74       3.545  11.363  -6.795  1.00  0.97           N  
ATOM   1184  CA  PRO A  74       4.561  10.355  -6.490  1.00  0.97           C  
ATOM   1185  HA  PRO A  74       4.437  10.054  -5.450  1.00  0.97           H  
ATOM   1186  C   PRO A  74       5.998  10.864  -6.669  1.00  0.97           C  
ATOM   1187  CB  PRO A  74       4.247   9.145  -7.373  1.00  0.97           C  
ATOM   1188  HB2 PRO A  74       3.619   8.443  -6.824  1.00  0.97           H  
ATOM   1189  HB3 PRO A  74       5.148   8.646  -7.730  1.00  0.97           H  
ATOM   1190  O   PRO A  74       6.407  11.317  -7.746  1.00  0.97           O  
ATOM   1191  CG  PRO A  74       3.437   9.748  -8.512  1.00  0.97           C  
ATOM   1192  HG2 PRO A  74       4.111  10.213  -9.232  1.00  0.97           H  
ATOM   1193  HG3 PRO A  74       2.799   9.010  -8.998  1.00  0.97           H  
ATOM   1194  CD  PRO A  74       2.639  10.830  -7.797  1.00  0.97           C  
ATOM   1195  HD2 PRO A  74       2.335  11.576  -8.532  1.00  0.97           H  
ATOM   1196  HD3 PRO A  74       1.765  10.397  -7.312  1.00  0.97           H  
ATOM   1197  N   GLU A  75       6.761  10.765  -5.579  1.00  0.96           N  
ATOM   1198  H   GLU A  75       6.327  10.418  -4.735  1.00  0.96           H  
ATOM   1199  CA  GLU A  75       8.137  11.242  -5.455  1.00  0.96           C  
ATOM   1200  HA  GLU A  75       8.132  12.325  -5.585  1.00  0.96           H  
ATOM   1201  C   GLU A  75       9.056  10.621  -6.519  1.00  0.96           C  
ATOM   1202  CB  GLU A  75       8.626  10.915  -4.034  1.00  0.96           C  
ATOM   1203  HB2 GLU A  75       8.837   9.848  -3.966  1.00  0.96           H  
ATOM   1204  HB3 GLU A  75       7.827  11.151  -3.331  1.00  0.96           H  
ATOM   1205  O   GLU A  75       9.063   9.408  -6.719  1.00  0.96           O  
ATOM   1206  CG  GLU A  75       9.863  11.713  -3.606  1.00  0.96           C  
ATOM   1207  HG2 GLU A  75      10.634  11.627  -4.372  1.00  0.96           H  
ATOM   1208  HG3 GLU A  75       9.563  12.760  -3.556  1.00  0.96           H  
ATOM   1209  CD  GLU A  75      10.417  11.277  -2.230  1.00  0.96           C  
ATOM   1210  OE1 GLU A  75      11.540  11.677  -1.852  1.00  0.96           O  
ATOM   1211  OE2 GLU A  75       9.678  10.605  -1.479  1.00  0.96           O  
ATOM   1212  N   TYR A  76       9.830  11.462  -7.212  1.00  0.97           N  
ATOM   1213  H   TYR A  76       9.702  12.448  -7.035  1.00  0.97           H  
ATOM   1214  CA  TYR A  76      10.720  11.109  -8.330  1.00  0.97           C  
ATOM   1215  HA  TYR A  76      11.159  12.048  -8.668  1.00  0.97           H  
ATOM   1216  C   TYR A  76      10.026  10.525  -9.574  1.00  0.97           C  
ATOM   1217  CB  TYR A  76      11.893  10.238  -7.852  1.00  0.97           C  
ATOM   1218  HB2 TYR A  76      12.585  10.101  -8.683  1.00  0.97           H  
ATOM   1219  HB3 TYR A  76      11.524   9.250  -7.577  1.00  0.97           H  
ATOM   1220  O   TYR A  76      10.698  10.168 -10.543  1.00  0.97           O  
ATOM   1221  CG  TYR A  76      12.677  10.829  -6.699  1.00  0.97           C  
ATOM   1222  CD1 TYR A  76      13.514  11.937  -6.927  1.00  0.97           C  
ATOM   1223  HD1 TYR A  76      13.622  12.335  -7.925  1.00  0.97           H  
ATOM   1224  CD2 TYR A  76      12.568  10.280  -5.408  1.00  0.97           C  
ATOM   1225  HD2 TYR A  76      11.889   9.459  -5.229  1.00  0.97           H  
ATOM   1226  CE1 TYR A  76      14.245  12.502  -5.867  1.00  0.97           C  
ATOM   1227  HE1 TYR A  76      14.897  13.341  -6.057  1.00  0.97           H  
ATOM   1228  CE2 TYR A  76      13.303  10.840  -4.343  1.00  0.97           C  
ATOM   1229  HE2 TYR A  76      13.206  10.454  -3.339  1.00  0.97           H  
ATOM   1230  OH  TYR A  76      14.865  12.489  -3.555  1.00  0.97           O  
ATOM   1231  HH  TYR A  76      15.421  13.202  -3.878  1.00  0.97           H  
ATOM   1232  CZ  TYR A  76      14.141  11.951  -4.571  1.00  0.97           C  
ATOM   1233  N   VAL A  77       8.691  10.487  -9.608  1.00  0.98           N  
ATOM   1234  H   VAL A  77       8.187  10.731  -8.768  1.00  0.98           H  
ATOM   1235  CA  VAL A  77       7.921  10.077 -10.791  1.00  0.98           C  
ATOM   1236  HA  VAL A  77       8.599   9.654 -11.533  1.00  0.98           H  
ATOM   1237  C   VAL A  77       7.272  11.289 -11.442  1.00  0.98           C  
ATOM   1238  CB  VAL A  77       6.896   8.981 -10.463  1.00  0.98           C  
ATOM   1239  HB  VAL A  77       6.162   9.373  -9.760  1.00  0.98           H  
ATOM   1240  O   VAL A  77       7.611  11.613 -12.577  1.00  0.98           O  
ATOM   1241  CG1 VAL A  77       6.172   8.532 -11.741  1.00  0.98           C  
ATOM   1242 HG11 VAL A  77       5.523   7.683 -11.527  1.00  0.98           H  
ATOM   1243 HG12 VAL A  77       5.554   9.341 -12.130  1.00  0.98           H  
ATOM   1244 HG13 VAL A  77       6.899   8.236 -12.497  1.00  0.98           H  
ATOM   1245  CG2 VAL A  77       7.565   7.757  -9.829  1.00  0.98           C  
ATOM   1246 HG21 VAL A  77       8.264   7.298 -10.527  1.00  0.98           H  
ATOM   1247 HG22 VAL A  77       8.098   8.041  -8.922  1.00  0.98           H  
ATOM   1248 HG23 VAL A  77       6.798   7.039  -9.541  1.00  0.98           H  
ATOM   1249  N   THR A  78       6.381  11.987 -10.734  1.00  0.98           N  
ATOM   1250  H   THR A  78       6.134  11.673  -9.806  1.00  0.98           H  
ATOM   1251  CA  THR A  78       5.690  13.176 -11.268  1.00  0.98           C  
ATOM   1252  HA  THR A  78       5.841  13.226 -12.346  1.00  0.98           H  
ATOM   1253  C   THR A  78       6.217  14.487 -10.710  1.00  0.98           C  
ATOM   1254  CB  THR A  78       4.181  13.111 -11.047  1.00  0.98           C  
ATOM   1255  HB  THR A  78       3.736  14.016 -11.460  1.00  0.98           H  
ATOM   1256  O   THR A  78       5.933  15.554 -11.250  1.00  0.98           O  
ATOM   1257  CG2 THR A  78       3.577  11.904 -11.765  1.00  0.98           C  
ATOM   1258 HG21 THR A  78       2.489  11.950 -11.727  1.00  0.98           H  
ATOM   1259 HG22 THR A  78       3.906  10.972 -11.305  1.00  0.98           H  
ATOM   1260 HG23 THR A  78       3.883  11.913 -12.811  1.00  0.98           H  
ATOM   1261  OG1 THR A  78       3.915  13.060  -9.667  1.00  0.98           O  
ATOM   1262  HG1 THR A  78       4.034  13.946  -9.317  1.00  0.98           H  
ATOM   1263  N   GLN A  79       6.955  14.426  -9.606  1.00  0.98           N  
ATOM   1264  H   GLN A  79       7.119  13.527  -9.176  1.00  0.98           H  
ATOM   1265  CA  GLN A  79       7.571  15.591  -8.996  1.00  0.98           C  
ATOM   1266  HA  GLN A  79       7.955  16.235  -9.787  1.00  0.98           H  
ATOM   1267  C   GLN A  79       8.740  15.190  -8.105  1.00  0.98           C  
ATOM   1268  CB  GLN A  79       6.531  16.379  -8.184  1.00  0.98           C  
ATOM   1269  HB2 GLN A  79       5.745  16.734  -8.851  1.00  0.98           H  
ATOM   1270  HB3 GLN A  79       7.017  17.257  -7.759  1.00  0.98           H  
ATOM   1271  O   GLN A  79       8.803  14.075  -7.585  1.00  0.98           O  
ATOM   1272  CG  GLN A  79       5.883  15.568  -7.051  1.00  0.98           C  
ATOM   1273  HG2 GLN A  79       6.645  15.159  -6.386  1.00  0.98           H  
ATOM   1274  HG3 GLN A  79       5.302  14.743  -7.463  1.00  0.98           H  
ATOM   1275  CD  GLN A  79       4.963  16.461  -6.244  1.00  0.98           C  
ATOM   1276  NE2 GLN A  79       5.493  17.192  -5.288  1.00  0.98           N  
ATOM   1277 HE21 GLN A  79       4.862  17.841  -4.839  1.00  0.98           H  
ATOM   1278 HE22 GLN A  79       6.491  17.164  -5.137  1.00  0.98           H  
ATOM   1279  OE1 GLN A  79       3.778  16.570  -6.503  1.00  0.98           O  
ATOM   1280  N   CYS A  80       9.636  16.141  -7.872  1.00  0.98           N  
ATOM   1281  H   CYS A  80       9.548  17.024  -8.355  1.00  0.98           H  
ATOM   1282  CA  CYS A  80      10.559  16.058  -6.755  1.00  0.98           C  
ATOM   1283  HA  CYS A  80      10.885  15.020  -6.683  1.00  0.98           H  
ATOM   1284  C   CYS A  80       9.853  16.377  -5.424  1.00  0.98           C  
ATOM   1285  CB  CYS A  80      11.804  16.891  -7.074  1.00  0.98           C  
ATOM   1286  HB2 CYS A  80      11.528  17.807  -7.596  1.00  0.98           H  
ATOM   1287  HB3 CYS A  80      12.329  17.168  -6.160  1.00  0.98           H  
ATOM   1288  O   CYS A  80       8.747  16.940  -5.411  1.00  0.98           O  
ATOM   1289  SG  CYS A  80      12.914  15.888  -8.096  1.00  0.98           S  
ATOM   1290  N   PRO A  81      10.449  15.967  -4.296  1.00  0.98           N  
ATOM   1291  CA  PRO A  81       9.832  16.135  -2.991  1.00  0.98           C  
ATOM   1292  HA  PRO A  81       8.826  15.717  -3.012  1.00  0.98           H  
ATOM   1293  C   PRO A  81       9.756  17.611  -2.604  1.00  0.98           C  
ATOM   1294  CB  PRO A  81      10.689  15.344  -2.005  1.00  0.98           C  
ATOM   1295  HB2 PRO A  81      11.151  16.026  -1.291  1.00  0.98           H  
ATOM   1296  HB3 PRO A  81      10.085  14.595  -1.492  1.00  0.98           H  
ATOM   1297  O   PRO A  81      10.662  18.382  -2.910  1.00  0.98           O  
ATOM   1298  CG  PRO A  81      11.779  14.674  -2.842  1.00  0.98           C  
ATOM   1299  HG2 PRO A  81      11.522  13.637  -3.058  1.00  0.98           H  
ATOM   1300  HG3 PRO A  81      12.757  14.727  -2.362  1.00  0.98           H  
ATOM   1301  CD  PRO A  81      11.774  15.384  -4.175  1.00  0.98           C  
ATOM   1302  HD2 PRO A  81      11.998  14.668  -4.965  1.00  0.98           H  
ATOM   1303  HD3 PRO A  81      12.518  16.181  -4.162  1.00  0.98           H  
ATOM   1304  N   ILE A  82       8.714  17.994  -1.868  1.00  0.98           N  
ATOM   1305  H   ILE A  82       8.026  17.304  -1.600  1.00  0.98           H  
ATOM   1306  CA  ILE A  82       8.639  19.308  -1.223  1.00  0.98           C  
ATOM   1307  HA  ILE A  82       8.945  20.076  -1.934  1.00  0.98           H  
ATOM   1308  C   ILE A  82       9.632  19.283  -0.057  1.00  0.98           C  
ATOM   1309  CB  ILE A  82       7.205  19.618  -0.734  1.00  0.98           C  
ATOM   1310  HB  ILE A  82       6.976  18.951   0.097  1.00  0.98           H  
ATOM   1311  O   ILE A  82       9.443  18.515   0.896  1.00  0.98           O  
ATOM   1312  CG1 ILE A  82       6.137  19.388  -1.831  1.00  0.98           C  
ATOM   1313 HG12 ILE A  82       6.225  20.164  -2.592  1.00  0.98           H  
ATOM   1314 HG13 ILE A  82       6.293  18.425  -2.319  1.00  0.98           H  
ATOM   1315  CG2 ILE A  82       7.141  21.068  -0.218  1.00  0.98           C  
ATOM   1316 HG21 ILE A  82       7.889  21.233   0.558  1.00  0.98           H  
ATOM   1317 HG22 ILE A  82       6.164  21.285   0.212  1.00  0.98           H  
ATOM   1318 HG23 ILE A  82       7.334  21.764  -1.035  1.00  0.98           H  
ATOM   1319  CD1 ILE A  82       4.707  19.362  -1.280  1.00  0.98           C  
ATOM   1320 HD11 ILE A  82       4.628  18.617  -0.488  1.00  0.98           H  
ATOM   1321 HD12 ILE A  82       4.020  19.094  -2.083  1.00  0.98           H  
ATOM   1322 HD13 ILE A  82       4.429  20.340  -0.888  1.00  0.98           H  
ATOM   1323  N   ARG A  83      10.703  20.078  -0.127  1.00  0.98           N  
ATOM   1324  H   ARG A  83      10.802  20.701  -0.916  1.00  0.98           H  
ATOM   1325  CA  ARG A  83      11.753  20.086   0.904  1.00  0.98           C  
ATOM   1326  HA  ARG A  83      11.978  19.052   1.167  1.00  0.98           H  
ATOM   1327  C   ARG A  83      11.278  20.800   2.176  1.00  0.98           C  
ATOM   1328  CB  ARG A  83      13.034  20.727   0.348  1.00  0.98           C  
ATOM   1329  HB2 ARG A  83      13.791  20.775   1.132  1.00  0.98           H  
ATOM   1330  HB3 ARG A  83      12.819  21.748   0.034  1.00  0.98           H  
ATOM   1331  O   ARG A  83      10.326  21.582   2.117  1.00  0.98           O  
ATOM   1332  CG  ARG A  83      13.603  19.930  -0.832  1.00  0.98           C  
ATOM   1333  HG2 ARG A  83      13.874  18.930  -0.493  1.00  0.98           H  
ATOM   1334  HG3 ARG A  83      12.850  19.844  -1.616  1.00  0.98           H  
ATOM   1335  CD  ARG A  83      14.833  20.620  -1.427  1.00  0.98           C  
ATOM   1336  HD2 ARG A  83      15.596  20.728  -0.656  1.00  0.98           H  
ATOM   1337  HD3 ARG A  83      14.536  21.609  -1.778  1.00  0.98           H  
ATOM   1338  NE  ARG A  83      15.361  19.828  -2.551  1.00  0.98           N  
ATOM   1339  HE  ARG A  83      14.826  19.011  -2.809  1.00  0.98           H  
ATOM   1340  NH1 ARG A  83      16.984  21.279  -3.284  1.00  0.98           N  
ATOM   1341 HH11 ARG A  83      16.600  21.989  -2.677  1.00  0.98           H  
ATOM   1342 HH12 ARG A  83      17.613  21.526  -4.036  1.00  0.98           H  
ATOM   1343  NH2 ARG A  83      16.640  19.334  -4.341  1.00  0.98           N  
ATOM   1344 HH21 ARG A  83      17.228  19.587  -5.122  1.00  0.98           H  
ATOM   1345 HH22 ARG A  83      16.032  18.553  -4.543  1.00  0.98           H  
ATOM   1346  CZ  ARG A  83      16.332  20.157  -3.382  1.00  0.98           C  
ATOM   1347  N   PRO A  84      11.909  20.550   3.336  1.00  0.98           N  
ATOM   1348  CA  PRO A  84      11.670  21.336   4.543  1.00  0.98           C  
ATOM   1349  HA  PRO A  84      10.689  21.081   4.944  1.00  0.98           H  
ATOM   1350  C   PRO A  84      11.751  22.844   4.269  1.00  0.98           C  
ATOM   1351  CB  PRO A  84      12.756  20.886   5.525  1.00  0.98           C  
ATOM   1352  HB2 PRO A  84      12.440  20.988   6.563  1.00  0.98           H  
ATOM   1353  HB3 PRO A  84      13.674  21.450   5.359  1.00  0.98           H  
ATOM   1354  O   PRO A  84      12.724  23.320   3.690  1.00  0.98           O  
ATOM   1355  CG  PRO A  84      12.987  19.431   5.123  1.00  0.98           C  
ATOM   1356  HG2 PRO A  84      13.964  19.068   5.444  1.00  0.98           H  
ATOM   1357  HG3 PRO A  84      12.189  18.805   5.522  1.00  0.98           H  
ATOM   1358  CD  PRO A  84      12.874  19.491   3.602  1.00  0.98           C  
ATOM   1359  HD2 PRO A  84      13.840  19.752   3.171  1.00  0.98           H  
ATOM   1360  HD3 PRO A  84      12.529  18.530   3.220  1.00  0.98           H  
ATOM   1361  N   GLY A  85      10.730  23.591   4.685  1.00  0.98           N  
ATOM   1362  H   GLY A  85       9.937  23.122   5.100  1.00  0.98           H  
ATOM   1363  CA  GLY A  85      10.614  25.036   4.469  1.00  0.98           C  
ATOM   1364  HA2 GLY A  85      11.603  25.488   4.540  1.00  0.98           H  
ATOM   1365  HA3 GLY A  85       9.987  25.458   5.254  1.00  0.98           H  
ATOM   1366  C   GLY A  85      10.013  25.449   3.120  1.00  0.98           C  
ATOM   1367  O   GLY A  85       9.698  26.623   2.946  1.00  0.98           O  
ATOM   1368  N   GLU A  86       9.804  24.516   2.189  1.00  0.98           N  
ATOM   1369  H   GLU A  86      10.077  23.563   2.379  1.00  0.98           H  
ATOM   1370  CA  GLU A  86       9.186  24.794   0.890  1.00  0.98           C  
ATOM   1371  HA  GLU A  86       9.323  25.850   0.657  1.00  0.98           H  
ATOM   1372  C   GLU A  86       7.669  24.540   0.900  1.00  0.98           C  
ATOM   1373  CB  GLU A  86       9.880  24.000  -0.231  1.00  0.98           C  
ATOM   1374  HB2 GLU A  86       9.787  22.933  -0.027  1.00  0.98           H  
ATOM   1375  HB3 GLU A  86       9.367  24.206  -1.170  1.00  0.98           H  
ATOM   1376  O   GLU A  86       7.080  24.007   1.851  1.00  0.98           O  
ATOM   1377  CG  GLU A  86      11.362  24.368  -0.422  1.00  0.98           C  
ATOM   1378  HG2 GLU A  86      11.435  25.447  -0.558  1.00  0.98           H  
ATOM   1379  HG3 GLU A  86      11.917  24.098   0.476  1.00  0.98           H  
ATOM   1380  CD  GLU A  86      11.995  23.660  -1.636  1.00  0.98           C  
ATOM   1381  OE1 GLU A  86      13.085  24.091  -2.075  1.00  0.98           O  
ATOM   1382  OE2 GLU A  86      11.420  22.650  -2.110  1.00  0.98           O  
ATOM   1383  N   SER A  87       7.015  24.927  -0.195  1.00  0.98           N  
ATOM   1384  H   SER A  87       7.551  25.265  -0.981  1.00  0.98           H  
ATOM   1385  CA  SER A  87       5.588  24.704  -0.402  1.00  0.98           C  
ATOM   1386  HA  SER A  87       5.295  23.857   0.218  1.00  0.98           H  
ATOM   1387  C   SER A  87       5.278  24.335  -1.845  1.00  0.98           C  
ATOM   1388  CB  SER A  87       4.775  25.930   0.027  1.00  0.98           C  
ATOM   1389  HB2 SER A  87       3.711  25.707  -0.052  1.00  0.98           H  
ATOM   1390  HB3 SER A  87       5.002  26.160   1.068  1.00  0.98           H  
ATOM   1391  O   SER A  87       6.031  24.697  -2.744  1.00  0.98           O  
ATOM   1392  OG  SER A  87       5.074  27.059  -0.773  1.00  0.98           O  
ATOM   1393  HG  SER A  87       5.749  26.811  -1.409  1.00  0.98           H  
ATOM   1394  N   TYR A  88       4.158  23.649  -2.060  1.00  0.99           N  
ATOM   1395  H   TYR A  88       3.584  23.408  -1.265  1.00  0.99           H  
ATOM   1396  CA  TYR A  88       3.663  23.315  -3.391  1.00  0.99           C  
ATOM   1397  HA  TYR A  88       4.013  24.073  -4.093  1.00  0.99           H  
ATOM   1398  C   TYR A  88       2.136  23.301  -3.435  1.00  0.99           C  
ATOM   1399  CB  TYR A  88       4.221  21.952  -3.814  1.00  0.99           C  
ATOM   1400  HB2 TYR A  88       3.895  21.213  -3.083  1.00  0.99           H  
ATOM   1401  HB3 TYR A  88       5.309  22.003  -3.798  1.00  0.99           H  
ATOM   1402  O   TYR A  88       1.481  22.810  -2.508  1.00  0.99           O  
ATOM   1403  CG  TYR A  88       3.782  21.502  -5.191  1.00  0.99           C  
ATOM   1404  CD1 TYR A  88       3.200  20.235  -5.386  1.00  0.99           C  
ATOM   1405  HD1 TYR A  88       3.090  19.555  -4.555  1.00  0.99           H  
ATOM   1406  CD2 TYR A  88       3.935  22.375  -6.281  1.00  0.99           C  
ATOM   1407  HD2 TYR A  88       4.370  23.352  -6.134  1.00  0.99           H  
ATOM   1408  CE1 TYR A  88       2.755  19.851  -6.665  1.00  0.99           C  
ATOM   1409  HE1 TYR A  88       2.323  18.875  -6.831  1.00  0.99           H  
ATOM   1410  CE2 TYR A  88       3.506  21.997  -7.560  1.00  0.99           C  
ATOM   1411  HE2 TYR A  88       3.613  22.695  -8.377  1.00  0.99           H  
ATOM   1412  OH  TYR A  88       2.445  20.413  -8.984  1.00  0.99           O  
ATOM   1413  HH  TYR A  88       2.769  21.044  -9.632  1.00  0.99           H  
ATOM   1414  CZ  TYR A  88       2.900  20.739  -7.750  1.00  0.99           C  
ATOM   1415  N   VAL A  89       1.562  23.815  -4.524  1.00  0.99           N  
ATOM   1416  H   VAL A  89       2.149  24.247  -5.223  1.00  0.99           H  
ATOM   1417  CA  VAL A  89       0.113  23.887  -4.718  1.00  0.99           C  
ATOM   1418  HA  VAL A  89      -0.371  23.744  -3.753  1.00  0.99           H  
ATOM   1419  C   VAL A  89      -0.383  22.779  -5.649  1.00  0.99           C  
ATOM   1420  CB  VAL A  89      -0.304  25.283  -5.211  1.00  0.99           C  
ATOM   1421  HB  VAL A  89       0.127  25.478  -6.193  1.00  0.99           H  
ATOM   1422  O   VAL A  89      -0.246  22.850  -6.875  1.00  0.99           O  
ATOM   1423  CG1 VAL A  89      -1.829  25.374  -5.329  1.00  0.99           C  
ATOM   1424 HG11 VAL A  89      -2.193  24.674  -6.082  1.00  0.99           H  
ATOM   1425 HG12 VAL A  89      -2.112  26.383  -5.628  1.00  0.99           H  
ATOM   1426 HG13 VAL A  89      -2.285  25.138  -4.368  1.00  0.99           H  
ATOM   1427  CG2 VAL A  89       0.144  26.386  -4.241  1.00  0.99           C  
ATOM   1428 HG21 VAL A  89      -0.235  26.189  -3.239  1.00  0.99           H  
ATOM   1429 HG22 VAL A  89       1.233  26.422  -4.205  1.00  0.99           H  
ATOM   1430 HG23 VAL A  89      -0.209  27.357  -4.586  1.00  0.99           H  
ATOM   1431  N   TYR A  90      -1.083  21.801  -5.075  1.00  0.99           N  
ATOM   1432  H   TYR A  90      -1.200  21.825  -4.072  1.00  0.99           H  
ATOM   1433  CA  TYR A  90      -1.794  20.773  -5.835  1.00  0.99           C  
ATOM   1434  HA  TYR A  90      -1.170  20.470  -6.675  1.00  0.99           H  
ATOM   1435  C   TYR A  90      -3.113  21.316  -6.383  1.00  0.99           C  
ATOM   1436  CB  TYR A  90      -2.047  19.536  -4.977  1.00  0.99           C  
ATOM   1437  HB2 TYR A  90      -2.586  19.831  -4.077  1.00  0.99           H  
ATOM   1438  HB3 TYR A  90      -2.690  18.852  -5.532  1.00  0.99           H  
ATOM   1439  O   TYR A  90      -3.871  21.981  -5.672  1.00  0.99           O  
ATOM   1440  CG  TYR A  90      -0.783  18.800  -4.592  1.00  0.99           C  
ATOM   1441  CD1 TYR A  90      -0.289  17.763  -5.405  1.00  0.99           C  
ATOM   1442  HD1 TYR A  90      -0.802  17.489  -6.315  1.00  0.99           H  
ATOM   1443  CD2 TYR A  90      -0.087  19.168  -3.427  1.00  0.99           C  
ATOM   1444  HD2 TYR A  90      -0.440  19.995  -2.829  1.00  0.99           H  
ATOM   1445  CE1 TYR A  90       0.878  17.069  -5.035  1.00  0.99           C  
ATOM   1446  HE1 TYR A  90       1.263  16.268  -5.648  1.00  0.99           H  
ATOM   1447  CE2 TYR A  90       1.089  18.489  -3.065  1.00  0.99           C  
ATOM   1448  HE2 TYR A  90       1.643  18.796  -2.190  1.00  0.99           H  
ATOM   1449  OH  TYR A  90       2.725  16.812  -3.498  1.00  0.99           O  
ATOM   1450  HH  TYR A  90       3.139  17.258  -2.756  1.00  0.99           H  
ATOM   1451  CZ  TYR A  90       1.571  17.430  -3.862  1.00  0.99           C  
ATOM   1452  N   ARG A  91      -3.404  21.008  -7.650  1.00  0.98           N  
ATOM   1453  H   ARG A  91      -2.735  20.455  -8.167  1.00  0.98           H  
ATOM   1454  CA  ARG A  91      -4.629  21.413  -8.350  1.00  0.98           C  
ATOM   1455  HA  ARG A  91      -5.291  21.944  -7.665  1.00  0.98           H  
ATOM   1456  C   ARG A  91      -5.360  20.168  -8.830  1.00  0.98           C  
ATOM   1457  CB  ARG A  91      -4.276  22.348  -9.515  1.00  0.98           C  
ATOM   1458  HB2 ARG A  91      -5.181  22.568 -10.082  1.00  0.98           H  
ATOM   1459  HB3 ARG A  91      -3.572  21.840 -10.174  1.00  0.98           H  
ATOM   1460  O   ARG A  91      -4.915  19.508  -9.761  1.00  0.98           O  
ATOM   1461  CG  ARG A  91      -3.656  23.667  -9.031  1.00  0.98           C  
ATOM   1462  HG2 ARG A  91      -2.817  23.461  -8.367  1.00  0.98           H  
ATOM   1463  HG3 ARG A  91      -4.402  24.242  -8.483  1.00  0.98           H  
ATOM   1464  CD  ARG A  91      -3.146  24.480 -10.225  1.00  0.98           C  
ATOM   1465  HD2 ARG A  91      -2.439  23.873 -10.792  1.00  0.98           H  
ATOM   1466  HD3 ARG A  91      -3.987  24.715 -10.877  1.00  0.98           H  
ATOM   1467  NE  ARG A  91      -2.486  25.733  -9.803  1.00  0.98           N  
ATOM   1468  HE  ARG A  91      -3.005  26.590  -9.931  1.00  0.98           H  
ATOM   1469  NH1 ARG A  91      -0.454  24.871  -9.061  1.00  0.98           N  
ATOM   1470 HH11 ARG A  91      -0.804  23.929  -8.955  1.00  0.98           H  
ATOM   1471 HH12 ARG A  91       0.461  25.044  -8.669  1.00  0.98           H  
ATOM   1472  NH2 ARG A  91      -0.740  27.045  -9.124  1.00  0.98           N  
ATOM   1473 HH21 ARG A  91       0.204  27.085  -8.767  1.00  0.98           H  
ATOM   1474 HH22 ARG A  91      -1.263  27.897  -9.271  1.00  0.98           H  
ATOM   1475  CZ  ARG A  91      -1.247  25.866  -9.338  1.00  0.98           C  
ATOM   1476  N   ILE A  92      -6.476  19.856  -8.186  1.00  0.98           N  
ATOM   1477  H   ILE A  92      -6.799  20.489  -7.469  1.00  0.98           H  
ATOM   1478  CA  ILE A  92      -7.224  18.613  -8.385  1.00  0.98           C  
ATOM   1479  HA  ILE A  92      -6.650  17.933  -9.014  1.00  0.98           H  
ATOM   1480  C   ILE A  92      -8.534  18.950  -9.093  1.00  0.98           C  
ATOM   1481  CB  ILE A  92      -7.479  17.918  -7.032  1.00  0.98           C  
ATOM   1482  HB  ILE A  92      -8.173  18.560  -6.489  1.00  0.98           H  
ATOM   1483  O   ILE A  92      -9.228  19.890  -8.705  1.00  0.98           O  
ATOM   1484  CG1 ILE A  92      -6.198  17.756  -6.173  1.00  0.98           C  
ATOM   1485 HG12 ILE A  92      -5.518  18.598  -6.303  1.00  0.98           H  
ATOM   1486 HG13 ILE A  92      -5.659  16.850  -6.453  1.00  0.98           H  
ATOM   1487  CG2 ILE A  92      -8.174  16.560  -7.228  1.00  0.98           C  
ATOM   1488 HG21 ILE A  92      -9.154  16.691  -7.687  1.00  0.98           H  
ATOM   1489 HG22 ILE A  92      -8.319  16.070  -6.265  1.00  0.98           H  
ATOM   1490 HG23 ILE A  92      -7.569  15.909  -7.860  1.00  0.98           H  
ATOM   1491  CD1 ILE A  92      -6.524  17.702  -4.681  1.00  0.98           C  
ATOM   1492 HD11 ILE A  92      -7.014  16.761  -4.430  1.00  0.98           H  
ATOM   1493 HD12 ILE A  92      -5.604  17.821  -4.109  1.00  0.98           H  
ATOM   1494 HD13 ILE A  92      -7.165  18.535  -4.394  1.00  0.98           H  
ATOM   1495  N   ASP A  93      -8.876  18.182 -10.123  1.00  0.96           N  
ATOM   1496  H   ASP A  93      -8.277  17.405 -10.363  1.00  0.96           H  
ATOM   1497  CA  ASP A  93     -10.114  18.337 -10.892  1.00  0.96           C  
ATOM   1498  HA  ASP A  93     -10.719  19.140 -10.469  1.00  0.96           H  
ATOM   1499  C   ASP A  93     -10.932  17.042 -10.806  1.00  0.96           C  
ATOM   1500  CB  ASP A  93      -9.751  18.735 -12.335  1.00  0.96           C  
ATOM   1501  HB2 ASP A  93      -9.290  17.888 -12.844  1.00  0.96           H  
ATOM   1502  HB3 ASP A  93      -9.012  19.536 -12.293  1.00  0.96           H  
ATOM   1503  O   ASP A  93     -10.515  16.011 -11.339  1.00  0.96           O  
ATOM   1504  CG  ASP A  93     -10.930  19.242 -13.173  1.00  0.96           C  
ATOM   1505  OD1 ASP A  93     -12.099  19.043 -12.791  1.00  0.96           O  
ATOM   1506  OD2 ASP A  93     -10.667  19.841 -14.247  1.00  0.96           O  
ATOM   1507  N   LEU A  94     -12.072  17.091 -10.109  1.00  0.96           N  
ATOM   1508  H   LEU A  94     -12.396  17.986  -9.772  1.00  0.96           H  
ATOM   1509  CA  LEU A  94     -12.921  15.929  -9.835  1.00  0.96           C  
ATOM   1510  HA  LEU A  94     -12.311  15.026  -9.822  1.00  0.96           H  
ATOM   1511  C   LEU A  94     -13.967  15.754 -10.935  1.00  0.96           C  
ATOM   1512  CB  LEU A  94     -13.597  16.087  -8.467  1.00  0.96           C  
ATOM   1513  HB2 LEU A  94     -14.188  17.003  -8.476  1.00  0.96           H  
ATOM   1514  HB3 LEU A  94     -14.284  15.252  -8.335  1.00  0.96           H  
ATOM   1515  O   LEU A  94     -15.133  16.117 -10.779  1.00  0.96           O  
ATOM   1516  CG  LEU A  94     -12.652  16.126  -7.261  1.00  0.96           C  
ATOM   1517  HG  LEU A  94     -11.945  16.950  -7.357  1.00  0.96           H  
ATOM   1518  CD1 LEU A  94     -13.539  16.376  -6.046  1.00  0.96           C  
ATOM   1519 HD11 LEU A  94     -12.957  16.298  -5.127  1.00  0.96           H  
ATOM   1520 HD12 LEU A  94     -14.337  15.635  -6.013  1.00  0.96           H  
ATOM   1521 HD13 LEU A  94     -13.978  17.371  -6.119  1.00  0.96           H  
ATOM   1522  CD2 LEU A  94     -11.880  14.816  -7.087  1.00  0.96           C  
ATOM   1523 HD21 LEU A  94     -11.296  14.840  -6.168  1.00  0.96           H  
ATOM   1524 HD22 LEU A  94     -12.572  13.975  -7.047  1.00  0.96           H  
ATOM   1525 HD23 LEU A  94     -11.196  14.671  -7.923  1.00  0.96           H  
ATOM   1526  N   LYS A  95     -13.568  15.230 -12.090  1.00  0.92           N  
ATOM   1527  H   LYS A  95     -12.623  14.877 -12.120  1.00  0.92           H  
ATOM   1528  CA  LYS A  95     -14.455  15.152 -13.264  1.00  0.92           C  
ATOM   1529  HA  LYS A  95     -15.066  16.054 -13.297  1.00  0.92           H  
ATOM   1530  C   LYS A  95     -15.433  13.984 -13.205  1.00  0.92           C  
ATOM   1531  CB  LYS A  95     -13.607  15.088 -14.536  1.00  0.92           C  
ATOM   1532  HB2 LYS A  95     -14.255  14.884 -15.388  1.00  0.92           H  
ATOM   1533  HB3 LYS A  95     -12.872  14.287 -14.450  1.00  0.92           H  
ATOM   1534  O   LYS A  95     -16.579  14.100 -13.661  1.00  0.92           O  
ATOM   1535  CG  LYS A  95     -12.902  16.428 -14.759  1.00  0.92           C  
ATOM   1536  HG2 LYS A  95     -13.648  17.219 -14.839  1.00  0.92           H  
ATOM   1537  HG3 LYS A  95     -12.247  16.639 -13.913  1.00  0.92           H  
ATOM   1538  CD  LYS A  95     -12.061  16.391 -16.029  1.00  0.92           C  
ATOM   1539  HD2 LYS A  95     -12.680  16.147 -16.892  1.00  0.92           H  
ATOM   1540  HD3 LYS A  95     -11.273  15.651 -15.887  1.00  0.92           H  
ATOM   1541  CE  LYS A  95     -11.424  17.763 -16.186  1.00  0.92           C  
ATOM   1542  HE2 LYS A  95     -12.201  18.523 -16.271  1.00  0.92           H  
ATOM   1543  HE3 LYS A  95     -10.884  17.965 -15.262  1.00  0.92           H  
ATOM   1544  NZ  LYS A  95     -10.476  17.824 -17.315  1.00  0.92           N  
ATOM   1545  HZ1 LYS A  95     -10.054  18.742 -17.307  1.00  0.92           H  
ATOM   1546  HZ2 LYS A  95      -9.736  17.154 -17.160  1.00  0.92           H  
ATOM   1547  HZ3 LYS A  95     -10.947  17.643 -18.190  1.00  0.92           H  
ATOM   1548  N   VAL A  96     -14.981  12.839 -12.710  1.00  0.90           N  
ATOM   1549  H   VAL A  96     -14.090  12.844 -12.235  1.00  0.90           H  
ATOM   1550  CA  VAL A  96     -15.714  11.566 -12.828  1.00  0.90           C  
ATOM   1551  HA  VAL A  96     -16.723  11.760 -13.191  1.00  0.90           H  
ATOM   1552  C   VAL A  96     -15.913  10.856 -11.497  1.00  0.90           C  
ATOM   1553  CB  VAL A  96     -15.059  10.625 -13.855  1.00  0.90           C  
ATOM   1554  HB  VAL A  96     -15.671   9.725 -13.926  1.00  0.90           H  
ATOM   1555  O   VAL A  96     -16.806  10.021 -11.402  1.00  0.90           O  
ATOM   1556  CG1 VAL A  96     -15.025  11.264 -15.253  1.00  0.90           C  
ATOM   1557 HG11 VAL A  96     -14.687  10.523 -15.978  1.00  0.90           H  
ATOM   1558 HG12 VAL A  96     -14.339  12.110 -15.266  1.00  0.90           H  
ATOM   1559 HG13 VAL A  96     -16.024  11.599 -15.531  1.00  0.90           H  
ATOM   1560  CG2 VAL A  96     -13.638  10.202 -13.474  1.00  0.90           C  
ATOM   1561 HG21 VAL A  96     -13.640   9.713 -12.499  1.00  0.90           H  
ATOM   1562 HG22 VAL A  96     -13.271   9.480 -14.204  1.00  0.90           H  
ATOM   1563 HG23 VAL A  96     -12.972  11.063 -13.427  1.00  0.90           H  
ATOM   1564  N   GLU A  97     -15.124  11.224 -10.497  1.00  0.93           N  
ATOM   1565  H   GLU A  97     -14.447  11.954 -10.668  1.00  0.93           H  
ATOM   1566  CA  GLU A  97     -15.063  10.629  -9.172  1.00  0.93           C  
ATOM   1567  HA  GLU A  97     -14.936   9.551  -9.272  1.00  0.93           H  
ATOM   1568  C   GLU A  97     -16.365  10.890  -8.398  1.00  0.93           C  
ATOM   1569  CB  GLU A  97     -13.835  11.196  -8.426  1.00  0.93           C  
ATOM   1570  HB2 GLU A  97     -13.810  10.729  -7.441  1.00  0.93           H  
ATOM   1571  HB3 GLU A  97     -13.962  12.267  -8.272  1.00  0.93           H  
ATOM   1572  O   GLU A  97     -16.927  11.987  -8.450  1.00  0.93           O  
ATOM   1573  CG  GLU A  97     -12.466  10.935  -9.101  1.00  0.93           C  
ATOM   1574  HG2 GLU A  97     -11.701  11.099  -8.343  1.00  0.93           H  
ATOM   1575  HG3 GLU A  97     -12.423   9.885  -9.392  1.00  0.93           H  
ATOM   1576  CD  GLU A  97     -12.113  11.817 -10.324  1.00  0.93           C  
ATOM   1577  OE1 GLU A  97     -11.077  11.558 -10.975  1.00  0.93           O  
ATOM   1578  OE2 GLU A  97     -12.880  12.749 -10.676  1.00  0.93           O  
ATOM   1579  N   GLU A  98     -16.869   9.873  -7.696  1.00  0.95           N  
ATOM   1580  H   GLU A  98     -16.426   8.968  -7.757  1.00  0.95           H  
ATOM   1581  CA  GLU A  98     -18.104   9.944  -6.907  1.00  0.95           C  
ATOM   1582  HA  GLU A  98     -18.159  10.919  -6.423  1.00  0.95           H  
ATOM   1583  C   GLU A  98     -18.086   8.856  -5.815  1.00  0.95           C  
ATOM   1584  CB  GLU A  98     -19.321   9.769  -7.853  1.00  0.95           C  
ATOM   1585  HB2 GLU A  98     -19.838   8.834  -7.634  1.00  0.95           H  
ATOM   1586  HB3 GLU A  98     -18.975   9.708  -8.884  1.00  0.95           H  
ATOM   1587  O   GLU A  98     -18.033   7.669  -6.108  1.00  0.95           O  
ATOM   1588  CG  GLU A  98     -20.339  10.915  -7.763  1.00  0.95           C  
ATOM   1589  HG2 GLU A  98     -19.801  11.862  -7.775  1.00  0.95           H  
ATOM   1590  HG3 GLU A  98     -20.858  10.838  -6.808  1.00  0.95           H  
ATOM   1591  CD  GLU A  98     -21.375  10.922  -8.913  1.00  0.95           C  
ATOM   1592  OE1 GLU A  98     -22.023  11.973  -9.129  1.00  0.95           O  
ATOM   1593  OE2 GLU A  98     -21.533   9.917  -9.659  1.00  0.95           O  
ATOM   1594  N   GLY A  99     -18.160   9.227  -4.538  1.00  0.97           N  
ATOM   1595  H   GLY A  99     -18.180  10.215  -4.328  1.00  0.97           H  
ATOM   1596  CA  GLY A  99     -18.044   8.306  -3.402  1.00  0.97           C  
ATOM   1597  HA2 GLY A  99     -18.961   8.337  -2.812  1.00  0.97           H  
ATOM   1598  HA3 GLY A  99     -17.910   7.281  -3.747  1.00  0.97           H  
ATOM   1599  C   GLY A  99     -16.875   8.667  -2.491  1.00  0.97           C  
ATOM   1600  O   GLY A  99     -16.576   9.844  -2.287  1.00  0.97           O  
ATOM   1601  N   THR A 100     -16.234   7.662  -1.903  1.00  0.98           N  
ATOM   1602  H   THR A 100     -16.551   6.716  -2.062  1.00  0.98           H  
ATOM   1603  CA  THR A 100     -15.015   7.859  -1.111  1.00  0.98           C  
ATOM   1604  HA  THR A 100     -14.965   8.891  -0.766  1.00  0.98           H  
ATOM   1605  C   THR A 100     -13.793   7.592  -1.967  1.00  0.98           C  
ATOM   1606  CB  THR A 100     -14.998   6.976   0.137  1.00  0.98           C  
ATOM   1607  HB  THR A 100     -15.007   5.924  -0.147  1.00  0.98           H  
ATOM   1608  O   THR A 100     -13.665   6.523  -2.551  1.00  0.98           O  
ATOM   1609  CG2 THR A 100     -13.815   7.249   1.063  1.00  0.98           C  
ATOM   1610 HG21 THR A 100     -13.782   8.305   1.332  1.00  0.98           H  
ATOM   1611 HG22 THR A 100     -13.907   6.643   1.964  1.00  0.98           H  
ATOM   1612 HG23 THR A 100     -12.884   6.979   0.564  1.00  0.98           H  
ATOM   1613  OG1 THR A 100     -16.146   7.268   0.890  1.00  0.98           O  
ATOM   1614  HG1 THR A 100     -16.691   6.486   0.778  1.00  0.98           H  
ATOM   1615  N   ILE A 101     -12.902   8.571  -1.994  1.00  0.98           N  
ATOM   1616  H   ILE A 101     -13.124   9.430  -1.512  1.00  0.98           H  
ATOM   1617  CA  ILE A 101     -11.499   8.425  -2.357  1.00  0.98           C  
ATOM   1618  HA  ILE A 101     -11.265   7.368  -2.487  1.00  0.98           H  
ATOM   1619  C   ILE A 101     -10.671   8.920  -1.155  1.00  0.98           C  
ATOM   1620  CB  ILE A 101     -11.219   9.134  -3.704  1.00  0.98           C  
ATOM   1621  HB  ILE A 101     -10.170   8.958  -3.941  1.00  0.98           H  
ATOM   1622  O   ILE A 101     -11.220   9.185  -0.075  1.00  0.98           O  
ATOM   1623  CG1 ILE A 101     -11.417  10.659  -3.655  1.00  0.98           C  
ATOM   1624 HG12 ILE A 101     -10.821  11.056  -2.834  1.00  0.98           H  
ATOM   1625 HG13 ILE A 101     -12.468  10.881  -3.467  1.00  0.98           H  
ATOM   1626  CG2 ILE A 101     -12.027   8.488  -4.842  1.00  0.98           C  
ATOM   1627 HG21 ILE A 101     -13.083   8.744  -4.755  1.00  0.98           H  
ATOM   1628 HG22 ILE A 101     -11.922   7.403  -4.802  1.00  0.98           H  
ATOM   1629 HG23 ILE A 101     -11.655   8.822  -5.811  1.00  0.98           H  
ATOM   1630  CD1 ILE A 101     -10.966  11.404  -4.917  1.00  0.98           C  
ATOM   1631 HD11 ILE A 101      -9.923  11.173  -5.131  1.00  0.98           H  
ATOM   1632 HD12 ILE A 101     -11.070  12.477  -4.759  1.00  0.98           H  
ATOM   1633 HD13 ILE A 101     -11.586  11.122  -5.769  1.00  0.98           H  
ATOM   1634  N   TRP A 102      -9.353   9.026  -1.271  1.00  0.98           N  
ATOM   1635  H   TRP A 102      -8.894   8.858  -2.156  1.00  0.98           H  
ATOM   1636  CA  TRP A 102      -8.530   9.458  -0.141  1.00  0.98           C  
ATOM   1637  HA  TRP A 102      -9.070  10.216   0.425  1.00  0.98           H  
ATOM   1638  C   TRP A 102      -7.252  10.144  -0.613  1.00  0.98           C  
ATOM   1639  CB  TRP A 102      -8.300   8.269   0.808  1.00  0.98           C  
ATOM   1640  HB2 TRP A 102      -9.266   7.858   1.101  1.00  0.98           H  
ATOM   1641  HB3 TRP A 102      -7.829   8.637   1.720  1.00  0.98           H  
ATOM   1642  O   TRP A 102      -6.967  10.213  -1.803  1.00  0.98           O  
ATOM   1643  CG  TRP A 102      -7.472   7.139   0.297  1.00  0.98           C  
ATOM   1644  CD1 TRP A 102      -7.749   6.348  -0.766  1.00  0.98           C  
ATOM   1645  HD1 TRP A 102      -8.617   6.430  -1.404  1.00  0.98           H  
ATOM   1646  CD2 TRP A 102      -6.213   6.650   0.843  1.00  0.98           C  
ATOM   1647  CE2 TRP A 102      -5.708   5.658  -0.042  1.00  0.98           C  
ATOM   1648  CE3 TRP A 102      -5.435   6.965   1.979  1.00  0.98           C  
ATOM   1649  HE3 TRP A 102      -5.787   7.716   2.670  1.00  0.98           H  
ATOM   1650  NE1 TRP A 102      -6.711   5.459  -0.959  1.00  0.98           N  
ATOM   1651  HE1 TRP A 102      -6.656   4.804  -1.726  1.00  0.98           H  
ATOM   1652  CH2 TRP A 102      -3.720   5.378   1.290  1.00  0.98           C  
ATOM   1653  HH2 TRP A 102      -2.765   4.901   1.455  1.00  0.98           H  
ATOM   1654  CZ2 TRP A 102      -4.433   5.114   0.114  1.00  0.98           C  
ATOM   1655  HZ2 TRP A 102      -3.998   4.521  -0.676  1.00  0.98           H  
ATOM   1656  CZ3 TRP A 102      -4.227   6.287   2.230  1.00  0.98           C  
ATOM   1657  HZ3 TRP A 102      -3.661   6.498   3.126  1.00  0.98           H  
ATOM   1658  N   TRP A 103      -6.516  10.735   0.318  1.00  0.99           N  
ATOM   1659  H   TRP A 103      -6.792  10.659   1.286  1.00  0.99           H  
ATOM   1660  CA  TRP A 103      -5.218  11.333   0.038  1.00  0.99           C  
ATOM   1661  HA  TRP A 103      -4.877  11.001  -0.942  1.00  0.99           H  
ATOM   1662  C   TRP A 103      -4.206  10.832   1.056  1.00  0.99           C  
ATOM   1663  CB  TRP A 103      -5.329  12.862   0.015  1.00  0.99           C  
ATOM   1664  HB2 TRP A 103      -4.367  13.280  -0.284  1.00  0.99           H  
ATOM   1665  HB3 TRP A 103      -6.057  13.137  -0.748  1.00  0.99           H  
ATOM   1666  O   TRP A 103      -4.558  10.531   2.201  1.00  0.99           O  
ATOM   1667  CG  TRP A 103      -5.735  13.488   1.315  1.00  0.99           C  
ATOM   1668  CD1 TRP A 103      -6.994  13.831   1.670  1.00  0.99           C  
ATOM   1669  HD1 TRP A 103      -7.862  13.709   1.038  1.00  0.99           H  
ATOM   1670  CD2 TRP A 103      -4.903  13.771   2.477  1.00  0.99           C  
ATOM   1671  CE2 TRP A 103      -5.746  14.264   3.515  1.00  0.99           C  
ATOM   1672  CE3 TRP A 103      -3.530  13.629   2.774  1.00  0.99           C  
ATOM   1673  HE3 TRP A 103      -2.862  13.269   2.006  1.00  0.99           H  
ATOM   1674  NE1 TRP A 103      -7.005  14.304   2.967  1.00  0.99           N  
ATOM   1675  HE1 TRP A 103      -7.838  14.569   3.474  1.00  0.99           H  
ATOM   1676  CH2 TRP A 103      -3.905  14.367   5.070  1.00  0.99           C  
ATOM   1677  HH2 TRP A 103      -3.526  14.546   6.065  1.00  0.99           H  
ATOM   1678  CZ2 TRP A 103      -5.264  14.563   4.791  1.00  0.99           C  
ATOM   1679  HZ2 TRP A 103      -5.955  14.896   5.551  1.00  0.99           H  
ATOM   1680  CZ3 TRP A 103      -3.037  13.916   4.060  1.00  0.99           C  
ATOM   1681  HZ3 TRP A 103      -1.988  13.771   4.273  1.00  0.99           H  
ATOM   1682  N   HIS A 104      -2.946  10.749   0.651  1.00  0.99           N  
ATOM   1683  H   HIS A 104      -2.714  10.990  -0.302  1.00  0.99           H  
ATOM   1684  CA  HIS A 104      -1.875  10.315   1.536  1.00  0.99           C  
ATOM   1685  HA  HIS A 104      -2.050  10.729   2.529  1.00  0.99           H  
ATOM   1686  C   HIS A 104      -0.509  10.813   1.098  1.00  0.99           C  
ATOM   1687  CB  HIS A 104      -1.876   8.792   1.643  1.00  0.99           C  
ATOM   1688  HB2 HIS A 104      -2.854   8.471   2.002  1.00  0.99           H  
ATOM   1689  HB3 HIS A 104      -1.143   8.527   2.405  1.00  0.99           H  
ATOM   1690  O   HIS A 104      -0.327  11.238  -0.037  1.00  0.99           O  
ATOM   1691  CG  HIS A 104      -1.555   8.064   0.359  1.00  0.99           C  
ATOM   1692  CD2 HIS A 104      -2.453   7.622  -0.574  1.00  0.99           C  
ATOM   1693  HD2 HIS A 104      -3.527   7.728  -0.526  1.00  0.99           H  
ATOM   1694  ND1 HIS A 104      -0.302   7.708  -0.091  1.00  0.99           N  
ATOM   1695  HD1 HIS A 104       0.584   7.946   0.332  1.00  0.99           H  
ATOM   1696  CE1 HIS A 104      -0.440   7.072  -1.265  1.00  0.99           C  
ATOM   1697  HE1 HIS A 104       0.368   6.695  -1.874  1.00  0.99           H  
ATOM   1698  NE2 HIS A 104      -1.735   6.983  -1.585  1.00  0.99           N  
ATOM   1699  N   ALA A 105       0.469  10.757   1.996  1.00  0.98           N  
ATOM   1700  H   ALA A 105       0.262  10.432   2.930  1.00  0.98           H  
ATOM   1701  CA  ALA A 105       1.848  10.997   1.623  1.00  0.98           C  
ATOM   1702  HA  ALA A 105       1.872  11.939   1.073  1.00  0.98           H  
ATOM   1703  C   ALA A 105       2.374   9.897   0.700  1.00  0.98           C  
ATOM   1704  CB  ALA A 105       2.714  11.148   2.866  1.00  0.98           C  
ATOM   1705  HB1 ALA A 105       2.598  10.276   3.510  1.00  0.98           H  
ATOM   1706  HB2 ALA A 105       3.757  11.244   2.563  1.00  0.98           H  
ATOM   1707  HB3 ALA A 105       2.418  12.053   3.396  1.00  0.98           H  
ATOM   1708  O   ALA A 105       2.103   8.718   0.924  1.00  0.98           O  
ATOM   1709  N   HIS A 106       3.160  10.288  -0.297  1.00  0.96           N  
ATOM   1710  H   HIS A 106       3.330  11.277  -0.414  1.00  0.96           H  
ATOM   1711  CA  HIS A 106       3.818   9.383  -1.238  1.00  0.96           C  
ATOM   1712  HA  HIS A 106       3.572   8.357  -0.963  1.00  0.96           H  
ATOM   1713  C   HIS A 106       5.351   9.485  -1.125  1.00  0.96           C  
ATOM   1714  CB  HIS A 106       3.246   9.611  -2.644  1.00  0.96           C  
ATOM   1715  HB2 HIS A 106       2.176   9.802  -2.561  1.00  0.96           H  
ATOM   1716  HB3 HIS A 106       3.711  10.482  -3.105  1.00  0.96           H  
ATOM   1717  O   HIS A 106       6.082   9.425  -2.113  1.00  0.96           O  
ATOM   1718  CG  HIS A 106       3.433   8.408  -3.527  1.00  0.96           C  
ATOM   1719  CD2 HIS A 106       2.450   7.633  -4.078  1.00  0.96           C  
ATOM   1720  HD2 HIS A 106       1.384   7.787  -3.997  1.00  0.96           H  
ATOM   1721  ND1 HIS A 106       4.637   7.831  -3.855  1.00  0.96           N  
ATOM   1722  HD1 HIS A 106       5.538   8.150  -3.527  1.00  0.96           H  
ATOM   1723  CE1 HIS A 106       4.393   6.730  -4.579  1.00  0.96           C  
ATOM   1724  HE1 HIS A 106       5.141   6.051  -4.959  1.00  0.96           H  
ATOM   1725  NE2 HIS A 106       3.074   6.576  -4.739  1.00  0.96           N  
ATOM   1726  N   SER A 107       5.834   9.665   0.107  1.00  0.94           N  
ATOM   1727  H   SER A 107       5.177   9.655   0.874  1.00  0.94           H  
ATOM   1728  CA  SER A 107       7.255   9.776   0.432  1.00  0.94           C  
ATOM   1729  HA  SER A 107       7.848   9.474  -0.431  1.00  0.94           H  
ATOM   1730  C   SER A 107       7.613   8.854   1.581  1.00  0.94           C  
ATOM   1731  CB  SER A 107       7.624  11.216   0.786  1.00  0.94           C  
ATOM   1732  HB2 SER A 107       6.911  11.617   1.506  1.00  0.94           H  
ATOM   1733  HB3 SER A 107       8.625  11.243   1.218  1.00  0.94           H  
ATOM   1734  O   SER A 107       7.158   9.055   2.713  1.00  0.94           O  
ATOM   1735  OG  SER A 107       7.621  11.983  -0.395  1.00  0.94           O  
ATOM   1736  HG  SER A 107       8.319  11.578  -0.915  1.00  0.94           H  
ATOM   1737  N   GLN A 108       8.444   7.852   1.284  1.00  0.90           N  
ATOM   1738  H   GLN A 108       8.739   7.760   0.322  1.00  0.90           H  
ATOM   1739  CA  GLN A 108       8.795   6.787   2.224  1.00  0.90           C  
ATOM   1740  HA  GLN A 108       9.244   5.965   1.666  1.00  0.90           H  
ATOM   1741  C   GLN A 108       7.527   6.228   2.904  1.00  0.90           C  
ATOM   1742  CB  GLN A 108       9.835   7.321   3.236  1.00  0.90           C  
ATOM   1743  HB2 GLN A 108       9.357   8.067   3.872  1.00  0.90           H  
ATOM   1744  HB3 GLN A 108      10.166   6.497   3.868  1.00  0.90           H  
ATOM   1745  O   GLN A 108       6.458   6.151   2.312  1.00  0.90           O  
ATOM   1746  CG  GLN A 108      11.086   7.950   2.609  1.00  0.90           C  
ATOM   1747  HG2 GLN A 108      10.808   8.796   1.980  1.00  0.90           H  
ATOM   1748  HG3 GLN A 108      11.586   7.207   1.988  1.00  0.90           H  
ATOM   1749  CD  GLN A 108      12.064   8.457   3.665  1.00  0.90           C  
ATOM   1750  NE2 GLN A 108      13.286   8.755   3.291  1.00  0.90           N  
ATOM   1751 HE21 GLN A 108      13.542   8.719   2.314  1.00  0.90           H  
ATOM   1752 HE22 GLN A 108      13.894   9.117   4.012  1.00  0.90           H  
ATOM   1753  OE1 GLN A 108      11.766   8.602   4.838  1.00  0.90           O  
ATOM   1754  N   TRP A 109       7.618   5.914   4.194  1.00  0.96           N  
ATOM   1755  H   TRP A 109       8.512   6.017   4.652  1.00  0.96           H  
ATOM   1756  CA  TRP A 109       6.517   5.365   4.978  1.00  0.96           C  
ATOM   1757  HA  TRP A 109       5.862   4.804   4.311  1.00  0.96           H  
ATOM   1758  C   TRP A 109       5.636   6.444   5.630  1.00  0.96           C  
ATOM   1759  CB  TRP A 109       7.106   4.367   5.976  1.00  0.96           C  
ATOM   1760  HB2 TRP A 109       6.340   4.119   6.710  1.00  0.96           H  
ATOM   1761  HB3 TRP A 109       7.931   4.832   6.517  1.00  0.96           H  
ATOM   1762  O   TRP A 109       4.833   6.144   6.516  1.00  0.96           O  
ATOM   1763  CG  TRP A 109       7.576   3.070   5.386  1.00  0.96           C  
ATOM   1764  CD1 TRP A 109       8.165   2.863   4.182  1.00  0.96           C  
ATOM   1765  HD1 TRP A 109       8.373   3.614   3.435  1.00  0.96           H  
ATOM   1766  CD2 TRP A 109       7.383   1.744   5.950  1.00  0.96           C  
ATOM   1767  CE2 TRP A 109       7.894   0.775   5.037  1.00  0.96           C  
ATOM   1768  CE3 TRP A 109       6.762   1.269   7.122  1.00  0.96           C  
ATOM   1769  HE3 TRP A 109       6.313   1.971   7.809  1.00  0.96           H  
ATOM   1770  NE1 TRP A 109       8.387   1.516   3.989  1.00  0.96           N  
ATOM   1771  HE1 TRP A 109       8.698   1.139   3.105  1.00  0.96           H  
ATOM   1772  CH2 TRP A 109       7.146  -1.032   6.445  1.00  0.96           C  
ATOM   1773  HH2 TRP A 109       6.968  -2.084   6.617  1.00  0.96           H  
ATOM   1774  CZ2 TRP A 109       7.784  -0.599   5.272  1.00  0.96           C  
ATOM   1775  HZ2 TRP A 109       8.118  -1.314   4.535  1.00  0.96           H  
ATOM   1776  CZ3 TRP A 109       6.649  -0.106   7.373  1.00  0.96           C  
ATOM   1777  HZ3 TRP A 109       6.122  -0.462   8.245  1.00  0.96           H  
ATOM   1778  N   ALA A 110       5.741   7.712   5.203  1.00  0.97           N  
ATOM   1779  H   ALA A 110       6.363   7.919   4.435  1.00  0.97           H  
ATOM   1780  CA  ALA A 110       4.964   8.808   5.788  1.00  0.97           C  
ATOM   1781  HA  ALA A 110       5.205   8.870   6.849  1.00  0.97           H  
ATOM   1782  C   ALA A 110       3.447   8.584   5.674  1.00  0.97           C  
ATOM   1783  CB  ALA A 110       5.369  10.129   5.127  1.00  0.97           C  
ATOM   1784  HB1 ALA A 110       4.809  10.951   5.572  1.00  0.97           H  
ATOM   1785  HB2 ALA A 110       5.161  10.088   4.058  1.00  0.97           H  
ATOM   1786  HB3 ALA A 110       6.435  10.309   5.270  1.00  0.97           H  
ATOM   1787  O   ALA A 110       2.699   9.058   6.532  1.00  0.97           O  
ATOM   1788  N   ARG A 111       2.995   7.808   4.675  1.00  0.97           N  
ATOM   1789  H   ARG A 111       3.680   7.460   4.020  1.00  0.97           H  
ATOM   1790  CA  ARG A 111       1.600   7.373   4.494  1.00  0.97           C  
ATOM   1791  HA  ARG A 111       0.992   8.220   4.175  1.00  0.97           H  
ATOM   1792  C   ARG A 111       0.972   6.821   5.771  1.00  0.97           C  
ATOM   1793  CB  ARG A 111       1.574   6.297   3.403  1.00  0.97           C  
ATOM   1794  HB2 ARG A 111       2.198   5.459   3.715  1.00  0.97           H  
ATOM   1795  HB3 ARG A 111       2.008   6.708   2.491  1.00  0.97           H  
ATOM   1796  O   ARG A 111      -0.197   7.094   6.016  1.00  0.97           O  
ATOM   1797  CG  ARG A 111       0.161   5.779   3.092  1.00  0.97           C  
ATOM   1798  HG2 ARG A 111      -0.288   5.305   3.965  1.00  0.97           H  
ATOM   1799  HG3 ARG A 111      -0.475   6.609   2.784  1.00  0.97           H  
ATOM   1800  CD  ARG A 111       0.228   4.773   1.950  1.00  0.97           C  
ATOM   1801  HD2 ARG A 111      -0.760   4.657   1.505  1.00  0.97           H  
ATOM   1802  HD3 ARG A 111       0.902   5.143   1.177  1.00  0.97           H  
ATOM   1803  NE  ARG A 111       0.684   3.467   2.432  1.00  0.97           N  
ATOM   1804  HE  ARG A 111       0.832   3.342   3.423  1.00  0.97           H  
ATOM   1805  NH1 ARG A 111       0.756   2.402   0.394  1.00  0.97           N  
ATOM   1806 HH11 ARG A 111       1.061   1.532  -0.020  1.00  0.97           H  
ATOM   1807 HH12 ARG A 111       1.026   3.267  -0.052  1.00  0.97           H  
ATOM   1808  NH2 ARG A 111       1.146   1.269   2.238  1.00  0.97           N  
ATOM   1809 HH21 ARG A 111       1.401   1.226   3.214  1.00  0.97           H  
ATOM   1810 HH22 ARG A 111       1.177   0.419   1.692  1.00  0.97           H  
ATOM   1811  CZ  ARG A 111       0.864   2.397   1.688  1.00  0.97           C  
ATOM   1812  N   ALA A 112       1.736   6.131   6.618  1.00  0.98           N  
ATOM   1813  H   ALA A 112       2.694   5.944   6.360  1.00  0.98           H  
ATOM   1814  CA  ALA A 112       1.252   5.578   7.883  1.00  0.98           C  
ATOM   1815  HA  ALA A 112       0.497   4.817   7.684  1.00  0.98           H  
ATOM   1816  C   ALA A 112       0.639   6.635   8.825  1.00  0.98           C  
ATOM   1817  CB  ALA A 112       2.451   4.925   8.566  1.00  0.98           C  
ATOM   1818  HB1 ALA A 112       2.159   4.542   9.543  1.00  0.98           H  
ATOM   1819  HB2 ALA A 112       2.838   4.105   7.961  1.00  0.98           H  
ATOM   1820  HB3 ALA A 112       3.228   5.681   8.682  1.00  0.98           H  
ATOM   1821  O   ALA A 112      -0.219   6.318   9.643  1.00  0.98           O  
ATOM   1822  N   THR A 113       1.070   7.899   8.716  1.00  0.98           N  
ATOM   1823  H   THR A 113       1.730   8.099   7.978  1.00  0.98           H  
ATOM   1824  CA  THR A 113       0.662   8.994   9.622  1.00  0.98           C  
ATOM   1825  HA  THR A 113      -0.155   8.649  10.255  1.00  0.98           H  
ATOM   1826  C   THR A 113       0.121  10.228   8.895  1.00  0.98           C  
ATOM   1827  CB  THR A 113       1.812   9.376  10.566  1.00  0.98           C  
ATOM   1828  HB  THR A 113       1.484  10.193  11.209  1.00  0.98           H  
ATOM   1829  O   THR A 113      -0.637  11.011   9.466  1.00  0.98           O  
ATOM   1830  CG2 THR A 113       2.232   8.203  11.457  1.00  0.98           C  
ATOM   1831 HG21 THR A 113       2.528   7.343  10.856  1.00  0.98           H  
ATOM   1832 HG22 THR A 113       3.082   8.491  12.076  1.00  0.98           H  
ATOM   1833 HG23 THR A 113       1.400   7.918  12.101  1.00  0.98           H  
ATOM   1834  OG1 THR A 113       2.963   9.779   9.853  1.00  0.98           O  
ATOM   1835  HG1 THR A 113       3.148   9.104   9.196  1.00  0.98           H  
ATOM   1836  N   VAL A 114       0.444  10.380   7.610  1.00  0.98           N  
ATOM   1837  H   VAL A 114       1.082   9.710   7.204  1.00  0.98           H  
ATOM   1838  CA  VAL A 114       0.018  11.480   6.744  1.00  0.98           C  
ATOM   1839  HA  VAL A 114      -0.518  12.224   7.333  1.00  0.98           H  
ATOM   1840  C   VAL A 114      -0.949  10.923   5.701  1.00  0.98           C  
ATOM   1841  CB  VAL A 114       1.246  12.174   6.121  1.00  0.98           C  
ATOM   1842  HB  VAL A 114       1.800  11.451   5.522  1.00  0.98           H  
ATOM   1843  O   VAL A 114      -0.556  10.549   4.599  1.00  0.98           O  
ATOM   1844  CG1 VAL A 114       0.860  13.367   5.239  1.00  0.98           C  
ATOM   1845 HG11 VAL A 114       0.325  14.109   5.832  1.00  0.98           H  
ATOM   1846 HG12 VAL A 114       1.759  13.829   4.832  1.00  0.98           H  
ATOM   1847 HG13 VAL A 114       0.243  13.039   4.402  1.00  0.98           H  
ATOM   1848  CG2 VAL A 114       2.190  12.713   7.204  1.00  0.98           C  
ATOM   1849 HG21 VAL A 114       3.036  13.218   6.739  1.00  0.98           H  
ATOM   1850 HG22 VAL A 114       2.577  11.887   7.801  1.00  0.98           H  
ATOM   1851 HG23 VAL A 114       1.658  13.405   7.857  1.00  0.98           H  
ATOM   1852  N   HIS A 115      -2.223  10.848   6.071  1.00  0.99           N  
ATOM   1853  H   HIS A 115      -2.464  11.085   7.023  1.00  0.99           H  
ATOM   1854  CA  HIS A 115      -3.324  10.444   5.199  1.00  0.99           C  
ATOM   1855  HA  HIS A 115      -3.152  10.845   4.200  1.00  0.99           H  
ATOM   1856  C   HIS A 115      -4.647  11.027   5.693  1.00  0.99           C  
ATOM   1857  CB  HIS A 115      -3.401   8.909   5.122  1.00  0.99           C  
ATOM   1858  HB2 HIS A 115      -2.480   8.531   4.679  1.00  0.99           H  
ATOM   1859  HB3 HIS A 115      -4.220   8.622   4.463  1.00  0.99           H  
ATOM   1860  O   HIS A 115      -4.772  11.380   6.867  1.00  0.99           O  
ATOM   1861  CG  HIS A 115      -3.600   8.244   6.462  1.00  0.99           C  
ATOM   1862  CD2 HIS A 115      -4.736   8.236   7.219  1.00  0.99           C  
ATOM   1863  HD2 HIS A 115      -5.666   8.718   6.958  1.00  0.99           H  
ATOM   1864  ND1 HIS A 115      -2.654   7.546   7.167  1.00  0.99           N  
ATOM   1865  HD1 HIS A 115      -1.733   7.307   6.829  1.00  0.99           H  
ATOM   1866  CE1 HIS A 115      -3.206   7.109   8.307  1.00  0.99           C  
ATOM   1867  HE1 HIS A 115      -2.707   6.484   9.033  1.00  0.99           H  
ATOM   1868  NE2 HIS A 115      -4.479   7.525   8.397  1.00  0.99           N  
ATOM   1869  N   GLY A 116      -5.655  11.083   4.830  1.00  0.99           N  
ATOM   1870  H   GLY A 116      -5.486  10.826   3.868  1.00  0.99           H  
ATOM   1871  CA  GLY A 116      -6.997  11.510   5.205  1.00  0.99           C  
ATOM   1872  HA2 GLY A 116      -7.020  12.591   5.340  1.00  0.99           H  
ATOM   1873  HA3 GLY A 116      -7.264  11.053   6.158  1.00  0.99           H  
ATOM   1874  C   GLY A 116      -8.046  11.125   4.173  1.00  0.99           C  
ATOM   1875  O   GLY A 116      -7.745  10.771   3.034  1.00  0.99           O  
ATOM   1876  N   ALA A 117      -9.308  11.183   4.590  1.00  0.99           N  
ATOM   1877  H   ALA A 117      -9.493  11.511   5.527  1.00  0.99           H  
ATOM   1878  CA  ALA A 117     -10.432  10.876   3.719  1.00  0.99           C  
ATOM   1879  HA  ALA A 117     -10.191   9.981   3.147  1.00  0.99           H  
ATOM   1880  C   ALA A 117     -10.682  12.002   2.711  1.00  0.99           C  
ATOM   1881  CB  ALA A 117     -11.668  10.586   4.581  1.00  0.99           C  
ATOM   1882  HB1 ALA A 117     -12.516  10.350   3.939  1.00  0.99           H  
ATOM   1883  HB2 ALA A 117     -11.471   9.736   5.233  1.00  0.99           H  
ATOM   1884  HB3 ALA A 117     -11.905  11.454   5.196  1.00  0.99           H  
ATOM   1885  O   ALA A 117     -10.503  13.183   3.019  1.00  0.99           O  
ATOM   1886  N   PHE A 118     -11.173  11.640   1.529  1.00  0.98           N  
ATOM   1887  H   PHE A 118     -11.246  10.661   1.291  1.00  0.98           H  
ATOM   1888  CA  PHE A 118     -11.607  12.591   0.519  1.00  0.98           C  
ATOM   1889  HA  PHE A 118     -11.745  13.566   0.985  1.00  0.98           H  
ATOM   1890  C   PHE A 118     -12.959  12.154  -0.053  1.00  0.98           C  
ATOM   1891  CB  PHE A 118     -10.493  12.738  -0.512  1.00  0.98           C  
ATOM   1892  HB2 PHE A 118     -10.302  11.766  -0.967  1.00  0.98           H  
ATOM   1893  HB3 PHE A 118      -9.582  13.005   0.023  1.00  0.98           H  
ATOM   1894  O   PHE A 118     -13.080  11.228  -0.847  1.00  0.98           O  
ATOM   1895  CG  PHE A 118     -10.684  13.782  -1.592  1.00  0.98           C  
ATOM   1896  CD1 PHE A 118      -9.694  13.876  -2.585  1.00  0.98           C  
ATOM   1897  HD1 PHE A 118      -8.863  13.186  -2.589  1.00  0.98           H  
ATOM   1898  CD2 PHE A 118     -11.770  14.686  -1.596  1.00  0.98           C  
ATOM   1899  HD2 PHE A 118     -12.540  14.660  -0.839  1.00  0.98           H  
ATOM   1900  CE1 PHE A 118      -9.783  14.861  -3.576  1.00  0.98           C  
ATOM   1901  HE1 PHE A 118      -9.023  14.923  -4.340  1.00  0.98           H  
ATOM   1902  CE2 PHE A 118     -11.865  15.664  -2.594  1.00  0.98           C  
ATOM   1903  HE2 PHE A 118     -12.699  16.351  -2.605  1.00  0.98           H  
ATOM   1904  CZ  PHE A 118     -10.867  15.747  -3.578  1.00  0.98           C  
ATOM   1905  HZ  PHE A 118     -10.920  16.489  -4.361  1.00  0.98           H  
ATOM   1906  N   ILE A 119     -14.011  12.819   0.415  1.00  0.98           N  
ATOM   1907  H   ILE A 119     -13.843  13.613   1.016  1.00  0.98           H  
ATOM   1908  CA  ILE A 119     -15.395  12.490   0.088  1.00  0.98           C  
ATOM   1909  HA  ILE A 119     -15.454  11.439  -0.193  1.00  0.98           H  
ATOM   1910  C   ILE A 119     -15.836  13.326  -1.113  1.00  0.98           C  
ATOM   1911  CB  ILE A 119     -16.304  12.699   1.318  1.00  0.98           C  
ATOM   1912  HB  ILE A 119     -16.280  13.755   1.588  1.00  0.98           H  
ATOM   1913  O   ILE A 119     -15.893  14.556  -1.029  1.00  0.98           O  
ATOM   1914  CG1 ILE A 119     -15.795  11.876   2.528  1.00  0.98           C  
ATOM   1915 HG12 ILE A 119     -14.754  12.129   2.731  1.00  0.98           H  
ATOM   1916 HG13 ILE A 119     -15.832  10.815   2.283  1.00  0.98           H  
ATOM   1917  CG2 ILE A 119     -17.750  12.324   0.945  1.00  0.98           C  
ATOM   1918 HG21 ILE A 119     -17.776  11.303   0.565  1.00  0.98           H  
ATOM   1919 HG22 ILE A 119     -18.418  12.416   1.802  1.00  0.98           H  
ATOM   1920 HG23 ILE A 119     -18.125  12.992   0.170  1.00  0.98           H  
ATOM   1921  CD1 ILE A 119     -16.560  12.127   3.834  1.00  0.98           C  
ATOM   1922 HD11 ILE A 119     -16.071  11.587   4.644  1.00  0.98           H  
ATOM   1923 HD12 ILE A 119     -17.589  11.776   3.755  1.00  0.98           H  
ATOM   1924 HD13 ILE A 119     -16.555  13.193   4.063  1.00  0.98           H  
ATOM   1925  N   VAL A 120     -16.193  12.651  -2.204  1.00  0.98           N  
ATOM   1926  H   VAL A 120     -16.120  11.643  -2.194  1.00  0.98           H  
ATOM   1927  CA  VAL A 120     -16.715  13.268  -3.424  1.00  0.98           C  
ATOM   1928  HA  VAL A 120     -16.583  14.347  -3.350  1.00  0.98           H  
ATOM   1929  C   VAL A 120     -18.208  12.978  -3.533  1.00  0.98           C  
ATOM   1930  CB  VAL A 120     -15.939  12.828  -4.678  1.00  0.98           C  
ATOM   1931  HB  VAL A 120     -16.117  11.772  -4.880  1.00  0.98           H  
ATOM   1932  O   VAL A 120     -18.638  11.870  -3.841  1.00  0.98           O  
ATOM   1933  CG1 VAL A 120     -16.412  13.664  -5.874  1.00  0.98           C  
ATOM   1934 HG11 VAL A 120     -15.761  13.484  -6.730  1.00  0.98           H  
ATOM   1935 HG12 VAL A 120     -16.392  14.726  -5.632  1.00  0.98           H  
ATOM   1936 HG13 VAL A 120     -17.427  13.380  -6.151  1.00  0.98           H  
ATOM   1937  CG2 VAL A 120     -14.432  13.045  -4.498  1.00  0.98           C  
ATOM   1938 HG21 VAL A 120     -13.906  12.770  -5.413  1.00  0.98           H  
ATOM   1939 HG22 VAL A 120     -14.059  12.413  -3.692  1.00  0.98           H  
ATOM   1940 HG23 VAL A 120     -14.222  14.086  -4.252  1.00  0.98           H  
ATOM   1941  N   TYR A 121     -19.030  13.977  -3.240  1.00  0.98           N  
ATOM   1942  H   TYR A 121     -18.621  14.871  -3.006  1.00  0.98           H  
ATOM   1943  CA  TYR A 121     -20.482  13.874  -3.318  1.00  0.98           C  
ATOM   1944  HA  TYR A 121     -20.776  12.965  -2.793  1.00  0.98           H  
ATOM   1945  C   TYR A 121     -20.963  13.781  -4.771  1.00  0.98           C  
ATOM   1946  CB  TYR A 121     -21.112  15.075  -2.605  1.00  0.98           C  
ATOM   1947  HB2 TYR A 121     -22.195  15.035  -2.719  1.00  0.98           H  
ATOM   1948  HB3 TYR A 121     -20.765  15.994  -3.077  1.00  0.98           H  
ATOM   1949  O   TYR A 121     -20.311  14.335  -5.664  1.00  0.98           O  
ATOM   1950  CG  TYR A 121     -20.786  15.113  -1.128  1.00  0.98           C  
ATOM   1951  CD1 TYR A 121     -21.359  14.152  -0.283  1.00  0.98           C  
ATOM   1952  HD1 TYR A 121     -22.063  13.447  -0.700  1.00  0.98           H  
ATOM   1953  CD2 TYR A 121     -19.888  16.058  -0.603  1.00  0.98           C  
ATOM   1954  HD2 TYR A 121     -19.449  16.803  -1.252  1.00  0.98           H  
ATOM   1955  CE1 TYR A 121     -21.008  14.095   1.076  1.00  0.98           C  
ATOM   1956  HE1 TYR A 121     -21.444  13.334   1.707  1.00  0.98           H  
ATOM   1957  CE2 TYR A 121     -19.545  16.017   0.762  1.00  0.98           C  
ATOM   1958  HE2 TYR A 121     -18.848  16.736   1.167  1.00  0.98           H  
ATOM   1959  OH  TYR A 121     -19.736  14.931   2.914  1.00  0.98           O  
ATOM   1960  HH  TYR A 121     -20.123  14.119   3.250  1.00  0.98           H  
ATOM   1961  CZ  TYR A 121     -20.087  15.022   1.601  1.00  0.98           C  
ATOM   1962  N   PRO A 122     -22.134  13.164  -5.023  1.00  0.97           N  
ATOM   1963  CA  PRO A 122     -22.769  13.229  -6.328  1.00  0.97           C  
ATOM   1964  HA  PRO A 122     -22.125  12.681  -7.016  1.00  0.97           H  
ATOM   1965  C   PRO A 122     -22.921  14.662  -6.800  1.00  0.97           C  
ATOM   1966  CB  PRO A 122     -24.132  12.547  -6.198  1.00  0.97           C  
ATOM   1967  HB2 PRO A 122     -24.394  11.995  -7.101  1.00  0.97           H  
ATOM   1968  HB3 PRO A 122     -24.903  13.279  -5.959  1.00  0.97           H  
ATOM   1969  O   PRO A 122     -23.154  15.533  -5.968  1.00  0.97           O  
ATOM   1970  CG  PRO A 122     -23.934  11.619  -5.006  1.00  0.97           C  
ATOM   1971  HG2 PRO A 122     -24.872  11.421  -4.486  1.00  0.97           H  
ATOM   1972  HG3 PRO A 122     -23.481  10.688  -5.349  1.00  0.97           H  
ATOM   1973  CD  PRO A 122     -22.946  12.373  -4.116  1.00  0.97           C  
ATOM   1974  HD2 PRO A 122     -22.328  11.667  -3.562  1.00  0.97           H  
ATOM   1975  HD3 PRO A 122     -23.485  13.032  -3.436  1.00  0.97           H  
ATOM   1976  N   LYS A 123     -22.833  14.920  -8.109  1.00  0.96           N  
ATOM   1977  H   LYS A 123     -22.633  14.138  -8.716  1.00  0.96           H  
ATOM   1978  CA  LYS A 123     -22.992  16.280  -8.667  1.00  0.96           C  
ATOM   1979  HA  LYS A 123     -22.090  16.847  -8.435  1.00  0.96           H  
ATOM   1980  C   LYS A 123     -24.199  16.996  -8.035  1.00  0.96           C  
ATOM   1981  CB  LYS A 123     -23.144  16.183 -10.192  1.00  0.96           C  
ATOM   1982  HB2 LYS A 123     -22.275  15.661 -10.595  1.00  0.96           H  
ATOM   1983  HB3 LYS A 123     -24.033  15.598 -10.424  1.00  0.96           H  
ATOM   1984  O   LYS A 123     -25.268  16.399  -7.916  1.00  0.96           O  
ATOM   1985  CG  LYS A 123     -23.251  17.561 -10.865  1.00  0.96           C  
ATOM   1986  HG2 LYS A 123     -22.357  18.143 -10.642  1.00  0.96           H  
ATOM   1987  HG3 LYS A 123     -24.125  18.090 -10.484  1.00  0.96           H  
ATOM   1988  CD  LYS A 123     -23.400  17.415 -12.383  1.00  0.96           C  
ATOM   1989  HD2 LYS A 123     -22.517  16.918 -12.784  1.00  0.96           H  
ATOM   1990  HD3 LYS A 123     -24.280  16.807 -12.594  1.00  0.96           H  
ATOM   1991  CE  LYS A 123     -23.561  18.796 -13.030  1.00  0.96           C  
ATOM   1992  HE2 LYS A 123     -24.404  19.298 -12.556  1.00  0.96           H  
ATOM   1993  HE3 LYS A 123     -22.664  19.381 -12.828  1.00  0.96           H  
ATOM   1994  NZ  LYS A 123     -23.793  18.687 -14.493  1.00  0.96           N  
ATOM   1995  HZ1 LYS A 123     -24.627  18.146 -14.673  1.00  0.96           H  
ATOM   1996  HZ2 LYS A 123     -23.923  19.600 -14.905  1.00  0.96           H  
ATOM   1997  HZ3 LYS A 123     -23.015  18.231 -14.947  1.00  0.96           H  
ATOM   1998  N   ARG A 124     -24.060  18.276  -7.656  1.00  0.94           N  
ATOM   1999  H   ARG A 124     -23.146  18.693  -7.759  1.00  0.94           H  
ATOM   2000  CA  ARG A 124     -25.150  19.068  -7.039  1.00  0.94           C  
ATOM   2001  HA  ARG A 124     -25.316  18.687  -6.031  1.00  0.94           H  
ATOM   2002  C   ARG A 124     -26.466  18.904  -7.820  1.00  0.94           C  
ATOM   2003  CB  ARG A 124     -24.772  20.559  -6.952  1.00  0.94           C  
ATOM   2004  HB2 ARG A 124     -25.662  21.122  -6.672  1.00  0.94           H  
ATOM   2005  HB3 ARG A 124     -24.454  20.904  -7.936  1.00  0.94           H  
ATOM   2006  O   ARG A 124     -26.476  19.026  -9.043  1.00  0.94           O  
ATOM   2007  CG  ARG A 124     -23.672  20.870  -5.920  1.00  0.94           C  
ATOM   2008  HG2 ARG A 124     -22.759  20.333  -6.179  1.00  0.94           H  
ATOM   2009  HG3 ARG A 124     -24.004  20.552  -4.932  1.00  0.94           H  
ATOM   2010  CD  ARG A 124     -23.377  22.378  -5.897  1.00  0.94           C  
ATOM   2011  HD2 ARG A 124     -22.980  22.668  -6.870  1.00  0.94           H  
ATOM   2012  HD3 ARG A 124     -24.312  22.918  -5.750  1.00  0.94           H  
ATOM   2013  NE  ARG A 124     -22.387  22.754  -4.861  1.00  0.94           N  
ATOM   2014  HE  ARG A 124     -21.442  22.416  -4.968  1.00  0.94           H  
ATOM   2015  NH1 ARG A 124     -23.739  24.055  -3.517  1.00  0.94           N  
ATOM   2016 HH11 ARG A 124     -24.533  23.866  -4.112  1.00  0.94           H  
ATOM   2017 HH12 ARG A 124     -23.807  24.695  -2.739  1.00  0.94           H  
ATOM   2018  NH2 ARG A 124     -21.600  23.874  -3.027  1.00  0.94           N  
ATOM   2019 HH21 ARG A 124     -20.634  23.808  -3.315  1.00  0.94           H  
ATOM   2020 HH22 ARG A 124     -21.703  24.564  -2.296  1.00  0.94           H  
ATOM   2021  CZ  ARG A 124     -22.575  23.549  -3.816  1.00  0.94           C  
ATOM   2022  N   GLY A 125     -27.554  18.609  -7.109  1.00  0.94           N  
ATOM   2023  H   GLY A 125     -27.452  18.496  -6.111  1.00  0.94           H  
ATOM   2024  CA  GLY A 125     -28.869  18.296  -7.693  1.00  0.94           C  
ATOM   2025  HA2 GLY A 125     -29.648  18.591  -6.991  1.00  0.94           H  
ATOM   2026  HA3 GLY A 125     -29.007  18.874  -8.607  1.00  0.94           H  
ATOM   2027  C   GLY A 125     -29.088  16.817  -8.041  1.00  0.94           C  
ATOM   2028  O   GLY A 125     -30.219  16.419  -8.295  1.00  0.94           O  
ATOM   2029  N   SER A 126     -28.043  15.988  -8.001  1.00  0.96           N  
ATOM   2030  H   SER A 126     -27.136  16.359  -7.760  1.00  0.96           H  
ATOM   2031  CA  SER A 126     -28.142  14.527  -8.113  1.00  0.96           C  
ATOM   2032  HA  SER A 126     -29.058  14.271  -8.646  1.00  0.96           H  
ATOM   2033  C   SER A 126     -28.214  13.878  -6.727  1.00  0.96           C  
ATOM   2034  CB  SER A 126     -26.972  13.959  -8.926  1.00  0.96           C  
ATOM   2035  HB2 SER A 126     -26.044  14.066  -8.365  1.00  0.96           H  
ATOM   2036  HB3 SER A 126     -27.138  12.900  -9.123  1.00  0.96           H  
ATOM   2037  O   SER A 126     -27.922  14.504  -5.707  1.00  0.96           O  
ATOM   2038  OG  SER A 126     -26.869  14.653 -10.153  1.00  0.96           O  
ATOM   2039  HG  SER A 126     -26.825  15.586  -9.931  1.00  0.96           H  
ATOM   2040  N   SER A 127     -28.596  12.604  -6.683  1.00  0.95           N  
ATOM   2041  H   SER A 127     -28.730  12.107  -7.552  1.00  0.95           H  
ATOM   2042  CA  SER A 127     -28.626  11.801  -5.457  1.00  0.95           C  
ATOM   2043  HA  SER A 127     -28.241  12.394  -4.628  1.00  0.95           H  
ATOM   2044  C   SER A 127     -27.712  10.584  -5.580  1.00  0.95           C  
ATOM   2045  CB  SER A 127     -30.067  11.417  -5.100  1.00  0.95           C  
ATOM   2046  HB2 SER A 127     -30.647  12.323  -4.925  1.00  0.95           H  
ATOM   2047  HB3 SER A 127     -30.063  10.828  -4.183  1.00  0.95           H  
ATOM   2048  O   SER A 127     -27.294  10.215  -6.678  1.00  0.95           O  
ATOM   2049  OG  SER A 127     -30.686  10.663  -6.119  1.00  0.95           O  
ATOM   2050  HG  SER A 127     -30.900  11.233  -6.862  1.00  0.95           H  
ATOM   2051  N   TYR A 128     -27.378   9.968  -4.445  1.00  0.96           N  
ATOM   2052  H   TYR A 128     -27.742  10.312  -3.568  1.00  0.96           H  
ATOM   2053  CA  TYR A 128     -26.726   8.662  -4.451  1.00  0.96           C  
ATOM   2054  HA  TYR A 128     -25.776   8.752  -4.977  1.00  0.96           H  
ATOM   2055  C   TYR A 128     -27.612   7.631  -5.169  1.00  0.96           C  
ATOM   2056  CB  TYR A 128     -26.471   8.196  -3.013  1.00  0.96           C  
ATOM   2057  HB2 TYR A 128     -26.088   7.176  -3.049  1.00  0.96           H  
ATOM   2058  HB3 TYR A 128     -27.418   8.165  -2.474  1.00  0.96           H  
ATOM   2059  O   TYR A 128     -28.834   7.686  -5.024  1.00  0.96           O  
ATOM   2060  CG  TYR A 128     -25.476   9.037  -2.244  1.00  0.96           C  
ATOM   2061  CD1 TYR A 128     -24.130   9.052  -2.650  1.00  0.96           C  
ATOM   2062  HD1 TYR A 128     -23.826   8.471  -3.509  1.00  0.96           H  
ATOM   2063  CD2 TYR A 128     -25.883   9.768  -1.110  1.00  0.96           C  
ATOM   2064  HD2 TYR A 128     -26.914   9.739  -0.793  1.00  0.96           H  
ATOM   2065  CE1 TYR A 128     -23.185   9.804  -1.931  1.00  0.96           C  
ATOM   2066  HE1 TYR A 128     -22.147   9.816  -2.231  1.00  0.96           H  
ATOM   2067  CE2 TYR A 128     -24.938  10.512  -0.379  1.00  0.96           C  
ATOM   2068  HE2 TYR A 128     -25.223  11.062   0.506  1.00  0.96           H  
ATOM   2069  OH  TYR A 128     -22.679  11.222  -0.077  1.00  0.96           O  
ATOM   2070  HH  TYR A 128     -23.000  11.465   0.795  1.00  0.96           H  
ATOM   2071  CZ  TYR A 128     -23.592  10.533  -0.795  1.00  0.96           C  
ATOM   2072  N   PRO A 129     -27.037   6.625  -5.848  1.00  0.96           N  
ATOM   2073  CA  PRO A 129     -27.798   5.536  -6.466  1.00  0.96           C  
ATOM   2074  HA  PRO A 129     -28.679   5.938  -6.967  1.00  0.96           H  
ATOM   2075  C   PRO A 129     -28.276   4.489  -5.437  1.00  0.96           C  
ATOM   2076  CB  PRO A 129     -26.843   4.973  -7.511  1.00  0.96           C  
ATOM   2077  HB2 PRO A 129     -27.086   3.950  -7.798  1.00  0.96           H  
ATOM   2078  HB3 PRO A 129     -26.849   5.615  -8.393  1.00  0.96           H  
ATOM   2079  O   PRO A 129     -28.561   3.336  -5.763  1.00  0.96           O  
ATOM   2080  CG  PRO A 129     -25.495   5.087  -6.807  1.00  0.96           C  
ATOM   2081  HG2 PRO A 129     -25.373   4.271  -6.095  1.00  0.96           H  
ATOM   2082  HG3 PRO A 129     -24.681   5.093  -7.532  1.00  0.96           H  
ATOM   2083  CD  PRO A 129     -25.609   6.418  -6.064  1.00  0.96           C  
ATOM   2084  HD2 PRO A 129     -25.064   6.367  -5.121  1.00  0.96           H  
ATOM   2085  HD3 PRO A 129     -25.214   7.220  -6.687  1.00  0.96           H  
ATOM   2086  N   PHE A 130     -28.351   4.895  -4.172  1.00  0.97           N  
ATOM   2087  H   PHE A 130     -28.195   5.879  -4.006  1.00  0.97           H  
ATOM   2088  CA  PHE A 130     -28.866   4.151  -3.039  1.00  0.97           C  
ATOM   2089  HA  PHE A 130     -29.562   3.404  -3.420  1.00  0.97           H  
ATOM   2090  C   PHE A 130     -29.619   5.108  -2.109  1.00  0.97           C  
ATOM   2091  CB  PHE A 130     -27.727   3.433  -2.303  1.00  0.97           C  
ATOM   2092  HB2 PHE A 130     -28.117   2.974  -1.394  1.00  0.97           H  
ATOM   2093  HB3 PHE A 130     -27.378   2.619  -2.939  1.00  0.97           H  
ATOM   2094  O   PHE A 130     -29.401   6.323  -2.141  1.00  0.97           O  
ATOM   2095  CG  PHE A 130     -26.523   4.282  -1.952  1.00  0.97           C  
ATOM   2096  CD1 PHE A 130     -25.358   4.166  -2.730  1.00  0.97           C  
ATOM   2097  HD1 PHE A 130     -25.327   3.485  -3.568  1.00  0.97           H  
ATOM   2098  CD2 PHE A 130     -26.546   5.159  -0.850  1.00  0.97           C  
ATOM   2099  HD2 PHE A 130     -27.438   5.253  -0.248  1.00  0.97           H  
ATOM   2100  CE1 PHE A 130     -24.217   4.914  -2.403  1.00  0.97           C  
ATOM   2101  HE1 PHE A 130     -23.313   4.783  -2.980  1.00  0.97           H  
ATOM   2102  CE2 PHE A 130     -25.405   5.918  -0.532  1.00  0.97           C  
ATOM   2103  HE2 PHE A 130     -25.419   6.597   0.308  1.00  0.97           H  
ATOM   2104  CZ  PHE A 130     -24.238   5.791  -1.306  1.00  0.97           C  
ATOM   2105  HZ  PHE A 130     -23.354   6.359  -1.055  1.00  0.97           H  
ATOM   2106  N   PRO A 131     -30.508   4.593  -1.248  1.00  0.94           N  
ATOM   2107  CA  PRO A 131     -31.311   5.448  -0.391  1.00  0.94           C  
ATOM   2108  HA  PRO A 131     -31.952   6.063  -1.023  1.00  0.94           H  
ATOM   2109  C   PRO A 131     -30.469   6.342   0.528  1.00  0.94           C  
ATOM   2110  CB  PRO A 131     -32.161   4.482   0.411  1.00  0.94           C  
ATOM   2111  HB2 PRO A 131     -33.135   4.913   0.643  1.00  0.94           H  
ATOM   2112  HB3 PRO A 131     -31.598   4.210   1.304  1.00  0.94           H  
ATOM   2113  O   PRO A 131     -29.521   5.875   1.162  1.00  0.94           O  
ATOM   2114  CG  PRO A 131     -32.288   3.249  -0.479  1.00  0.94           C  
ATOM   2115  HG2 PRO A 131     -33.050   3.418  -1.240  1.00  0.94           H  
ATOM   2116  HG3 PRO A 131     -32.498   2.340   0.085  1.00  0.94           H  
ATOM   2117  CD  PRO A 131     -30.916   3.198  -1.130  1.00  0.94           C  
ATOM   2118  HD2 PRO A 131     -30.219   2.667  -0.483  1.00  0.94           H  
ATOM   2119  HD3 PRO A 131     -30.994   2.702  -2.097  1.00  0.94           H  
ATOM   2120  N   LYS A 132     -30.870   7.614   0.653  1.00  0.95           N  
ATOM   2121  H   LYS A 132     -31.629   7.921   0.062  1.00  0.95           H  
ATOM   2122  CA  LYS A 132     -30.152   8.622   1.443  1.00  0.95           C  
ATOM   2123  HA  LYS A 132     -29.211   8.804   0.923  1.00  0.95           H  
ATOM   2124  C   LYS A 132     -29.862   8.116   2.872  1.00  0.95           C  
ATOM   2125  CB  LYS A 132     -30.951   9.937   1.446  1.00  0.95           C  
ATOM   2126  HB2 LYS A 132     -31.891   9.787   1.976  1.00  0.95           H  
ATOM   2127  HB3 LYS A 132     -31.178  10.207   0.415  1.00  0.95           H  
ATOM   2128  O   LYS A 132     -30.807   7.763   3.592  1.00  0.95           O  
ATOM   2129  CG  LYS A 132     -30.179  11.099   2.096  1.00  0.95           C  
ATOM   2130  HG2 LYS A 132     -29.227  11.229   1.583  1.00  0.95           H  
ATOM   2131  HG3 LYS A 132     -29.989  10.868   3.145  1.00  0.95           H  
ATOM   2132  CD  LYS A 132     -30.981  12.406   2.014  1.00  0.95           C  
ATOM   2133  HD2 LYS A 132     -31.930  12.276   2.533  1.00  0.95           H  
ATOM   2134  HD3 LYS A 132     -31.178  12.634   0.967  1.00  0.95           H  
ATOM   2135  CE  LYS A 132     -30.199  13.563   2.652  1.00  0.95           C  
ATOM   2136  HE2 LYS A 132     -30.012  13.324   3.699  1.00  0.95           H  
ATOM   2137  HE3 LYS A 132     -29.232  13.641   2.155  1.00  0.95           H  
ATOM   2138  NZ  LYS A 132     -30.931  14.852   2.537  1.00  0.95           N  
ATOM   2139  HZ1 LYS A 132     -30.397  15.605   2.947  1.00  0.95           H  
ATOM   2140  HZ2 LYS A 132     -31.826  14.808   3.003  1.00  0.95           H  
ATOM   2141  HZ3 LYS A 132     -31.093  15.085   1.568  1.00  0.95           H  
ATOM   2142  N   PRO A 133     -28.587   8.080   3.302  1.00  0.97           N  
ATOM   2143  CA  PRO A 133     -28.235   7.719   4.668  1.00  0.97           C  
ATOM   2144  HA  PRO A 133     -28.743   6.797   4.954  1.00  0.97           H  
ATOM   2145  C   PRO A 133     -28.638   8.835   5.643  1.00  0.97           C  
ATOM   2146  CB  PRO A 133     -26.724   7.469   4.641  1.00  0.97           C  
ATOM   2147  HB2 PRO A 133     -26.251   7.672   5.601  1.00  0.97           H  
ATOM   2148  HB3 PRO A 133     -26.530   6.442   4.331  1.00  0.97           H  
ATOM   2149  O   PRO A 133     -28.707  10.010   5.290  1.00  0.97           O  
ATOM   2150  CG  PRO A 133     -26.242   8.430   3.553  1.00  0.97           C  
ATOM   2151  HG2 PRO A 133     -25.298   8.120   3.104  1.00  0.97           H  
ATOM   2152  HG3 PRO A 133     -26.150   9.435   3.965  1.00  0.97           H  
ATOM   2153  CD  PRO A 133     -27.381   8.392   2.538  1.00  0.97           C  
ATOM   2154  HD2 PRO A 133     -27.200   7.604   1.808  1.00  0.97           H  
ATOM   2155  HD3 PRO A 133     -27.456   9.359   2.041  1.00  0.97           H  
ATOM   2156  N   HIS A 134     -28.880   8.471   6.899  1.00  0.98           N  
ATOM   2157  H   HIS A 134     -28.776   7.495   7.135  1.00  0.98           H  
ATOM   2158  CA  HIS A 134     -29.109   9.409   7.998  1.00  0.98           C  
ATOM   2159  HA  HIS A 134     -29.870  10.131   7.702  1.00  0.98           H  
ATOM   2160  C   HIS A 134     -27.838  10.197   8.345  1.00  0.98           C  
ATOM   2161  CB  HIS A 134     -29.611   8.617   9.213  1.00  0.98           C  
ATOM   2162  HB2 HIS A 134     -30.560   8.144   8.960  1.00  0.98           H  
ATOM   2163  HB3 HIS A 134     -28.890   7.836   9.455  1.00  0.98           H  
ATOM   2164  O   HIS A 134     -27.919  11.383   8.650  1.00  0.98           O  
ATOM   2165  CG  HIS A 134     -29.796   9.446  10.454  1.00  0.98           C  
ATOM   2166  CD2 HIS A 134     -29.010   9.399  11.570  1.00  0.98           C  
ATOM   2167  HD2 HIS A 134     -28.146   8.763  11.695  1.00  0.98           H  
ATOM   2168  ND1 HIS A 134     -30.736  10.426  10.663  1.00  0.98           N  
ATOM   2169  HD1 HIS A 134     -31.371  10.804   9.974  1.00  0.98           H  
ATOM   2170  CE1 HIS A 134     -30.520  10.951  11.882  1.00  0.98           C  
ATOM   2171  HE1 HIS A 134     -31.070  11.778  12.305  1.00  0.98           H  
ATOM   2172  NE2 HIS A 134     -29.488  10.339  12.486  1.00  0.98           N  
ATOM   2173  N   ARG A 135     -26.670   9.542   8.298  1.00  0.98           N  
ATOM   2174  H   ARG A 135     -26.686   8.569   8.028  1.00  0.98           H  
ATOM   2175  CA  ARG A 135     -25.353  10.162   8.498  1.00  0.98           C  
ATOM   2176  HA  ARG A 135     -25.380  11.160   8.062  1.00  0.98           H  
ATOM   2177  C   ARG A 135     -24.268   9.365   7.774  1.00  0.98           C  
ATOM   2178  CB  ARG A 135     -25.079  10.283  10.010  1.00  0.98           C  
ATOM   2179  HB2 ARG A 135     -25.923  10.790  10.476  1.00  0.98           H  
ATOM   2180  HB3 ARG A 135     -25.001   9.286  10.443  1.00  0.98           H  
ATOM   2181  O   ARG A 135     -24.404   8.157   7.589  1.00  0.98           O  
ATOM   2182  CG  ARG A 135     -23.805  11.071  10.342  1.00  0.98           C  
ATOM   2183  HG2 ARG A 135     -22.932  10.525   9.983  1.00  0.98           H  
ATOM   2184  HG3 ARG A 135     -23.847  12.046   9.858  1.00  0.98           H  
ATOM   2185  CD  ARG A 135     -23.650  11.260  11.852  1.00  0.98           C  
ATOM   2186  HD2 ARG A 135     -24.535  11.772  12.232  1.00  0.98           H  
ATOM   2187  HD3 ARG A 135     -23.572  10.281  12.324  1.00  0.98           H  
ATOM   2188  NE  ARG A 135     -22.448  12.055  12.161  1.00  0.98           N  
ATOM   2189  HE  ARG A 135     -21.829  12.253  11.388  1.00  0.98           H  
ATOM   2190  NH1 ARG A 135     -22.779  12.257  14.423  1.00  0.98           N  
ATOM   2191 HH11 ARG A 135     -23.584  11.651  14.345  1.00  0.98           H  
ATOM   2192 HH12 ARG A 135     -22.480  12.628  15.314  1.00  0.98           H  
ATOM   2193  NH2 ARG A 135     -21.038  13.274  13.474  1.00  0.98           N  
ATOM   2194 HH21 ARG A 135     -20.767  13.640  14.376  1.00  0.98           H  
ATOM   2195 HH22 ARG A 135     -20.467  13.491  12.670  1.00  0.98           H  
ATOM   2196  CZ  ARG A 135     -22.095  12.524  13.345  1.00  0.98           C  
ATOM   2197  N   GLU A 136     -23.191  10.050   7.412  1.00  0.98           N  
ATOM   2198  H   GLU A 136     -23.164  11.042   7.597  1.00  0.98           H  
ATOM   2199  CA  GLU A 136     -21.984   9.473   6.818  1.00  0.98           C  
ATOM   2200  HA  GLU A 136     -22.181   8.438   6.538  1.00  0.98           H  
ATOM   2201  C   GLU A 136     -20.832   9.500   7.829  1.00  0.98           C  
ATOM   2202  CB  GLU A 136     -21.595  10.230   5.545  1.00  0.98           C  
ATOM   2203  HB2 GLU A 136     -20.804   9.666   5.050  1.00  0.98           H  
ATOM   2204  HB3 GLU A 136     -21.204  11.209   5.821  1.00  0.98           H  
ATOM   2205  O   GLU A 136     -20.696  10.470   8.583  1.00  0.98           O  
ATOM   2206  CG  GLU A 136     -22.771  10.431   4.572  1.00  0.98           C  
ATOM   2207  HG2 GLU A 136     -23.535  11.043   5.051  1.00  0.98           H  
ATOM   2208  HG3 GLU A 136     -23.217   9.466   4.332  1.00  0.98           H  
ATOM   2209  CD  GLU A 136     -22.346  11.128   3.279  1.00  0.98           C  
ATOM   2210  OE1 GLU A 136     -23.242  11.502   2.492  1.00  0.98           O  
ATOM   2211  OE2 GLU A 136     -21.124  11.274   3.045  1.00  0.98           O  
ATOM   2212  N   ILE A 137     -20.034   8.433   7.882  1.00  0.98           N  
ATOM   2213  H   ILE A 137     -20.206   7.669   7.245  1.00  0.98           H  
ATOM   2214  CA  ILE A 137     -19.011   8.229   8.913  1.00  0.98           C  
ATOM   2215  HA  ILE A 137     -18.799   9.184   9.394  1.00  0.98           H  
ATOM   2216  C   ILE A 137     -17.730   7.701   8.253  1.00  0.98           C  
ATOM   2217  CB  ILE A 137     -19.524   7.278  10.023  1.00  0.98           C  
ATOM   2218  HB  ILE A 137     -19.639   6.277   9.606  1.00  0.98           H  
ATOM   2219  O   ILE A 137     -17.709   6.537   7.847  1.00  0.98           O  
ATOM   2220  CG1 ILE A 137     -20.916   7.749  10.520  1.00  0.98           C  
ATOM   2221 HG12 ILE A 137     -21.636   7.629   9.711  1.00  0.98           H  
ATOM   2222 HG13 ILE A 137     -20.867   8.806  10.782  1.00  0.98           H  
ATOM   2223  CG2 ILE A 137     -18.492   7.207  11.167  1.00  0.98           C  
ATOM   2224 HG21 ILE A 137     -17.518   6.903  10.783  1.00  0.98           H  
ATOM   2225 HG22 ILE A 137     -18.393   8.179  11.651  1.00  0.98           H  
ATOM   2226 HG23 ILE A 137     -18.794   6.461  11.902  1.00  0.98           H  
ATOM   2227  CD1 ILE A 137     -21.494   6.995  11.710  1.00  0.98           C  
ATOM   2228 HD11 ILE A 137     -21.412   5.920  11.548  1.00  0.98           H  
ATOM   2229 HD12 ILE A 137     -20.962   7.311  12.608  1.00  0.98           H  
ATOM   2230 HD13 ILE A 137     -22.543   7.262  11.837  1.00  0.98           H  
ATOM   2231  N   PRO A 138     -16.672   8.524   8.130  1.00  0.98           N  
ATOM   2232  CA  PRO A 138     -15.375   8.053   7.664  1.00  0.98           C  
ATOM   2233  HA  PRO A 138     -15.491   7.459   6.758  1.00  0.98           H  
ATOM   2234  C   PRO A 138     -14.705   7.171   8.721  1.00  0.98           C  
ATOM   2235  CB  PRO A 138     -14.572   9.309   7.320  1.00  0.98           C  
ATOM   2236  HB2 PRO A 138     -13.501   9.168   7.464  1.00  0.98           H  
ATOM   2237  HB3 PRO A 138     -14.779   9.601   6.290  1.00  0.98           H  
ATOM   2238  O   PRO A 138     -14.675   7.511   9.909  1.00  0.98           O  
ATOM   2239  CG  PRO A 138     -15.143  10.358   8.272  1.00  0.98           C  
ATOM   2240  HG2 PRO A 138     -14.636  10.285   9.235  1.00  0.98           H  
ATOM   2241  HG3 PRO A 138     -15.045  11.365   7.867  1.00  0.98           H  
ATOM   2242  CD  PRO A 138     -16.609   9.949   8.433  1.00  0.98           C  
ATOM   2243  HD2 PRO A 138     -17.226  10.497   7.721  1.00  0.98           H  
ATOM   2244  HD3 PRO A 138     -16.930  10.156   9.454  1.00  0.98           H  
ATOM   2245  N   LEU A 139     -14.184   6.032   8.274  1.00  0.99           N  
ATOM   2246  H   LEU A 139     -14.252   5.839   7.285  1.00  0.99           H  
ATOM   2247  CA  LEU A 139     -13.427   5.069   9.064  1.00  0.99           C  
ATOM   2248  HA  LEU A 139     -13.182   5.486  10.041  1.00  0.99           H  
ATOM   2249  C   LEU A 139     -12.117   4.786   8.333  1.00  0.99           C  
ATOM   2250  CB  LEU A 139     -14.240   3.772   9.249  1.00  0.99           C  
ATOM   2251  HB2 LEU A 139     -13.622   3.055   9.789  1.00  0.99           H  
ATOM   2252  HB3 LEU A 139     -14.444   3.355   8.263  1.00  0.99           H  
ATOM   2253  O   LEU A 139     -12.117   4.147   7.288  1.00  0.99           O  
ATOM   2254  CG  LEU A 139     -15.579   3.924   9.986  1.00  0.99           C  
ATOM   2255  HG  LEU A 139     -16.223   4.614   9.441  1.00  0.99           H  
ATOM   2256  CD1 LEU A 139     -16.285   2.568  10.060  1.00  0.99           C  
ATOM   2257 HD11 LEU A 139     -15.665   1.857  10.606  1.00  0.99           H  
ATOM   2258 HD12 LEU A 139     -17.247   2.675  10.560  1.00  0.99           H  
ATOM   2259 HD13 LEU A 139     -16.454   2.190   9.052  1.00  0.99           H  
ATOM   2260  CD2 LEU A 139     -15.409   4.432  11.417  1.00  0.99           C  
ATOM   2261 HD21 LEU A 139     -14.920   5.406  11.413  1.00  0.99           H  
ATOM   2262 HD22 LEU A 139     -16.392   4.551  11.872  1.00  0.99           H  
ATOM   2263 HD23 LEU A 139     -14.806   3.733  11.996  1.00  0.99           H  
ATOM   2264  N   ILE A 140     -11.006   5.261   8.875  1.00  0.99           N  
ATOM   2265  H   ILE A 140     -11.068   5.826   9.710  1.00  0.99           H  
ATOM   2266  CA  ILE A 140      -9.681   5.032   8.308  1.00  0.99           C  
ATOM   2267  HA  ILE A 140      -9.779   4.665   7.287  1.00  0.99           H  
ATOM   2268  C   ILE A 140      -8.998   3.946   9.128  1.00  0.99           C  
ATOM   2269  CB  ILE A 140      -8.876   6.341   8.231  1.00  0.99           C  
ATOM   2270  HB  ILE A 140      -8.710   6.722   9.238  1.00  0.99           H  
ATOM   2271  O   ILE A 140      -8.776   4.114  10.329  1.00  0.99           O  
ATOM   2272  CG1 ILE A 140      -9.646   7.407   7.409  1.00  0.99           C  
ATOM   2273 HG12 ILE A 140      -9.755   7.061   6.382  1.00  0.99           H  
ATOM   2274 HG13 ILE A 140     -10.645   7.541   7.825  1.00  0.99           H  
ATOM   2275  CG2 ILE A 140      -7.522   6.024   7.582  1.00  0.99           C  
ATOM   2276 HG21 ILE A 140      -6.938   5.344   8.204  1.00  0.99           H  
ATOM   2277 HG22 ILE A 140      -6.938   6.938   7.476  1.00  0.99           H  
ATOM   2278 HG23 ILE A 140      -7.656   5.576   6.598  1.00  0.99           H  
ATOM   2279  CD1 ILE A 140      -9.000   8.794   7.388  1.00  0.99           C  
ATOM   2280 HD11 ILE A 140      -8.040   8.769   6.872  1.00  0.99           H  
ATOM   2281 HD12 ILE A 140      -8.871   9.147   8.411  1.00  0.99           H  
ATOM   2282 HD13 ILE A 140      -9.658   9.486   6.863  1.00  0.99           H  
ATOM   2283  N   LEU A 141      -8.715   2.821   8.483  1.00  0.99           N  
ATOM   2284  H   LEU A 141      -8.905   2.786   7.492  1.00  0.99           H  
ATOM   2285  CA  LEU A 141      -7.917   1.738   9.035  1.00  0.99           C  
ATOM   2286  HA  LEU A 141      -8.108   1.670  10.106  1.00  0.99           H  
ATOM   2287  C   LEU A 141      -6.442   2.073   8.820  1.00  0.99           C  
ATOM   2288  CB  LEU A 141      -8.291   0.394   8.386  1.00  0.99           C  
ATOM   2289  HB2 LEU A 141      -7.804  -0.392   8.962  1.00  0.99           H  
ATOM   2290  HB3 LEU A 141      -7.880   0.368   7.376  1.00  0.99           H  
ATOM   2291  O   LEU A 141      -6.074   2.535   7.744  1.00  0.99           O  
ATOM   2292  CG  LEU A 141      -9.799   0.092   8.301  1.00  0.99           C  
ATOM   2293  HG  LEU A 141     -10.295   0.866   7.717  1.00  0.99           H  
ATOM   2294  CD1 LEU A 141     -10.057  -1.243   7.601  1.00  0.99           C  
ATOM   2295 HD11 LEU A 141     -11.126  -1.371   7.435  1.00  0.99           H  
ATOM   2296 HD12 LEU A 141      -9.548  -1.252   6.637  1.00  0.99           H  
ATOM   2297 HD13 LEU A 141      -9.687  -2.069   8.209  1.00  0.99           H  
ATOM   2298  CD2 LEU A 141     -10.445   0.036   9.685  1.00  0.99           C  
ATOM   2299 HD21 LEU A 141     -10.341   1.005  10.173  1.00  0.99           H  
ATOM   2300 HD22 LEU A 141      -9.957  -0.729  10.289  1.00  0.99           H  
ATOM   2301 HD23 LEU A 141     -11.507  -0.191   9.583  1.00  0.99           H  
ATOM   2302  N   GLY A 142      -5.605   1.850   9.824  1.00  0.98           N  
ATOM   2303  H   GLY A 142      -5.968   1.456  10.681  1.00  0.98           H  
ATOM   2304  CA  GLY A 142      -4.171   2.114   9.731  1.00  0.98           C  
ATOM   2305  HA2 GLY A 142      -3.983   3.170   9.926  1.00  0.98           H  
ATOM   2306  HA3 GLY A 142      -3.809   1.883   8.729  1.00  0.98           H  
ATOM   2307  C   GLY A 142      -3.376   1.277  10.720  1.00  0.98           C  
ATOM   2308  O   GLY A 142      -3.912   0.360  11.339  1.00  0.98           O  
ATOM   2309  N   GLU A 143      -2.117   1.637  10.922  1.00  0.97           N  
ATOM   2310  H   GLU A 143      -1.739   2.412  10.395  1.00  0.97           H  
ATOM   2311  CA  GLU A 143      -1.183   0.948  11.817  1.00  0.97           C  
ATOM   2312  HA  GLU A 143      -1.710   0.222  12.435  1.00  0.97           H  
ATOM   2313  C   GLU A 143      -0.491   1.929  12.760  1.00  0.97           C  
ATOM   2314  CB  GLU A 143      -0.137   0.192  10.992  1.00  0.97           C  
ATOM   2315  HB2 GLU A 143       0.215   0.855  10.202  1.00  0.97           H  
ATOM   2316  HB3 GLU A 143       0.708  -0.080  11.625  1.00  0.97           H  
ATOM   2317  O   GLU A 143      -0.496   3.145  12.555  1.00  0.97           O  
ATOM   2318  CG  GLU A 143      -0.717  -1.095  10.403  1.00  0.97           C  
ATOM   2319  HG2 GLU A 143      -0.923  -1.788  11.219  1.00  0.97           H  
ATOM   2320  HG3 GLU A 143      -1.658  -0.866   9.904  1.00  0.97           H  
ATOM   2321  CD  GLU A 143       0.226  -1.731   9.383  1.00  0.97           C  
ATOM   2322  OE1 GLU A 143       0.271  -2.976   9.310  1.00  0.97           O  
ATOM   2323  OE2 GLU A 143       0.757  -0.960   8.558  1.00  0.97           O  
ATOM   2324  N   TRP A 144       0.104   1.389  13.818  1.00  0.97           N  
ATOM   2325  H   TRP A 144       0.021   0.392  13.957  1.00  0.97           H  
ATOM   2326  CA  TRP A 144       0.869   2.148  14.789  1.00  0.97           C  
ATOM   2327  HA  TRP A 144       1.185   3.088  14.336  1.00  0.97           H  
ATOM   2328  C   TRP A 144       2.120   1.390  15.234  1.00  0.97           C  
ATOM   2329  CB  TRP A 144      -0.025   2.469  15.984  1.00  0.97           C  
ATOM   2330  HB2 TRP A 144      -0.321   1.531  16.454  1.00  0.97           H  
ATOM   2331  HB3 TRP A 144      -0.923   2.979  15.635  1.00  0.97           H  
ATOM   2332  O   TRP A 144       2.058   0.206  15.565  1.00  0.97           O  
ATOM   2333  CG  TRP A 144       0.639   3.321  17.008  1.00  0.97           C  
ATOM   2334  CD1 TRP A 144       1.358   2.872  18.060  1.00  0.97           C  
ATOM   2335  HD1 TRP A 144       1.517   1.828  18.284  1.00  0.97           H  
ATOM   2336  CD2 TRP A 144       0.735   4.771  17.033  1.00  0.97           C  
ATOM   2337  CE2 TRP A 144       1.552   5.144  18.140  1.00  0.97           C  
ATOM   2338  CE3 TRP A 144       0.222   5.805  16.223  1.00  0.97           C  
ATOM   2339  HE3 TRP A 144      -0.373   5.549  15.358  1.00  0.97           H  
ATOM   2340  NE1 TRP A 144       1.915   3.948  18.723  1.00  0.97           N  
ATOM   2341  HE1 TRP A 144       2.537   3.857  19.514  1.00  0.97           H  
ATOM   2342  CH2 TRP A 144       1.294   7.489  17.631  1.00  0.97           C  
ATOM   2343  HH2 TRP A 144       1.524   8.523  17.843  1.00  0.97           H  
ATOM   2344  CZ2 TRP A 144       1.822   6.481  18.454  1.00  0.97           C  
ATOM   2345  HZ2 TRP A 144       2.434   6.729  19.308  1.00  0.97           H  
ATOM   2346  CZ3 TRP A 144       0.493   7.152  16.523  1.00  0.97           C  
ATOM   2347  HZ3 TRP A 144       0.090   7.927  15.889  1.00  0.97           H  
ATOM   2348  N   TRP A 145       3.235   2.116  15.330  1.00  0.96           N  
ATOM   2349  H   TRP A 145       3.190   3.089  15.064  1.00  0.96           H  
ATOM   2350  CA  TRP A 145       4.503   1.642  15.880  1.00  0.96           C  
ATOM   2351  HA  TRP A 145       4.429   0.580  16.113  1.00  0.96           H  
ATOM   2352  C   TRP A 145       4.795   2.397  17.175  1.00  0.96           C  
ATOM   2353  CB  TRP A 145       5.632   1.796  14.855  1.00  0.96           C  
ATOM   2354  HB2 TRP A 145       5.672   2.830  14.511  1.00  0.96           H  
ATOM   2355  HB3 TRP A 145       6.581   1.580  15.347  1.00  0.96           H  
ATOM   2356  O   TRP A 145       4.899   3.624  17.205  1.00  0.96           O  
ATOM   2357  CG  TRP A 145       5.512   0.895  13.665  1.00  0.96           C  
ATOM   2358  CD1 TRP A 145       6.194  -0.259  13.475  1.00  0.96           C  
ATOM   2359  HD1 TRP A 145       6.918  -0.683  14.155  1.00  0.96           H  
ATOM   2360  CD2 TRP A 145       4.631   1.030  12.506  1.00  0.96           C  
ATOM   2361  CE2 TRP A 145       4.851  -0.085  11.644  1.00  0.96           C  
ATOM   2362  CE3 TRP A 145       3.657   1.974  12.105  1.00  0.96           C  
ATOM   2363  HE3 TRP A 145       3.468   2.843  12.718  1.00  0.96           H  
ATOM   2364  NE1 TRP A 145       5.828  -0.821  12.269  1.00  0.96           N  
ATOM   2365  HE1 TRP A 145       6.233  -1.667  11.894  1.00  0.96           H  
ATOM   2366  CH2 TRP A 145       3.171   0.681  10.095  1.00  0.96           C  
ATOM   2367  HH2 TRP A 145       2.594   0.528   9.195  1.00  0.96           H  
ATOM   2368  CZ2 TRP A 145       4.140  -0.265  10.454  1.00  0.96           C  
ATOM   2369  HZ2 TRP A 145       4.311  -1.131   9.832  1.00  0.96           H  
ATOM   2370  CZ3 TRP A 145       2.929   1.796  10.915  1.00  0.96           C  
ATOM   2371  HZ3 TRP A 145       2.165   2.505  10.632  1.00  0.96           H  
ATOM   2372  N   LYS A 146       4.909   1.653  18.272  1.00  0.93           N  
ATOM   2373  H   LYS A 146       4.854   0.653  18.137  1.00  0.93           H  
ATOM   2374  CA  LYS A 146       5.154   2.143  19.628  1.00  0.93           C  
ATOM   2375  HA  LYS A 146       4.566   3.046  19.791  1.00  0.93           H  
ATOM   2376  C   LYS A 146       6.616   2.510  19.839  1.00  0.93           C  
ATOM   2377  CB  LYS A 146       4.717   1.052  20.623  1.00  0.93           C  
ATOM   2378  HB2 LYS A 146       3.687   0.766  20.410  1.00  0.93           H  
ATOM   2379  HB3 LYS A 146       5.348   0.173  20.487  1.00  0.93           H  
ATOM   2380  O   LYS A 146       6.878   3.459  20.573  1.00  0.93           O  
ATOM   2381  CG  LYS A 146       4.813   1.509  22.083  1.00  0.93           C  
ATOM   2382  HG2 LYS A 146       5.826   1.845  22.303  1.00  0.93           H  
ATOM   2383  HG3 LYS A 146       4.111   2.331  22.227  1.00  0.93           H  
ATOM   2384  CD  LYS A 146       4.461   0.391  23.068  1.00  0.93           C  
ATOM   2385  HD2 LYS A 146       3.411   0.127  22.939  1.00  0.93           H  
ATOM   2386  HD3 LYS A 146       5.076  -0.486  22.866  1.00  0.93           H  
ATOM   2387  CE  LYS A 146       4.713   0.890  24.495  1.00  0.93           C  
ATOM   2388  HE2 LYS A 146       4.229   1.862  24.591  1.00  0.93           H  
ATOM   2389  HE3 LYS A 146       5.784   1.011  24.656  1.00  0.93           H  
ATOM   2390  NZ  LYS A 146       4.109   0.008  25.515  1.00  0.93           N  
ATOM   2391  HZ1 LYS A 146       4.390   0.291  26.442  1.00  0.93           H  
ATOM   2392  HZ2 LYS A 146       4.339  -0.963  25.357  1.00  0.93           H  
ATOM   2393  HZ3 LYS A 146       3.108   0.132  25.458  1.00  0.93           H  
ATOM   2394  N   LYS A 147       7.554   1.746  19.274  1.00  0.87           N  
ATOM   2395  H   LYS A 147       7.232   0.976  18.705  1.00  0.87           H  
ATOM   2396  CA  LYS A 147       8.988   1.843  19.613  1.00  0.87           C  
ATOM   2397  HA  LYS A 147       9.114   2.440  20.516  1.00  0.87           H  
ATOM   2398  C   LYS A 147       9.848   2.543  18.565  1.00  0.87           C  
ATOM   2399  CB  LYS A 147       9.548   0.441  19.889  1.00  0.87           C  
ATOM   2400  HB2 LYS A 147       9.383  -0.185  19.012  1.00  0.87           H  
ATOM   2401  HB3 LYS A 147      10.623   0.522  20.049  1.00  0.87           H  
ATOM   2402  O   LYS A 147      10.898   3.069  18.918  1.00  0.87           O  
ATOM   2403  CG  LYS A 147       8.922  -0.226  21.123  1.00  0.87           C  
ATOM   2404  HG2 LYS A 147       7.848  -0.341  20.977  1.00  0.87           H  
ATOM   2405  HG3 LYS A 147       9.101   0.391  22.003  1.00  0.87           H  
ATOM   2406  CD  LYS A 147       9.550  -1.609  21.325  1.00  0.87           C  
ATOM   2407  HD2 LYS A 147       9.391  -2.196  20.420  1.00  0.87           H  
ATOM   2408  HD3 LYS A 147      10.621  -1.499  21.492  1.00  0.87           H  
ATOM   2409  CE  LYS A 147       8.911  -2.334  22.512  1.00  0.87           C  
ATOM   2410  HE2 LYS A 147       9.108  -1.765  23.421  1.00  0.87           H  
ATOM   2411  HE3 LYS A 147       7.834  -2.367  22.347  1.00  0.87           H  
ATOM   2412  NZ  LYS A 147       9.441  -3.714  22.634  1.00  0.87           N  
ATOM   2413  HZ1 LYS A 147       9.019  -4.204  23.410  1.00  0.87           H  
ATOM   2414  HZ2 LYS A 147      10.444  -3.707  22.756  1.00  0.87           H  
ATOM   2415  HZ3 LYS A 147       9.233  -4.233  21.792  1.00  0.87           H  
ATOM   2416  N   GLU A 148       9.437   2.540  17.301  1.00  0.84           N  
ATOM   2417  H   GLU A 148       8.536   2.147  17.073  1.00  0.84           H  
ATOM   2418  CA  GLU A 148      10.253   3.051  16.197  1.00  0.84           C  
ATOM   2419  HA  GLU A 148      11.234   3.330  16.581  1.00  0.84           H  
ATOM   2420  C   GLU A 148       9.649   4.324  15.595  1.00  0.84           C  
ATOM   2421  CB  GLU A 148      10.506   1.957  15.138  1.00  0.84           C  
ATOM   2422  HB2 GLU A 148       9.562   1.645  14.692  1.00  0.84           H  
ATOM   2423  HB3 GLU A 148      11.129   2.400  14.360  1.00  0.84           H  
ATOM   2424  O   GLU A 148       8.431   4.465  15.486  1.00  0.84           O  
ATOM   2425  CG  GLU A 148      11.233   0.725  15.727  1.00  0.84           C  
ATOM   2426  HG2 GLU A 148      11.978   1.079  16.440  1.00  0.84           H  
ATOM   2427  HG3 GLU A 148      10.512   0.122  16.280  1.00  0.84           H  
ATOM   2428  CD  GLU A 148      11.958  -0.164  14.693  1.00  0.84           C  
ATOM   2429  OE1 GLU A 148      12.757  -1.041  15.115  1.00  0.84           O  
ATOM   2430  OE2 GLU A 148      11.840   0.076  13.477  1.00  0.84           O  
ATOM   2431  N   ASN A 149      10.509   5.260  15.181  1.00  0.91           N  
ATOM   2432  H   ASN A 149      11.499   5.076  15.262  1.00  0.91           H  
ATOM   2433  CA  ASN A 149      10.082   6.338  14.296  1.00  0.91           C  
ATOM   2434  HA  ASN A 149       9.163   6.778  14.683  1.00  0.91           H  
ATOM   2435  C   ASN A 149       9.791   5.727  12.923  1.00  0.91           C  
ATOM   2436  CB  ASN A 149      11.159   7.436  14.229  1.00  0.91           C  
ATOM   2437  HB2 ASN A 149      12.098   7.000  13.888  1.00  0.91           H  
ATOM   2438  HB3 ASN A 149      11.309   7.851  15.226  1.00  0.91           H  
ATOM   2439  O   ASN A 149      10.695   5.187  12.286  1.00  0.91           O  
ATOM   2440  CG  ASN A 149      10.806   8.579  13.283  1.00  0.91           C  
ATOM   2441  ND2 ASN A 149      11.646   9.579  13.207  1.00  0.91           N  
ATOM   2442 HD21 ASN A 149      11.508  10.200  12.422  1.00  0.91           H  
ATOM   2443 HD22 ASN A 149      12.581   9.469  13.572  1.00  0.91           H  
ATOM   2444  OD1 ASN A 149       9.808   8.589  12.581  1.00  0.91           O  
ATOM   2445  N   ILE A 150       8.547   5.860  12.469  1.00  0.93           N  
ATOM   2446  H   ILE A 150       7.868   6.293  13.078  1.00  0.93           H  
ATOM   2447  CA  ILE A 150       8.059   5.311  11.202  1.00  0.93           C  
ATOM   2448  HA  ILE A 150       8.083   4.225  11.291  1.00  0.93           H  
ATOM   2449  C   ILE A 150       8.935   5.687   9.999  1.00  0.93           C  
ATOM   2450  CB  ILE A 150       6.593   5.755  11.026  1.00  0.93           C  
ATOM   2451  HB  ILE A 150       6.072   5.500  11.948  1.00  0.93           H  
ATOM   2452  O   ILE A 150       9.166   4.866   9.118  1.00  0.93           O  
ATOM   2453  CG1 ILE A 150       5.856   5.031   9.895  1.00  0.93           C  
ATOM   2454 HG12 ILE A 150       4.803   5.292  10.002  1.00  0.93           H  
ATOM   2455 HG13 ILE A 150       6.212   5.371   8.922  1.00  0.93           H  
ATOM   2456  CG2 ILE A 150       6.428   7.274  10.816  1.00  0.93           C  
ATOM   2457 HG21 ILE A 150       6.937   7.833  11.602  1.00  0.93           H  
ATOM   2458 HG22 ILE A 150       5.369   7.530  10.839  1.00  0.93           H  
ATOM   2459 HG23 ILE A 150       6.828   7.570   9.846  1.00  0.93           H  
ATOM   2460  CD1 ILE A 150       5.954   3.511   9.963  1.00  0.93           C  
ATOM   2461 HD11 ILE A 150       6.920   3.205   9.561  1.00  0.93           H  
ATOM   2462 HD12 ILE A 150       5.156   3.073   9.363  1.00  0.93           H  
ATOM   2463 HD13 ILE A 150       5.855   3.172  10.994  1.00  0.93           H  
ATOM   2464  N   MET A 151       9.519   6.890  10.008  1.00  0.94           N  
ATOM   2465  H   MET A 151       9.333   7.503  10.788  1.00  0.94           H  
ATOM   2466  CA  MET A 151      10.391   7.369   8.931  1.00  0.94           C  
ATOM   2467  HA  MET A 151       9.895   7.192   7.977  1.00  0.94           H  
ATOM   2468  C   MET A 151      11.735   6.625   8.863  1.00  0.94           C  
ATOM   2469  CB  MET A 151      10.618   8.883   9.089  1.00  0.94           C  
ATOM   2470  HB2 MET A 151      11.150   9.074  10.020  1.00  0.94           H  
ATOM   2471  HB3 MET A 151      11.249   9.229   8.270  1.00  0.94           H  
ATOM   2472  O   MET A 151      12.426   6.684   7.851  1.00  0.94           O  
ATOM   2473  CG  MET A 151       9.316   9.701   9.090  1.00  0.94           C  
ATOM   2474  HG2 MET A 151       8.782   9.497  10.018  1.00  0.94           H  
ATOM   2475  HG3 MET A 151       9.575  10.759   9.088  1.00  0.94           H  
ATOM   2476  SD  MET A 151       8.173   9.386   7.712  1.00  0.94           S  
ATOM   2477  CE  MET A 151       9.175   9.985   6.326  1.00  0.94           C  
ATOM   2478  HE1 MET A 151      10.130   9.459   6.317  1.00  0.94           H  
ATOM   2479  HE2 MET A 151       9.354  11.055   6.432  1.00  0.94           H  
ATOM   2480  HE3 MET A 151       8.659   9.797   5.384  1.00  0.94           H  
ATOM   2481  N   HIS A 152      12.137   5.921   9.926  1.00  0.94           N  
ATOM   2482  H   HIS A 152      11.515   5.854  10.718  1.00  0.94           H  
ATOM   2483  CA  HIS A 152      13.411   5.194   9.988  1.00  0.94           C  
ATOM   2484  HA  HIS A 152      14.110   5.626   9.271  1.00  0.94           H  
ATOM   2485  C   HIS A 152      13.274   3.707   9.625  1.00  0.94           C  
ATOM   2486  CB  HIS A 152      14.024   5.343  11.387  1.00  0.94           C  
ATOM   2487  HB2 HIS A 152      14.946   4.763  11.414  1.00  0.94           H  
ATOM   2488  HB3 HIS A 152      13.343   4.904  12.117  1.00  0.94           H  
ATOM   2489  O   HIS A 152      14.274   3.073   9.278  1.00  0.94           O  
ATOM   2490  CG  HIS A 152      14.359   6.749  11.830  1.00  0.94           C  
ATOM   2491  CD2 HIS A 152      14.183   7.928  11.149  1.00  0.94           C  
ATOM   2492  HD2 HIS A 152      13.771   8.045  10.157  1.00  0.94           H  
ATOM   2493  ND1 HIS A 152      14.946   7.069  13.033  1.00  0.94           N  
ATOM   2494  HD1 HIS A 152      15.263   6.408  13.728  1.00  0.94           H  
ATOM   2495  CE1 HIS A 152      15.124   8.398  13.077  1.00  0.94           C  
ATOM   2496  HE1 HIS A 152      15.597   8.938  13.884  1.00  0.94           H  
ATOM   2497  NE2 HIS A 152      14.645   8.967  11.965  1.00  0.94           N  
ATOM   2498  N   ILE A 153      12.056   3.159   9.682  1.00  0.94           N  
ATOM   2499  H   ILE A 153      11.279   3.750   9.940  1.00  0.94           H  
ATOM   2500  CA  ILE A 153      11.757   1.748   9.396  1.00  0.94           C  
ATOM   2501  HA  ILE A 153      12.295   1.144  10.126  1.00  0.94           H  
ATOM   2502  C   ILE A 153      12.272   1.309   8.013  1.00  0.94           C  
ATOM   2503  CB  ILE A 153      10.248   1.449   9.589  1.00  0.94           C  
ATOM   2504  HB  ILE A 153       9.657   2.087   8.932  1.00  0.94           H  
ATOM   2505  O   ILE A 153      13.063   0.360   7.967  1.00  0.94           O  
ATOM   2506  CG1 ILE A 153       9.849   1.770  11.047  1.00  0.94           C  
ATOM   2507 HG12 ILE A 153      10.567   1.312  11.728  1.00  0.94           H  
ATOM   2508 HG13 ILE A 153       9.900   2.849  11.191  1.00  0.94           H  
ATOM   2509  CG2 ILE A 153       9.946  -0.013   9.219  1.00  0.94           C  
ATOM   2510 HG21 ILE A 153      10.162  -0.198   8.167  1.00  0.94           H  
ATOM   2511 HG22 ILE A 153      10.535  -0.685   9.844  1.00  0.94           H  
ATOM   2512 HG23 ILE A 153       8.887  -0.231   9.356  1.00  0.94           H  
ATOM   2513  CD1 ILE A 153       8.449   1.312  11.463  1.00  0.94           C  
ATOM   2514 HD11 ILE A 153       7.727   1.519  10.673  1.00  0.94           H  
ATOM   2515 HD12 ILE A 153       8.153   1.825  12.377  1.00  0.94           H  
ATOM   2516 HD13 ILE A 153       8.458   0.238  11.651  1.00  0.94           H  
ATOM   2517  N   PRO A 154      11.936   1.992   6.895  1.00  0.92           N  
ATOM   2518  CA  PRO A 154      12.415   1.581   5.573  1.00  0.92           C  
ATOM   2519  HA  PRO A 154      12.077   0.568   5.357  1.00  0.92           H  
ATOM   2520  C   PRO A 154      13.940   1.618   5.459  1.00  0.92           C  
ATOM   2521  CB  PRO A 154      11.773   2.548   4.573  1.00  0.92           C  
ATOM   2522  HB2 PRO A 154      12.456   2.832   3.773  1.00  0.92           H  
ATOM   2523  HB3 PRO A 154      10.889   2.077   4.143  1.00  0.92           H  
ATOM   2524  O   PRO A 154      14.545   0.712   4.888  1.00  0.92           O  
ATOM   2525  CG  PRO A 154      11.365   3.758   5.414  1.00  0.92           C  
ATOM   2526  HG2 PRO A 154      12.211   4.437   5.522  1.00  0.92           H  
ATOM   2527  HG3 PRO A 154      10.507   4.280   4.990  1.00  0.92           H  
ATOM   2528  CD  PRO A 154      11.035   3.135   6.763  1.00  0.92           C  
ATOM   2529  HD2 PRO A 154      11.168   3.889   7.539  1.00  0.92           H  
ATOM   2530  HD3 PRO A 154      10.003   2.782   6.759  1.00  0.92           H  
ATOM   2531  N   GLY A 155      14.586   2.639   6.034  1.00  0.92           N  
ATOM   2532  H   GLY A 155      14.039   3.333   6.523  1.00  0.92           H  
ATOM   2533  CA  GLY A 155      16.044   2.771   6.010  1.00  0.92           C  
ATOM   2534  HA2 GLY A 155      16.321   3.713   6.484  1.00  0.92           H  
ATOM   2535  HA3 GLY A 155      16.391   2.781   4.977  1.00  0.92           H  
ATOM   2536  C   GLY A 155      16.746   1.633   6.754  1.00  0.92           C  
ATOM   2537  O   GLY A 155      17.745   1.100   6.270  1.00  0.92           O  
ATOM   2538  N   LYS A 156      16.198   1.214   7.901  1.00  0.93           N  
ATOM   2539  H   LYS A 156      15.366   1.684   8.228  1.00  0.93           H  
ATOM   2540  CA  LYS A 156      16.706   0.077   8.678  1.00  0.93           C  
ATOM   2541  HA  LYS A 156      17.775   0.215   8.841  1.00  0.93           H  
ATOM   2542  C   LYS A 156      16.548  -1.236   7.909  1.00  0.93           C  
ATOM   2543  CB  LYS A 156      15.998   0.062  10.039  1.00  0.93           C  
ATOM   2544  HB2 LYS A 156      16.112   1.044  10.498  1.00  0.93           H  
ATOM   2545  HB3 LYS A 156      14.933  -0.111   9.883  1.00  0.93           H  
ATOM   2546  O   LYS A 156      17.540  -1.943   7.752  1.00  0.93           O  
ATOM   2547  CG  LYS A 156      16.541  -0.998  11.011  1.00  0.93           C  
ATOM   2548  HG2 LYS A 156      16.387  -1.993  10.593  1.00  0.93           H  
ATOM   2549  HG3 LYS A 156      17.605  -0.837  11.182  1.00  0.93           H  
ATOM   2550  CD  LYS A 156      15.779  -0.878  12.338  1.00  0.93           C  
ATOM   2551  HD2 LYS A 156      14.709  -0.915  12.131  1.00  0.93           H  
ATOM   2552  HD3 LYS A 156      16.000   0.087  12.794  1.00  0.93           H  
ATOM   2553  CE  LYS A 156      16.113  -2.001  13.324  1.00  0.93           C  
ATOM   2554  HE2 LYS A 156      17.174  -1.968  13.572  1.00  0.93           H  
ATOM   2555  HE3 LYS A 156      15.901  -2.953  12.837  1.00  0.93           H  
ATOM   2556  NZ  LYS A 156      15.278  -1.873  14.548  1.00  0.93           N  
ATOM   2557  HZ1 LYS A 156      14.298  -1.745  14.340  1.00  0.93           H  
ATOM   2558  HZ2 LYS A 156      15.497  -1.044  15.083  1.00  0.93           H  
ATOM   2559  HZ3 LYS A 156      15.329  -2.686  15.145  1.00  0.93           H  
ATOM   2560  N   ALA A 157      15.356  -1.509   7.373  1.00  0.92           N  
ATOM   2561  H   ALA A 157      14.595  -0.865   7.533  1.00  0.92           H  
ATOM   2562  CA  ALA A 157      15.079  -2.709   6.579  1.00  0.92           C  
ATOM   2563  HA  ALA A 157      15.266  -3.594   7.187  1.00  0.92           H  
ATOM   2564  C   ALA A 157      15.980  -2.796   5.335  1.00  0.92           C  
ATOM   2565  CB  ALA A 157      13.596  -2.691   6.191  1.00  0.92           C  
ATOM   2566  HB1 ALA A 157      12.984  -2.586   7.087  1.00  0.92           H  
ATOM   2567  HB2 ALA A 157      13.335  -3.624   5.692  1.00  0.92           H  
ATOM   2568  HB3 ALA A 157      13.386  -1.856   5.522  1.00  0.92           H  
ATOM   2569  O   ALA A 157      16.612  -3.819   5.080  1.00  0.92           O  
ATOM   2570  N   ASN A 158      16.141  -1.687   4.605  1.00  0.91           N  
ATOM   2571  H   ASN A 158      15.561  -0.887   4.813  1.00  0.91           H  
ATOM   2572  CA  ASN A 158      17.021  -1.631   3.439  1.00  0.91           C  
ATOM   2573  HA  ASN A 158      16.777  -2.469   2.786  1.00  0.91           H  
ATOM   2574  C   ASN A 158      18.503  -1.788   3.802  1.00  0.91           C  
ATOM   2575  CB  ASN A 158      16.779  -0.316   2.675  1.00  0.91           C  
ATOM   2576  HB2 ASN A 158      16.721   0.517   3.376  1.00  0.91           H  
ATOM   2577  HB3 ASN A 158      17.616  -0.132   2.002  1.00  0.91           H  
ATOM   2578  O   ASN A 158      19.263  -2.353   3.016  1.00  0.91           O  
ATOM   2579  CG  ASN A 158      15.526  -0.348   1.818  1.00  0.91           C  
ATOM   2580  ND2 ASN A 158      15.138   0.772   1.255  1.00  0.91           N  
ATOM   2581 HD21 ASN A 158      14.320   0.708   0.666  1.00  0.91           H  
ATOM   2582 HD22 ASN A 158      15.619   1.643   1.425  1.00  0.91           H  
ATOM   2583  OD1 ASN A 158      14.921  -1.381   1.588  1.00  0.91           O  
ATOM   2584  N   LYS A 159      18.944  -1.310   4.969  1.00  0.91           N  
ATOM   2585  H   LYS A 159      18.295  -0.811   5.561  1.00  0.91           H  
ATOM   2586  CA  LYS A 159      20.337  -1.468   5.408  1.00  0.91           C  
ATOM   2587  HA  LYS A 159      20.993  -1.237   4.569  1.00  0.91           H  
ATOM   2588  C   LYS A 159      20.656  -2.908   5.811  1.00  0.91           C  
ATOM   2589  CB  LYS A 159      20.626  -0.474   6.539  1.00  0.91           C  
ATOM   2590  HB2 LYS A 159      20.368   0.528   6.197  1.00  0.91           H  
ATOM   2591  HB3 LYS A 159      20.006  -0.716   7.402  1.00  0.91           H  
ATOM   2592  O   LYS A 159      21.745  -3.382   5.505  1.00  0.91           O  
ATOM   2593  CG  LYS A 159      22.106  -0.485   6.949  1.00  0.91           C  
ATOM   2594  HG2 LYS A 159      22.723  -0.264   6.078  1.00  0.91           H  
ATOM   2595  HG3 LYS A 159      22.375  -1.469   7.334  1.00  0.91           H  
ATOM   2596  CD  LYS A 159      22.375   0.556   8.039  1.00  0.91           C  
ATOM   2597  HD2 LYS A 159      22.121   1.546   7.660  1.00  0.91           H  
ATOM   2598  HD3 LYS A 159      21.750   0.333   8.904  1.00  0.91           H  
ATOM   2599  CE  LYS A 159      23.853   0.514   8.441  1.00  0.91           C  
ATOM   2600  HE2 LYS A 159      24.091  -0.494   8.780  1.00  0.91           H  
ATOM   2601  HE3 LYS A 159      24.457   0.720   7.557  1.00  0.91           H  
ATOM   2602  NZ  LYS A 159      24.158   1.498   9.511  1.00  0.91           N  
ATOM   2603  HZ1 LYS A 159      23.948   2.437   9.201  1.00  0.91           H  
ATOM   2604  HZ2 LYS A 159      25.136   1.461   9.762  1.00  0.91           H  
ATOM   2605  HZ3 LYS A 159      23.613   1.304  10.338  1.00  0.91           H  
ATOM   2606  N   THR A 160      19.737  -3.590   6.494  1.00  0.92           N  
ATOM   2607  H   THR A 160      18.867  -3.138   6.738  1.00  0.92           H  
ATOM   2608  CA  THR A 160      19.935  -4.979   6.947  1.00  0.92           C  
ATOM   2609  HA  THR A 160      20.990  -5.138   7.172  1.00  0.92           H  
ATOM   2610  C   THR A 160      19.557  -6.017   5.891  1.00  0.92           C  
ATOM   2611  CB  THR A 160      19.139  -5.268   8.225  1.00  0.92           C  
ATOM   2612  HB  THR A 160      19.349  -6.291   8.537  1.00  0.92           H  
ATOM   2613  O   THR A 160      19.952  -7.175   5.997  1.00  0.92           O  
ATOM   2614  CG2 THR A 160      19.510  -4.332   9.378  1.00  0.92           C  
ATOM   2615 HG21 THR A 160      19.256  -3.300   9.133  1.00  0.92           H  
ATOM   2616 HG22 THR A 160      20.578  -4.408   9.577  1.00  0.92           H  
ATOM   2617 HG23 THR A 160      18.961  -4.631  10.271  1.00  0.92           H  
ATOM   2618  OG1 THR A 160      17.758  -5.142   7.984  1.00  0.92           O  
ATOM   2619  HG1 THR A 160      17.320  -5.808   8.519  1.00  0.92           H  
ATOM   2620  N   GLY A 161      18.774  -5.620   4.885  1.00  0.92           N  
ATOM   2621  H   GLY A 161      18.382  -4.691   4.939  1.00  0.92           H  
ATOM   2622  CA  GLY A 161      18.201  -6.515   3.884  1.00  0.92           C  
ATOM   2623  HA2 GLY A 161      17.851  -5.919   3.042  1.00  0.92           H  
ATOM   2624  HA3 GLY A 161      18.979  -7.199   3.544  1.00  0.92           H  
ATOM   2625  C   GLY A 161      17.021  -7.354   4.388  1.00  0.92           C  
ATOM   2626  O   GLY A 161      16.554  -8.221   3.656  1.00  0.92           O  
ATOM   2627  N   GLY A 162      16.559  -7.135   5.621  1.00  0.91           N  
ATOM   2628  H   GLY A 162      16.925  -6.339   6.123  1.00  0.91           H  
ATOM   2629  CA  GLY A 162      15.462  -7.886   6.234  1.00  0.91           C  
ATOM   2630  HA2 GLY A 162      15.459  -8.910   5.860  1.00  0.91           H  
ATOM   2631  HA3 GLY A 162      15.617  -7.921   7.312  1.00  0.91           H  
ATOM   2632  C   GLY A 162      14.074  -7.285   6.000  1.00  0.91           C  
ATOM   2633  O   GLY A 162      13.913  -6.283   5.306  1.00  0.91           O  
ATOM   2634  N   GLU A 163      13.077  -7.907   6.629  1.00  0.91           N  
ATOM   2635  H   GLU A 163      13.280  -8.726   7.184  1.00  0.91           H  
ATOM   2636  CA  GLU A 163      11.725  -7.350   6.754  1.00  0.91           C  
ATOM   2637  HA  GLU A 163      11.343  -7.131   5.757  1.00  0.91           H  
ATOM   2638  C   GLU A 163      11.741  -6.054   7.593  1.00  0.91           C  
ATOM   2639  CB  GLU A 163      10.788  -8.369   7.428  1.00  0.91           C  
ATOM   2640  HB2 GLU A 163      11.271  -8.721   8.340  1.00  0.91           H  
ATOM   2641  HB3 GLU A 163       9.867  -7.872   7.734  1.00  0.91           H  
ATOM   2642  O   GLU A 163      12.561  -5.917   8.512  1.00  0.91           O  
ATOM   2643  CG  GLU A 163      10.430  -9.597   6.574  1.00  0.91           C  
ATOM   2644  HG2 GLU A 163       9.979 -10.337   7.235  1.00  0.91           H  
ATOM   2645  HG3 GLU A 163      11.348 -10.036   6.186  1.00  0.91           H  
ATOM   2646  CD  GLU A 163       9.438  -9.322   5.429  1.00  0.91           C  
ATOM   2647  OE1 GLU A 163       9.457 -10.098   4.452  1.00  0.91           O  
ATOM   2648  OE2 GLU A 163       8.620  -8.379   5.543  1.00  0.91           O  
ATOM   2649  N   PRO A 164      10.833  -5.102   7.319  1.00  0.93           N  
ATOM   2650  CA  PRO A 164      10.586  -3.975   8.212  1.00  0.93           C  
ATOM   2651  HA  PRO A 164      11.514  -3.437   8.406  1.00  0.93           H  
ATOM   2652  C   PRO A 164      10.011  -4.425   9.563  1.00  0.93           C  
ATOM   2653  CB  PRO A 164       9.620  -3.069   7.450  1.00  0.93           C  
ATOM   2654  HB2 PRO A 164      10.181  -2.392   6.806  1.00  0.93           H  
ATOM   2655  HB3 PRO A 164       8.962  -2.510   8.116  1.00  0.93           H  
ATOM   2656  O   PRO A 164       9.533  -5.547   9.732  1.00  0.93           O  
ATOM   2657  CG  PRO A 164       8.835  -4.054   6.592  1.00  0.93           C  
ATOM   2658  HG2 PRO A 164       8.034  -4.504   7.179  1.00  0.93           H  
ATOM   2659  HG3 PRO A 164       8.436  -3.568   5.702  1.00  0.93           H  
ATOM   2660  CD  PRO A 164       9.867  -5.111   6.229  1.00  0.93           C  
ATOM   2661  HD2 PRO A 164       9.374  -6.078   6.129  1.00  0.93           H  
ATOM   2662  HD3 PRO A 164      10.364  -4.840   5.297  1.00  0.93           H  
ATOM   2663  N   ALA A 165      10.056  -3.531  10.553  1.00  0.94           N  
ATOM   2664  H   ALA A 165      10.389  -2.597  10.358  1.00  0.94           H  
ATOM   2665  CA  ALA A 165       9.462  -3.793  11.857  1.00  0.94           C  
ATOM   2666  HA  ALA A 165       9.864  -4.735  12.231  1.00  0.94           H  
ATOM   2667  C   ALA A 165       7.934  -3.935  11.744  1.00  0.94           C  
ATOM   2668  CB  ALA A 165       9.866  -2.680  12.830  1.00  0.94           C  
ATOM   2669  HB1 ALA A 165       9.432  -2.875  13.811  1.00  0.94           H  
ATOM   2670  HB2 ALA A 165       9.501  -1.718  12.470  1.00  0.94           H  
ATOM   2671  HB3 ALA A 165      10.951  -2.636  12.922  1.00  0.94           H  
ATOM   2672  O   ALA A 165       7.262  -3.058  11.202  1.00  0.94           O  
ATOM   2673  N   ILE A 166       7.392  -5.015  12.308  1.00  0.95           N  
ATOM   2674  H   ILE A 166       8.014  -5.705  12.704  1.00  0.95           H  
ATOM   2675  CA  ILE A 166       5.946  -5.264  12.397  1.00  0.95           C  
ATOM   2676  HA  ILE A 166       5.516  -5.176  11.399  1.00  0.95           H  
ATOM   2677  C   ILE A 166       5.300  -4.195  13.293  1.00  0.95           C  
ATOM   2678  CB  ILE A 166       5.688  -6.698  12.921  1.00  0.95           C  
ATOM   2679  HB  ILE A 166       6.154  -6.784  13.903  1.00  0.95           H  
ATOM   2680  O   ILE A 166       5.895  -3.790  14.296  1.00  0.95           O  
ATOM   2681  CG1 ILE A 166       6.316  -7.762  11.986  1.00  0.95           C  
ATOM   2682 HG12 ILE A 166       5.748  -7.816  11.057  1.00  0.95           H  
ATOM   2683 HG13 ILE A 166       7.336  -7.479  11.728  1.00  0.95           H  
ATOM   2684  CG2 ILE A 166       4.184  -6.981  13.079  1.00  0.95           C  
ATOM   2685 HG21 ILE A 166       3.667  -6.799  12.137  1.00  0.95           H  
ATOM   2686 HG22 ILE A 166       4.010  -8.010  13.395  1.00  0.95           H  
ATOM   2687 HG23 ILE A 166       3.757  -6.339  13.849  1.00  0.95           H  
ATOM   2688  CD1 ILE A 166       6.391  -9.159  12.616  1.00  0.95           C  
ATOM   2689 HD11 ILE A 166       6.834  -9.097  13.610  1.00  0.95           H  
ATOM   2690 HD12 ILE A 166       5.401  -9.610  12.682  1.00  0.95           H  
ATOM   2691 HD13 ILE A 166       7.029  -9.790  11.997  1.00  0.95           H  
ATOM   2692  N   SER A 167       4.095  -3.738  12.943  1.00  0.97           N  
ATOM   2693  H   SER A 167       3.635  -4.107  12.123  1.00  0.97           H  
ATOM   2694  CA  SER A 167       3.334  -2.791  13.763  1.00  0.97           C  
ATOM   2695  HA  SER A 167       3.946  -1.901  13.910  1.00  0.97           H  
ATOM   2696  C   SER A 167       3.003  -3.356  15.148  1.00  0.97           C  
ATOM   2697  CB  SER A 167       2.053  -2.357  13.042  1.00  0.97           C  
ATOM   2698  HB2 SER A 167       2.324  -1.884  12.098  1.00  0.97           H  
ATOM   2699  HB3 SER A 167       1.516  -1.629  13.650  1.00  0.97           H  
ATOM   2700  O   SER A 167       2.808  -4.556  15.328  1.00  0.97           O  
ATOM   2701  OG  SER A 167       1.208  -3.457  12.771  1.00  0.97           O  
ATOM   2702  HG  SER A 167       0.817  -3.818  13.570  1.00  0.97           H  
ATOM   2703  N   ASP A 168       2.886  -2.475  16.142  1.00  0.97           N  
ATOM   2704  H   ASP A 168       3.008  -1.495  15.929  1.00  0.97           H  
ATOM   2705  CA  ASP A 168       2.451  -2.846  17.494  1.00  0.97           C  
ATOM   2706  HA  ASP A 168       2.832  -3.838  17.736  1.00  0.97           H  
ATOM   2707  C   ASP A 168       0.915  -2.906  17.614  1.00  0.97           C  
ATOM   2708  CB  ASP A 168       3.023  -1.851  18.514  1.00  0.97           C  
ATOM   2709  HB2 ASP A 168       2.592  -2.075  19.489  1.00  0.97           H  
ATOM   2710  HB3 ASP A 168       2.710  -0.842  18.244  1.00  0.97           H  
ATOM   2711  O   ASP A 168       0.387  -3.495  18.563  1.00  0.97           O  
ATOM   2712  CG  ASP A 168       4.550  -1.884  18.663  1.00  0.97           C  
ATOM   2713  OD1 ASP A 168       5.047  -2.626  19.541  1.00  0.97           O  
ATOM   2714  OD2 ASP A 168       5.218  -1.006  18.072  1.00  0.97           O  
ATOM   2715  N   SER A 169       0.192  -2.260  16.692  1.00  0.98           N  
ATOM   2716  H   SER A 169       0.689  -1.772  15.960  1.00  0.98           H  
ATOM   2717  CA  SER A 169      -1.263  -2.374  16.574  1.00  0.98           C  
ATOM   2718  HA  SER A 169      -1.535  -3.423  16.692  1.00  0.98           H  
ATOM   2719  C   SER A 169      -1.792  -1.887  15.230  1.00  0.98           C  
ATOM   2720  CB  SER A 169      -1.965  -1.544  17.659  1.00  0.98           C  
ATOM   2721  HB2 SER A 169      -3.042  -1.679  17.559  1.00  0.98           H  
ATOM   2722  HB3 SER A 169      -1.661  -1.890  18.647  1.00  0.98           H  
ATOM   2723  O   SER A 169      -1.344  -0.850  14.734  1.00  0.98           O  
ATOM   2724  OG  SER A 169      -1.692  -0.162  17.531  1.00  0.98           O  
ATOM   2725  HG  SER A 169      -1.538  -0.016  16.595  1.00  0.98           H  
ATOM   2726  N   TYR A 170      -2.880  -2.490  14.763  1.00  0.98           N  
ATOM   2727  H   TYR A 170      -3.124  -3.392  15.145  1.00  0.98           H  
ATOM   2728  CA  TYR A 170      -3.818  -1.833  13.854  1.00  0.98           C  
ATOM   2729  HA  TYR A 170      -3.246  -1.367  13.051  1.00  0.98           H  
ATOM   2730  C   TYR A 170      -4.618  -0.734  14.564  1.00  0.98           C  
ATOM   2731  CB  TYR A 170      -4.757  -2.869  13.232  1.00  0.98           C  
ATOM   2732  HB2 TYR A 170      -5.291  -3.390  14.027  1.00  0.98           H  
ATOM   2733  HB3 TYR A 170      -5.486  -2.362  12.600  1.00  0.98           H  
ATOM   2734  O   TYR A 170      -4.762  -0.734  15.788  1.00  0.98           O  
ATOM   2735  CG  TYR A 170      -4.033  -3.881  12.384  1.00  0.98           C  
ATOM   2736  CD1 TYR A 170      -3.345  -3.449  11.236  1.00  0.98           C  
ATOM   2737  HD1 TYR A 170      -3.360  -2.409  10.943  1.00  0.98           H  
ATOM   2738  CD2 TYR A 170      -3.993  -5.233  12.774  1.00  0.98           C  
ATOM   2739  HD2 TYR A 170      -4.487  -5.565  13.675  1.00  0.98           H  
ATOM   2740  CE1 TYR A 170      -2.568  -4.357  10.500  1.00  0.98           C  
ATOM   2741  HE1 TYR A 170      -1.984  -4.018   9.657  1.00  0.98           H  
ATOM   2742  CE2 TYR A 170      -3.244  -6.148  12.015  1.00  0.98           C  
ATOM   2743  HE2 TYR A 170      -3.172  -7.182  12.320  1.00  0.98           H  
ATOM   2744  OH  TYR A 170      -1.701  -6.555  10.213  1.00  0.98           O  
ATOM   2745  HH  TYR A 170      -1.175  -6.079   9.566  1.00  0.98           H  
ATOM   2746  CZ  TYR A 170      -2.503  -5.704  10.897  1.00  0.98           C  
ATOM   2747  N   THR A 171      -5.185   0.196  13.797  1.00  0.99           N  
ATOM   2748  H   THR A 171      -5.025   0.145  12.801  1.00  0.99           H  
ATOM   2749  CA  THR A 171      -6.002   1.300  14.314  1.00  0.99           C  
ATOM   2750  HA  THR A 171      -6.329   1.039  15.320  1.00  0.99           H  
ATOM   2751  C   THR A 171      -7.268   1.530  13.490  1.00  0.99           C  
ATOM   2752  CB  THR A 171      -5.202   2.610  14.415  1.00  0.99           C  
ATOM   2753  HB  THR A 171      -5.838   3.340  14.914  1.00  0.99           H  
ATOM   2754  O   THR A 171      -7.294   1.272  12.289  1.00  0.99           O  
ATOM   2755  CG2 THR A 171      -3.902   2.498  15.211  1.00  0.99           C  
ATOM   2756 HG21 THR A 171      -4.105   2.068  16.191  1.00  0.99           H  
ATOM   2757 HG22 THR A 171      -3.188   1.862  14.688  1.00  0.99           H  
ATOM   2758 HG23 THR A 171      -3.466   3.489  15.336  1.00  0.99           H  
ATOM   2759  OG1 THR A 171      -4.869   3.128  13.153  1.00  0.99           O  
ATOM   2760  HG1 THR A 171      -4.229   2.529  12.764  1.00  0.99           H  
ATOM   2761  N   ILE A 172      -8.311   2.065  14.132  1.00  0.99           N  
ATOM   2762  H   ILE A 172      -8.240   2.158  15.135  1.00  0.99           H  
ATOM   2763  CA  ILE A 172      -9.508   2.624  13.488  1.00  0.99           C  
ATOM   2764  HA  ILE A 172      -9.403   2.548  12.405  1.00  0.99           H  
ATOM   2765  C   ILE A 172      -9.588   4.106  13.861  1.00  0.99           C  
ATOM   2766  CB  ILE A 172     -10.789   1.858  13.901  1.00  0.99           C  
ATOM   2767  HB  ILE A 172     -10.901   1.929  14.983  1.00  0.99           H  
ATOM   2768  O   ILE A 172      -9.687   4.445  15.040  1.00  0.99           O  
ATOM   2769  CG1 ILE A 172     -10.683   0.362  13.523  1.00  0.99           C  
ATOM   2770 HG12 ILE A 172     -10.593   0.269  12.441  1.00  0.99           H  
ATOM   2771 HG13 ILE A 172      -9.777  -0.051  13.966  1.00  0.99           H  
ATOM   2772  CG2 ILE A 172     -12.025   2.503  13.235  1.00  0.99           C  
ATOM   2773 HG21 ILE A 172     -11.926   2.455  12.151  1.00  0.99           H  
ATOM   2774 HG22 ILE A 172     -12.124   3.545  13.541  1.00  0.99           H  
ATOM   2775 HG23 ILE A 172     -12.935   1.986  13.537  1.00  0.99           H  
ATOM   2776  CD1 ILE A 172     -11.847  -0.516  13.999  1.00  0.99           C  
ATOM   2777 HD11 ILE A 172     -11.955  -0.417  15.079  1.00  0.99           H  
ATOM   2778 HD12 ILE A 172     -11.633  -1.558  13.761  1.00  0.99           H  
ATOM   2779 HD13 ILE A 172     -12.776  -0.233  13.504  1.00  0.99           H  
ATOM   2780  N   ASN A 173      -9.534   4.996  12.867  1.00  0.98           N  
ATOM   2781  H   ASN A 173      -9.401   4.638  11.932  1.00  0.98           H  
ATOM   2782  CA  ASN A 173      -9.424   6.449  13.047  1.00  0.98           C  
ATOM   2783  HA  ASN A 173      -9.109   6.857  12.087  1.00  0.98           H  
ATOM   2784  C   ASN A 173      -8.289   6.834  14.014  1.00  0.98           C  
ATOM   2785  CB  ASN A 173     -10.803   7.056  13.382  1.00  0.98           C  
ATOM   2786  HB2 ASN A 173     -10.671   8.078  13.737  1.00  0.98           H  
ATOM   2787  HB3 ASN A 173     -11.279   6.482  14.177  1.00  0.98           H  
ATOM   2788  O   ASN A 173      -8.460   7.655  14.916  1.00  0.98           O  
ATOM   2789  CG  ASN A 173     -11.721   7.131  12.177  1.00  0.98           C  
ATOM   2790  ND2 ASN A 173     -12.999   7.334  12.376  1.00  0.98           N  
ATOM   2791 HD21 ASN A 173     -13.570   7.421  11.547  1.00  0.98           H  
ATOM   2792 HD22 ASN A 173     -13.366   7.381  13.316  1.00  0.98           H  
ATOM   2793  OD1 ASN A 173     -11.316   7.031  11.035  1.00  0.98           O  
ATOM   2794  N   GLY A 174      -7.128   6.196  13.835  1.00  0.98           N  
ATOM   2795  H   GLY A 174      -7.054   5.537  13.073  1.00  0.98           H  
ATOM   2796  CA  GLY A 174      -5.929   6.437  14.633  1.00  0.98           C  
ATOM   2797  HA2 GLY A 174      -5.083   5.963  14.136  1.00  0.98           H  
ATOM   2798  HA3 GLY A 174      -5.736   7.509  14.681  1.00  0.98           H  
ATOM   2799  C   GLY A 174      -5.994   5.895  16.062  1.00  0.98           C  
ATOM   2800  O   GLY A 174      -5.126   6.247  16.856  1.00  0.98           O  
ATOM   2801  N   GLN A 175      -6.992   5.073  16.418  1.00  0.98           N  
ATOM   2802  H   GLN A 175      -7.714   4.874  15.741  1.00  0.98           H  
ATOM   2803  CA  GLN A 175      -7.135   4.459  17.743  1.00  0.98           C  
ATOM   2804  HA  GLN A 175      -6.356   4.858  18.392  1.00  0.98           H  
ATOM   2805  C   GLN A 175      -6.984   2.926  17.696  1.00  0.98           C  
ATOM   2806  CB  GLN A 175      -8.495   4.852  18.350  1.00  0.98           C  
ATOM   2807  HB2 GLN A 175      -8.660   4.281  19.263  1.00  0.98           H  
ATOM   2808  HB3 GLN A 175      -9.292   4.594  17.652  1.00  0.98           H  
ATOM   2809  O   GLN A 175      -7.722   2.290  16.943  1.00  0.98           O  
ATOM   2810  CG  GLN A 175      -8.581   6.353  18.680  1.00  0.98           C  
ATOM   2811  HG2 GLN A 175      -9.595   6.585  19.010  1.00  0.98           H  
ATOM   2812  HG3 GLN A 175      -8.382   6.944  17.786  1.00  0.98           H  
ATOM   2813  CD  GLN A 175      -7.606   6.762  19.783  1.00  0.98           C  
ATOM   2814  NE2 GLN A 175      -7.447   8.030  20.080  1.00  0.98           N  
ATOM   2815 HE21 GLN A 175      -8.072   8.727  19.699  1.00  0.98           H  
ATOM   2816 HE22 GLN A 175      -6.923   8.149  20.935  1.00  0.98           H  
ATOM   2817  OE1 GLN A 175      -6.951   5.946  20.406  1.00  0.98           O  
ATOM   2818  N   PRO A 176      -6.096   2.306  18.505  1.00  0.98           N  
ATOM   2819  CA  PRO A 176      -5.942   0.850  18.559  1.00  0.98           C  
ATOM   2820  HA  PRO A 176      -5.687   0.492  17.561  1.00  0.98           H  
ATOM   2821  C   PRO A 176      -7.204   0.125  19.035  1.00  0.98           C  
ATOM   2822  CB  PRO A 176      -4.759   0.586  19.499  1.00  0.98           C  
ATOM   2823  HB2 PRO A 176      -4.172  -0.272  19.171  1.00  0.98           H  
ATOM   2824  HB3 PRO A 176      -5.108   0.438  20.521  1.00  0.98           H  
ATOM   2825  O   PRO A 176      -7.590  -0.907  18.488  1.00  0.98           O  
ATOM   2826  CG  PRO A 176      -3.943   1.871  19.437  1.00  0.98           C  
ATOM   2827  HG2 PRO A 176      -3.377   2.035  20.354  1.00  0.98           H  
ATOM   2828  HG3 PRO A 176      -3.277   1.844  18.574  1.00  0.98           H  
ATOM   2829  CD  PRO A 176      -5.009   2.944  19.228  1.00  0.98           C  
ATOM   2830  HD2 PRO A 176      -4.583   3.750  18.631  1.00  0.98           H  
ATOM   2831  HD3 PRO A 176      -5.370   3.313  20.188  1.00  0.98           H  
ATOM   2832  N   GLY A 177      -7.888   0.682  20.036  1.00  0.98           N  
ATOM   2833  H   GLY A 177      -7.519   1.525  20.453  1.00  0.98           H  
ATOM   2834  CA  GLY A 177      -9.171   0.172  20.513  1.00  0.98           C  
ATOM   2835  HA2 GLY A 177      -9.597  -0.484  19.754  1.00  0.98           H  
ATOM   2836  HA3 GLY A 177      -9.856   1.009  20.648  1.00  0.98           H  
ATOM   2837  C   GLY A 177      -9.125  -0.625  21.813  1.00  0.98           C  
ATOM   2838  O   GLY A 177      -8.117  -0.698  22.511  1.00  0.98           O  
ATOM   2839  N   TYR A 178     -10.264  -1.229  22.139  1.00  0.97           N  
ATOM   2840  H   TYR A 178     -11.008  -1.199  21.456  1.00  0.97           H  
ATOM   2841  CA  TYR A 178     -10.583  -1.791  23.452  1.00  0.97           C  
ATOM   2842  HA  TYR A 178     -10.487  -1.003  24.199  1.00  0.97           H  
ATOM   2843  C   TYR A 178      -9.666  -2.943  23.874  1.00  0.97           C  
ATOM   2844  CB  TYR A 178     -12.046  -2.255  23.415  1.00  0.97           C  
ATOM   2845  HB2 TYR A 178     -12.654  -1.449  23.004  1.00  0.97           H  
ATOM   2846  HB3 TYR A 178     -12.132  -3.101  22.733  1.00  0.97           H  
ATOM   2847  O   TYR A 178      -9.434  -3.136  25.066  1.00  0.97           O  
ATOM   2848  CG  TYR A 178     -12.632  -2.653  24.757  1.00  0.97           C  
ATOM   2849  CD1 TYR A 178     -12.355  -3.918  25.311  1.00  0.97           C  
ATOM   2850  HD1 TYR A 178     -11.690  -4.593  24.792  1.00  0.97           H  
ATOM   2851  CD2 TYR A 178     -13.484  -1.766  25.439  1.00  0.97           C  
ATOM   2852  HD2 TYR A 178     -13.698  -0.798  25.010  1.00  0.97           H  
ATOM   2853  CE1 TYR A 178     -12.898  -4.286  26.555  1.00  0.97           C  
ATOM   2854  HE1 TYR A 178     -12.652  -5.241  26.996  1.00  0.97           H  
ATOM   2855  CE2 TYR A 178     -14.079  -2.150  26.655  1.00  0.97           C  
ATOM   2856  HE2 TYR A 178     -14.770  -1.478  27.141  1.00  0.97           H  
ATOM   2857  OH  TYR A 178     -14.337  -3.778  28.401  1.00  0.97           O  
ATOM   2858  HH  TYR A 178     -15.148  -3.289  28.559  1.00  0.97           H  
ATOM   2859  CZ  TYR A 178     -13.776  -3.409  27.218  1.00  0.97           C  
ATOM   2860  N   LEU A 179      -9.183  -3.729  22.909  1.00  0.97           N  
ATOM   2861  H   LEU A 179      -9.406  -3.491  21.953  1.00  0.97           H  
ATOM   2862  CA  LEU A 179      -8.396  -4.940  23.158  1.00  0.97           C  
ATOM   2863  HA  LEU A 179      -8.782  -5.433  24.050  1.00  0.97           H  
ATOM   2864  C   LEU A 179      -6.915  -4.664  23.459  1.00  0.97           C  
ATOM   2865  CB  LEU A 179      -8.546  -5.902  21.965  1.00  0.97           C  
ATOM   2866  HB2 LEU A 179      -8.134  -5.422  21.078  1.00  0.97           H  
ATOM   2867  HB3 LEU A 179      -7.942  -6.787  22.165  1.00  0.97           H  
ATOM   2868  O   LEU A 179      -6.234  -5.559  23.952  1.00  0.97           O  
ATOM   2869  CG  LEU A 179      -9.985  -6.359  21.654  1.00  0.97           C  
ATOM   2870  HG  LEU A 179     -10.585  -5.495  21.367  1.00  0.97           H  
ATOM   2871  CD1 LEU A 179      -9.960  -7.344  20.486  1.00  0.97           C  
ATOM   2872 HD11 LEU A 179     -10.971  -7.654  20.224  1.00  0.97           H  
ATOM   2873 HD12 LEU A 179      -9.511  -6.864  19.616  1.00  0.97           H  
ATOM   2874 HD13 LEU A 179      -9.368  -8.222  20.745  1.00  0.97           H  
ATOM   2875  CD2 LEU A 179     -10.664  -7.051  22.840  1.00  0.97           C  
ATOM   2876 HD21 LEU A 179     -11.654  -7.394  22.540  1.00  0.97           H  
ATOM   2877 HD22 LEU A 179     -10.769  -6.350  23.668  1.00  0.97           H  
ATOM   2878 HD23 LEU A 179     -10.061  -7.902  23.156  1.00  0.97           H  
ATOM   2879  N   TYR A 180      -6.418  -3.451  23.198  1.00  0.97           N  
ATOM   2880  H   TYR A 180      -7.037  -2.725  22.866  1.00  0.97           H  
ATOM   2881  CA  TYR A 180      -5.016  -3.107  23.429  1.00  0.97           C  
ATOM   2882  HA  TYR A 180      -4.434  -4.027  23.379  1.00  0.97           H  
ATOM   2883  C   TYR A 180      -4.786  -2.458  24.800  1.00  0.97           C  
ATOM   2884  CB  TYR A 180      -4.490  -2.188  22.330  1.00  0.97           C  
ATOM   2885  HB2 TYR A 180      -5.134  -1.312  22.258  1.00  0.97           H  
ATOM   2886  HB3 TYR A 180      -3.500  -1.835  22.619  1.00  0.97           H  
ATOM   2887  O   TYR A 180      -5.638  -1.705  25.296  1.00  0.97           O  
ATOM   2888  CG  TYR A 180      -4.381  -2.838  20.974  1.00  0.97           C  
ATOM   2889  CD1 TYR A 180      -3.233  -3.563  20.586  1.00  0.97           C  
ATOM   2890  HD1 TYR A 180      -2.401  -3.686  21.264  1.00  0.97           H  
ATOM   2891  CD2 TYR A 180      -5.434  -2.650  20.072  1.00  0.97           C  
ATOM   2892  HD2 TYR A 180      -6.309  -2.091  20.369  1.00  0.97           H  
ATOM   2893  CE1 TYR A 180      -3.143  -4.094  19.280  1.00  0.97           C  
ATOM   2894  HE1 TYR A 180      -2.251  -4.606  18.952  1.00  0.97           H  
ATOM   2895  CE2 TYR A 180      -5.312  -3.121  18.762  1.00  0.97           C  
ATOM   2896  HE2 TYR A 180      -6.056  -2.884  18.017  1.00  0.97           H  
ATOM   2897  OH  TYR A 180      -4.152  -4.220  17.062  1.00  0.97           O  
ATOM   2898  HH  TYR A 180      -3.457  -4.858  16.881  1.00  0.97           H  
ATOM   2899  CZ  TYR A 180      -4.189  -3.848  18.361  1.00  0.97           C  
ATOM   2900  N   PRO A 181      -3.599  -2.663  25.402  1.00  0.95           N  
ATOM   2901  CA  PRO A 181      -3.222  -1.978  26.633  1.00  0.95           C  
ATOM   2902  HA  PRO A 181      -3.912  -2.260  27.428  1.00  0.95           H  
ATOM   2903  C   PRO A 181      -3.261  -0.451  26.457  1.00  0.95           C  
ATOM   2904  CB  PRO A 181      -1.824  -2.498  26.982  1.00  0.95           C  
ATOM   2905  HB2 PRO A 181      -1.207  -1.737  27.461  1.00  0.95           H  
ATOM   2906  HB3 PRO A 181      -1.912  -3.373  27.626  1.00  0.95           H  
ATOM   2907  O   PRO A 181      -2.933   0.086  25.396  1.00  0.95           O  
ATOM   2908  CG  PRO A 181      -1.250  -2.921  25.630  1.00  0.95           C  
ATOM   2909  HG2 PRO A 181      -0.857  -2.048  25.108  1.00  0.95           H  
ATOM   2910  HG3 PRO A 181      -0.482  -3.687  25.734  1.00  0.95           H  
ATOM   2911  CD  PRO A 181      -2.478  -3.447  24.894  1.00  0.95           C  
ATOM   2912  HD2 PRO A 181      -2.335  -3.328  23.820  1.00  0.95           H  
ATOM   2913  HD3 PRO A 181      -2.634  -4.498  25.136  1.00  0.95           H  
ATOM   2914  N   CYS A 182      -3.697   0.253  27.506  1.00  0.97           N  
ATOM   2915  H   CYS A 182      -3.893  -0.254  28.357  1.00  0.97           H  
ATOM   2916  CA  CYS A 182      -3.831   1.717  27.554  1.00  0.97           C  
ATOM   2917  HA  CYS A 182      -4.336   1.959  28.489  1.00  0.97           H  
ATOM   2918  C   CYS A 182      -4.687   2.359  26.445  1.00  0.97           C  
ATOM   2919  CB  CYS A 182      -2.445   2.365  27.623  1.00  0.97           C  
ATOM   2920  HB2 CYS A 182      -1.937   2.176  26.677  1.00  0.97           H  
ATOM   2921  HB3 CYS A 182      -2.561   3.443  27.729  1.00  0.97           H  
ATOM   2922  O   CYS A 182      -4.582   3.560  26.229  1.00  0.97           O  
ATOM   2923  SG  CYS A 182      -1.404   1.787  28.975  1.00  0.97           S  
ATOM   2924  N   SER A 183      -5.527   1.590  25.743  1.00  0.97           N  
ATOM   2925  H   SER A 183      -5.481   0.590  25.876  1.00  0.97           H  
ATOM   2926  CA  SER A 183      -6.291   2.091  24.582  1.00  0.97           C  
ATOM   2927  HA  SER A 183      -6.050   3.139  24.400  1.00  0.97           H  
ATOM   2928  C   SER A 183      -7.813   2.032  24.774  1.00  0.97           C  
ATOM   2929  CB  SER A 183      -5.857   1.316  23.339  1.00  0.97           C  
ATOM   2930  HB2 SER A 183      -6.374   1.708  22.463  1.00  0.97           H  
ATOM   2931  HB3 SER A 183      -6.109   0.264  23.469  1.00  0.97           H  
ATOM   2932  O   SER A 183      -8.581   2.624  24.016  1.00  0.97           O  
ATOM   2933  OG  SER A 183      -4.456   1.433  23.158  1.00  0.97           O  
ATOM   2934  HG  SER A 183      -4.017   0.957  23.867  1.00  0.97           H  
ATOM   2935  N   LYS A 184      -8.278   1.358  25.834  1.00  0.96           N  
ATOM   2936  H   LYS A 184      -7.595   0.868  26.394  1.00  0.96           H  
ATOM   2937  CA  LYS A 184      -9.704   1.185  26.146  1.00  0.96           C  
ATOM   2938  HA  LYS A 184     -10.167   0.722  25.275  1.00  0.96           H  
ATOM   2939  C   LYS A 184     -10.483   2.504  26.326  1.00  0.96           C  
ATOM   2940  CB  LYS A 184      -9.834   0.189  27.310  1.00  0.96           C  
ATOM   2941  HB2 LYS A 184      -9.478  -0.778  26.956  1.00  0.96           H  
ATOM   2942  HB3 LYS A 184      -9.196   0.491  28.140  1.00  0.96           H  
ATOM   2943  O   LYS A 184     -11.561   2.601  25.741  1.00  0.96           O  
ATOM   2944  CG  LYS A 184     -11.268   0.025  27.830  1.00  0.96           C  
ATOM   2945  HG2 LYS A 184     -11.566   0.936  28.348  1.00  0.96           H  
ATOM   2946  HG3 LYS A 184     -11.946  -0.147  26.994  1.00  0.96           H  
ATOM   2947  CD  LYS A 184     -11.336  -1.160  28.801  1.00  0.96           C  
ATOM   2948  HD2 LYS A 184     -11.215  -2.083  28.234  1.00  0.96           H  
ATOM   2949  HD3 LYS A 184     -10.522  -1.082  29.522  1.00  0.96           H  
ATOM   2950  CE  LYS A 184     -12.668  -1.175  29.555  1.00  0.96           C  
ATOM   2951  HE2 LYS A 184     -12.726  -0.267  30.155  1.00  0.96           H  
ATOM   2952  HE3 LYS A 184     -13.485  -1.150  28.834  1.00  0.96           H  
ATOM   2953  NZ  LYS A 184     -12.780  -2.368  30.430  1.00  0.96           N  
ATOM   2954  HZ1 LYS A 184     -11.956  -2.468  31.005  1.00  0.96           H  
ATOM   2955  HZ2 LYS A 184     -12.885  -3.200  29.867  1.00  0.96           H  
ATOM   2956  HZ3 LYS A 184     -13.581  -2.296  31.042  1.00  0.96           H  
ATOM   2957  N   PRO A 185      -9.997   3.524  27.061  1.00  0.95           N  
ATOM   2958  CA  PRO A 185     -10.731   4.788  27.210  1.00  0.95           C  
ATOM   2959  HA  PRO A 185     -11.725   4.574  27.602  1.00  0.95           H  
ATOM   2960  C   PRO A 185     -10.881   5.574  25.900  1.00  0.95           C  
ATOM   2961  CB  PRO A 185      -9.951   5.600  28.252  1.00  0.95           C  
ATOM   2962  HB2 PRO A 185     -10.617   6.172  28.897  1.00  0.95           H  
ATOM   2963  HB3 PRO A 185      -9.241   6.265  27.760  1.00  0.95           H  
ATOM   2964  O   PRO A 185     -11.909   6.212  25.685  1.00  0.95           O  
ATOM   2965  CG  PRO A 185      -9.180   4.539  29.034  1.00  0.95           C  
ATOM   2966  HG2 PRO A 185      -9.829   4.089  29.785  1.00  0.95           H  
ATOM   2967  HG3 PRO A 185      -8.281   4.949  29.495  1.00  0.95           H  
ATOM   2968  CD  PRO A 185      -8.847   3.516  27.953  1.00  0.95           C  
ATOM   2969  HD2 PRO A 185      -7.960   3.835  27.405  1.00  0.95           H  
ATOM   2970  HD3 PRO A 185      -8.675   2.543  28.412  1.00  0.95           H  
ATOM   2971  N   GLU A 186      -9.887   5.489  25.012  1.00  0.95           N  
ATOM   2972  H   GLU A 186      -9.067   4.949  25.250  1.00  0.95           H  
ATOM   2973  CA  GLU A 186      -9.834   6.229  23.743  1.00  0.95           C  
ATOM   2974  HA  GLU A 186     -10.407   7.150  23.848  1.00  0.95           H  
ATOM   2975  C   GLU A 186     -10.448   5.465  22.561  1.00  0.95           C  
ATOM   2976  CB  GLU A 186      -8.389   6.622  23.411  1.00  0.95           C  
ATOM   2977  HB2 GLU A 186      -7.809   5.723  23.203  1.00  0.95           H  
ATOM   2978  HB3 GLU A 186      -8.421   7.239  22.512  1.00  0.95           H  
ATOM   2979  O   GLU A 186     -10.385   5.918  21.418  1.00  0.95           O  
ATOM   2980  CG  GLU A 186      -7.687   7.433  24.507  1.00  0.95           C  
ATOM   2981  HG2 GLU A 186      -8.376   8.200  24.862  1.00  0.95           H  
ATOM   2982  HG3 GLU A 186      -7.451   6.774  25.342  1.00  0.95           H  
ATOM   2983  CD  GLU A 186      -6.400   8.109  23.999  1.00  0.95           C  
ATOM   2984  OE1 GLU A 186      -5.970   9.078  24.657  1.00  0.95           O  
ATOM   2985  OE2 GLU A 186      -5.878   7.723  22.924  1.00  0.95           O  
ATOM   2986  N   THR A 187     -11.050   4.298  22.815  1.00  0.97           N  
ATOM   2987  H   THR A 187     -11.110   4.001  23.778  1.00  0.97           H  
ATOM   2988  CA  THR A 187     -11.659   3.477  21.763  1.00  0.97           C  
ATOM   2989  HA  THR A 187     -10.875   3.157  21.076  1.00  0.97           H  
ATOM   2990  C   THR A 187     -12.682   4.297  20.982  1.00  0.97           C  
ATOM   2991  CB  THR A 187     -12.324   2.234  22.355  1.00  0.97           C  
ATOM   2992  HB  THR A 187     -13.067   2.529  23.096  1.00  0.97           H  
ATOM   2993  O   THR A 187     -13.633   4.824  21.562  1.00  0.97           O  
ATOM   2994  CG2 THR A 187     -12.983   1.354  21.294  1.00  0.97           C  
ATOM   2995 HG21 THR A 187     -12.267   1.130  20.504  1.00  0.97           H  
ATOM   2996 HG22 THR A 187     -13.313   0.420  21.750  1.00  0.97           H  
ATOM   2997 HG23 THR A 187     -13.847   1.863  20.869  1.00  0.97           H  
ATOM   2998  OG1 THR A 187     -11.340   1.444  22.976  1.00  0.97           O  
ATOM   2999  HG1 THR A 187     -10.679   2.036  23.342  1.00  0.97           H  
ATOM   3000  N   PHE A 188     -12.495   4.388  19.662  1.00  0.98           N  
ATOM   3001  H   PHE A 188     -11.672   3.964  19.260  1.00  0.98           H  
ATOM   3002  CA  PHE A 188     -13.359   5.174  18.786  1.00  0.98           C  
ATOM   3003  HA  PHE A 188     -13.312   6.211  19.119  1.00  0.98           H  
ATOM   3004  C   PHE A 188     -14.819   4.703  18.884  1.00  0.98           C  
ATOM   3005  CB  PHE A 188     -12.821   5.106  17.349  1.00  0.98           C  
ATOM   3006  HB2 PHE A 188     -12.835   4.070  17.009  1.00  0.98           H  
ATOM   3007  HB3 PHE A 188     -11.782   5.435  17.345  1.00  0.98           H  
ATOM   3008  O   PHE A 188     -15.089   3.501  18.926  1.00  0.98           O  
ATOM   3009  CG  PHE A 188     -13.596   5.969  16.374  1.00  0.98           C  
ATOM   3010  CD1 PHE A 188     -14.494   5.385  15.461  1.00  0.98           C  
ATOM   3011  HD1 PHE A 188     -14.607   4.312  15.420  1.00  0.98           H  
ATOM   3012  CD2 PHE A 188     -13.434   7.366  16.395  1.00  0.98           C  
ATOM   3013  HD2 PHE A 188     -12.728   7.817  17.077  1.00  0.98           H  
ATOM   3014  CE1 PHE A 188     -15.237   6.199  14.589  1.00  0.98           C  
ATOM   3015  HE1 PHE A 188     -15.909   5.749  13.874  1.00  0.98           H  
ATOM   3016  CE2 PHE A 188     -14.182   8.179  15.525  1.00  0.98           C  
ATOM   3017  HE2 PHE A 188     -14.049   9.251  15.544  1.00  0.98           H  
ATOM   3018  CZ  PHE A 188     -15.095   7.596  14.631  1.00  0.98           C  
ATOM   3019  HZ  PHE A 188     -15.665   8.218  13.957  1.00  0.98           H  
ATOM   3020  N   LYS A 189     -15.773   5.643  18.924  1.00  0.97           N  
ATOM   3021  H   LYS A 189     -15.494   6.609  18.830  1.00  0.97           H  
ATOM   3022  CA  LYS A 189     -17.204   5.347  19.101  1.00  0.97           C  
ATOM   3023  HA  LYS A 189     -17.331   4.265  19.122  1.00  0.97           H  
ATOM   3024  C   LYS A 189     -18.035   5.876  17.937  1.00  0.97           C  
ATOM   3025  CB  LYS A 189     -17.736   5.883  20.441  1.00  0.97           C  
ATOM   3026  HB2 LYS A 189     -17.643   6.969  20.455  1.00  0.97           H  
ATOM   3027  HB3 LYS A 189     -18.793   5.628  20.519  1.00  0.97           H  
ATOM   3028  O   LYS A 189     -17.942   7.045  17.571  1.00  0.97           O  
ATOM   3029  CG  LYS A 189     -17.001   5.299  21.656  1.00  0.97           C  
ATOM   3030  HG2 LYS A 189     -17.040   4.211  21.622  1.00  0.97           H  
ATOM   3031  HG3 LYS A 189     -15.961   5.625  21.625  1.00  0.97           H  
ATOM   3032  CD  LYS A 189     -17.613   5.790  22.969  1.00  0.97           C  
ATOM   3033  HD2 LYS A 189     -17.585   6.880  22.992  1.00  0.97           H  
ATOM   3034  HD3 LYS A 189     -18.648   5.453  23.025  1.00  0.97           H  
ATOM   3035  CE  LYS A 189     -16.832   5.228  24.160  1.00  0.97           C  
ATOM   3036  HE2 LYS A 189     -16.869   4.139  24.112  1.00  0.97           H  
ATOM   3037  HE3 LYS A 189     -15.788   5.529  24.069  1.00  0.97           H  
ATOM   3038  NZ  LYS A 189     -17.401   5.704  25.444  1.00  0.97           N  
ATOM   3039  HZ1 LYS A 189     -17.338   6.710  25.507  1.00  0.97           H  
ATOM   3040  HZ2 LYS A 189     -18.372   5.434  25.517  1.00  0.97           H  
ATOM   3041  HZ3 LYS A 189     -16.895   5.307  26.223  1.00  0.97           H  
ATOM   3042  N   ILE A 190     -18.908   5.027  17.411  1.00  0.98           N  
ATOM   3043  H   ILE A 190     -18.920   4.092  17.793  1.00  0.98           H  
ATOM   3044  CA  ILE A 190     -19.878   5.334  16.364  1.00  0.98           C  
ATOM   3045  HA  ILE A 190     -19.671   6.320  15.948  1.00  0.98           H  
ATOM   3046  C   ILE A 190     -21.270   5.340  16.994  1.00  0.98           C  
ATOM   3047  CB  ILE A 190     -19.783   4.298  15.223  1.00  0.98           C  
ATOM   3048  HB  ILE A 190     -20.038   3.314  15.618  1.00  0.98           H  
ATOM   3049  O   ILE A 190     -21.788   4.292  17.363  1.00  0.98           O  
ATOM   3050  CG1 ILE A 190     -18.359   4.213  14.637  1.00  0.98           C  
ATOM   3051 HG12 ILE A 190     -17.659   3.936  15.425  1.00  0.98           H  
ATOM   3052 HG13 ILE A 190     -18.068   5.187  14.243  1.00  0.98           H  
ATOM   3053  CG2 ILE A 190     -20.780   4.667  14.116  1.00  0.98           C  
ATOM   3054 HG21 ILE A 190     -20.832   3.875  13.370  1.00  0.98           H  
ATOM   3055 HG22 ILE A 190     -21.786   4.820  14.507  1.00  0.98           H  
ATOM   3056 HG23 ILE A 190     -20.417   5.582  13.647  1.00  0.98           H  
ATOM   3057  CD1 ILE A 190     -18.228   3.161  13.529  1.00  0.98           C  
ATOM   3058 HD11 ILE A 190     -18.755   2.251  13.817  1.00  0.98           H  
ATOM   3059 HD12 ILE A 190     -18.649   3.539  12.597  1.00  0.98           H  
ATOM   3060 HD13 ILE A 190     -17.176   2.925  13.373  1.00  0.98           H  
ATOM   3061  N   THR A 191     -21.896   6.510  17.109  1.00  0.97           N  
ATOM   3062  H   THR A 191     -21.400   7.351  16.849  1.00  0.97           H  
ATOM   3063  CA  THR A 191     -23.247   6.626  17.681  1.00  0.97           C  
ATOM   3064  HA  THR A 191     -23.377   5.840  18.424  1.00  0.97           H  
ATOM   3065  C   THR A 191     -24.322   6.462  16.612  1.00  0.97           C  
ATOM   3066  CB  THR A 191     -23.449   7.962  18.400  1.00  0.97           C  
ATOM   3067  HB  THR A 191     -23.459   8.770  17.669  1.00  0.97           H  
ATOM   3068  O   THR A 191     -24.394   7.271  15.683  1.00  0.97           O  
ATOM   3069  CG2 THR A 191     -24.750   7.992  19.196  1.00  0.97           C  
ATOM   3070 HG21 THR A 191     -24.793   7.140  19.874  1.00  0.97           H  
ATOM   3071 HG22 THR A 191     -25.593   7.946  18.507  1.00  0.97           H  
ATOM   3072 HG23 THR A 191     -24.809   8.913  19.776  1.00  0.97           H  
ATOM   3073  OG1 THR A 191     -22.407   8.205  19.311  1.00  0.97           O  
ATOM   3074  HG1 THR A 191     -22.438   9.130  19.566  1.00  0.97           H  
ATOM   3075  N   VAL A 192     -25.214   5.485  16.789  1.00  0.98           N  
ATOM   3076  H   VAL A 192     -25.090   4.865  17.577  1.00  0.98           H  
ATOM   3077  CA  VAL A 192     -26.330   5.206  15.876  1.00  0.98           C  
ATOM   3078  HA  VAL A 192     -26.337   5.992  15.121  1.00  0.98           H  
ATOM   3079  C   VAL A 192     -27.695   5.266  16.556  1.00  0.98           C  
ATOM   3080  CB  VAL A 192     -26.145   3.882  15.114  1.00  0.98           C  
ATOM   3081  HB  VAL A 192     -27.014   3.742  14.472  1.00  0.98           H  
ATOM   3082  O   VAL A 192     -27.821   5.105  17.763  1.00  0.98           O  
ATOM   3083  CG1 VAL A 192     -24.914   3.973  14.208  1.00  0.98           C  
ATOM   3084 HG11 VAL A 192     -24.940   4.891  13.621  1.00  0.98           H  
ATOM   3085 HG12 VAL A 192     -24.007   3.971  14.812  1.00  0.98           H  
ATOM   3086 HG13 VAL A 192     -24.910   3.128  13.520  1.00  0.98           H  
ATOM   3087  CG2 VAL A 192     -26.037   2.655  16.024  1.00  0.98           C  
ATOM   3088 HG21 VAL A 192     -25.947   1.754  15.418  1.00  0.98           H  
ATOM   3089 HG22 VAL A 192     -26.930   2.563  16.643  1.00  0.98           H  
ATOM   3090 HG23 VAL A 192     -25.161   2.731  16.669  1.00  0.98           H  
ATOM   3091  N   VAL A 193     -28.741   5.523  15.779  1.00  0.98           N  
ATOM   3092  H   VAL A 193     -28.567   5.661  14.794  1.00  0.98           H  
ATOM   3093  CA  VAL A 193     -30.144   5.517  16.204  1.00  0.98           C  
ATOM   3094  HA  VAL A 193     -30.204   5.431  17.289  1.00  0.98           H  
ATOM   3095  C   VAL A 193     -30.809   4.300  15.584  1.00  0.98           C  
ATOM   3096  CB  VAL A 193     -30.860   6.812  15.781  1.00  0.98           C  
ATOM   3097  HB  VAL A 193     -30.774   6.926  14.700  1.00  0.98           H  
ATOM   3098  O   VAL A 193     -30.699   4.091  14.373  1.00  0.98           O  
ATOM   3099  CG1 VAL A 193     -32.345   6.807  16.167  1.00  0.98           C  
ATOM   3100 HG11 VAL A 193     -32.456   6.650  17.240  1.00  0.98           H  
ATOM   3101 HG12 VAL A 193     -32.804   7.760  15.901  1.00  0.98           H  
ATOM   3102 HG13 VAL A 193     -32.877   6.017  15.638  1.00  0.98           H  
ATOM   3103  CG2 VAL A 193     -30.216   8.037  16.437  1.00  0.98           C  
ATOM   3104 HG21 VAL A 193     -30.735   8.942  16.123  1.00  0.98           H  
ATOM   3105 HG22 VAL A 193     -30.288   7.928  17.520  1.00  0.98           H  
ATOM   3106 HG23 VAL A 193     -29.169   8.116  16.144  1.00  0.98           H  
ATOM   3107  N   ARG A 194     -31.512   3.513  16.404  1.00  0.97           N  
ATOM   3108  H   ARG A 194     -31.576   3.761  17.381  1.00  0.97           H  
ATOM   3109  CA  ARG A 194     -32.207   2.309  15.940  1.00  0.97           C  
ATOM   3110  HA  ARG A 194     -31.447   1.626  15.562  1.00  0.97           H  
ATOM   3111  C   ARG A 194     -33.161   2.635  14.782  1.00  0.97           C  
ATOM   3112  CB  ARG A 194     -32.926   1.635  17.117  1.00  0.97           C  
ATOM   3113  HB2 ARG A 194     -32.234   1.545  17.954  1.00  0.97           H  
ATOM   3114  HB3 ARG A 194     -33.766   2.254  17.432  1.00  0.97           H  
ATOM   3115  O   ARG A 194     -33.857   3.647  14.810  1.00  0.97           O  
ATOM   3116  CG  ARG A 194     -33.431   0.231  16.750  1.00  0.97           C  
ATOM   3117  HG2 ARG A 194     -32.595  -0.376  16.401  1.00  0.97           H  
ATOM   3118  HG3 ARG A 194     -34.177   0.301  15.959  1.00  0.97           H  
ATOM   3119  CD  ARG A 194     -34.063  -0.440  17.970  1.00  0.97           C  
ATOM   3120  HD2 ARG A 194     -34.895   0.173  18.316  1.00  0.97           H  
ATOM   3121  HD3 ARG A 194     -33.309  -0.498  18.756  1.00  0.97           H  
ATOM   3122  NE  ARG A 194     -34.537  -1.799  17.653  1.00  0.97           N  
ATOM   3123  HE  ARG A 194     -34.184  -2.216  16.804  1.00  0.97           H  
ATOM   3124  NH1 ARG A 194     -35.697  -2.191  19.599  1.00  0.97           N  
ATOM   3125 HH11 ARG A 194     -36.339  -2.766  20.125  1.00  0.97           H  
ATOM   3126 HH12 ARG A 194     -35.468  -1.263  19.924  1.00  0.97           H  
ATOM   3127  NH2 ARG A 194     -35.686  -3.733  17.987  1.00  0.97           N  
ATOM   3128 HH21 ARG A 194     -36.308  -4.305  18.540  1.00  0.97           H  
ATOM   3129 HH22 ARG A 194     -35.392  -4.066  17.079  1.00  0.97           H  
ATOM   3130  CZ  ARG A 194     -35.301  -2.564  18.412  1.00  0.97           C  
ATOM   3131  N   GLY A 195     -33.163   1.792  13.753  1.00  0.97           N  
ATOM   3132  H   GLY A 195     -32.524   1.012  13.796  1.00  0.97           H  
ATOM   3133  CA  GLY A 195     -33.970   1.940  12.538  1.00  0.97           C  
ATOM   3134  HA2 GLY A 195     -34.031   0.974  12.037  1.00  0.97           H  
ATOM   3135  HA3 GLY A 195     -34.980   2.244  12.813  1.00  0.97           H  
ATOM   3136  C   GLY A 195     -33.435   2.955  11.518  1.00  0.97           C  
ATOM   3137  O   GLY A 195     -34.022   3.117  10.451  1.00  0.97           O  
ATOM   3138  N   ARG A 196     -32.326   3.656  11.801  1.00  0.98           N  
ATOM   3139  H   ARG A 196     -31.868   3.493  12.686  1.00  0.98           H  
ATOM   3140  CA  ARG A 196     -31.685   4.562  10.832  1.00  0.98           C  
ATOM   3141  HA  ARG A 196     -32.437   4.869  10.106  1.00  0.98           H  
ATOM   3142  C   ARG A 196     -30.603   3.837  10.026  1.00  0.98           C  
ATOM   3143  CB  ARG A 196     -31.153   5.828  11.528  1.00  0.98           C  
ATOM   3144  HB2 ARG A 196     -30.364   5.543  12.224  1.00  0.98           H  
ATOM   3145  HB3 ARG A 196     -30.704   6.478  10.777  1.00  0.98           H  
ATOM   3146  O   ARG A 196     -30.030   2.839  10.464  1.00  0.98           O  
ATOM   3147  CG  ARG A 196     -32.204   6.640  12.307  1.00  0.98           C  
ATOM   3148  HG2 ARG A 196     -31.702   7.508  12.736  1.00  0.98           H  
ATOM   3149  HG3 ARG A 196     -32.596   6.032  13.123  1.00  0.98           H  
ATOM   3150  CD  ARG A 196     -33.372   7.147  11.454  1.00  0.98           C  
ATOM   3151  HD2 ARG A 196     -32.971   7.720  10.618  1.00  0.98           H  
ATOM   3152  HD3 ARG A 196     -33.927   6.291  11.070  1.00  0.98           H  
ATOM   3153  NE  ARG A 196     -34.280   7.999  12.249  1.00  0.98           N  
ATOM   3154  HE  ARG A 196     -34.143   7.995  13.250  1.00  0.98           H  
ATOM   3155  NH1 ARG A 196     -35.636   8.725  10.539  1.00  0.98           N  
ATOM   3156 HH11 ARG A 196     -35.166   8.100   9.900  1.00  0.98           H  
ATOM   3157 HH12 ARG A 196     -36.458   9.230  10.240  1.00  0.98           H  
ATOM   3158  NH2 ARG A 196     -36.031   9.416  12.618  1.00  0.98           N  
ATOM   3159 HH21 ARG A 196     -35.861   9.397  13.614  1.00  0.98           H  
ATOM   3160 HH22 ARG A 196     -36.836   9.923  12.279  1.00  0.98           H  
ATOM   3161  CZ  ARG A 196     -35.305   8.707  11.800  1.00  0.98           C  
ATOM   3162  N   ARG A 197     -30.312   4.363   8.834  1.00  0.98           N  
ATOM   3163  H   ARG A 197     -30.791   5.213   8.572  1.00  0.98           H  
ATOM   3164  CA  ARG A 197     -29.247   3.874   7.942  1.00  0.98           C  
ATOM   3165  HA  ARG A 197     -28.893   2.905   8.294  1.00  0.98           H  
ATOM   3166  C   ARG A 197     -28.057   4.816   7.961  1.00  0.98           C  
ATOM   3167  CB  ARG A 197     -29.761   3.707   6.509  1.00  0.98           C  
ATOM   3168  HB2 ARG A 197     -30.194   4.650   6.176  1.00  0.98           H  
ATOM   3169  HB3 ARG A 197     -28.918   3.470   5.859  1.00  0.98           H  
ATOM   3170  O   ARG A 197     -28.252   6.024   7.925  1.00  0.98           O  
ATOM   3171  CG  ARG A 197     -30.790   2.573   6.399  1.00  0.98           C  
ATOM   3172  HG2 ARG A 197     -30.326   1.638   6.711  1.00  0.98           H  
ATOM   3173  HG3 ARG A 197     -31.642   2.772   7.048  1.00  0.98           H  
ATOM   3174  CD  ARG A 197     -31.280   2.423   4.957  1.00  0.98           C  
ATOM   3175  HD2 ARG A 197     -30.427   2.239   4.305  1.00  0.98           H  
ATOM   3176  HD3 ARG A 197     -31.941   1.557   4.920  1.00  0.98           H  
ATOM   3177  NE  ARG A 197     -32.005   3.627   4.505  1.00  0.98           N  
ATOM   3178  HE  ARG A 197     -31.834   4.487   5.008  1.00  0.98           H  
ATOM   3179  NH1 ARG A 197     -33.091   2.665   2.742  1.00  0.98           N  
ATOM   3180 HH11 ARG A 197     -32.602   1.800   2.923  1.00  0.98           H  
ATOM   3181 HH12 ARG A 197     -33.790   2.707   2.015  1.00  0.98           H  
ATOM   3182  NH2 ARG A 197     -33.491   4.808   3.259  1.00  0.98           N  
ATOM   3183 HH21 ARG A 197     -34.192   4.840   2.532  1.00  0.98           H  
ATOM   3184 HH22 ARG A 197     -33.264   5.651   3.767  1.00  0.98           H  
ATOM   3185  CZ  ARG A 197     -32.858   3.695   3.506  1.00  0.98           C  
ATOM   3186  N   TYR A 198     -26.852   4.282   7.959  1.00  0.99           N  
ATOM   3187  H   TYR A 198     -26.773   3.275   7.951  1.00  0.99           H  
ATOM   3188  CA  TYR A 198     -25.605   5.036   7.984  1.00  0.99           C  
ATOM   3189  HA  TYR A 198     -25.807   6.104   7.906  1.00  0.99           H  
ATOM   3190  C   TYR A 198     -24.749   4.631   6.793  1.00  0.99           C  
ATOM   3191  CB  TYR A 198     -24.884   4.780   9.313  1.00  0.99           C  
ATOM   3192  HB2 TYR A 198     -24.736   3.708   9.446  1.00  0.99           H  
ATOM   3193  HB3 TYR A 198     -23.898   5.244   9.275  1.00  0.99           H  
ATOM   3194  O   TYR A 198     -24.767   3.467   6.406  1.00  0.99           O  
ATOM   3195  CG  TYR A 198     -25.642   5.322  10.506  1.00  0.99           C  
ATOM   3196  CD1 TYR A 198     -25.302   6.585  11.017  1.00  0.99           C  
ATOM   3197  HD1 TYR A 198     -24.470   7.120  10.583  1.00  0.99           H  
ATOM   3198  CD2 TYR A 198     -26.707   4.593  11.071  1.00  0.99           C  
ATOM   3199  HD2 TYR A 198     -26.950   3.610  10.695  1.00  0.99           H  
ATOM   3200  CE1 TYR A 198     -26.041   7.141  12.075  1.00  0.99           C  
ATOM   3201  HE1 TYR A 198     -25.772   8.108  12.474  1.00  0.99           H  
ATOM   3202  CE2 TYR A 198     -27.470   5.154  12.110  1.00  0.99           C  
ATOM   3203  HE2 TYR A 198     -28.298   4.605  12.533  1.00  0.99           H  
ATOM   3204  OH  TYR A 198     -27.908   7.017  13.557  1.00  0.99           O  
ATOM   3205  HH  TYR A 198     -27.604   7.904  13.764  1.00  0.99           H  
ATOM   3206  CZ  TYR A 198     -27.144   6.436  12.598  1.00  0.99           C  
ATOM   3207  N   LEU A 199     -24.010   5.578   6.225  1.00  0.99           N  
ATOM   3208  H   LEU A 199     -24.031   6.509   6.615  1.00  0.99           H  
ATOM   3209  CA  LEU A 199     -22.994   5.292   5.218  1.00  0.99           C  
ATOM   3210  HA  LEU A 199     -23.163   4.304   4.789  1.00  0.99           H  
ATOM   3211  C   LEU A 199     -21.628   5.290   5.898  1.00  0.99           C  
ATOM   3212  CB  LEU A 199     -23.102   6.328   4.094  1.00  0.99           C  
ATOM   3213  HB2 LEU A 199     -24.121   6.309   3.707  1.00  0.99           H  
ATOM   3214  HB3 LEU A 199     -22.907   7.313   4.518  1.00  0.99           H  
ATOM   3215  O   LEU A 199     -21.152   6.335   6.341  1.00  0.99           O  
ATOM   3216  CG  LEU A 199     -22.137   6.093   2.921  1.00  0.99           C  
ATOM   3217  HG  LEU A 199     -21.111   6.021   3.282  1.00  0.99           H  
ATOM   3218  CD1 LEU A 199     -22.506   4.823   2.160  1.00  0.99           C  
ATOM   3219 HD11 LEU A 199     -22.258   3.939   2.748  1.00  0.99           H  
ATOM   3220 HD12 LEU A 199     -21.941   4.785   1.229  1.00  0.99           H  
ATOM   3221 HD13 LEU A 199     -23.565   4.821   1.902  1.00  0.99           H  
ATOM   3222  CD2 LEU A 199     -22.236   7.271   1.957  1.00  0.99           C  
ATOM   3223 HD21 LEU A 199     -21.540   7.118   1.132  1.00  0.99           H  
ATOM   3224 HD22 LEU A 199     -23.246   7.356   1.555  1.00  0.99           H  
ATOM   3225 HD23 LEU A 199     -21.971   8.194   2.473  1.00  0.99           H  
ATOM   3226  N   LEU A 200     -21.022   4.117   6.015  1.00  0.99           N  
ATOM   3227  H   LEU A 200     -21.449   3.312   5.579  1.00  0.99           H  
ATOM   3228  CA  LEU A 200     -19.654   3.954   6.481  1.00  0.99           C  
ATOM   3229  HA  LEU A 200     -19.412   4.742   7.195  1.00  0.99           H  
ATOM   3230  C   LEU A 200     -18.724   4.087   5.276  1.00  0.99           C  
ATOM   3231  CB  LEU A 200     -19.490   2.598   7.183  1.00  0.99           C  
ATOM   3232  HB2 LEU A 200     -19.573   1.808   6.436  1.00  0.99           H  
ATOM   3233  HB3 LEU A 200     -18.485   2.553   7.601  1.00  0.99           H  
ATOM   3234  O   LEU A 200     -18.919   3.406   4.273  1.00  0.99           O  
ATOM   3235  CG  LEU A 200     -20.514   2.312   8.296  1.00  0.99           C  
ATOM   3236  HG  LEU A 200     -21.509   2.209   7.861  1.00  0.99           H  
ATOM   3237  CD1 LEU A 200     -20.152   0.991   8.964  1.00  0.99           C  
ATOM   3238 HD11 LEU A 200     -19.164   1.059   9.419  1.00  0.99           H  
ATOM   3239 HD12 LEU A 200     -20.147   0.194   8.220  1.00  0.99           H  
ATOM   3240 HD13 LEU A 200     -20.890   0.750   9.730  1.00  0.99           H  
ATOM   3241  CD2 LEU A 200     -20.565   3.403   9.371  1.00  0.99           C  
ATOM   3242 HD21 LEU A 200     -19.566   3.568   9.776  1.00  0.99           H  
ATOM   3243 HD22 LEU A 200     -21.237   3.099  10.173  1.00  0.99           H  
ATOM   3244 HD23 LEU A 200     -20.938   4.329   8.935  1.00  0.99           H  
ATOM   3245  N   ARG A 201     -17.744   4.982   5.379  1.00  0.99           N  
ATOM   3246  H   ARG A 201     -17.654   5.480   6.253  1.00  0.99           H  
ATOM   3247  CA  ARG A 201     -16.764   5.284   4.331  1.00  0.99           C  
ATOM   3248  HA  ARG A 201     -17.013   4.780   3.397  1.00  0.99           H  
ATOM   3249  C   ARG A 201     -15.411   4.763   4.789  1.00  0.99           C  
ATOM   3250  CB  ARG A 201     -16.744   6.795   4.078  1.00  0.99           C  
ATOM   3251  HB2 ARG A 201     -15.930   7.018   3.389  1.00  0.99           H  
ATOM   3252  HB3 ARG A 201     -16.542   7.322   5.011  1.00  0.99           H  
ATOM   3253  O   ARG A 201     -14.717   5.443   5.544  1.00  0.99           O  
ATOM   3254  CG  ARG A 201     -18.067   7.329   3.521  1.00  0.99           C  
ATOM   3255  HG2 ARG A 201     -18.328   6.777   2.617  1.00  0.99           H  
ATOM   3256  HG3 ARG A 201     -18.864   7.201   4.253  1.00  0.99           H  
ATOM   3257  CD  ARG A 201     -17.895   8.821   3.213  1.00  0.99           C  
ATOM   3258  HD2 ARG A 201     -17.733   9.356   4.149  1.00  0.99           H  
ATOM   3259  HD3 ARG A 201     -17.009   8.954   2.591  1.00  0.99           H  
ATOM   3260  NE  ARG A 201     -19.057   9.393   2.517  1.00  0.99           N  
ATOM   3261  HE  ARG A 201     -19.634  10.075   2.987  1.00  0.99           H  
ATOM   3262  NH1 ARG A 201     -18.722   8.398   0.465  1.00  0.99           N  
ATOM   3263 HH11 ARG A 201     -17.848   8.001   0.777  1.00  0.99           H  
ATOM   3264 HH12 ARG A 201     -19.125   7.917  -0.327  1.00  0.99           H  
ATOM   3265  NH2 ARG A 201     -20.444   9.764   0.806  1.00  0.99           N  
ATOM   3266 HH21 ARG A 201     -20.892  10.452   1.395  1.00  0.99           H  
ATOM   3267 HH22 ARG A 201     -20.664   9.721  -0.179  1.00  0.99           H  
ATOM   3268  CZ  ARG A 201     -19.395   9.170   1.263  1.00  0.99           C  
ATOM   3269  N   ILE A 202     -15.114   3.517   4.448  1.00  0.99           N  
ATOM   3270  H   ILE A 202     -15.685   3.067   3.746  1.00  0.99           H  
ATOM   3271  CA  ILE A 202     -13.978   2.770   4.984  1.00  0.99           C  
ATOM   3272  HA  ILE A 202     -13.725   3.179   5.962  1.00  0.99           H  
ATOM   3273  C   ILE A 202     -12.788   2.963   4.050  1.00  0.99           C  
ATOM   3274  CB  ILE A 202     -14.339   1.285   5.200  1.00  0.99           C  
ATOM   3275  HB  ILE A 202     -14.601   0.850   4.235  1.00  0.99           H  
ATOM   3276  O   ILE A 202     -12.915   2.726   2.857  1.00  0.99           O  
ATOM   3277  CG1 ILE A 202     -15.553   1.165   6.154  1.00  0.99           C  
ATOM   3278 HG12 ILE A 202     -15.244   1.428   7.166  1.00  0.99           H  
ATOM   3279 HG13 ILE A 202     -16.345   1.851   5.853  1.00  0.99           H  
ATOM   3280  CG2 ILE A 202     -13.133   0.519   5.783  1.00  0.99           C  
ATOM   3281 HG21 ILE A 202     -12.851   0.933   6.751  1.00  0.99           H  
ATOM   3282 HG22 ILE A 202     -13.370  -0.539   5.898  1.00  0.99           H  
ATOM   3283 HG23 ILE A 202     -12.278   0.587   5.111  1.00  0.99           H  
ATOM   3284  CD1 ILE A 202     -16.180  -0.226   6.173  1.00  0.99           C  
ATOM   3285 HD11 ILE A 202     -17.063  -0.216   6.812  1.00  0.99           H  
ATOM   3286 HD12 ILE A 202     -16.476  -0.497   5.160  1.00  0.99           H  
ATOM   3287 HD13 ILE A 202     -15.471  -0.955   6.567  1.00  0.99           H  
ATOM   3288  N   ILE A 203     -11.646   3.385   4.576  1.00  0.99           N  
ATOM   3289  H   ILE A 203     -11.620   3.563   5.570  1.00  0.99           H  
ATOM   3290  CA  ILE A 203     -10.390   3.559   3.835  1.00  0.99           C  
ATOM   3291  HA  ILE A 203     -10.500   3.227   2.803  1.00  0.99           H  
ATOM   3292  C   ILE A 203      -9.342   2.687   4.508  1.00  0.99           C  
ATOM   3293  CB  ILE A 203      -9.968   5.043   3.834  1.00  0.99           C  
ATOM   3294  HB  ILE A 203      -9.949   5.378   4.871  1.00  0.99           H  
ATOM   3295  O   ILE A 203      -9.238   2.712   5.734  1.00  0.99           O  
ATOM   3296  CG1 ILE A 203     -10.980   5.909   3.051  1.00  0.99           C  
ATOM   3297 HG12 ILE A 203     -10.771   5.838   1.983  1.00  0.99           H  
ATOM   3298 HG13 ILE A 203     -11.998   5.555   3.215  1.00  0.99           H  
ATOM   3299  CG2 ILE A 203      -8.556   5.229   3.244  1.00  0.99           C  
ATOM   3300 HG21 ILE A 203      -8.286   6.285   3.205  1.00  0.99           H  
ATOM   3301 HG22 ILE A 203      -8.509   4.823   2.234  1.00  0.99           H  
ATOM   3302 HG23 ILE A 203      -7.806   4.731   3.859  1.00  0.99           H  
ATOM   3303  CD1 ILE A 203     -10.942   7.377   3.478  1.00  0.99           C  
ATOM   3304 HD11 ILE A 203     -11.294   7.462   4.506  1.00  0.99           H  
ATOM   3305 HD12 ILE A 203     -11.596   7.960   2.828  1.00  0.99           H  
ATOM   3306 HD13 ILE A 203      -9.929   7.772   3.410  1.00  0.99           H  
ATOM   3307  N   ASN A 204      -8.562   1.938   3.733  1.00  0.99           N  
ATOM   3308  H   ASN A 204      -8.683   1.960   2.731  1.00  0.99           H  
ATOM   3309  CA  ASN A 204      -7.456   1.161   4.273  1.00  0.99           C  
ATOM   3310  HA  ASN A 204      -7.550   1.123   5.358  1.00  0.99           H  
ATOM   3311  C   ASN A 204      -6.104   1.837   3.987  1.00  0.99           C  
ATOM   3312  CB  ASN A 204      -7.556  -0.292   3.783  1.00  0.99           C  
ATOM   3313  HB2 ASN A 204      -7.363  -0.323   2.711  1.00  0.99           H  
ATOM   3314  HB3 ASN A 204      -8.556  -0.675   3.987  1.00  0.99           H  
ATOM   3315  O   ASN A 204      -5.549   1.706   2.898  1.00  0.99           O  
ATOM   3316  CG  ASN A 204      -6.562  -1.171   4.514  1.00  0.99           C  
ATOM   3317  ND2 ASN A 204      -6.449  -2.443   4.222  1.00  0.99           N  
ATOM   3318 HD21 ASN A 204      -5.712  -2.938   4.704  1.00  0.99           H  
ATOM   3319 HD22 ASN A 204      -7.030  -2.896   3.531  1.00  0.99           H  
ATOM   3320  OD1 ASN A 204      -5.901  -0.714   5.424  1.00  0.99           O  
ATOM   3321  N   ALA A 205      -5.584   2.542   4.993  1.00  0.98           N  
ATOM   3322  H   ALA A 205      -6.080   2.555   5.873  1.00  0.98           H  
ATOM   3323  CA  ALA A 205      -4.269   3.183   5.008  1.00  0.98           C  
ATOM   3324  HA  ALA A 205      -3.920   3.284   3.981  1.00  0.98           H  
ATOM   3325  C   ALA A 205      -3.202   2.344   5.748  1.00  0.98           C  
ATOM   3326  CB  ALA A 205      -4.424   4.597   5.591  1.00  0.98           C  
ATOM   3327  HB1 ALA A 205      -4.717   4.543   6.640  1.00  0.98           H  
ATOM   3328  HB2 ALA A 205      -5.178   5.150   5.031  1.00  0.98           H  
ATOM   3329  HB3 ALA A 205      -3.475   5.128   5.519  1.00  0.98           H  
ATOM   3330  O   ALA A 205      -2.143   2.868   6.097  1.00  0.98           O  
ATOM   3331  N   VAL A 206      -3.478   1.059   6.012  1.00  0.98           N  
ATOM   3332  H   VAL A 206      -4.367   0.688   5.707  1.00  0.98           H  
ATOM   3333  CA  VAL A 206      -2.487   0.080   6.495  1.00  0.98           C  
ATOM   3334  HA  VAL A 206      -2.083   0.409   7.452  1.00  0.98           H  
ATOM   3335  C   VAL A 206      -1.322  -0.020   5.514  1.00  0.98           C  
ATOM   3336  CB  VAL A 206      -3.150  -1.296   6.683  1.00  0.98           C  
ATOM   3337  HB  VAL A 206      -3.688  -1.558   5.772  1.00  0.98           H  
ATOM   3338  O   VAL A 206      -1.502   0.162   4.307  1.00  0.98           O  
ATOM   3339  CG1 VAL A 206      -2.196  -2.454   6.950  1.00  0.98           C  
ATOM   3340 HG11 VAL A 206      -1.585  -2.232   7.825  1.00  0.98           H  
ATOM   3341 HG12 VAL A 206      -2.755  -3.368   7.149  1.00  0.98           H  
ATOM   3342 HG13 VAL A 206      -1.560  -2.627   6.082  1.00  0.98           H  
ATOM   3343  CG2 VAL A 206      -4.112  -1.241   7.873  1.00  0.98           C  
ATOM   3344 HG21 VAL A 206      -3.571  -1.017   8.792  1.00  0.98           H  
ATOM   3345 HG22 VAL A 206      -4.887  -0.489   7.719  1.00  0.98           H  
ATOM   3346 HG23 VAL A 206      -4.572  -2.225   7.963  1.00  0.98           H  
ATOM   3347  N   MET A 207      -0.124  -0.292   6.030  1.00  0.96           N  
ATOM   3348  H   MET A 207      -0.020  -0.489   7.015  1.00  0.96           H  
ATOM   3349  CA  MET A 207       1.092  -0.283   5.236  1.00  0.96           C  
ATOM   3350  HA  MET A 207       0.950   0.493   4.484  1.00  0.96           H  
ATOM   3351  C   MET A 207       1.320  -1.584   4.481  1.00  0.96           C  
ATOM   3352  CB  MET A 207       2.317   0.122   6.066  1.00  0.96           C  
ATOM   3353  HB2 MET A 207       3.196   0.118   5.421  1.00  0.96           H  
ATOM   3354  HB3 MET A 207       2.500  -0.608   6.854  1.00  0.96           H  
ATOM   3355  O   MET A 207       1.595  -1.518   3.284  1.00  0.96           O  
ATOM   3356  CG  MET A 207       2.136   1.522   6.674  1.00  0.96           C  
ATOM   3357  HG2 MET A 207       3.018   1.751   7.272  1.00  0.96           H  
ATOM   3358  HG3 MET A 207       1.279   1.500   7.348  1.00  0.96           H  
ATOM   3359  SD  MET A 207       1.886   2.865   5.472  1.00  0.96           S  
ATOM   3360  CE  MET A 207       3.597   3.036   4.922  1.00  0.96           C  
ATOM   3361  HE1 MET A 207       4.174   3.558   5.685  1.00  0.96           H  
ATOM   3362  HE2 MET A 207       3.637   3.587   3.983  1.00  0.96           H  
ATOM   3363  HE3 MET A 207       4.027   2.044   4.785  1.00  0.96           H  
ATOM   3364  N   ASP A 208       1.179  -2.734   5.144  1.00  0.94           N  
ATOM   3365  H   ASP A 208       1.017  -2.686   6.140  1.00  0.94           H  
ATOM   3366  CA  ASP A 208       1.698  -3.994   4.594  1.00  0.94           C  
ATOM   3367  HA  ASP A 208       1.966  -3.832   3.550  1.00  0.94           H  
ATOM   3368  C   ASP A 208       0.717  -5.171   4.554  1.00  0.94           C  
ATOM   3369  CB  ASP A 208       2.984  -4.376   5.339  1.00  0.94           C  
ATOM   3370  HB2 ASP A 208       3.313  -5.360   5.007  1.00  0.94           H  
ATOM   3371  HB3 ASP A 208       2.778  -4.433   6.408  1.00  0.94           H  
ATOM   3372  O   ASP A 208       1.041  -6.198   3.957  1.00  0.94           O  
ATOM   3373  CG  ASP A 208       4.127  -3.394   5.073  1.00  0.94           C  
ATOM   3374  OD1 ASP A 208       4.374  -3.063   3.885  1.00  0.94           O  
ATOM   3375  OD2 ASP A 208       4.798  -3.013   6.052  1.00  0.94           O  
ATOM   3376  N   GLU A 209      -0.479  -5.032   5.130  1.00  0.96           N  
ATOM   3377  H   GLU A 209      -0.695  -4.161   5.593  1.00  0.96           H  
ATOM   3378  CA  GLU A 209      -1.450  -6.127   5.219  1.00  0.96           C  
ATOM   3379  HA  GLU A 209      -1.146  -6.933   4.551  1.00  0.96           H  
ATOM   3380  C   GLU A 209      -2.855  -5.706   4.775  1.00  0.96           C  
ATOM   3381  CB  GLU A 209      -1.475  -6.713   6.640  1.00  0.96           C  
ATOM   3382  HB2 GLU A 209      -2.172  -7.551   6.663  1.00  0.96           H  
ATOM   3383  HB3 GLU A 209      -1.852  -5.953   7.324  1.00  0.96           H  
ATOM   3384  O   GLU A 209      -3.327  -4.587   5.000  1.00  0.96           O  
ATOM   3385  CG  GLU A 209      -0.105  -7.195   7.162  1.00  0.96           C  
ATOM   3386  HG2 GLU A 209       0.560  -6.337   7.263  1.00  0.96           H  
ATOM   3387  HG3 GLU A 209      -0.265  -7.585   8.167  1.00  0.96           H  
ATOM   3388  CD  GLU A 209       0.586  -8.292   6.318  1.00  0.96           C  
ATOM   3389  OE1 GLU A 209       1.840  -8.372   6.348  1.00  0.96           O  
ATOM   3390  OE2 GLU A 209      -0.112  -9.132   5.702  1.00  0.96           O  
ATOM   3391  N   GLU A 210      -3.575  -6.631   4.152  1.00  0.97           N  
ATOM   3392  H   GLU A 210      -3.169  -7.539   3.973  1.00  0.97           H  
ATOM   3393  CA  GLU A 210      -5.005  -6.477   3.938  1.00  0.97           C  
ATOM   3394  HA  GLU A 210      -5.224  -5.459   3.617  1.00  0.97           H  
ATOM   3395  C   GLU A 210      -5.776  -6.715   5.229  1.00  0.97           C  
ATOM   3396  CB  GLU A 210      -5.500  -7.439   2.872  1.00  0.97           C  
ATOM   3397  HB2 GLU A 210      -6.546  -7.188   2.692  1.00  0.97           H  
ATOM   3398  HB3 GLU A 210      -5.457  -8.452   3.271  1.00  0.97           H  
ATOM   3399  O   GLU A 210      -5.325  -7.437   6.114  1.00  0.97           O  
ATOM   3400  CG  GLU A 210      -4.766  -7.372   1.527  1.00  0.97           C  
ATOM   3401  HG2 GLU A 210      -5.417  -7.821   0.776  1.00  0.97           H  
ATOM   3402  HG3 GLU A 210      -4.608  -6.330   1.252  1.00  0.97           H  
ATOM   3403  CD  GLU A 210      -3.439  -8.127   1.455  1.00  0.97           C  
ATOM   3404  OE1 GLU A 210      -2.802  -7.971   0.398  1.00  0.97           O  
ATOM   3405  OE2 GLU A 210      -3.120  -8.909   2.376  1.00  0.97           O  
ATOM   3406  N   LEU A 211      -6.977  -6.149   5.336  1.00  0.98           N  
ATOM   3407  H   LEU A 211      -7.337  -5.604   4.566  1.00  0.98           H  
ATOM   3408  CA  LEU A 211      -7.802  -6.313   6.524  1.00  0.98           C  
ATOM   3409  HA  LEU A 211      -7.301  -6.988   7.218  1.00  0.98           H  
ATOM   3410  C   LEU A 211      -9.143  -6.962   6.197  1.00  0.98           C  
ATOM   3411  CB  LEU A 211      -7.968  -4.970   7.251  1.00  0.98           C  
ATOM   3412  HB2 LEU A 211      -8.644  -5.137   8.090  1.00  0.98           H  
ATOM   3413  HB3 LEU A 211      -8.445  -4.263   6.572  1.00  0.98           H  
ATOM   3414  O   LEU A 211      -9.867  -6.533   5.294  1.00  0.98           O  
ATOM   3415  CG  LEU A 211      -6.668  -4.332   7.790  1.00  0.98           C  
ATOM   3416  HG  LEU A 211      -6.016  -4.054   6.961  1.00  0.98           H  
ATOM   3417  CD1 LEU A 211      -7.056  -3.072   8.562  1.00  0.98           C  
ATOM   3418 HD11 LEU A 211      -7.315  -2.301   7.837  1.00  0.98           H  
ATOM   3419 HD12 LEU A 211      -6.227  -2.718   9.176  1.00  0.98           H  
ATOM   3420 HD13 LEU A 211      -7.893  -3.270   9.231  1.00  0.98           H  
ATOM   3421  CD2 LEU A 211      -5.892  -5.224   8.753  1.00  0.98           C  
ATOM   3422 HD21 LEU A 211      -6.535  -5.564   9.565  1.00  0.98           H  
ATOM   3423 HD22 LEU A 211      -5.045  -4.674   9.163  1.00  0.98           H  
ATOM   3424 HD23 LEU A 211      -5.476  -6.067   8.201  1.00  0.98           H  
ATOM   3425  N   PHE A 212      -9.521  -7.936   7.022  1.00  0.99           N  
ATOM   3426  H   PHE A 212      -8.861  -8.222   7.732  1.00  0.99           H  
ATOM   3427  CA  PHE A 212     -10.925  -8.232   7.245  1.00  0.99           C  
ATOM   3428  HA  PHE A 212     -11.429  -8.168   6.281  1.00  0.99           H  
ATOM   3429  C   PHE A 212     -11.518  -7.184   8.187  1.00  0.99           C  
ATOM   3430  CB  PHE A 212     -11.127  -9.644   7.800  1.00  0.99           C  
ATOM   3431  HB2 PHE A 212     -12.177  -9.755   8.072  1.00  0.99           H  
ATOM   3432  HB3 PHE A 212     -10.534  -9.756   8.707  1.00  0.99           H  
ATOM   3433  O   PHE A 212     -10.915  -6.867   9.211  1.00  0.99           O  
ATOM   3434  CG  PHE A 212     -10.796 -10.756   6.829  1.00  0.99           C  
ATOM   3435  CD1 PHE A 212     -11.494 -10.861   5.610  1.00  0.99           C  
ATOM   3436  HD1 PHE A 212     -12.240 -10.125   5.348  1.00  0.99           H  
ATOM   3437  CD2 PHE A 212      -9.811 -11.705   7.152  1.00  0.99           C  
ATOM   3438  HD2 PHE A 212      -9.252 -11.623   8.073  1.00  0.99           H  
ATOM   3439  CE1 PHE A 212     -11.199 -11.901   4.712  1.00  0.99           C  
ATOM   3440  HE1 PHE A 212     -11.711 -11.957   3.762  1.00  0.99           H  
ATOM   3441  CE2 PHE A 212      -9.529 -12.754   6.262  1.00  0.99           C  
ATOM   3442  HE2 PHE A 212      -8.763 -13.472   6.516  1.00  0.99           H  
ATOM   3443  CZ  PHE A 212     -10.212 -12.846   5.036  1.00  0.99           C  
ATOM   3444  HZ  PHE A 212      -9.963 -13.634   4.340  1.00  0.99           H  
ATOM   3445  N   PHE A 213     -12.716  -6.692   7.878  1.00  0.99           N  
ATOM   3446  H   PHE A 213     -13.130  -6.994   7.008  1.00  0.99           H  
ATOM   3447  CA  PHE A 213     -13.459  -5.727   8.697  1.00  0.99           C  
ATOM   3448  HA  PHE A 213     -12.976  -5.619   9.668  1.00  0.99           H  
ATOM   3449  C   PHE A 213     -14.888  -6.218   8.928  1.00  0.99           C  
ATOM   3450  CB  PHE A 213     -13.441  -4.358   8.002  1.00  0.99           C  
ATOM   3451  HB2 PHE A 213     -13.798  -4.476   6.978  1.00  0.99           H  
ATOM   3452  HB3 PHE A 213     -12.409  -4.014   7.942  1.00  0.99           H  
ATOM   3453  O   PHE A 213     -15.536  -6.666   7.988  1.00  0.99           O  
ATOM   3454  CG  PHE A 213     -14.285  -3.288   8.672  1.00  0.99           C  
ATOM   3455  CD1 PHE A 213     -15.678  -3.241   8.465  1.00  0.99           C  
ATOM   3456  HD1 PHE A 213     -16.156  -3.975   7.832  1.00  0.99           H  
ATOM   3457  CD2 PHE A 213     -13.672  -2.321   9.488  1.00  0.99           C  
ATOM   3458  HD2 PHE A 213     -12.603  -2.345   9.641  1.00  0.99           H  
ATOM   3459  CE1 PHE A 213     -16.453  -2.239   9.073  1.00  0.99           C  
ATOM   3460  HE1 PHE A 213     -17.519  -2.207   8.906  1.00  0.99           H  
ATOM   3461  CE2 PHE A 213     -14.443  -1.308  10.085  1.00  0.99           C  
ATOM   3462  HE2 PHE A 213     -13.961  -0.560  10.697  1.00  0.99           H  
ATOM   3463  CZ  PHE A 213     -15.832  -1.265   9.872  1.00  0.99           C  
ATOM   3464  HZ  PHE A 213     -16.425  -0.481  10.320  1.00  0.99           H  
ATOM   3465  N   ALA A 214     -15.417  -6.110  10.146  1.00  0.99           N  
ATOM   3466  H   ALA A 214     -14.854  -5.724  10.890  1.00  0.99           H  
ATOM   3467  CA  ALA A 214     -16.789  -6.519  10.449  1.00  0.99           C  
ATOM   3468  HA  ALA A 214     -17.418  -6.337   9.577  1.00  0.99           H  
ATOM   3469  C   ALA A 214     -17.392  -5.726  11.616  1.00  0.99           C  
ATOM   3470  CB  ALA A 214     -16.798  -8.028  10.725  1.00  0.99           C  
ATOM   3471  HB1 ALA A 214     -16.153  -8.256  11.574  1.00  0.99           H  
ATOM   3472  HB2 ALA A 214     -16.434  -8.569   9.852  1.00  0.99           H  
ATOM   3473  HB3 ALA A 214     -17.813  -8.368  10.931  1.00  0.99           H  
ATOM   3474  O   ALA A 214     -16.680  -5.113  12.414  1.00  0.99           O  
ATOM   3475  N   ILE A 215     -18.722  -5.765  11.736  1.00  0.99           N  
ATOM   3476  H   ILE A 215     -19.242  -6.331  11.080  1.00  0.99           H  
ATOM   3477  CA  ILE A 215     -19.474  -5.176  12.851  1.00  0.99           C  
ATOM   3478  HA  ILE A 215     -18.778  -4.830  13.616  1.00  0.99           H  
ATOM   3479  C   ILE A 215     -20.348  -6.263  13.471  1.00  0.99           C  
ATOM   3480  CB  ILE A 215     -20.314  -3.967  12.391  1.00  0.99           C  
ATOM   3481  HB  ILE A 215     -21.060  -4.320  11.679  1.00  0.99           H  
ATOM   3482  O   ILE A 215     -21.140  -6.897  12.776  1.00  0.99           O  
ATOM   3483  CG1 ILE A 215     -19.438  -2.931  11.653  1.00  0.99           C  
ATOM   3484 HG12 ILE A 215     -19.119  -3.360  10.704  1.00  0.99           H  
ATOM   3485 HG13 ILE A 215     -18.543  -2.738  12.244  1.00  0.99           H  
ATOM   3486  CG2 ILE A 215     -21.039  -3.346  13.600  1.00  0.99           C  
ATOM   3487 HG21 ILE A 215     -21.757  -2.607  13.244  1.00  0.99           H  
ATOM   3488 HG22 ILE A 215     -21.606  -4.098  14.148  1.00  0.99           H  
ATOM   3489 HG23 ILE A 215     -20.322  -2.882  14.278  1.00  0.99           H  
ATOM   3490  CD1 ILE A 215     -20.117  -1.594  11.341  1.00  0.99           C  
ATOM   3491 HD11 ILE A 215     -20.317  -1.041  12.259  1.00  0.99           H  
ATOM   3492 HD12 ILE A 215     -19.439  -1.003  10.726  1.00  0.99           H  
ATOM   3493 HD13 ILE A 215     -21.050  -1.758  10.802  1.00  0.99           H  
ATOM   3494  N   ALA A 216     -20.219  -6.488  14.780  1.00  0.98           N  
ATOM   3495  H   ALA A 216     -19.564  -5.931  15.310  1.00  0.98           H  
ATOM   3496  CA  ALA A 216     -20.904  -7.593  15.447  1.00  0.98           C  
ATOM   3497  HA  ALA A 216     -20.581  -8.526  14.986  1.00  0.98           H  
ATOM   3498  C   ALA A 216     -22.424  -7.488  15.273  1.00  0.98           C  
ATOM   3499  CB  ALA A 216     -20.496  -7.629  16.920  1.00  0.98           C  
ATOM   3500  HB1 ALA A 216     -20.834  -6.727  17.432  1.00  0.98           H  
ATOM   3501  HB2 ALA A 216     -20.935  -8.501  17.404  1.00  0.98           H  
ATOM   3502  HB3 ALA A 216     -19.410  -7.690  16.996  1.00  0.98           H  
ATOM   3503  O   ALA A 216     -22.999  -6.429  15.517  1.00  0.98           O  
ATOM   3504  N   ASN A 217     -23.062  -8.584  14.855  1.00  0.98           N  
ATOM   3505  H   ASN A 217     -22.517  -9.425  14.731  1.00  0.98           H  
ATOM   3506  CA  ASN A 217     -24.499  -8.699  14.574  1.00  0.98           C  
ATOM   3507  HA  ASN A 217     -24.655  -9.700  14.171  1.00  0.98           H  
ATOM   3508  C   ASN A 217     -25.045  -7.757  13.485  1.00  0.98           C  
ATOM   3509  CB  ASN A 217     -25.311  -8.620  15.882  1.00  0.98           C  
ATOM   3510  HB2 ASN A 217     -26.371  -8.712  15.645  1.00  0.98           H  
ATOM   3511  HB3 ASN A 217     -25.160  -7.650  16.358  1.00  0.98           H  
ATOM   3512  O   ASN A 217     -26.254  -7.556  13.414  1.00  0.98           O  
ATOM   3513  CG  ASN A 217     -24.997  -9.715  16.876  1.00  0.98           C  
ATOM   3514  ND2 ASN A 217     -25.636  -9.685  18.020  1.00  0.98           N  
ATOM   3515 HD21 ASN A 217     -26.397  -9.033  18.145  1.00  0.98           H  
ATOM   3516 HD22 ASN A 217     -25.467 -10.469  18.634  1.00  0.98           H  
ATOM   3517  OD1 ASN A 217     -24.199 -10.608  16.656  1.00  0.98           O  
ATOM   3518  N   HIS A 218     -24.202  -7.169  12.634  1.00  0.98           N  
ATOM   3519  H   HIS A 218     -23.211  -7.357  12.688  1.00  0.98           H  
ATOM   3520  CA  HIS A 218     -24.671  -6.319  11.541  1.00  0.98           C  
ATOM   3521  HA  HIS A 218     -25.761  -6.304  11.515  1.00  0.98           H  
ATOM   3522  C   HIS A 218     -24.197  -6.853  10.194  1.00  0.98           C  
ATOM   3523  CB  HIS A 218     -24.218  -4.872  11.744  1.00  0.98           C  
ATOM   3524  HB2 HIS A 218     -23.130  -4.857  11.815  1.00  0.98           H  
ATOM   3525  HB3 HIS A 218     -24.504  -4.295  10.865  1.00  0.98           H  
ATOM   3526  O   HIS A 218     -23.002  -6.905   9.922  1.00  0.98           O  
ATOM   3527  CG  HIS A 218     -24.788  -4.204  12.969  1.00  0.98           C  
ATOM   3528  CD2 HIS A 218     -25.766  -3.250  13.015  1.00  0.98           C  
ATOM   3529  HD2 HIS A 218     -26.297  -2.849  12.164  1.00  0.98           H  
ATOM   3530  ND1 HIS A 218     -24.391  -4.427  14.262  1.00  0.98           N  
ATOM   3531  HD1 HIS A 218     -23.753  -5.146  14.573  1.00  0.98           H  
ATOM   3532  CE1 HIS A 218     -25.096  -3.633  15.071  1.00  0.98           C  
ATOM   3533  HE1 HIS A 218     -25.013  -3.629  16.148  1.00  0.98           H  
ATOM   3534  NE2 HIS A 218     -25.939  -2.872  14.355  1.00  0.98           N  
ATOM   3535  N   THR A 219     -25.152  -7.152   9.318  1.00  0.98           N  
ATOM   3536  H   THR A 219     -26.113  -7.202   9.627  1.00  0.98           H  
ATOM   3537  CA  THR A 219     -24.877  -7.352   7.896  1.00  0.98           C  
ATOM   3538  HA  THR A 219     -23.958  -7.929   7.795  1.00  0.98           H  
ATOM   3539  C   THR A 219     -24.693  -5.996   7.222  1.00  0.98           C  
ATOM   3540  CB  THR A 219     -25.994  -8.146   7.218  1.00  0.98           C  
ATOM   3541  HB  THR A 219     -26.916  -7.567   7.265  1.00  0.98           H  
ATOM   3542  O   THR A 219     -25.498  -5.072   7.387  1.00  0.98           O  
ATOM   3543  CG2 THR A 219     -25.697  -8.466   5.757  1.00  0.98           C  
ATOM   3544 HG21 THR A 219     -24.742  -8.987   5.685  1.00  0.98           H  
ATOM   3545 HG22 THR A 219     -25.658  -7.550   5.168  1.00  0.98           H  
ATOM   3546 HG23 THR A 219     -26.481  -9.116   5.368  1.00  0.98           H  
ATOM   3547  OG1 THR A 219     -26.204  -9.364   7.885  1.00  0.98           O  
ATOM   3548  HG1 THR A 219     -25.399  -9.885   7.834  1.00  0.98           H  
ATOM   3549  N   LEU A 220     -23.635  -5.887   6.436  1.00  0.99           N  
ATOM   3550  H   LEU A 220     -23.045  -6.699   6.322  1.00  0.99           H  
ATOM   3551  CA  LEU A 220     -23.233  -4.697   5.707  1.00  0.99           C  
ATOM   3552  HA  LEU A 220     -23.682  -3.809   6.151  1.00  0.99           H  
ATOM   3553  C   LEU A 220     -23.703  -4.785   4.254  1.00  0.99           C  
ATOM   3554  CB  LEU A 220     -21.705  -4.612   5.813  1.00  0.99           C  
ATOM   3555  HB2 LEU A 220     -21.364  -3.803   5.167  1.00  0.99           H  
ATOM   3556  HB3 LEU A 220     -21.270  -5.524   5.405  1.00  0.99           H  
ATOM   3557  O   LEU A 220     -23.695  -5.862   3.667  1.00  0.99           O  
ATOM   3558  CG  LEU A 220     -21.155  -4.410   7.238  1.00  0.99           C  
ATOM   3559  HG  LEU A 220     -21.437  -5.259   7.861  1.00  0.99           H  
ATOM   3560  CD1 LEU A 220     -19.628  -4.342   7.204  1.00  0.99           C  
ATOM   3561 HD11 LEU A 220     -19.242  -4.271   8.221  1.00  0.99           H  
ATOM   3562 HD12 LEU A 220     -19.291  -3.482   6.625  1.00  0.99           H  
ATOM   3563 HD13 LEU A 220     -19.240  -5.257   6.756  1.00  0.99           H  
ATOM   3564  CD2 LEU A 220     -21.678  -3.129   7.896  1.00  0.99           C  
ATOM   3565 HD21 LEU A 220     -21.456  -2.266   7.268  1.00  0.99           H  
ATOM   3566 HD22 LEU A 220     -21.195  -3.010   8.866  1.00  0.99           H  
ATOM   3567 HD23 LEU A 220     -22.753  -3.208   8.058  1.00  0.99           H  
ATOM   3568  N   THR A 221     -24.119  -3.668   3.655  1.00  0.99           N  
ATOM   3569  H   THR A 221     -24.114  -2.805   4.180  1.00  0.99           H  
ATOM   3570  CA  THR A 221     -24.421  -3.609   2.212  1.00  0.99           C  
ATOM   3571  HA  THR A 221     -24.398  -4.610   1.781  1.00  0.99           H  
ATOM   3572  C   THR A 221     -23.359  -2.777   1.510  1.00  0.99           C  
ATOM   3573  CB  THR A 221     -25.822  -3.046   1.954  1.00  0.99           C  
ATOM   3574  HB  THR A 221     -25.860  -2.017   2.310  1.00  0.99           H  
ATOM   3575  O   THR A 221     -23.309  -1.566   1.710  1.00  0.99           O  
ATOM   3576  CG2 THR A 221     -26.212  -3.073   0.478  1.00  0.99           C  
ATOM   3577 HG21 THR A 221     -27.237  -2.723   0.364  1.00  0.99           H  
ATOM   3578 HG22 THR A 221     -25.552  -2.419  -0.093  1.00  0.99           H  
ATOM   3579 HG23 THR A 221     -26.128  -4.089   0.091  1.00  0.99           H  
ATOM   3580  OG1 THR A 221     -26.778  -3.793   2.676  1.00  0.99           O  
ATOM   3581  HG1 THR A 221     -26.346  -4.019   3.503  1.00  0.99           H  
ATOM   3582  N   VAL A 222     -22.505  -3.405   0.705  1.00  0.99           N  
ATOM   3583  H   VAL A 222     -22.654  -4.385   0.511  1.00  0.99           H  
ATOM   3584  CA  VAL A 222     -21.451  -2.713  -0.052  1.00  0.99           C  
ATOM   3585  HA  VAL A 222     -20.988  -1.958   0.583  1.00  0.99           H  
ATOM   3586  C   VAL A 222     -22.086  -2.010  -1.248  1.00  0.99           C  
ATOM   3587  CB  VAL A 222     -20.356  -3.696  -0.502  1.00  0.99           C  
ATOM   3588  HB  VAL A 222     -20.794  -4.422  -1.187  1.00  0.99           H  
ATOM   3589  O   VAL A 222     -22.852  -2.634  -1.981  1.00  0.99           O  
ATOM   3590  CG1 VAL A 222     -19.210  -2.964  -1.213  1.00  0.99           C  
ATOM   3591 HG11 VAL A 222     -18.427  -3.673  -1.482  1.00  0.99           H  
ATOM   3592 HG12 VAL A 222     -18.785  -2.197  -0.565  1.00  0.99           H  
ATOM   3593 HG13 VAL A 222     -19.571  -2.499  -2.130  1.00  0.99           H  
ATOM   3594  CG2 VAL A 222     -19.767  -4.455   0.696  1.00  0.99           C  
ATOM   3595 HG21 VAL A 222     -20.526  -5.085   1.159  1.00  0.99           H  
ATOM   3596 HG22 VAL A 222     -19.378  -3.749   1.430  1.00  0.99           H  
ATOM   3597 HG23 VAL A 222     -18.959  -5.103   0.355  1.00  0.99           H  
ATOM   3598  N   VAL A 223     -21.806  -0.716  -1.424  1.00  0.99           N  
ATOM   3599  H   VAL A 223     -21.180  -0.266  -0.772  1.00  0.99           H  
ATOM   3600  CA  VAL A 223     -22.437   0.116  -2.467  1.00  0.99           C  
ATOM   3601  HA  VAL A 223     -22.999  -0.535  -3.136  1.00  0.99           H  
ATOM   3602  C   VAL A 223     -21.449   0.838  -3.380  1.00  0.99           C  
ATOM   3603  CB  VAL A 223     -23.442   1.122  -1.873  1.00  0.99           C  
ATOM   3604  HB  VAL A 223     -23.889   1.674  -2.700  1.00  0.99           H  
ATOM   3605  O   VAL A 223     -21.817   1.200  -4.495  1.00  0.99           O  
ATOM   3606  CG1 VAL A 223     -24.579   0.418  -1.122  1.00  0.99           C  
ATOM   3607 HG11 VAL A 223     -25.377   1.137  -0.937  1.00  0.99           H  
ATOM   3608 HG12 VAL A 223     -24.217   0.012  -0.178  1.00  0.99           H  
ATOM   3609 HG13 VAL A 223     -24.972  -0.398  -1.728  1.00  0.99           H  
ATOM   3610  CG2 VAL A 223     -22.814   2.134  -0.906  1.00  0.99           C  
ATOM   3611 HG21 VAL A 223     -22.002   2.672  -1.396  1.00  0.99           H  
ATOM   3612 HG22 VAL A 223     -22.435   1.625  -0.020  1.00  0.99           H  
ATOM   3613 HG23 VAL A 223     -23.568   2.855  -0.592  1.00  0.99           H  
ATOM   3614  N   ALA A 224     -20.202   1.039  -2.955  1.00  0.98           N  
ATOM   3615  H   ALA A 224     -19.936   0.748  -2.025  1.00  0.98           H  
ATOM   3616  CA  ALA A 224     -19.148   1.575  -3.814  1.00  0.98           C  
ATOM   3617  HA  ALA A 224     -19.317   1.212  -4.827  1.00  0.98           H  
ATOM   3618  C   ALA A 224     -17.769   1.073  -3.372  1.00  0.98           C  
ATOM   3619  CB  ALA A 224     -19.205   3.115  -3.834  1.00  0.98           C  
ATOM   3620  HB1 ALA A 224     -18.848   3.489  -4.794  1.00  0.98           H  
ATOM   3621  HB2 ALA A 224     -18.547   3.536  -3.073  1.00  0.98           H  
ATOM   3622  HB3 ALA A 224     -20.223   3.474  -3.685  1.00  0.98           H  
ATOM   3623  O   ALA A 224     -17.584   0.699  -2.210  1.00  0.98           O  
ATOM   3624  N   LYS A 225     -16.808   1.107  -4.292  1.00  0.98           N  
ATOM   3625  H   LYS A 225     -17.052   1.431  -5.217  1.00  0.98           H  
ATOM   3626  CA  LYS A 225     -15.386   0.844  -4.055  1.00  0.98           C  
ATOM   3627  HA  LYS A 225     -15.158   0.980  -2.998  1.00  0.98           H  
ATOM   3628  C   LYS A 225     -14.563   1.852  -4.854  1.00  0.98           C  
ATOM   3629  CB  LYS A 225     -15.072  -0.607  -4.449  1.00  0.98           C  
ATOM   3630  HB2 LYS A 225     -15.683  -1.272  -3.839  1.00  0.98           H  
ATOM   3631  HB3 LYS A 225     -15.331  -0.753  -5.498  1.00  0.98           H  
ATOM   3632  O   LYS A 225     -14.901   2.123  -5.999  1.00  0.98           O  
ATOM   3633  CG  LYS A 225     -13.597  -0.979  -4.249  1.00  0.98           C  
ATOM   3634  HG2 LYS A 225     -13.328  -0.845  -3.201  1.00  0.98           H  
ATOM   3635  HG3 LYS A 225     -12.975  -0.329  -4.864  1.00  0.98           H  
ATOM   3636  CD  LYS A 225     -13.339  -2.434  -4.657  1.00  0.98           C  
ATOM   3637  HD2 LYS A 225     -13.972  -3.085  -4.054  1.00  0.98           H  
ATOM   3638  HD3 LYS A 225     -13.596  -2.582  -5.705  1.00  0.98           H  
ATOM   3639  CE  LYS A 225     -11.874  -2.820  -4.427  1.00  0.98           C  
ATOM   3640  HE2 LYS A 225     -11.788  -3.903  -4.506  1.00  0.98           H  
ATOM   3641  HE3 LYS A 225     -11.581  -2.525  -3.419  1.00  0.98           H  
ATOM   3642  NZ  LYS A 225     -10.961  -2.201  -5.417  1.00  0.98           N  
ATOM   3643  HZ1 LYS A 225      -9.990  -2.414  -5.234  1.00  0.98           H  
ATOM   3644  HZ2 LYS A 225     -11.100  -2.559  -6.351  1.00  0.98           H  
ATOM   3645  HZ3 LYS A 225     -10.997  -1.192  -5.440  1.00  0.98           H  
ATOM   3646  N   ASP A 226     -13.525   2.421  -4.248  1.00  0.96           N  
ATOM   3647  H   ASP A 226     -13.288   2.098  -3.321  1.00  0.96           H  
ATOM   3648  CA  ASP A 226     -12.563   3.333  -4.897  1.00  0.96           C  
ATOM   3649  HA  ASP A 226     -12.000   3.822  -4.102  1.00  0.96           H  
ATOM   3650  C   ASP A 226     -13.194   4.498  -5.687  1.00  0.96           C  
ATOM   3651  CB  ASP A 226     -11.536   2.526  -5.714  1.00  0.96           C  
ATOM   3652  HB2 ASP A 226     -10.804   3.212  -6.141  1.00  0.96           H  
ATOM   3653  HB3 ASP A 226     -12.045   2.019  -6.533  1.00  0.96           H  
ATOM   3654  O   ASP A 226     -12.698   4.886  -6.741  1.00  0.96           O  
ATOM   3655  CG  ASP A 226     -10.777   1.500  -4.872  1.00  0.96           C  
ATOM   3656  OD1 ASP A 226     -10.636   1.712  -3.644  1.00  0.96           O  
ATOM   3657  OD2 ASP A 226     -10.388   0.455  -5.448  1.00  0.96           O  
ATOM   3658  N   GLY A 227     -14.302   5.060  -5.192  1.00  0.96           N  
ATOM   3659  H   GLY A 227     -14.584   4.794  -4.260  1.00  0.96           H  
ATOM   3660  CA  GLY A 227     -15.020   6.142  -5.877  1.00  0.96           C  
ATOM   3661  HA2 GLY A 227     -15.676   6.636  -5.160  1.00  0.96           H  
ATOM   3662  HA3 GLY A 227     -14.298   6.875  -6.238  1.00  0.96           H  
ATOM   3663  C   GLY A 227     -15.879   5.701  -7.073  1.00  0.96           C  
ATOM   3664  O   GLY A 227     -16.232   6.540  -7.905  1.00  0.96           O  
ATOM   3665  N   PHE A 228     -16.226   4.411  -7.166  1.00  0.96           N  
ATOM   3666  H   PHE A 228     -15.766   3.750  -6.557  1.00  0.96           H  
ATOM   3667  CA  PHE A 228     -17.112   3.857  -8.193  1.00  0.96           C  
ATOM   3668  HA  PHE A 228     -17.579   4.682  -8.731  1.00  0.96           H  
ATOM   3669  C   PHE A 228     -18.225   3.007  -7.577  1.00  0.96           C  
ATOM   3670  CB  PHE A 228     -16.306   3.045  -9.216  1.00  0.96           C  
ATOM   3671  HB2 PHE A 228     -15.814   2.218  -8.703  1.00  0.96           H  
ATOM   3672  HB3 PHE A 228     -16.989   2.617  -9.951  1.00  0.96           H  
ATOM   3673  O   PHE A 228     -17.994   2.139  -6.732  1.00  0.96           O  
ATOM   3674  CG  PHE A 228     -15.268   3.876  -9.940  1.00  0.96           C  
ATOM   3675  CD1 PHE A 228     -15.624   4.647 -11.062  1.00  0.96           C  
ATOM   3676  HD1 PHE A 228     -16.618   4.572 -11.478  1.00  0.96           H  
ATOM   3677  CD2 PHE A 228     -13.960   3.947  -9.434  1.00  0.96           C  
ATOM   3678  HD2 PHE A 228     -13.680   3.350  -8.578  1.00  0.96           H  
ATOM   3679  CE1 PHE A 228     -14.693   5.529 -11.637  1.00  0.96           C  
ATOM   3680  HE1 PHE A 228     -14.983   6.132 -12.485  1.00  0.96           H  
ATOM   3681  CE2 PHE A 228     -13.033   4.836 -10.000  1.00  0.96           C  
ATOM   3682  HE2 PHE A 228     -12.051   4.930  -9.560  1.00  0.96           H  
ATOM   3683  CZ  PHE A 228     -13.405   5.647 -11.083  1.00  0.96           C  
ATOM   3684  HZ  PHE A 228     -12.703   6.374 -11.464  1.00  0.96           H  
ATOM   3685  N   TYR A 229     -19.466   3.251  -8.004  1.00  0.97           N  
ATOM   3686  H   TYR A 229     -19.604   3.975  -8.695  1.00  0.97           H  
ATOM   3687  CA  TYR A 229     -20.628   2.522  -7.498  1.00  0.97           C  
ATOM   3688  HA  TYR A 229     -20.547   2.482  -6.412  1.00  0.97           H  
ATOM   3689  C   TYR A 229     -20.687   1.079  -8.005  1.00  0.97           C  
ATOM   3690  CB  TYR A 229     -21.930   3.249  -7.831  1.00  0.97           C  
ATOM   3691  HB2 TYR A 229     -22.745   2.653  -7.421  1.00  0.97           H  
ATOM   3692  HB3 TYR A 229     -22.056   3.292  -8.912  1.00  0.97           H  
ATOM   3693  O   TYR A 229     -20.491   0.800  -9.191  1.00  0.97           O  
ATOM   3694  CG  TYR A 229     -22.041   4.635  -7.239  1.00  0.97           C  
ATOM   3695  CD1 TYR A 229     -22.093   4.796  -5.842  1.00  0.97           C  
ATOM   3696  HD1 TYR A 229     -22.051   3.926  -5.204  1.00  0.97           H  
ATOM   3697  CD2 TYR A 229     -22.080   5.759  -8.082  1.00  0.97           C  
ATOM   3698  HD2 TYR A 229     -21.985   5.626  -9.149  1.00  0.97           H  
ATOM   3699  CE1 TYR A 229     -22.159   6.087  -5.284  1.00  0.97           C  
ATOM   3700  HE1 TYR A 229     -22.137   6.218  -4.212  1.00  0.97           H  
ATOM   3701  CE2 TYR A 229     -22.191   7.047  -7.527  1.00  0.97           C  
ATOM   3702  HE2 TYR A 229     -22.159   7.934  -8.142  1.00  0.97           H  
ATOM   3703  OH  TYR A 229     -22.274   8.457  -5.607  1.00  0.97           O  
ATOM   3704  HH  TYR A 229     -21.946   8.456  -4.704  1.00  0.97           H  
ATOM   3705  CZ  TYR A 229     -22.221   7.210  -6.132  1.00  0.97           C  
ATOM   3706  N   LEU A 230     -21.054   0.173  -7.105  1.00  0.98           N  
ATOM   3707  H   LEU A 230     -21.324   0.502  -6.189  1.00  0.98           H  
ATOM   3708  CA  LEU A 230     -21.176  -1.256  -7.363  1.00  0.98           C  
ATOM   3709  HA  LEU A 230     -20.795  -1.474  -8.360  1.00  0.98           H  
ATOM   3710  C   LEU A 230     -22.640  -1.696  -7.325  1.00  0.98           C  
ATOM   3711  CB  LEU A 230     -20.344  -2.036  -6.331  1.00  0.98           C  
ATOM   3712  HB2 LEU A 230     -20.504  -3.102  -6.495  1.00  0.98           H  
ATOM   3713  HB3 LEU A 230     -20.719  -1.796  -5.337  1.00  0.98           H  
ATOM   3714  O   LEU A 230     -23.468  -1.090  -6.643  1.00  0.98           O  
ATOM   3715  CG  LEU A 230     -18.828  -1.759  -6.369  1.00  0.98           C  
ATOM   3716  HG  LEU A 230     -18.636  -0.698  -6.207  1.00  0.98           H  
ATOM   3717  CD1 LEU A 230     -18.171  -2.546  -5.236  1.00  0.98           C  
ATOM   3718 HD11 LEU A 230     -18.457  -3.596  -5.301  1.00  0.98           H  
ATOM   3719 HD12 LEU A 230     -17.086  -2.473  -5.317  1.00  0.98           H  
ATOM   3720 HD13 LEU A 230     -18.480  -2.136  -4.275  1.00  0.98           H  
ATOM   3721  CD2 LEU A 230     -18.187  -2.187  -7.690  1.00  0.98           C  
ATOM   3722 HD21 LEU A 230     -18.385  -3.241  -7.886  1.00  0.98           H  
ATOM   3723 HD22 LEU A 230     -17.110  -2.025  -7.643  1.00  0.98           H  
ATOM   3724 HD23 LEU A 230     -18.575  -1.579  -8.507  1.00  0.98           H  
ATOM   3725  N   LYS A 231     -22.975  -2.794  -8.010  1.00  0.98           N  
ATOM   3726  H   LYS A 231     -22.249  -3.253  -8.540  1.00  0.98           H  
ATOM   3727  CA  LYS A 231     -24.223  -3.509  -7.723  1.00  0.98           C  
ATOM   3728  HA  LYS A 231     -25.060  -2.828  -7.876  1.00  0.98           H  
ATOM   3729  C   LYS A 231     -24.193  -3.915  -6.259  1.00  0.98           C  
ATOM   3730  CB  LYS A 231     -24.410  -4.750  -8.602  1.00  0.98           C  
ATOM   3731  HB2 LYS A 231     -23.550  -5.409  -8.490  1.00  0.98           H  
ATOM   3732  HB3 LYS A 231     -25.296  -5.285  -8.261  1.00  0.98           H  
ATOM   3733  O   LYS A 231     -23.243  -4.550  -5.806  1.00  0.98           O  
ATOM   3734  CG  LYS A 231     -24.601  -4.372 -10.072  1.00  0.98           C  
ATOM   3735  HG2 LYS A 231     -23.678  -3.918 -10.434  1.00  0.98           H  
ATOM   3736  HG3 LYS A 231     -25.413  -3.650 -10.156  1.00  0.98           H  
ATOM   3737  CD  LYS A 231     -24.925  -5.597 -10.933  1.00  0.98           C  
ATOM   3738  HD2 LYS A 231     -24.094  -6.301 -10.891  1.00  0.98           H  
ATOM   3739  HD3 LYS A 231     -25.826  -6.082 -10.558  1.00  0.98           H  
ATOM   3740  CE  LYS A 231     -25.142  -5.146 -12.379  1.00  0.98           C  
ATOM   3741  HE2 LYS A 231     -25.993  -4.466 -12.420  1.00  0.98           H  
ATOM   3742  HE3 LYS A 231     -24.258  -4.597 -12.702  1.00  0.98           H  
ATOM   3743  NZ  LYS A 231     -25.353  -6.300 -13.281  1.00  0.98           N  
ATOM   3744  HZ1 LYS A 231     -24.488  -6.820 -13.328  1.00  0.98           H  
ATOM   3745  HZ2 LYS A 231     -26.091  -6.917 -12.975  1.00  0.98           H  
ATOM   3746  HZ3 LYS A 231     -25.505  -5.993 -14.231  1.00  0.98           H  
ATOM   3747  N   HIS A 232     -25.221  -3.516  -5.523  1.00  0.98           N  
ATOM   3748  H   HIS A 232     -25.934  -2.940  -5.946  1.00  0.98           H  
ATOM   3749  CA  HIS A 232     -25.231  -3.708  -4.084  1.00  0.98           C  
ATOM   3750  HA  HIS A 232     -24.314  -3.273  -3.687  1.00  0.98           H  
ATOM   3751  C   HIS A 232     -25.257  -5.197  -3.741  1.00  0.98           C  
ATOM   3752  CB  HIS A 232     -26.430  -2.999  -3.450  1.00  0.98           C  
ATOM   3753  HB2 HIS A 232     -27.337  -3.532  -3.737  1.00  0.98           H  
ATOM   3754  HB3 HIS A 232     -26.334  -3.066  -2.367  1.00  0.98           H  
ATOM   3755  O   HIS A 232     -26.078  -5.945  -4.271  1.00  0.98           O  
ATOM   3756  CG  HIS A 232     -26.611  -1.548  -3.817  1.00  0.98           C  
ATOM   3757  CD2 HIS A 232     -25.673  -0.667  -4.294  1.00  0.98           C  
ATOM   3758  HD2 HIS A 232     -24.631  -0.878  -4.480  1.00  0.98           H  
ATOM   3759  ND1 HIS A 232     -27.806  -0.871  -3.756  1.00  0.98           N  
ATOM   3760  HD1 HIS A 232     -28.703  -1.276  -3.530  1.00  0.98           H  
ATOM   3761  CE1 HIS A 232     -27.600   0.377  -4.201  1.00  0.98           C  
ATOM   3762  HE1 HIS A 232     -28.364   1.128  -4.335  1.00  0.98           H  
ATOM   3763  NE2 HIS A 232     -26.312   0.556  -4.512  1.00  0.98           N  
ATOM   3764  N   PHE A 233     -24.424  -5.608  -2.795  1.00  0.99           N  
ATOM   3765  H   PHE A 233     -23.747  -4.958  -2.421  1.00  0.99           H  
ATOM   3766  CA  PHE A 233     -24.466  -6.951  -2.228  1.00  0.99           C  
ATOM   3767  HA  PHE A 233     -25.454  -7.376  -2.404  1.00  0.99           H  
ATOM   3768  C   PHE A 233     -24.271  -6.885  -0.715  1.00  0.99           C  
ATOM   3769  CB  PHE A 233     -23.454  -7.869  -2.925  1.00  0.99           C  
ATOM   3770  HB2 PHE A 233     -23.647  -7.862  -3.998  1.00  0.99           H  
ATOM   3771  HB3 PHE A 233     -23.608  -8.891  -2.580  1.00  0.99           H  
ATOM   3772  O   PHE A 233     -23.740  -5.911  -0.173  1.00  0.99           O  
ATOM   3773  CG  PHE A 233     -22.012  -7.486  -2.685  1.00  0.99           C  
ATOM   3774  CD1 PHE A 233     -21.403  -6.506  -3.488  1.00  0.99           C  
ATOM   3775  HD1 PHE A 233     -21.956  -6.040  -4.290  1.00  0.99           H  
ATOM   3776  CD2 PHE A 233     -21.287  -8.096  -1.646  1.00  0.99           C  
ATOM   3777  HD2 PHE A 233     -21.745  -8.863  -1.039  1.00  0.99           H  
ATOM   3778  CE1 PHE A 233     -20.075  -6.125  -3.245  1.00  0.99           C  
ATOM   3779  HE1 PHE A 233     -19.626  -5.348  -3.846  1.00  0.99           H  
ATOM   3780  CE2 PHE A 233     -19.952  -7.729  -1.415  1.00  0.99           C  
ATOM   3781  HE2 PHE A 233     -19.382  -8.213  -0.635  1.00  0.99           H  
ATOM   3782  CZ  PHE A 233     -19.348  -6.747  -2.214  1.00  0.99           C  
ATOM   3783  HZ  PHE A 233     -18.320  -6.479  -2.024  1.00  0.99           H  
ATOM   3784  N   LYS A 234     -24.770  -7.908  -0.023  1.00  0.99           N  
ATOM   3785  H   LYS A 234     -25.066  -8.725  -0.538  1.00  0.99           H  
ATOM   3786  CA  LYS A 234     -24.708  -8.007   1.434  1.00  0.99           C  
ATOM   3787  HA  LYS A 234     -24.528  -7.015   1.848  1.00  0.99           H  
ATOM   3788  C   LYS A 234     -23.543  -8.892   1.853  1.00  0.99           C  
ATOM   3789  CB  LYS A 234     -26.030  -8.534   1.996  1.00  0.99           C  
ATOM   3790  HB2 LYS A 234     -26.293  -9.460   1.486  1.00  0.99           H  
ATOM   3791  HB3 LYS A 234     -25.889  -8.761   3.053  1.00  0.99           H  
ATOM   3792  O   LYS A 234     -23.288  -9.905   1.213  1.00  0.99           O  
ATOM   3793  CG  LYS A 234     -27.170  -7.517   1.854  1.00  0.99           C  
ATOM   3794  HG2 LYS A 234     -26.897  -6.590   2.360  1.00  0.99           H  
ATOM   3795  HG3 LYS A 234     -27.349  -7.311   0.799  1.00  0.99           H  
ATOM   3796  CD  LYS A 234     -28.440  -8.091   2.486  1.00  0.99           C  
ATOM   3797  HD2 LYS A 234     -28.661  -9.051   2.017  1.00  0.99           H  
ATOM   3798  HD3 LYS A 234     -28.268  -8.251   3.550  1.00  0.99           H  
ATOM   3799  CE  LYS A 234     -29.624  -7.143   2.289  1.00  0.99           C  
ATOM   3800  HE2 LYS A 234     -29.725  -6.937   1.223  1.00  0.99           H  
ATOM   3801  HE3 LYS A 234     -29.408  -6.203   2.796  1.00  0.99           H  
ATOM   3802  NZ  LYS A 234     -30.872  -7.754   2.811  1.00  0.99           N  
ATOM   3803  HZ1 LYS A 234     -30.782  -7.958   3.796  1.00  0.99           H  
ATOM   3804  HZ2 LYS A 234     -31.666  -7.147   2.664  1.00  0.99           H  
ATOM   3805  HZ3 LYS A 234     -31.053  -8.627   2.335  1.00  0.99           H  
ATOM   3806  N   SER A 235     -22.874  -8.529   2.939  1.00  0.98           N  
ATOM   3807  H   SER A 235     -23.123  -7.665   3.399  1.00  0.98           H  
ATOM   3808  CA  SER A 235     -21.814  -9.336   3.539  1.00  0.98           C  
ATOM   3809  HA  SER A 235     -22.040 -10.392   3.397  1.00  0.98           H  
ATOM   3810  C   SER A 235     -21.708  -9.059   5.037  1.00  0.98           C  
ATOM   3811  CB  SER A 235     -20.484  -9.026   2.851  1.00  0.98           C  
ATOM   3812  HB2 SER A 235     -20.613  -9.067   1.769  1.00  0.98           H  
ATOM   3813  HB3 SER A 235     -20.143  -8.030   3.133  1.00  0.98           H  
ATOM   3814  O   SER A 235     -21.935  -7.933   5.475  1.00  0.98           O  
ATOM   3815  OG  SER A 235     -19.530  -9.992   3.231  1.00  0.98           O  
ATOM   3816  HG  SER A 235     -18.753  -9.529   3.552  1.00  0.98           H  
ATOM   3817  N   ASP A 236     -21.344 -10.064   5.829  1.00  0.98           N  
ATOM   3818  H   ASP A 236     -21.229 -10.983   5.428  1.00  0.98           H  
ATOM   3819  CA  ASP A 236     -21.140  -9.904   7.279  1.00  0.98           C  
ATOM   3820  HA  ASP A 236     -21.826  -9.148   7.660  1.00  0.98           H  
ATOM   3821  C   ASP A 236     -19.720  -9.421   7.625  1.00  0.98           C  
ATOM   3822  CB  ASP A 236     -21.475 -11.220   7.986  1.00  0.98           C  
ATOM   3823  HB2 ASP A 236     -20.809 -12.000   7.618  1.00  0.98           H  
ATOM   3824  HB3 ASP A 236     -21.301 -11.101   9.055  1.00  0.98           H  
ATOM   3825  O   ASP A 236     -19.465  -8.923   8.720  1.00  0.98           O  
ATOM   3826  CG  ASP A 236     -22.936 -11.639   7.779  1.00  0.98           C  
ATOM   3827  OD1 ASP A 236     -23.824 -10.746   7.753  1.00  0.98           O  
ATOM   3828  OD2 ASP A 236     -23.144 -12.859   7.622  1.00  0.98           O  
ATOM   3829  N   TYR A 237     -18.798  -9.526   6.668  1.00  0.99           N  
ATOM   3830  H   TYR A 237     -19.087  -9.918   5.783  1.00  0.99           H  
ATOM   3831  CA  TYR A 237     -17.446  -8.982   6.741  1.00  0.99           C  
ATOM   3832  HA  TYR A 237     -17.428  -8.197   7.497  1.00  0.99           H  
ATOM   3833  C   TYR A 237     -17.051  -8.351   5.403  1.00  0.99           C  
ATOM   3834  CB  TYR A 237     -16.450 -10.077   7.162  1.00  0.99           C  
ATOM   3835  HB2 TYR A 237     -16.797 -10.535   8.088  1.00  0.99           H  
ATOM   3836  HB3 TYR A 237     -15.491  -9.607   7.380  1.00  0.99           H  
ATOM   3837  O   TYR A 237     -17.634  -8.642   4.358  1.00  0.99           O  
ATOM   3838  CG  TYR A 237     -16.233 -11.159   6.117  1.00  0.99           C  
ATOM   3839  CD1 TYR A 237     -17.064 -12.295   6.093  1.00  0.99           C  
ATOM   3840  HD1 TYR A 237     -17.844 -12.405   6.832  1.00  0.99           H  
ATOM   3841  CD2 TYR A 237     -15.228 -11.005   5.141  1.00  0.99           C  
ATOM   3842  HD2 TYR A 237     -14.595 -10.130   5.155  1.00  0.99           H  
ATOM   3843  CE1 TYR A 237     -16.900 -13.266   5.086  1.00  0.99           C  
ATOM   3844  HE1 TYR A 237     -17.553 -14.125   5.042  1.00  0.99           H  
ATOM   3845  CE2 TYR A 237     -15.068 -11.967   4.126  1.00  0.99           C  
ATOM   3846  HE2 TYR A 237     -14.314 -11.830   3.364  1.00  0.99           H  
ATOM   3847  OH  TYR A 237     -15.780 -14.022   3.105  1.00  0.99           O  
ATOM   3848  HH  TYR A 237     -15.124 -13.755   2.457  1.00  0.99           H  
ATOM   3849  CZ  TYR A 237     -15.911 -13.098   4.093  1.00  0.99           C  
ATOM   3850  N   LEU A 238     -16.036  -7.502   5.426  1.00  0.99           N  
ATOM   3851  H   LEU A 238     -15.622  -7.300   6.325  1.00  0.99           H  
ATOM   3852  CA  LEU A 238     -15.387  -6.933   4.254  1.00  0.99           C  
ATOM   3853  HA  LEU A 238     -15.924  -7.238   3.356  1.00  0.99           H  
ATOM   3854  C   LEU A 238     -13.966  -7.471   4.155  1.00  0.99           C  
ATOM   3855  CB  LEU A 238     -15.381  -5.400   4.326  1.00  0.99           C  
ATOM   3856  HB2 LEU A 238     -14.618  -5.104   5.046  1.00  0.99           H  
ATOM   3857  HB3 LEU A 238     -15.080  -5.008   3.355  1.00  0.99           H  
ATOM   3858  O   LEU A 238     -13.375  -7.818   5.175  1.00  0.99           O  
ATOM   3859  CG  LEU A 238     -16.710  -4.749   4.741  1.00  0.99           C  
ATOM   3860  HG  LEU A 238     -17.009  -5.111   5.725  1.00  0.99           H  
ATOM   3861  CD1 LEU A 238     -16.496  -3.247   4.848  1.00  0.99           C  
ATOM   3862 HD11 LEU A 238     -17.391  -2.781   5.262  1.00  0.99           H  
ATOM   3863 HD12 LEU A 238     -15.656  -3.047   5.514  1.00  0.99           H  
ATOM   3864 HD13 LEU A 238     -16.270  -2.828   3.867  1.00  0.99           H  
ATOM   3865  CD2 LEU A 238     -17.842  -5.007   3.748  1.00  0.99           C  
ATOM   3866 HD21 LEU A 238     -18.052  -6.075   3.691  1.00  0.99           H  
ATOM   3867 HD22 LEU A 238     -18.746  -4.493   4.078  1.00  0.99           H  
ATOM   3868 HD23 LEU A 238     -17.556  -4.636   2.764  1.00  0.99           H  
ATOM   3869  N   MET A 239     -13.420  -7.493   2.945  1.00  0.98           N  
ATOM   3870  H   MET A 239     -13.988  -7.208   2.160  1.00  0.98           H  
ATOM   3871  CA  MET A 239     -11.997  -7.681   2.677  1.00  0.98           C  
ATOM   3872  HA  MET A 239     -11.435  -7.772   3.606  1.00  0.98           H  
ATOM   3873  C   MET A 239     -11.506  -6.443   1.929  1.00  0.98           C  
ATOM   3874  CB  MET A 239     -11.816  -8.969   1.861  1.00  0.98           C  
ATOM   3875  HB2 MET A 239     -12.487  -8.956   1.002  1.00  0.98           H  
ATOM   3876  HB3 MET A 239     -12.075  -9.828   2.481  1.00  0.98           H  
ATOM   3877  O   MET A 239     -11.985  -6.185   0.827  1.00  0.98           O  
ATOM   3878  CG  MET A 239     -10.402  -9.143   1.325  1.00  0.98           C  
ATOM   3879  HG2 MET A 239     -10.389 -10.023   0.682  1.00  0.98           H  
ATOM   3880  HG3 MET A 239     -10.137  -8.285   0.707  1.00  0.98           H  
ATOM   3881  SD  MET A 239      -9.156  -9.353   2.608  1.00  0.98           S  
ATOM   3882  CE  MET A 239      -7.737  -9.311   1.498  1.00  0.98           C  
ATOM   3883  HE1 MET A 239      -6.830  -9.521   2.065  1.00  0.98           H  
ATOM   3884  HE2 MET A 239      -7.665  -8.325   1.038  1.00  0.98           H  
ATOM   3885  HE3 MET A 239      -7.841 -10.060   0.713  1.00  0.98           H  
ATOM   3886  N   ILE A 240     -10.594  -5.675   2.523  1.00  0.98           N  
ATOM   3887  H   ILE A 240     -10.229  -5.961   3.420  1.00  0.98           H  
ATOM   3888  CA  ILE A 240     -10.103  -4.408   1.967  1.00  0.98           C  
ATOM   3889  HA  ILE A 240     -10.411  -4.345   0.923  1.00  0.98           H  
ATOM   3890  C   ILE A 240      -8.574  -4.387   1.974  1.00  0.98           C  
ATOM   3891  CB  ILE A 240     -10.751  -3.211   2.706  1.00  0.98           C  
ATOM   3892  HB  ILE A 240     -11.829  -3.359   2.652  1.00  0.98           H  
ATOM   3893  O   ILE A 240      -7.945  -4.617   3.007  1.00  0.98           O  
ATOM   3894  CG1 ILE A 240     -10.443  -1.893   1.966  1.00  0.98           C  
ATOM   3895 HG12 ILE A 240     -10.716  -2.014   0.917  1.00  0.98           H  
ATOM   3896 HG13 ILE A 240      -9.374  -1.683   2.008  1.00  0.98           H  
ATOM   3897  CG2 ILE A 240     -10.380  -3.138   4.201  1.00  0.98           C  
ATOM   3898 HG21 ILE A 240     -10.980  -2.378   4.701  1.00  0.98           H  
ATOM   3899 HG22 ILE A 240     -10.581  -4.093   4.687  1.00  0.98           H  
ATOM   3900 HG23 ILE A 240      -9.325  -2.897   4.328  1.00  0.98           H  
ATOM   3901  CD1 ILE A 240     -11.215  -0.683   2.508  1.00  0.98           C  
ATOM   3902 HD11 ILE A 240     -10.852  -0.412   3.500  1.00  0.98           H  
ATOM   3903 HD12 ILE A 240     -12.280  -0.909   2.555  1.00  0.98           H  
ATOM   3904 HD13 ILE A 240     -11.066   0.166   1.841  1.00  0.98           H  
ATOM   3905  N   THR A 241      -7.956  -4.119   0.826  1.00  0.98           N  
ATOM   3906  H   THR A 241      -8.497  -3.904   0.001  1.00  0.98           H  
ATOM   3907  CA  THR A 241      -6.490  -4.093   0.704  1.00  0.98           C  
ATOM   3908  HA  THR A 241      -6.072  -4.770   1.449  1.00  0.98           H  
ATOM   3909  C   THR A 241      -5.928  -2.698   0.984  1.00  0.98           C  
ATOM   3910  CB  THR A 241      -6.023  -4.591  -0.671  1.00  0.98           C  
ATOM   3911  HB  THR A 241      -4.952  -4.789  -0.615  1.00  0.98           H  
ATOM   3912  O   THR A 241      -6.677  -1.725   0.852  1.00  0.98           O  
ATOM   3913  CG2 THR A 241      -6.727  -5.872  -1.125  1.00  0.98           C  
ATOM   3914 HG21 THR A 241      -7.724  -5.640  -1.499  1.00  0.98           H  
ATOM   3915 HG22 THR A 241      -6.143  -6.337  -1.919  1.00  0.98           H  
ATOM   3916 HG23 THR A 241      -6.821  -6.566  -0.290  1.00  0.98           H  
ATOM   3917  OG1 THR A 241      -6.265  -3.625  -1.669  1.00  0.98           O  
ATOM   3918  HG1 THR A 241      -5.685  -2.876  -1.516  1.00  0.98           H  
ATOM   3919  N   PRO A 242      -4.631  -2.555   1.318  1.00  0.98           N  
ATOM   3920  CA  PRO A 242      -3.967  -1.257   1.344  1.00  0.98           C  
ATOM   3921  HA  PRO A 242      -4.290  -0.714   2.232  1.00  0.98           H  
ATOM   3922  C   PRO A 242      -4.277  -0.440   0.089  1.00  0.98           C  
ATOM   3923  CB  PRO A 242      -2.474  -1.570   1.467  1.00  0.98           C  
ATOM   3924  HB2 PRO A 242      -2.050  -1.799   0.489  1.00  0.98           H  
ATOM   3925  HB3 PRO A 242      -1.918  -0.766   1.949  1.00  0.98           H  
ATOM   3926  O   PRO A 242      -4.279  -0.964  -1.029  1.00  0.98           O  
ATOM   3927  CG  PRO A 242      -2.474  -2.850   2.290  1.00  0.98           C  
ATOM   3928  HG2 PRO A 242      -1.553  -3.420   2.165  1.00  0.98           H  
ATOM   3929  HG3 PRO A 242      -2.639  -2.608   3.340  1.00  0.98           H  
ATOM   3930  CD  PRO A 242      -3.686  -3.590   1.720  1.00  0.98           C  
ATOM   3931  HD2 PRO A 242      -3.387  -4.189   0.860  1.00  0.98           H  
ATOM   3932  HD3 PRO A 242      -4.108  -4.232   2.493  1.00  0.98           H  
ATOM   3933  N   GLY A 243      -4.599   0.832   0.290  1.00  0.97           N  
ATOM   3934  H   GLY A 243      -4.663   1.161   1.243  1.00  0.97           H  
ATOM   3935  CA  GLY A 243      -4.929   1.777  -0.768  1.00  0.97           C  
ATOM   3936  HA2 GLY A 243      -4.249   1.657  -1.610  1.00  0.97           H  
ATOM   3937  HA3 GLY A 243      -4.794   2.765  -0.327  1.00  0.97           H  
ATOM   3938  C   GLY A 243      -6.363   1.744  -1.287  1.00  0.97           C  
ATOM   3939  O   GLY A 243      -6.728   2.596  -2.092  1.00  0.97           O  
ATOM   3940  N   GLN A 244      -7.197   0.815  -0.824  1.00  0.98           N  
ATOM   3941  H   GLN A 244      -6.859   0.140  -0.152  1.00  0.98           H  
ATOM   3942  CA  GLN A 244      -8.602   0.768  -1.220  1.00  0.98           C  
ATOM   3943  HA  GLN A 244      -8.698   1.204  -2.214  1.00  0.98           H  
ATOM   3944  C   GLN A 244      -9.502   1.585  -0.295  1.00  0.98           C  
ATOM   3945  CB  GLN A 244      -9.087  -0.680  -1.315  1.00  0.98           C  
ATOM   3946  HB2 GLN A 244      -8.829  -1.216  -0.402  1.00  0.98           H  
ATOM   3947  HB3 GLN A 244     -10.171  -0.693  -1.428  1.00  0.98           H  
ATOM   3948  O   GLN A 244      -9.214   1.815   0.884  1.00  0.98           O  
ATOM   3949  CG  GLN A 244      -8.478  -1.382  -2.531  1.00  0.98           C  
ATOM   3950  HG2 GLN A 244      -7.390  -1.359  -2.469  1.00  0.98           H  
ATOM   3951  HG3 GLN A 244      -8.777  -0.844  -3.430  1.00  0.98           H  
ATOM   3952  CD  GLN A 244      -8.933  -2.829  -2.657  1.00  0.98           C  
ATOM   3953  NE2 GLN A 244      -8.767  -3.423  -3.819  1.00  0.98           N  
ATOM   3954 HE21 GLN A 244      -8.253  -2.949  -4.548  1.00  0.98           H  
ATOM   3955 HE22 GLN A 244      -8.921  -4.421  -3.825  1.00  0.98           H  
ATOM   3956  OE1 GLN A 244      -9.472  -3.452  -1.748  1.00  0.98           O  
ATOM   3957  N   SER A 245     -10.662   1.948  -0.832  1.00  0.98           N  
ATOM   3958  H   SER A 245     -10.805   1.735  -1.809  1.00  0.98           H  
ATOM   3959  CA  SER A 245     -11.783   2.494  -0.076  1.00  0.98           C  
ATOM   3960  HA  SER A 245     -11.596   2.308   0.982  1.00  0.98           H  
ATOM   3961  C   SER A 245     -13.093   1.797  -0.441  1.00  0.98           C  
ATOM   3962  CB  SER A 245     -11.871   4.003  -0.273  1.00  0.98           C  
ATOM   3963  HB2 SER A 245     -12.703   4.407   0.303  1.00  0.98           H  
ATOM   3964  HB3 SER A 245     -10.943   4.465   0.064  1.00  0.98           H  
ATOM   3965  O   SER A 245     -13.267   1.307  -1.556  1.00  0.98           O  
ATOM   3966  OG  SER A 245     -12.056   4.275  -1.639  1.00  0.98           O  
ATOM   3967  HG  SER A 245     -11.401   3.777  -2.133  1.00  0.98           H  
ATOM   3968  N   MET A 246     -14.025   1.731   0.506  1.00  0.99           N  
ATOM   3969  H   MET A 246     -13.812   2.145   1.403  1.00  0.99           H  
ATOM   3970  CA  MET A 246     -15.343   1.125   0.332  1.00  0.99           C  
ATOM   3971  HA  MET A 246     -15.571   1.070  -0.732  1.00  0.99           H  
ATOM   3972  C   MET A 246     -16.422   1.976   0.992  1.00  0.99           C  
ATOM   3973  CB  MET A 246     -15.373  -0.302   0.901  1.00  0.99           C  
ATOM   3974  HB2 MET A 246     -16.390  -0.689   0.831  1.00  0.99           H  
ATOM   3975  HB3 MET A 246     -15.075  -0.290   1.949  1.00  0.99           H  
ATOM   3976  O   MET A 246     -16.304   2.363   2.156  1.00  0.99           O  
ATOM   3977  CG  MET A 246     -14.449  -1.236   0.120  1.00  0.99           C  
ATOM   3978  HG2 MET A 246     -14.716  -1.181  -0.936  1.00  0.99           H  
ATOM   3979  HG3 MET A 246     -13.423  -0.885   0.226  1.00  0.99           H  
ATOM   3980  SD  MET A 246     -14.499  -2.971   0.631  1.00  0.99           S  
ATOM   3981  CE  MET A 246     -13.243  -3.541  -0.545  1.00  0.99           C  
ATOM   3982  HE1 MET A 246     -13.132  -4.624  -0.494  1.00  0.99           H  
ATOM   3983  HE2 MET A 246     -13.538  -3.266  -1.557  1.00  0.99           H  
ATOM   3984  HE3 MET A 246     -12.283  -3.078  -0.318  1.00  0.99           H  
ATOM   3985  N   ASP A 247     -17.512   2.194   0.265  1.00  0.99           N  
ATOM   3986  H   ASP A 247     -17.550   1.784  -0.657  1.00  0.99           H  
ATOM   3987  CA  ASP A 247     -18.735   2.781   0.799  1.00  0.99           C  
ATOM   3988  HA  ASP A 247     -18.512   3.316   1.722  1.00  0.99           H  
ATOM   3989  C   ASP A 247     -19.723   1.666   1.124  1.00  0.99           C  
ATOM   3990  CB  ASP A 247     -19.346   3.783  -0.186  1.00  0.99           C  
ATOM   3991  HB2 ASP A 247     -19.400   3.318  -1.171  1.00  0.99           H  
ATOM   3992  HB3 ASP A 247     -20.374   3.979   0.118  1.00  0.99           H  
ATOM   3993  O   ASP A 247     -20.056   0.828   0.279  1.00  0.99           O  
ATOM   3994  CG  ASP A 247     -18.619   5.128  -0.254  1.00  0.99           C  
ATOM   3995  OD1 ASP A 247     -17.722   5.361   0.582  1.00  0.99           O  
ATOM   3996  OD2 ASP A 247     -19.027   6.009  -1.047  1.00  0.99           O  
ATOM   3997  N   VAL A 248     -20.197   1.656   2.368  1.00  0.99           N  
ATOM   3998  H   VAL A 248     -19.828   2.341   3.013  1.00  0.99           H  
ATOM   3999  CA  VAL A 248     -20.984   0.556   2.918  1.00  0.99           C  
ATOM   4000  HA  VAL A 248     -21.381  -0.045   2.100  1.00  0.99           H  
ATOM   4001  C   VAL A 248     -22.159   1.088   3.727  1.00  0.99           C  
ATOM   4002  CB  VAL A 248     -20.080  -0.347   3.770  1.00  0.99           C  
ATOM   4003  HB  VAL A 248     -19.688   0.221   4.613  1.00  0.99           H  
ATOM   4004  O   VAL A 248     -21.996   1.888   4.647  1.00  0.99           O  
ATOM   4005  CG1 VAL A 248     -20.853  -1.538   4.312  1.00  0.99           C  
ATOM   4006 HG11 VAL A 248     -21.212  -2.158   3.490  1.00  0.99           H  
ATOM   4007 HG12 VAL A 248     -21.688  -1.217   4.934  1.00  0.99           H  
ATOM   4008 HG13 VAL A 248     -20.160  -2.107   4.932  1.00  0.99           H  
ATOM   4009  CG2 VAL A 248     -18.897  -0.904   2.966  1.00  0.99           C  
ATOM   4010 HG21 VAL A 248     -18.360  -1.655   3.545  1.00  0.99           H  
ATOM   4011 HG22 VAL A 248     -19.247  -1.355   2.037  1.00  0.99           H  
ATOM   4012 HG23 VAL A 248     -18.195  -0.104   2.729  1.00  0.99           H  
ATOM   4013  N   LEU A 249     -23.368   0.626   3.416  1.00  0.99           N  
ATOM   4014  H   LEU A 249     -23.434  -0.058   2.677  1.00  0.99           H  
ATOM   4015  CA  LEU A 249     -24.559   0.942   4.191  1.00  0.99           C  
ATOM   4016  HA  LEU A 249     -24.455   1.961   4.565  1.00  0.99           H  
ATOM   4017  C   LEU A 249     -24.677   0.014   5.402  1.00  0.99           C  
ATOM   4018  CB  LEU A 249     -25.819   0.896   3.316  1.00  0.99           C  
ATOM   4019  HB2 LEU A 249     -25.883  -0.096   2.869  1.00  0.99           H  
ATOM   4020  HB3 LEU A 249     -26.692   1.029   3.955  1.00  0.99           H  
ATOM   4021  O   LEU A 249     -24.725  -1.211   5.276  1.00  0.99           O  
ATOM   4022  CG  LEU A 249     -25.867   1.938   2.189  1.00  0.99           C  
ATOM   4023  HG  LEU A 249     -24.967   1.871   1.577  1.00  0.99           H  
ATOM   4024  CD1 LEU A 249     -27.085   1.651   1.310  1.00  0.99           C  
ATOM   4025 HD11 LEU A 249     -26.999   0.654   0.879  1.00  0.99           H  
ATOM   4026 HD12 LEU A 249     -28.004   1.724   1.892  1.00  0.99           H  
ATOM   4027 HD13 LEU A 249     -27.105   2.377   0.498  1.00  0.99           H  
ATOM   4028  CD2 LEU A 249     -26.006   3.362   2.734  1.00  0.99           C  
ATOM   4029 HD21 LEU A 249     -26.072   4.061   1.900  1.00  0.99           H  
ATOM   4030 HD22 LEU A 249     -26.898   3.447   3.353  1.00  0.99           H  
ATOM   4031 HD23 LEU A 249     -25.126   3.620   3.324  1.00  0.99           H  
ATOM   4032  N   LEU A 250     -24.802   0.631   6.572  1.00  0.99           N  
ATOM   4033  H   LEU A 250     -24.706   1.637   6.563  1.00  0.99           H  
ATOM   4034  CA  LEU A 250     -25.132   0.003   7.843  1.00  0.99           C  
ATOM   4035  HA  LEU A 250     -25.015  -1.078   7.763  1.00  0.99           H  
ATOM   4036  C   LEU A 250     -26.586   0.330   8.196  1.00  0.99           C  
ATOM   4037  CB  LEU A 250     -24.151   0.531   8.903  1.00  0.99           C  
ATOM   4038  HB2 LEU A 250     -24.173   1.621   8.874  1.00  0.99           H  
ATOM   4039  HB3 LEU A 250     -23.141   0.218   8.638  1.00  0.99           H  
ATOM   4040  O   LEU A 250     -26.945   1.500   8.343  1.00  0.99           O  
ATOM   4041  CG  LEU A 250     -24.468   0.074  10.338  1.00  0.99           C  
ATOM   4042  HG  LEU A 250     -25.507   0.296  10.582  1.00  0.99           H  
ATOM   4043  CD1 LEU A 250     -24.228  -1.422  10.507  1.00  0.99           C  
ATOM   4044 HD11 LEU A 250     -25.038  -1.987  10.045  1.00  0.99           H  
ATOM   4045 HD12 LEU A 250     -24.179  -1.670  11.567  1.00  0.99           H  
ATOM   4046 HD13 LEU A 250     -23.283  -1.710  10.045  1.00  0.99           H  
ATOM   4047  CD2 LEU A 250     -23.605   0.829  11.345  1.00  0.99           C  
ATOM   4048 HD21 LEU A 250     -22.558   0.549  11.229  1.00  0.99           H  
ATOM   4049 HD22 LEU A 250     -23.930   0.566  12.352  1.00  0.99           H  
ATOM   4050 HD23 LEU A 250     -23.717   1.905  11.206  1.00  0.99           H  
ATOM   4051  N   HIS A 251     -27.422  -0.687   8.389  1.00  0.98           N  
ATOM   4052  H   HIS A 251     -27.075  -1.629   8.279  1.00  0.98           H  
ATOM   4053  CA  HIS A 251     -28.747  -0.509   8.979  1.00  0.98           C  
ATOM   4054  HA  HIS A 251     -29.068   0.525   8.845  1.00  0.98           H  
ATOM   4055  C   HIS A 251     -28.672  -0.792  10.482  1.00  0.98           C  
ATOM   4056  CB  HIS A 251     -29.763  -1.399   8.252  1.00  0.98           C  
ATOM   4057  HB2 HIS A 251     -29.497  -2.444   8.414  1.00  0.98           H  
ATOM   4058  HB3 HIS A 251     -29.697  -1.200   7.182  1.00  0.98           H  
ATOM   4059  O   HIS A 251     -28.365  -1.910  10.882  1.00  0.98           O  
ATOM   4060  CG  HIS A 251     -31.200  -1.195   8.673  1.00  0.98           C  
ATOM   4061  CD2 HIS A 251     -31.731  -0.148   9.381  1.00  0.98           C  
ATOM   4062  HD2 HIS A 251     -31.198   0.710   9.763  1.00  0.98           H  
ATOM   4063  ND1 HIS A 251     -32.242  -2.045   8.380  1.00  0.98           N  
ATOM   4064  HD1 HIS A 251     -32.174  -2.923   7.885  1.00  0.98           H  
ATOM   4065  CE1 HIS A 251     -33.368  -1.526   8.899  1.00  0.98           C  
ATOM   4066  HE1 HIS A 251     -34.349  -1.974   8.838  1.00  0.98           H  
ATOM   4067  NE2 HIS A 251     -33.100  -0.370   9.524  1.00  0.98           N  
ATOM   4068  N   ALA A 252     -28.952   0.211  11.318  1.00  0.98           N  
ATOM   4069  H   ALA A 252     -29.199   1.116  10.943  1.00  0.98           H  
ATOM   4070  CA  ALA A 252     -28.915   0.075  12.771  1.00  0.98           C  
ATOM   4071  HA  ALA A 252     -28.056  -0.544  13.032  1.00  0.98           H  
ATOM   4072  C   ALA A 252     -30.179  -0.639  13.295  1.00  0.98           C  
ATOM   4073  CB  ALA A 252     -28.684   1.464  13.380  1.00  0.98           C  
ATOM   4074  HB1 ALA A 252     -29.506   2.128  13.114  1.00  0.98           H  
ATOM   4075  HB2 ALA A 252     -27.749   1.877  13.001  1.00  0.98           H  
ATOM   4076  HB3 ALA A 252     -28.621   1.386  14.465  1.00  0.98           H  
ATOM   4077  O   ALA A 252     -31.055  -0.022  13.899  1.00  0.98           O  
ATOM   4078  N   ASN A 253     -30.319  -1.931  13.005  1.00  0.97           N  
ATOM   4079  H   ASN A 253     -29.574  -2.384  12.494  1.00  0.97           H  
ATOM   4080  CA  ASN A 253     -31.521  -2.726  13.274  1.00  0.97           C  
ATOM   4081  HA  ASN A 253     -32.344  -2.045  13.489  1.00  0.97           H  
ATOM   4082  C   ASN A 253     -31.422  -3.645  14.505  1.00  0.97           C  
ATOM   4083  CB  ASN A 253     -31.905  -3.491  11.997  1.00  0.97           C  
ATOM   4084  HB2 ASN A 253     -32.866  -3.979  12.157  1.00  0.97           H  
ATOM   4085  HB3 ASN A 253     -32.016  -2.786  11.173  1.00  0.97           H  
ATOM   4086  O   ASN A 253     -32.361  -4.393  14.775  1.00  0.97           O  
ATOM   4087  CG  ASN A 253     -30.894  -4.551  11.586  1.00  0.97           C  
ATOM   4088  ND2 ASN A 253     -31.276  -5.448  10.708  1.00  0.97           N  
ATOM   4089 HD21 ASN A 253     -32.243  -5.511  10.424  1.00  0.97           H  
ATOM   4090 HD22 ASN A 253     -30.602  -6.171  10.499  1.00  0.97           H  
ATOM   4091  OD1 ASN A 253     -29.758  -4.592  12.029  1.00  0.97           O  
ATOM   4092  N   GLN A 254     -30.330  -3.580  15.265  1.00  0.96           N  
ATOM   4093  H   GLN A 254     -29.602  -2.926  15.015  1.00  0.96           H  
ATOM   4094  CA  GLN A 254     -30.116  -4.426  16.439  1.00  0.96           C  
ATOM   4095  HA  GLN A 254     -30.583  -5.393  16.252  1.00  0.96           H  
ATOM   4096  C   GLN A 254     -30.791  -3.866  17.702  1.00  0.96           C  
ATOM   4097  CB  GLN A 254     -28.610  -4.676  16.630  1.00  0.96           C  
ATOM   4098  HB2 GLN A 254     -28.480  -5.339  17.485  1.00  0.96           H  
ATOM   4099  HB3 GLN A 254     -28.098  -3.739  16.847  1.00  0.96           H  
ATOM   4100  O   GLN A 254     -31.262  -2.721  17.738  1.00  0.96           O  
ATOM   4101  CG  GLN A 254     -27.953  -5.354  15.416  1.00  0.96           C  
ATOM   4102  HG2 GLN A 254     -26.907  -5.560  15.641  1.00  0.96           H  
ATOM   4103  HG3 GLN A 254     -27.995  -4.694  14.549  1.00  0.96           H  
ATOM   4104  CD  GLN A 254     -28.622  -6.678  15.083  1.00  0.96           C  
ATOM   4105  NE2 GLN A 254     -29.118  -6.854  13.879  1.00  0.96           N  
ATOM   4106 HE21 GLN A 254     -29.416  -7.795  13.666  1.00  0.96           H  
ATOM   4107 HE22 GLN A 254     -28.977  -6.151  13.167  1.00  0.96           H  
ATOM   4108  OE1 GLN A 254     -28.777  -7.540  15.934  1.00  0.96           O  
ATOM   4109  N   ARG A 255     -30.858  -4.686  18.763  1.00  0.93           N  
ATOM   4110  H   ARG A 255     -30.436  -5.599  18.671  1.00  0.93           H  
ATOM   4111  CA  ARG A 255     -31.281  -4.235  20.101  1.00  0.93           C  
ATOM   4112  HA  ARG A 255     -32.298  -3.852  20.021  1.00  0.93           H  
ATOM   4113  C   ARG A 255     -30.341  -3.110  20.564  1.00  0.93           C  
ATOM   4114  CB  ARG A 255     -31.273  -5.424  21.083  1.00  0.93           C  
ATOM   4115  HB2 ARG A 255     -30.271  -5.852  21.115  1.00  0.93           H  
ATOM   4116  HB3 ARG A 255     -31.958  -6.186  20.714  1.00  0.93           H  
ATOM   4117  O   ARG A 255     -29.130  -3.290  20.413  1.00  0.93           O  
ATOM   4118  CG  ARG A 255     -31.690  -5.031  22.514  1.00  0.93           C  
ATOM   4119  HG2 ARG A 255     -32.674  -4.563  22.490  1.00  0.93           H  
ATOM   4120  HG3 ARG A 255     -30.969  -4.319  22.917  1.00  0.93           H  
ATOM   4121  CD  ARG A 255     -31.738  -6.252  23.441  1.00  0.93           C  
ATOM   4122  HD2 ARG A 255     -32.526  -6.922  23.096  1.00  0.93           H  
ATOM   4123  HD3 ARG A 255     -30.784  -6.776  23.384  1.00  0.93           H  
ATOM   4124  NE  ARG A 255     -31.986  -5.859  24.844  1.00  0.93           N  
ATOM   4125  HE  ARG A 255     -31.807  -4.894  25.084  1.00  0.93           H  
ATOM   4126  NH1 ARG A 255     -32.540  -7.936  25.673  1.00  0.93           N  
ATOM   4127 HH11 ARG A 255     -32.404  -8.349  24.762  1.00  0.93           H  
ATOM   4128 HH12 ARG A 255     -32.821  -8.517  26.450  1.00  0.93           H  
ATOM   4129  NH2 ARG A 255     -32.523  -6.174  27.036  1.00  0.93           N  
ATOM   4130 HH21 ARG A 255     -32.812  -6.780  27.791  1.00  0.93           H  
ATOM   4131 HH22 ARG A 255     -32.370  -5.193  27.224  1.00  0.93           H  
ATOM   4132  CZ  ARG A 255     -32.348  -6.656  25.838  1.00  0.93           C  
ATOM   4133  N   PRO A 256     -30.849  -1.995  21.132  1.00  0.93           N  
ATOM   4134  CA  PRO A 256     -29.998  -0.936  21.669  1.00  0.93           C  
ATOM   4135  HA  PRO A 256     -29.467  -0.478  20.835  1.00  0.93           H  
ATOM   4136  C   PRO A 256     -28.993  -1.506  22.676  1.00  0.93           C  
ATOM   4137  CB  PRO A 256     -30.942   0.097  22.299  1.00  0.93           C  
ATOM   4138  HB2 PRO A 256     -30.561   1.113  22.190  1.00  0.93           H  
ATOM   4139  HB3 PRO A 256     -31.115  -0.128  23.352  1.00  0.93           H  
ATOM   4140  O   PRO A 256     -29.397  -2.056  23.698  1.00  0.93           O  
ATOM   4141  CG  PRO A 256     -32.240  -0.110  21.523  1.00  0.93           C  
ATOM   4142  HG2 PRO A 256     -33.110   0.212  22.095  1.00  0.93           H  
ATOM   4143  HG3 PRO A 256     -32.182   0.423  20.573  1.00  0.93           H  
ATOM   4144  CD  PRO A 256     -32.248  -1.618  21.275  1.00  0.93           C  
ATOM   4145  HD2 PRO A 256     -32.822  -1.847  20.377  1.00  0.93           H  
ATOM   4146  HD3 PRO A 256     -32.673  -2.128  22.140  1.00  0.93           H  
ATOM   4147  N   ASN A 257     -27.716  -1.475  22.298  1.00  0.93           N  
ATOM   4148  H   ASN A 257     -27.490  -1.029  21.420  1.00  0.93           H  
ATOM   4149  CA  ASN A 257     -26.563  -1.964  23.050  1.00  0.93           C  
ATOM   4150  HA  ASN A 257     -26.612  -1.586  24.071  1.00  0.93           H  
ATOM   4151  C   ASN A 257     -25.280  -1.424  22.375  1.00  0.93           C  
ATOM   4152  CB  ASN A 257     -26.593  -3.513  23.082  1.00  0.93           C  
ATOM   4153  HB2 ASN A 257     -26.202  -3.916  22.148  1.00  0.93           H  
ATOM   4154  HB3 ASN A 257     -27.623  -3.854  23.189  1.00  0.93           H  
ATOM   4155  O   ASN A 257     -25.343  -0.685  21.382  1.00  0.93           O  
ATOM   4156  CG  ASN A 257     -25.813  -4.120  24.243  1.00  0.93           C  
ATOM   4157  ND2 ASN A 257     -26.041  -5.374  24.549  1.00  0.93           N  
ATOM   4158 HD21 ASN A 257     -25.481  -5.738  25.306  1.00  0.93           H  
ATOM   4159 HD22 ASN A 257     -26.674  -5.933  23.994  1.00  0.93           H  
ATOM   4160  OD1 ASN A 257     -24.975  -3.512  24.882  1.00  0.93           O  
ATOM   4161  N   HIS A 258     -24.123  -1.852  22.864  1.00  0.94           N  
ATOM   4162  H   HIS A 258     -24.159  -2.408  23.706  1.00  0.94           H  
ATOM   4163  CA  HIS A 258     -22.816  -1.661  22.261  1.00  0.94           C  
ATOM   4164  HA  HIS A 258     -22.854  -0.811  21.580  1.00  0.94           H  
ATOM   4165  C   HIS A 258     -22.381  -2.910  21.476  1.00  0.94           C  
ATOM   4166  CB  HIS A 258     -21.820  -1.337  23.375  1.00  0.94           C  
ATOM   4167  HB2 HIS A 258     -20.830  -1.222  22.932  1.00  0.94           H  
ATOM   4168  HB3 HIS A 258     -21.794  -2.175  24.071  1.00  0.94           H  
ATOM   4169  O   HIS A 258     -22.467  -4.037  21.965  1.00  0.94           O  
ATOM   4170  CG  HIS A 258     -22.138  -0.090  24.160  1.00  0.94           C  
ATOM   4171  CD2 HIS A 258     -21.640   1.160  23.931  1.00  0.94           C  
ATOM   4172  HD2 HIS A 258     -20.966   1.438  23.134  1.00  0.94           H  
ATOM   4173  ND1 HIS A 258     -22.973   0.013  25.251  1.00  0.94           N  
ATOM   4174  HD1 HIS A 258     -23.732  -0.604  25.501  1.00  0.94           H  
ATOM   4175  CE1 HIS A 258     -22.970   1.292  25.658  1.00  0.94           C  
ATOM   4176  HE1 HIS A 258     -23.615   1.687  26.428  1.00  0.94           H  
ATOM   4177  NE2 HIS A 258     -22.156   2.032  24.887  1.00  0.94           N  
ATOM   4178  N   TYR A 259     -21.847  -2.707  20.273  1.00  0.97           N  
ATOM   4179  H   TYR A 259     -21.829  -1.763  19.916  1.00  0.97           H  
ATOM   4180  CA  TYR A 259     -21.325  -3.765  19.402  1.00  0.97           C  
ATOM   4181  HA  TYR A 259     -21.298  -4.713  19.940  1.00  0.97           H  
ATOM   4182  C   TYR A 259     -19.901  -3.417  18.977  1.00  0.97           C  
ATOM   4183  CB  TYR A 259     -22.244  -3.935  18.183  1.00  0.97           C  
ATOM   4184  HB2 TYR A 259     -21.824  -4.690  17.519  1.00  0.97           H  
ATOM   4185  HB3 TYR A 259     -22.274  -2.999  17.624  1.00  0.97           H  
ATOM   4186  O   TYR A 259     -19.628  -2.255  18.665  1.00  0.97           O  
ATOM   4187  CG  TYR A 259     -23.663  -4.327  18.543  1.00  0.97           C  
ATOM   4188  CD1 TYR A 259     -24.021  -5.686  18.630  1.00  0.97           C  
ATOM   4189  HD1 TYR A 259     -23.298  -6.453  18.396  1.00  0.97           H  
ATOM   4190  CD2 TYR A 259     -24.610  -3.327  18.841  1.00  0.97           C  
ATOM   4191  HD2 TYR A 259     -24.327  -2.286  18.801  1.00  0.97           H  
ATOM   4192  CE1 TYR A 259     -25.319  -6.045  19.045  1.00  0.97           C  
ATOM   4193  HE1 TYR A 259     -25.592  -7.085  19.144  1.00  0.97           H  
ATOM   4194  CE2 TYR A 259     -25.909  -3.684  19.246  1.00  0.97           C  
ATOM   4195  HE2 TYR A 259     -26.625  -2.917  19.504  1.00  0.97           H  
ATOM   4196  OH  TYR A 259     -27.496  -5.383  19.818  1.00  0.97           O  
ATOM   4197  HH  TYR A 259     -28.004  -4.598  20.034  1.00  0.97           H  
ATOM   4198  CZ  TYR A 259     -26.259  -5.045  19.366  1.00  0.97           C  
ATOM   4199  N   PHE A 260     -18.982  -4.387  18.944  1.00  0.98           N  
ATOM   4200  H   PHE A 260     -19.219  -5.343  19.169  1.00  0.98           H  
ATOM   4201  CA  PHE A 260     -17.660  -4.103  18.393  1.00  0.98           C  
ATOM   4202  HA  PHE A 260     -17.343  -3.133  18.775  1.00  0.98           H  
ATOM   4203  C   PHE A 260     -17.726  -3.971  16.872  1.00  0.98           C  
ATOM   4204  CB  PHE A 260     -16.596  -5.123  18.824  1.00  0.98           C  
ATOM   4205  HB2 PHE A 260     -15.730  -5.005  18.174  1.00  0.98           H  
ATOM   4206  HB3 PHE A 260     -16.982  -6.129  18.661  1.00  0.98           H  
ATOM   4207  O   PHE A 260     -18.312  -4.795  16.169  1.00  0.98           O  
ATOM   4208  CG  PHE A 260     -16.095  -4.971  20.250  1.00  0.98           C  
ATOM   4209  CD1 PHE A 260     -15.603  -3.730  20.702  1.00  0.98           C  
ATOM   4210  HD1 PHE A 260     -15.579  -2.879  20.037  1.00  0.98           H  
ATOM   4211  CD2 PHE A 260     -16.067  -6.075  21.121  1.00  0.98           C  
ATOM   4212  HD2 PHE A 260     -16.434  -7.035  20.791  1.00  0.98           H  
ATOM   4213  CE1 PHE A 260     -15.128  -3.586  22.016  1.00  0.98           C  
ATOM   4214  HE1 PHE A 260     -14.765  -2.626  22.352  1.00  0.98           H  
ATOM   4215  CE2 PHE A 260     -15.568  -5.938  22.429  1.00  0.98           C  
ATOM   4216  HE2 PHE A 260     -15.561  -6.794  23.088  1.00  0.98           H  
ATOM   4217  CZ  PHE A 260     -15.111  -4.691  22.883  1.00  0.98           C  
ATOM   4218  HZ  PHE A 260     -14.742  -4.581  23.892  1.00  0.98           H  
ATOM   4219  N   VAL A 261     -17.067  -2.931  16.382  1.00  0.99           N  
ATOM   4220  H   VAL A 261     -16.644  -2.311  17.057  1.00  0.99           H  
ATOM   4221  CA  VAL A 261     -16.498  -2.870  15.040  1.00  0.99           C  
ATOM   4222  HA  VAL A 261     -17.067  -3.483  14.342  1.00  0.99           H  
ATOM   4223  C   VAL A 261     -15.081  -3.406  15.176  1.00  0.99           C  
ATOM   4224  CB  VAL A 261     -16.458  -1.416  14.554  1.00  0.99           C  
ATOM   4225  HB  VAL A 261     -15.809  -0.858  15.229  1.00  0.99           H  
ATOM   4226  O   VAL A 261     -14.376  -2.971  16.083  1.00  0.99           O  
ATOM   4227  CG1 VAL A 261     -15.877  -1.310  13.145  1.00  0.99           C  
ATOM   4228 HG11 VAL A 261     -16.444  -1.940  12.459  1.00  0.99           H  
ATOM   4229 HG12 VAL A 261     -14.839  -1.641  13.138  1.00  0.99           H  
ATOM   4230 HG13 VAL A 261     -15.905  -0.275  12.804  1.00  0.99           H  
ATOM   4231  CG2 VAL A 261     -17.835  -0.744  14.592  1.00  0.99           C  
ATOM   4232 HG21 VAL A 261     -18.207  -0.705  15.616  1.00  0.99           H  
ATOM   4233 HG22 VAL A 261     -18.542  -1.294  13.971  1.00  0.99           H  
ATOM   4234 HG23 VAL A 261     -17.744   0.277  14.220  1.00  0.99           H  
ATOM   4235  N   ALA A 262     -14.655  -4.337  14.332  1.00  0.99           N  
ATOM   4236  H   ALA A 262     -15.252  -4.647  13.579  1.00  0.99           H  
ATOM   4237  CA  ALA A 262     -13.320  -4.912  14.437  1.00  0.99           C  
ATOM   4238  HA  ALA A 262     -12.691  -4.231  15.010  1.00  0.99           H  
ATOM   4239  C   ALA A 262     -12.661  -5.068  13.072  1.00  0.99           C  
ATOM   4240  CB  ALA A 262     -13.392  -6.240  15.196  1.00  0.99           C  
ATOM   4241  HB1 ALA A 262     -13.901  -6.100  16.150  1.00  0.99           H  
ATOM   4242  HB2 ALA A 262     -13.931  -6.972  14.596  1.00  0.99           H  
ATOM   4243  HB3 ALA A 262     -12.383  -6.607  15.382  1.00  0.99           H  
ATOM   4244  O   ALA A 262     -13.341  -5.332  12.078  1.00  0.99           O  
ATOM   4245  N   ALA A 263     -11.336  -4.942  13.053  1.00  0.99           N  
ATOM   4246  H   ALA A 263     -10.851  -4.734  13.915  1.00  0.99           H  
ATOM   4247  CA  ALA A 263     -10.524  -5.265  11.894  1.00  0.99           C  
ATOM   4248  HA  ALA A 263     -11.134  -5.891  11.244  1.00  0.99           H  
ATOM   4249  C   ALA A 263      -9.295  -6.087  12.289  1.00  0.99           C  
ATOM   4250  CB  ALA A 263     -10.166  -3.991  11.122  1.00  0.99           C  
ATOM   4251  HB1 ALA A 263      -9.711  -4.268  10.171  1.00  0.99           H  
ATOM   4252  HB2 ALA A 263     -11.069  -3.414  10.923  1.00  0.99           H  
ATOM   4253  HB3 ALA A 263      -9.465  -3.381  11.691  1.00  0.99           H  
ATOM   4254  O   ALA A 263      -8.729  -5.899  13.371  1.00  0.99           O  
ATOM   4255  N   ARG A 264      -8.904  -7.018  11.419  1.00  0.98           N  
ATOM   4256  H   ARG A 264      -9.394  -7.078  10.538  1.00  0.98           H  
ATOM   4257  CA  ARG A 264      -7.722  -7.868  11.596  1.00  0.98           C  
ATOM   4258  HA  ARG A 264      -6.973  -7.315  12.163  1.00  0.98           H  
ATOM   4259  C   ARG A 264      -7.104  -8.219  10.255  1.00  0.98           C  
ATOM   4260  CB  ARG A 264      -8.087  -9.138  12.375  1.00  0.98           C  
ATOM   4261  HB2 ARG A 264      -7.167  -9.551  12.788  1.00  0.98           H  
ATOM   4262  HB3 ARG A 264      -8.724  -8.863  13.216  1.00  0.98           H  
ATOM   4263  O   ARG A 264      -7.821  -8.237   9.257  1.00  0.98           O  
ATOM   4264  CG  ARG A 264      -8.777 -10.232  11.535  1.00  0.98           C  
ATOM   4265  HG2 ARG A 264      -8.087 -10.624  10.787  1.00  0.98           H  
ATOM   4266  HG3 ARG A 264      -9.666  -9.842  11.039  1.00  0.98           H  
ATOM   4267  CD  ARG A 264      -9.142 -11.353  12.500  1.00  0.98           C  
ATOM   4268  HD2 ARG A 264      -8.246 -11.627  13.057  1.00  0.98           H  
ATOM   4269  HD3 ARG A 264      -9.875 -10.967  13.208  1.00  0.98           H  
ATOM   4270  NE  ARG A 264      -9.657 -12.559  11.840  1.00  0.98           N  
ATOM   4271  HE  ARG A 264      -9.489 -12.677  10.851  1.00  0.98           H  
ATOM   4272  NH1 ARG A 264     -10.460 -13.520  13.777  1.00  0.98           N  
ATOM   4273 HH11 ARG A 264     -10.182 -12.701  14.299  1.00  0.98           H  
ATOM   4274 HH12 ARG A 264     -10.758 -14.362  14.247  1.00  0.98           H  
ATOM   4275  NH2 ARG A 264     -10.454 -14.679  11.958  1.00  0.98           N  
ATOM   4276 HH21 ARG A 264     -10.206 -14.696  10.979  1.00  0.98           H  
ATOM   4277 HH22 ARG A 264     -11.321 -15.122  12.227  1.00  0.98           H  
ATOM   4278  CZ  ARG A 264     -10.188 -13.561  12.512  1.00  0.98           C  
ATOM   4279  N   ALA A 265      -5.823  -8.566  10.264  1.00  0.98           N  
ATOM   4280  H   ALA A 265      -5.285  -8.473  11.113  1.00  0.98           H  
ATOM   4281  CA  ALA A 265      -5.109  -8.945   9.056  1.00  0.98           C  
ATOM   4282  HA  ALA A 265      -5.089  -8.080   8.392  1.00  0.98           H  
ATOM   4283  C   ALA A 265      -5.779 -10.101   8.292  1.00  0.98           C  
ATOM   4284  CB  ALA A 265      -3.651  -9.248   9.410  1.00  0.98           C  
ATOM   4285  HB1 ALA A 265      -3.239  -8.426   9.996  1.00  0.98           H  
ATOM   4286  HB2 ALA A 265      -3.567 -10.158  10.003  1.00  0.98           H  
ATOM   4287  HB3 ALA A 265      -3.064  -9.356   8.498  1.00  0.98           H  
ATOM   4288  O   ALA A 265      -6.326 -11.045   8.870  1.00  0.98           O  
ATOM   4289  N   TYR A 266      -5.691 -10.032   6.977  1.00  0.96           N  
ATOM   4290  H   TYR A 266      -5.287  -9.190   6.593  1.00  0.96           H  
ATOM   4291  CA  TYR A 266      -5.615 -11.181   6.099  1.00  0.96           C  
ATOM   4292  HA  TYR A 266      -5.841 -12.098   6.643  1.00  0.96           H  
ATOM   4293  C   TYR A 266      -4.176 -11.235   5.595  1.00  0.96           C  
ATOM   4294  CB  TYR A 266      -6.608 -11.024   4.947  1.00  0.96           C  
ATOM   4295  HB2 TYR A 266      -7.623 -11.155   5.321  1.00  0.96           H  
ATOM   4296  HB3 TYR A 266      -6.541 -10.008   4.559  1.00  0.96           H  
ATOM   4297  O   TYR A 266      -3.649 -10.220   5.160  1.00  0.96           O  
ATOM   4298  CG  TYR A 266      -6.350 -11.991   3.811  1.00  0.96           C  
ATOM   4299  CD1 TYR A 266      -5.552 -11.584   2.729  1.00  0.96           C  
ATOM   4300  HD1 TYR A 266      -5.081 -10.613   2.739  1.00  0.96           H  
ATOM   4301  CD2 TYR A 266      -6.795 -13.323   3.881  1.00  0.96           C  
ATOM   4302  HD2 TYR A 266      -7.327 -13.664   4.757  1.00  0.96           H  
ATOM   4303  CE1 TYR A 266      -5.271 -12.471   1.682  1.00  0.96           C  
ATOM   4304  HE1 TYR A 266      -4.591 -12.149   0.907  1.00  0.96           H  
ATOM   4305  CE2 TYR A 266      -6.509 -14.219   2.835  1.00  0.96           C  
ATOM   4306  HE2 TYR A 266      -6.822 -15.250   2.909  1.00  0.96           H  
ATOM   4307  OH  TYR A 266      -5.523 -14.632   0.681  1.00  0.96           O  
ATOM   4308  HH  TYR A 266      -4.937 -14.205   0.052  1.00  0.96           H  
ATOM   4309  CZ  TYR A 266      -5.776 -13.783   1.713  1.00  0.96           C  
ATOM   4310  N   SER A 267      -3.549 -12.404   5.650  1.00  0.93           N  
ATOM   4311  H   SER A 267      -4.059 -13.220   5.956  1.00  0.93           H  
ATOM   4312  CA  SER A 267      -2.224 -12.601   5.079  1.00  0.93           C  
ATOM   4313  HA  SER A 267      -2.083 -11.878   4.276  1.00  0.93           H  
ATOM   4314  C   SER A 267      -2.123 -14.000   4.493  1.00  0.93           C  
ATOM   4315  CB  SER A 267      -1.127 -12.344   6.114  1.00  0.93           C  
ATOM   4316  HB2 SER A 267      -1.359 -11.443   6.682  1.00  0.93           H  
ATOM   4317  HB3 SER A 267      -1.049 -13.189   6.798  1.00  0.93           H  
ATOM   4318  O   SER A 267      -2.395 -15.007   5.154  1.00  0.93           O  
ATOM   4319  OG  SER A 267       0.092 -12.145   5.437  1.00  0.93           O  
ATOM   4320  HG  SER A 267       0.207 -11.192   5.401  1.00  0.93           H  
ATOM   4321  N   SER A 268      -1.748 -14.054   3.218  1.00  0.87           N  
ATOM   4322  H   SER A 268      -1.561 -13.170   2.767  1.00  0.87           H  
ATOM   4323  CA  SER A 268      -1.446 -15.297   2.497  1.00  0.87           C  
ATOM   4324  HA  SER A 268      -1.842 -16.137   3.067  1.00  0.87           H  
ATOM   4325  C   SER A 268       0.054 -15.555   2.362  1.00  0.87           C  
ATOM   4326  CB  SER A 268      -2.150 -15.309   1.142  1.00  0.87           C  
ATOM   4327  HB2 SER A 268      -1.932 -16.245   0.630  1.00  0.87           H  
ATOM   4328  HB3 SER A 268      -3.224 -15.266   1.325  1.00  0.87           H  
ATOM   4329  O   SER A 268       0.453 -16.576   1.794  1.00  0.87           O  
ATOM   4330  OG  SER A 268      -1.777 -14.224   0.308  1.00  0.87           O  
ATOM   4331  HG  SER A 268      -1.731 -13.412   0.817  1.00  0.87           H  
ATOM   4332  N   ALA A 269       0.879 -14.646   2.888  1.00  0.85           N  
ATOM   4333  H   ALA A 269       0.491 -13.873   3.410  1.00  0.85           H  
ATOM   4334  CA  ALA A 269       2.323 -14.745   2.838  1.00  0.85           C  
ATOM   4335  HA  ALA A 269       2.618 -14.987   1.817  1.00  0.85           H  
ATOM   4336  C   ALA A 269       2.820 -15.856   3.772  1.00  0.85           C  
ATOM   4337  CB  ALA A 269       2.921 -13.383   3.190  1.00  0.85           C  
ATOM   4338  HB1 ALA A 269       4.008 -13.434   3.122  1.00  0.85           H  
ATOM   4339  HB2 ALA A 269       2.567 -12.629   2.486  1.00  0.85           H  
ATOM   4340  HB3 ALA A 269       2.636 -13.092   4.201  1.00  0.85           H  
ATOM   4341  O   ALA A 269       2.553 -15.864   4.974  1.00  0.85           O  
ATOM   4342  N   PHE A 270       3.576 -16.802   3.219  1.00  0.80           N  
ATOM   4343  H   PHE A 270       3.803 -16.733   2.237  1.00  0.80           H  
ATOM   4344  CA  PHE A 270       4.263 -17.812   4.013  1.00  0.80           C  
ATOM   4345  HA  PHE A 270       3.689 -18.006   4.919  1.00  0.80           H  
ATOM   4346  C   PHE A 270       5.642 -17.285   4.422  1.00  0.80           C  
ATOM   4347  CB  PHE A 270       4.340 -19.125   3.230  1.00  0.80           C  
ATOM   4348  HB2 PHE A 270       4.930 -18.970   2.327  1.00  0.80           H  
ATOM   4349  HB3 PHE A 270       3.334 -19.413   2.924  1.00  0.80           H  
ATOM   4350  O   PHE A 270       6.415 -16.841   3.576  1.00  0.80           O  
ATOM   4351  CG  PHE A 270       4.939 -20.259   4.037  1.00  0.80           C  
ATOM   4352  CD1 PHE A 270       6.300 -20.585   3.891  1.00  0.80           C  
ATOM   4353  HD1 PHE A 270       6.920 -20.034   3.199  1.00  0.80           H  
ATOM   4354  CD2 PHE A 270       4.142 -20.974   4.951  1.00  0.80           C  
ATOM   4355  HD2 PHE A 270       3.097 -20.726   5.068  1.00  0.80           H  
ATOM   4356  CE1 PHE A 270       6.859 -21.631   4.648  1.00  0.80           C  
ATOM   4357  HE1 PHE A 270       7.901 -21.886   4.528  1.00  0.80           H  
ATOM   4358  CE2 PHE A 270       4.702 -22.019   5.708  1.00  0.80           C  
ATOM   4359  HE2 PHE A 270       4.090 -22.577   6.402  1.00  0.80           H  
ATOM   4360  CZ  PHE A 270       6.060 -22.349   5.554  1.00  0.80           C  
ATOM   4361  HZ  PHE A 270       6.489 -23.158   6.126  1.00  0.80           H  
ATOM   4362  N   GLY A 271       5.953 -17.331   5.718  1.00  0.80           N  
ATOM   4363  H   GLY A 271       5.260 -17.675   6.366  1.00  0.80           H  
ATOM   4364  CA  GLY A 271       7.264 -16.940   6.248  1.00  0.80           C  
ATOM   4365  HA2 GLY A 271       7.426 -17.450   7.198  1.00  0.80           H  
ATOM   4366  HA3 GLY A 271       8.039 -17.272   5.557  1.00  0.80           H  
ATOM   4367  C   GLY A 271       7.476 -15.439   6.485  1.00  0.80           C  
ATOM   4368  O   GLY A 271       8.469 -15.090   7.117  1.00  0.80           O  
ATOM   4369  N   ALA A 272       6.558 -14.561   6.065  1.00  0.85           N  
ATOM   4370  H   ALA A 272       5.751 -14.893   5.557  1.00  0.85           H  
ATOM   4371  CA  ALA A 272       6.566 -13.162   6.495  1.00  0.85           C  
ATOM   4372  HA  ALA A 272       7.597 -12.855   6.672  1.00  0.85           H  
ATOM   4373  C   ALA A 272       5.805 -12.986   7.811  1.00  0.85           C  
ATOM   4374  CB  ALA A 272       6.030 -12.236   5.407  1.00  0.85           C  
ATOM   4375  HB1 ALA A 272       5.750 -11.278   5.844  1.00  0.85           H  
ATOM   4376  HB2 ALA A 272       6.831 -12.042   4.694  1.00  0.85           H  
ATOM   4377  HB3 ALA A 272       5.156 -12.671   4.923  1.00  0.85           H  
ATOM   4378  O   ALA A 272       4.708 -13.515   8.004  1.00  0.85           O  
ATOM   4379  N   GLY A 273       6.407 -12.231   8.726  1.00  0.90           N  
ATOM   4380  H   GLY A 273       7.275 -11.781   8.470  1.00  0.90           H  
ATOM   4381  CA  GLY A 273       5.733 -11.784   9.936  1.00  0.90           C  
ATOM   4382  HA2 GLY A 273       6.468 -11.390  10.638  1.00  0.90           H  
ATOM   4383  HA3 GLY A 273       5.224 -12.628  10.402  1.00  0.90           H  
ATOM   4384  C   GLY A 273       4.714 -10.690   9.626  1.00  0.90           C  
ATOM   4385  O   GLY A 273       4.909  -9.894   8.710  1.00  0.90           O  
ATOM   4386  N   PHE A 274       3.645 -10.653  10.416  1.00  0.94           N  
ATOM   4387  H   PHE A 274       3.554 -11.335  11.154  1.00  0.94           H  
ATOM   4388  CA  PHE A 274       2.604  -9.631  10.366  1.00  0.94           C  
ATOM   4389  HA  PHE A 274       3.046  -8.679  10.074  1.00  0.94           H  
ATOM   4390  C   PHE A 274       1.974  -9.466  11.753  1.00  0.94           C  
ATOM   4391  CB  PHE A 274       1.551 -10.006   9.312  1.00  0.94           C  
ATOM   4392  HB2 PHE A 274       2.045 -10.104   8.345  1.00  0.94           H  
ATOM   4393  HB3 PHE A 274       0.848  -9.178   9.226  1.00  0.94           H  
ATOM   4394  O   PHE A 274       2.133 -10.330  12.628  1.00  0.94           O  
ATOM   4395  CG  PHE A 274       0.763 -11.272   9.588  1.00  0.94           C  
ATOM   4396  CD1 PHE A 274       1.231 -12.515   9.126  1.00  0.94           C  
ATOM   4397  HD1 PHE A 274       2.148 -12.564   8.557  1.00  0.94           H  
ATOM   4398  CD2 PHE A 274      -0.464 -11.202  10.270  1.00  0.94           C  
ATOM   4399  HD2 PHE A 274      -0.845 -10.239  10.578  1.00  0.94           H  
ATOM   4400  CE1 PHE A 274       0.483 -13.683   9.358  1.00  0.94           C  
ATOM   4401  HE1 PHE A 274       0.833 -14.621   8.956  1.00  0.94           H  
ATOM   4402  CE2 PHE A 274      -1.211 -12.367  10.510  1.00  0.94           C  
ATOM   4403  HE2 PHE A 274      -2.160 -12.292  11.020  1.00  0.94           H  
ATOM   4404  CZ  PHE A 274      -0.738 -13.611  10.055  1.00  0.94           C  
ATOM   4405  HZ  PHE A 274      -1.329 -14.502  10.204  1.00  0.94           H  
ATOM   4406  N   ASP A 275       1.254  -8.365  11.961  1.00  0.95           N  
ATOM   4407  H   ASP A 275       1.118  -7.711  11.204  1.00  0.95           H  
ATOM   4408  CA  ASP A 275       0.540  -8.109  13.206  1.00  0.95           C  
ATOM   4409  HA  ASP A 275       1.204  -8.355  14.034  1.00  0.95           H  
ATOM   4410  C   ASP A 275      -0.700  -9.022  13.311  1.00  0.95           C  
ATOM   4411  CB  ASP A 275       0.237  -6.606  13.330  1.00  0.95           C  
ATOM   4412  HB2 ASP A 275       1.185  -6.068  13.302  1.00  0.95           H  
ATOM   4413  HB3 ASP A 275      -0.363  -6.280  12.481  1.00  0.95           H  
ATOM   4414  O   ASP A 275      -1.633  -8.975  12.511  1.00  0.95           O  
ATOM   4415  CG  ASP A 275      -0.489  -6.242  14.626  1.00  0.95           C  
ATOM   4416  OD1 ASP A 275      -0.754  -7.166  15.436  1.00  0.95           O  
ATOM   4417  OD2 ASP A 275      -0.822  -5.054  14.834  1.00  0.95           O  
ATOM   4418  N   LYS A 276      -0.714  -9.900  14.319  1.00  0.96           N  
ATOM   4419  H   LYS A 276       0.066  -9.856  14.959  1.00  0.96           H  
ATOM   4420  CA  LYS A 276      -1.806 -10.862  14.560  1.00  0.96           C  
ATOM   4421  HA  LYS A 276      -2.305 -11.050  13.609  1.00  0.96           H  
ATOM   4422  C   LYS A 276      -2.894 -10.313  15.480  1.00  0.96           C  
ATOM   4423  CB  LYS A 276      -1.241 -12.193  15.072  1.00  0.96           C  
ATOM   4424  HB2 LYS A 276      -2.062 -12.862  15.329  1.00  0.96           H  
ATOM   4425  HB3 LYS A 276      -0.646 -12.011  15.967  1.00  0.96           H  
ATOM   4426  O   LYS A 276      -3.804 -11.046  15.861  1.00  0.96           O  
ATOM   4427  CG  LYS A 276      -0.382 -12.877  14.003  1.00  0.96           C  
ATOM   4428  HG2 LYS A 276       0.431 -12.217  13.703  1.00  0.96           H  
ATOM   4429  HG3 LYS A 276      -1.005 -13.092  13.135  1.00  0.96           H  
ATOM   4430  CD  LYS A 276       0.211 -14.187  14.525  1.00  0.96           C  
ATOM   4431  HD2 LYS A 276      -0.592 -14.883  14.764  1.00  0.96           H  
ATOM   4432  HD3 LYS A 276       0.798 -13.980  15.420  1.00  0.96           H  
ATOM   4433  CE  LYS A 276       1.114 -14.769  13.435  1.00  0.96           C  
ATOM   4434  HE2 LYS A 276       1.856 -14.016  13.168  1.00  0.96           H  
ATOM   4435  HE3 LYS A 276       0.514 -14.953  12.544  1.00  0.96           H  
ATOM   4436  NZ  LYS A 276       1.786 -16.014  13.881  1.00  0.96           N  
ATOM   4437  HZ1 LYS A 276       1.107 -16.724  14.115  1.00  0.96           H  
ATOM   4438  HZ2 LYS A 276       2.365 -15.828  14.687  1.00  0.96           H  
ATOM   4439  HZ3 LYS A 276       2.381 -16.362  13.143  1.00  0.96           H  
ATOM   4440  N   THR A 277      -2.814  -9.058  15.894  1.00  0.97           N  
ATOM   4441  H   THR A 277      -2.066  -8.477  15.544  1.00  0.97           H  
ATOM   4442  CA  THR A 277      -3.782  -8.466  16.818  1.00  0.97           C  
ATOM   4443  HA  THR A 277      -4.052  -9.219  17.559  1.00  0.97           H  
ATOM   4444  C   THR A 277      -5.087  -8.075  16.105  1.00  0.97           C  
ATOM   4445  CB  THR A 277      -3.141  -7.314  17.597  1.00  0.97           C  
ATOM   4446  HB  THR A 277      -3.880  -6.912  18.290  1.00  0.97           H  
ATOM   4447  O   THR A 277      -5.287  -8.317  14.913  1.00  0.97           O  
ATOM   4448  CG2 THR A 277      -1.916  -7.720  18.413  1.00  0.97           C  
ATOM   4449 HG21 THR A 277      -2.204  -8.437  19.181  1.00  0.97           H  
ATOM   4450 HG22 THR A 277      -1.155  -8.167  17.774  1.00  0.97           H  
ATOM   4451 HG23 THR A 277      -1.488  -6.839  18.891  1.00  0.97           H  
ATOM   4452  OG1 THR A 277      -2.764  -6.302  16.722  1.00  0.97           O  
ATOM   4453  HG1 THR A 277      -1.961  -6.556  16.261  1.00  0.97           H  
ATOM   4454  N   THR A 278      -6.063  -7.565  16.858  1.00  0.98           N  
ATOM   4455  H   THR A 278      -5.857  -7.336  17.819  1.00  0.98           H  
ATOM   4456  CA  THR A 278      -7.366  -7.131  16.329  1.00  0.98           C  
ATOM   4457  HA  THR A 278      -7.321  -7.049  15.243  1.00  0.98           H  
ATOM   4458  C   THR A 278      -7.683  -5.751  16.884  1.00  0.98           C  
ATOM   4459  CB  THR A 278      -8.470  -8.141  16.680  1.00  0.98           C  
ATOM   4460  HB  THR A 278      -8.476  -8.308  17.757  1.00  0.98           H  
ATOM   4461  O   THR A 278      -7.825  -5.583  18.097  1.00  0.98           O  
ATOM   4462  CG2 THR A 278      -9.870  -7.709  16.241  1.00  0.98           C  
ATOM   4463 HG21 THR A 278     -10.175  -6.814  16.783  1.00  0.98           H  
ATOM   4464 HG22 THR A 278     -10.579  -8.507  16.456  1.00  0.98           H  
ATOM   4465 HG23 THR A 278      -9.875  -7.503  15.170  1.00  0.98           H  
ATOM   4466  OG1 THR A 278      -8.206  -9.364  16.029  1.00  0.98           O  
ATOM   4467  HG1 THR A 278      -7.291  -9.329  15.742  1.00  0.98           H  
ATOM   4468  N   THR A 279      -7.826  -4.770  15.994  1.00  0.99           N  
ATOM   4469  H   THR A 279      -7.772  -4.999  15.012  1.00  0.99           H  
ATOM   4470  CA  THR A 279      -8.265  -3.422  16.366  1.00  0.99           C  
ATOM   4471  HA  THR A 279      -7.881  -3.208  17.364  1.00  0.99           H  
ATOM   4472  C   THR A 279      -9.772  -3.361  16.501  1.00  0.99           C  
ATOM   4473  CB  THR A 279      -7.707  -2.342  15.432  1.00  0.99           C  
ATOM   4474  HB  THR A 279      -6.619  -2.410  15.444  1.00  0.99           H  
ATOM   4475  O   THR A 279     -10.500  -4.104  15.841  1.00  0.99           O  
ATOM   4476  CG2 THR A 279      -8.203  -2.462  13.995  1.00  0.99           C  
ATOM   4477 HG21 THR A 279      -7.834  -3.388  13.555  1.00  0.99           H  
ATOM   4478 HG22 THR A 279      -9.292  -2.449  13.961  1.00  0.99           H  
ATOM   4479 HG23 THR A 279      -7.816  -1.628  13.409  1.00  0.99           H  
ATOM   4480  OG1 THR A 279      -8.080  -1.064  15.881  1.00  0.99           O  
ATOM   4481  HG1 THR A 279      -7.643  -0.915  16.723  1.00  0.99           H  
ATOM   4482  N   THR A 280     -10.248  -2.502  17.403  1.00  0.99           N  
ATOM   4483  H   THR A 280      -9.611  -1.821  17.790  1.00  0.99           H  
ATOM   4484  CA  THR A 280     -11.676  -2.385  17.704  1.00  0.99           C  
ATOM   4485  HA  THR A 280     -12.222  -2.812  16.863  1.00  0.99           H  
ATOM   4486  C   THR A 280     -12.131  -0.937  17.828  1.00  0.99           C  
ATOM   4487  CB  THR A 280     -12.083  -3.176  18.959  1.00  0.99           C  
ATOM   4488  HB  THR A 280     -13.098  -2.904  19.247  1.00  0.99           H  
ATOM   4489  O   THR A 280     -11.439  -0.081  18.368  1.00  0.99           O  
ATOM   4490  CG2 THR A 280     -12.022  -4.689  18.762  1.00  0.99           C  
ATOM   4491 HG21 THR A 280     -12.387  -5.184  19.662  1.00  0.99           H  
ATOM   4492 HG22 THR A 280     -11.002  -5.012  18.556  1.00  0.99           H  
ATOM   4493 HG23 THR A 280     -12.660  -4.970  17.924  1.00  0.99           H  
ATOM   4494  OG1 THR A 280     -11.200  -2.892  20.014  1.00  0.99           O  
ATOM   4495  HG1 THR A 280     -10.335  -3.102  19.656  1.00  0.99           H  
ATOM   4496  N   ALA A 281     -13.354  -0.682  17.383  1.00  0.99           N  
ATOM   4497  H   ALA A 281     -13.845  -1.446  16.941  1.00  0.99           H  
ATOM   4498  CA  ALA A 281     -14.145   0.495  17.705  1.00  0.99           C  
ATOM   4499  HA  ALA A 281     -13.647   1.064  18.491  1.00  0.99           H  
ATOM   4500  C   ALA A 281     -15.501   0.031  18.261  1.00  0.99           C  
ATOM   4501  CB  ALA A 281     -14.241   1.401  16.469  1.00  0.99           C  
ATOM   4502  HB1 ALA A 281     -13.237   1.630  16.110  1.00  0.99           H  
ATOM   4503  HB2 ALA A 281     -14.799   0.923  15.663  1.00  0.99           H  
ATOM   4504  HB3 ALA A 281     -14.740   2.334  16.728  1.00  0.99           H  
ATOM   4505  O   ALA A 281     -15.821  -1.159  18.243  1.00  0.99           O  
ATOM   4506  N   ILE A 282     -16.309   0.948  18.784  1.00  0.97           N  
ATOM   4507  H   ILE A 282     -15.995   1.907  18.796  1.00  0.97           H  
ATOM   4508  CA  ILE A 282     -17.596   0.619  19.405  1.00  0.97           C  
ATOM   4509  HA  ILE A 282     -17.769  -0.456  19.363  1.00  0.97           H  
ATOM   4510  C   ILE A 282     -18.724   1.283  18.622  1.00  0.97           C  
ATOM   4511  CB  ILE A 282     -17.584   1.009  20.897  1.00  0.97           C  
ATOM   4512  HB  ILE A 282     -17.328   2.065  20.975  1.00  0.97           H  
ATOM   4513  O   ILE A 282     -18.807   2.506  18.558  1.00  0.97           O  
ATOM   4514  CG1 ILE A 282     -16.537   0.181  21.681  1.00  0.97           C  
ATOM   4515 HG12 ILE A 282     -15.593   0.177  21.138  1.00  0.97           H  
ATOM   4516 HG13 ILE A 282     -16.873  -0.853  21.756  1.00  0.97           H  
ATOM   4517  CG2 ILE A 282     -18.974   0.790  21.512  1.00  0.97           C  
ATOM   4518 HG21 ILE A 282     -19.705   1.456  21.053  1.00  0.97           H  
ATOM   4519 HG22 ILE A 282     -19.289  -0.244  21.367  1.00  0.97           H  
ATOM   4520 HG23 ILE A 282     -18.945   1.010  22.579  1.00  0.97           H  
ATOM   4521  CD1 ILE A 282     -16.245   0.719  23.089  1.00  0.97           C  
ATOM   4522 HD11 ILE A 282     -15.963   1.770  23.034  1.00  0.97           H  
ATOM   4523 HD12 ILE A 282     -17.113   0.603  23.738  1.00  0.97           H  
ATOM   4524 HD13 ILE A 282     -15.417   0.155  23.519  1.00  0.97           H  
ATOM   4525  N   LEU A 283     -19.631   0.485  18.067  1.00  0.97           N  
ATOM   4526  H   LEU A 283     -19.514  -0.513  18.176  1.00  0.97           H  
ATOM   4527  CA  LEU A 283     -20.923   0.946  17.577  1.00  0.97           C  
ATOM   4528  HA  LEU A 283     -20.813   1.944  17.153  1.00  0.97           H  
ATOM   4529  C   LEU A 283     -21.899   1.012  18.759  1.00  0.97           C  
ATOM   4530  CB  LEU A 283     -21.402  -0.014  16.477  1.00  0.97           C  
ATOM   4531  HB2 LEU A 283     -20.628  -0.121  15.716  1.00  0.97           H  
ATOM   4532  HB3 LEU A 283     -21.558  -0.995  16.924  1.00  0.97           H  
ATOM   4533  O   LEU A 283     -22.293  -0.025  19.289  1.00  0.97           O  
ATOM   4534  CG  LEU A 283     -22.706   0.456  15.815  1.00  0.97           C  
ATOM   4535  HG  LEU A 283     -23.411   0.801  16.572  1.00  0.97           H  
ATOM   4536  CD1 LEU A 283     -22.426   1.589  14.832  1.00  0.97           C  
ATOM   4537 HD11 LEU A 283     -21.608   1.322  14.164  1.00  0.97           H  
ATOM   4538 HD12 LEU A 283     -23.320   1.773  14.236  1.00  0.97           H  
ATOM   4539 HD13 LEU A 283     -22.178   2.493  15.389  1.00  0.97           H  
ATOM   4540  CD2 LEU A 283     -23.371  -0.677  15.049  1.00  0.97           C  
ATOM   4541 HD21 LEU A 283     -22.774  -0.938  14.176  1.00  0.97           H  
ATOM   4542 HD22 LEU A 283     -24.367  -0.374  14.725  1.00  0.97           H  
ATOM   4543 HD23 LEU A 283     -23.466  -1.548  15.698  1.00  0.97           H  
ATOM   4544  N   GLN A 284     -22.283   2.217  19.175  1.00  0.96           N  
ATOM   4545  H   GLN A 284     -21.971   3.020  18.648  1.00  0.96           H  
ATOM   4546  CA  GLN A 284     -23.175   2.453  20.312  1.00  0.96           C  
ATOM   4547  HA  GLN A 284     -23.345   1.507  20.826  1.00  0.96           H  
ATOM   4548  C   GLN A 284     -24.542   2.954  19.844  1.00  0.96           C  
ATOM   4549  CB  GLN A 284     -22.510   3.382  21.345  1.00  0.96           C  
ATOM   4550  HB2 GLN A 284     -23.128   3.390  22.243  1.00  0.96           H  
ATOM   4551  HB3 GLN A 284     -21.540   2.961  21.608  1.00  0.96           H  
ATOM   4552  O   GLN A 284     -24.646   3.926  19.089  1.00  0.96           O  
ATOM   4553  CG  GLN A 284     -22.298   4.834  20.888  1.00  0.96           C  
ATOM   4554  HG2 GLN A 284     -23.265   5.294  20.684  1.00  0.96           H  
ATOM   4555  HG3 GLN A 284     -21.698   4.849  19.978  1.00  0.96           H  
ATOM   4556  CD  GLN A 284     -21.602   5.708  21.926  1.00  0.96           C  
ATOM   4557  NE2 GLN A 284     -21.463   6.985  21.665  1.00  0.96           N  
ATOM   4558 HE21 GLN A 284     -21.798   7.355  20.787  1.00  0.96           H  
ATOM   4559 HE22 GLN A 284     -21.038   7.545  22.390  1.00  0.96           H  
ATOM   4560  OE1 GLN A 284     -21.135   5.294  22.970  1.00  0.96           O  
ATOM   4561  N   TYR A 285     -25.608   2.307  20.299  1.00  0.96           N  
ATOM   4562  H   TYR A 285     -25.478   1.524  20.923  1.00  0.96           H  
ATOM   4563  CA  TYR A 285     -26.969   2.757  20.029  1.00  0.96           C  
ATOM   4564  HA  TYR A 285     -27.012   3.171  19.021  1.00  0.96           H  
ATOM   4565  C   TYR A 285     -27.385   3.858  21.014  1.00  0.96           C  
ATOM   4566  CB  TYR A 285     -27.925   1.564  20.069  1.00  0.96           C  
ATOM   4567  HB2 TYR A 285     -28.931   1.941  20.249  1.00  0.96           H  
ATOM   4568  HB3 TYR A 285     -27.663   0.932  20.918  1.00  0.96           H  
ATOM   4569  O   TYR A 285     -27.170   3.748  22.217  1.00  0.96           O  
ATOM   4570  CG  TYR A 285     -27.944   0.729  18.799  1.00  0.96           C  
ATOM   4571  CD1 TYR A 285     -29.104   0.715  18.002  1.00  0.96           C  
ATOM   4572  HD1 TYR A 285     -29.969   1.289  18.302  1.00  0.96           H  
ATOM   4573  CD2 TYR A 285     -26.825  -0.038  18.413  1.00  0.96           C  
ATOM   4574  HD2 TYR A 285     -25.932  -0.043  19.021  1.00  0.96           H  
ATOM   4575  CE1 TYR A 285     -29.152  -0.071  16.838  1.00  0.96           C  
ATOM   4576  HE1 TYR A 285     -30.054  -0.124  16.246  1.00  0.96           H  
ATOM   4577  CE2 TYR A 285     -26.860  -0.805  17.231  1.00  0.96           C  
ATOM   4578  HE2 TYR A 285     -26.000  -1.387  16.934  1.00  0.96           H  
ATOM   4579  OH  TYR A 285     -28.102  -1.563  15.311  1.00  0.96           O  
ATOM   4580  HH  TYR A 285     -27.281  -2.014  15.101  1.00  0.96           H  
ATOM   4581  CZ  TYR A 285     -28.030  -0.825  16.446  1.00  0.96           C  
ATOM   4582  N   LYS A 286     -28.026   4.924  20.522  1.00  0.94           N  
ATOM   4583  H   LYS A 286     -28.150   4.975  19.521  1.00  0.94           H  
ATOM   4584  CA  LYS A 286     -28.671   5.923  21.384  1.00  0.94           C  
ATOM   4585  HA  LYS A 286     -27.934   6.278  22.105  1.00  0.94           H  
ATOM   4586  C   LYS A 286     -29.807   5.278  22.179  1.00  0.94           C  
ATOM   4587  CB  LYS A 286     -29.222   7.114  20.586  1.00  0.94           C  
ATOM   4588  HB2 LYS A 286     -29.820   7.715  21.271  1.00  0.94           H  
ATOM   4589  HB3 LYS A 286     -29.881   6.754  19.796  1.00  0.94           H  
ATOM   4590  O   LYS A 286     -30.573   4.491  21.624  1.00  0.94           O  
ATOM   4591  CG  LYS A 286     -28.132   8.007  19.981  1.00  0.94           C  
ATOM   4592  HG2 LYS A 286     -27.773   7.552  19.057  1.00  0.94           H  
ATOM   4593  HG3 LYS A 286     -27.305   8.102  20.685  1.00  0.94           H  
ATOM   4594  CD  LYS A 286     -28.694   9.407  19.691  1.00  0.94           C  
ATOM   4595  HD2 LYS A 286     -29.567   9.327  19.043  1.00  0.94           H  
ATOM   4596  HD3 LYS A 286     -29.013   9.850  20.635  1.00  0.94           H  
ATOM   4597  CE  LYS A 286     -27.651  10.322  19.042  1.00  0.94           C  
ATOM   4598  HE2 LYS A 286     -27.338   9.879  18.096  1.00  0.94           H  
ATOM   4599  HE3 LYS A 286     -26.783  10.371  19.700  1.00  0.94           H  
ATOM   4600  NZ  LYS A 286     -28.205  11.684  18.826  1.00  0.94           N  
ATOM   4601  HZ1 LYS A 286     -27.514  12.307  18.430  1.00  0.94           H  
ATOM   4602  HZ2 LYS A 286     -28.502  12.083  19.705  1.00  0.94           H  
ATOM   4603  HZ3 LYS A 286     -29.010  11.659  18.217  1.00  0.94           H  
ATOM   4604  N   GLY A 287     -29.940   5.682  23.442  1.00  0.87           N  
ATOM   4605  H   GLY A 287     -29.252   6.313  23.827  1.00  0.87           H  
ATOM   4606  CA  GLY A 287     -30.947   5.146  24.361  1.00  0.87           C  
ATOM   4607  HA2 GLY A 287     -31.888   4.993  23.834  1.00  0.87           H  
ATOM   4608  HA3 GLY A 287     -31.116   5.865  25.163  1.00  0.87           H  
ATOM   4609  C   GLY A 287     -30.547   3.821  25.011  1.00  0.87           C  
ATOM   4610  O   GLY A 287     -31.399   3.171  25.607  1.00  0.87           O  
ATOM   4611  N   ASP A 288     -29.281   3.410  24.892  1.00  0.75           N  
ATOM   4612  H   ASP A 288     -28.609   3.952  24.367  1.00  0.75           H  
ATOM   4613  CA  ASP A 288     -28.765   2.285  25.663  1.00  0.75           C  
ATOM   4614  HA  ASP A 288     -29.431   1.435  25.514  1.00  0.75           H  
ATOM   4615  C   ASP A 288     -28.751   2.630  27.161  1.00  0.75           C  
ATOM   4616  CB  ASP A 288     -27.374   1.880  25.148  1.00  0.75           C  
ATOM   4617  HB2 ASP A 288     -26.659   2.678  25.350  1.00  0.75           H  
ATOM   4618  HB3 ASP A 288     -27.429   1.731  24.070  1.00  0.75           H  
ATOM   4619  O   ASP A 288     -28.096   3.580  27.592  1.00  0.75           O  
ATOM   4620  CG  ASP A 288     -26.883   0.575  25.780  1.00  0.75           C  
ATOM   4621  OD1 ASP A 288     -27.684  -0.072  26.489  1.00  0.75           O  
ATOM   4622  OD2 ASP A 288     -25.733   0.186  25.489  1.00  0.75           O  
ATOM   4623  N   THR A 289     -29.509   1.870  27.949  1.00  0.68           N  
ATOM   4624  H   THR A 289     -30.051   1.132  27.521  1.00  0.68           H  
ATOM   4625  CA  THR A 289     -29.534   1.949  29.415  1.00  0.68           C  
ATOM   4626  HA  THR A 289     -29.186   2.933  29.728  1.00  0.68           H  
ATOM   4627  C   THR A 289     -28.593   0.925  30.060  1.00  0.68           C  
ATOM   4628  CB  THR A 289     -30.967   1.768  29.940  1.00  0.68           C  
ATOM   4629  HB  THR A 289     -30.948   1.744  31.030  1.00  0.68           H  
ATOM   4630  O   THR A 289     -28.337   0.983  31.263  1.00  0.68           O  
ATOM   4631  CG2 THR A 289     -31.892   2.902  29.494  1.00  0.68           C  
ATOM   4632 HG21 THR A 289     -32.875   2.778  29.949  1.00  0.68           H  
ATOM   4633 HG22 THR A 289     -31.995   2.905  28.409  1.00  0.68           H  
ATOM   4634 HG23 THR A 289     -31.476   3.858  29.814  1.00  0.68           H  
ATOM   4635  OG1 THR A 289     -31.533   0.566  29.460  1.00  0.68           O  
ATOM   4636  HG1 THR A 289     -32.418   0.513  29.827  1.00  0.68           H  
ATOM   4637  N   LEU A 290     -28.037  -0.005  29.276  1.00  0.66           N  
ATOM   4638  H   LEU A 290     -28.169   0.070  28.278  1.00  0.66           H  
ATOM   4639  CA  LEU A 290     -27.242  -1.143  29.727  1.00  0.66           C  
ATOM   4640  HA  LEU A 290     -27.420  -1.297  30.791  1.00  0.66           H  
ATOM   4641  C   LEU A 290     -25.740  -0.860  29.572  1.00  0.66           C  
ATOM   4642  CB  LEU A 290     -27.698  -2.411  28.974  1.00  0.66           C  
ATOM   4643  HB2 LEU A 290     -27.591  -2.227  27.906  1.00  0.66           H  
ATOM   4644  HB3 LEU A 290     -27.033  -3.236  29.227  1.00  0.66           H  
ATOM   4645  O   LEU A 290     -25.021  -1.556  28.863  1.00  0.66           O  
ATOM   4646  CG  LEU A 290     -29.146  -2.846  29.264  1.00  0.66           C  
ATOM   4647  HG  LEU A 290     -29.822  -1.996  29.168  1.00  0.66           H  
ATOM   4648  CD1 LEU A 290     -29.581  -3.909  28.252  1.00  0.66           C  
ATOM   4649 HD11 LEU A 290     -29.525  -3.483  27.250  1.00  0.66           H  
ATOM   4650 HD12 LEU A 290     -30.607  -4.210  28.464  1.00  0.66           H  
ATOM   4651 HD13 LEU A 290     -28.918  -4.772  28.315  1.00  0.66           H  
ATOM   4652  CD2 LEU A 290     -29.288  -3.442  30.668  1.00  0.66           C  
ATOM   4653 HD21 LEU A 290     -29.057  -2.683  31.416  1.00  0.66           H  
ATOM   4654 HD22 LEU A 290     -30.315  -3.768  30.829  1.00  0.66           H  
ATOM   4655 HD23 LEU A 290     -28.615  -4.291  30.791  1.00  0.66           H  
ATOM   4656  N   ASN A 291     -25.220   0.108  30.328  1.00  0.64           N  
ATOM   4657  H   ASN A 291     -25.875   0.680  30.842  1.00  0.64           H  
ATOM   4658  CA  ASN A 291     -23.793   0.481  30.331  1.00  0.64           C  
ATOM   4659  HA  ASN A 291     -23.499   0.669  29.299  1.00  0.64           H  
ATOM   4660  C   ASN A 291     -22.812  -0.616  30.825  1.00  0.64           C  
ATOM   4661  CB  ASN A 291     -23.635   1.789  31.143  1.00  0.64           C  
ATOM   4662  HB2 ASN A 291     -22.611   1.889  31.500  1.00  0.64           H  
ATOM   4663  HB3 ASN A 291     -24.291   1.769  32.013  1.00  0.64           H  
ATOM   4664  O   ASN A 291     -21.633  -0.331  31.032  1.00  0.64           O  
ATOM   4665  CG  ASN A 291     -23.907   3.041  30.329  1.00  0.64           C  
ATOM   4666  ND2 ASN A 291     -24.184   4.147  30.978  1.00  0.64           N  
ATOM   4667 HD21 ASN A 291     -24.413   4.941  30.397  1.00  0.64           H  
ATOM   4668 HD22 ASN A 291     -24.274   4.159  31.983  1.00  0.64           H  
ATOM   4669  OD1 ASN A 291     -23.833   3.064  29.115  1.00  0.64           O  
ATOM   4670  N   ARG A 292     -23.257  -1.858  31.067  1.00  0.65           N  
ATOM   4671  H   ARG A 292     -24.189  -2.076  30.746  1.00  0.65           H  
ATOM   4672  CA  ARG A 292     -22.472  -2.876  31.794  1.00  0.65           C  
ATOM   4673  HA  ARG A 292     -21.509  -2.445  32.068  1.00  0.65           H  
ATOM   4674  C   ARG A 292     -22.065  -4.113  30.995  1.00  0.65           C  
ATOM   4675  CB  ARG A 292     -23.178  -3.247  33.109  1.00  0.65           C  
ATOM   4676  HB2 ARG A 292     -22.644  -4.077  33.573  1.00  0.65           H  
ATOM   4677  HB3 ARG A 292     -24.199  -3.570  32.905  1.00  0.65           H  
ATOM   4678  O   ARG A 292     -21.265  -4.893  31.504  1.00  0.65           O  
ATOM   4679  CG  ARG A 292     -23.187  -2.071  34.099  1.00  0.65           C  
ATOM   4680  HG2 ARG A 292     -22.171  -1.691  34.212  1.00  0.65           H  
ATOM   4681  HG3 ARG A 292     -23.823  -1.272  33.718  1.00  0.65           H  
ATOM   4682  CD  ARG A 292     -23.701  -2.520  35.472  1.00  0.65           C  
ATOM   4683  HD2 ARG A 292     -23.087  -3.351  35.819  1.00  0.65           H  
ATOM   4684  HD3 ARG A 292     -24.730  -2.865  35.366  1.00  0.65           H  
ATOM   4685  NE  ARG A 292     -23.644  -1.426  36.461  1.00  0.65           N  
ATOM   4686  HE  ARG A 292     -23.343  -0.520  36.129  1.00  0.65           H  
ATOM   4687  NH1 ARG A 292     -24.355  -2.633  38.286  1.00  0.65           N  
ATOM   4688 HH11 ARG A 292     -24.583  -2.678  39.269  1.00  0.65           H  
ATOM   4689 HH12 ARG A 292     -24.444  -3.460  37.713  1.00  0.65           H  
ATOM   4690  NH2 ARG A 292     -23.857  -0.475  38.524  1.00  0.65           N  
ATOM   4691 HH21 ARG A 292     -24.100  -0.553  39.501  1.00  0.65           H  
ATOM   4692 HH22 ARG A 292     -23.553   0.419  38.165  1.00  0.65           H  
ATOM   4693  CZ  ARG A 292     -23.951  -1.516  37.746  1.00  0.65           C  
ATOM   4694  N   ILE A 293     -22.552  -4.316  29.771  1.00  0.76           N  
ATOM   4695  H   ILE A 293     -23.132  -3.610  29.340  1.00  0.76           H  
ATOM   4696  CA  ILE A 293     -22.222  -5.535  29.015  1.00  0.76           C  
ATOM   4697  HA  ILE A 293     -21.913  -6.304  29.723  1.00  0.76           H  
ATOM   4698  C   ILE A 293     -21.021  -5.272  28.100  1.00  0.76           C  
ATOM   4699  CB  ILE A 293     -23.457  -6.124  28.297  1.00  0.76           C  
ATOM   4700  HB  ILE A 293     -23.796  -5.419  27.537  1.00  0.76           H  
ATOM   4701  O   ILE A 293     -21.026  -4.338  27.300  1.00  0.76           O  
ATOM   4702  CG1 ILE A 293     -24.603  -6.352  29.317  1.00  0.76           C  
ATOM   4703 HG12 ILE A 293     -24.851  -5.404  29.795  1.00  0.76           H  
ATOM   4704 HG13 ILE A 293     -24.270  -7.042  30.092  1.00  0.76           H  
ATOM   4705  CG2 ILE A 293     -23.065  -7.446  27.610  1.00  0.76           C  
ATOM   4706 HG21 ILE A 293     -22.337  -7.257  26.821  1.00  0.76           H  
ATOM   4707 HG22 ILE A 293     -23.930  -7.909  27.134  1.00  0.76           H  
ATOM   4708 HG23 ILE A 293     -22.643  -8.145  28.332  1.00  0.76           H  
ATOM   4709  CD1 ILE A 293     -25.910  -6.878  28.714  1.00  0.76           C  
ATOM   4710 HD11 ILE A 293     -26.205  -6.258  27.868  1.00  0.76           H  
ATOM   4711 HD12 ILE A 293     -26.695  -6.836  29.470  1.00  0.76           H  
ATOM   4712 HD13 ILE A 293     -25.797  -7.914  28.393  1.00  0.76           H  
ATOM   4713  N   LYS A 294     -19.973  -6.099  28.216  1.00  0.87           N  
ATOM   4714  H   LYS A 294     -20.043  -6.854  28.884  1.00  0.87           H  
ATOM   4715  CA  LYS A 294     -18.836  -6.078  27.284  1.00  0.87           C  
ATOM   4716  HA  LYS A 294     -18.388  -5.085  27.330  1.00  0.87           H  
ATOM   4717  C   LYS A 294     -19.367  -6.352  25.865  1.00  0.87           C  
ATOM   4718  CB  LYS A 294     -17.782  -7.115  27.711  1.00  0.87           C  
ATOM   4719  HB2 LYS A 294     -17.481  -6.906  28.738  1.00  0.87           H  
ATOM   4720  HB3 LYS A 294     -18.232  -8.108  27.683  1.00  0.87           H  
ATOM   4721  O   LYS A 294     -20.032  -7.373  25.688  1.00  0.87           O  
ATOM   4722  CG  LYS A 294     -16.528  -7.105  26.815  1.00  0.87           C  
ATOM   4723  HG2 LYS A 294     -16.815  -7.310  25.783  1.00  0.87           H  
ATOM   4724  HG3 LYS A 294     -16.057  -6.123  26.861  1.00  0.87           H  
ATOM   4725  CD  LYS A 294     -15.524  -8.177  27.268  1.00  0.87           C  
ATOM   4726  HD2 LYS A 294     -16.025  -9.145  27.266  1.00  0.87           H  
ATOM   4727  HD3 LYS A 294     -15.195  -7.954  28.282  1.00  0.87           H  
ATOM   4728  CE  LYS A 294     -14.312  -8.235  26.327  1.00  0.87           C  
ATOM   4729  HE2 LYS A 294     -13.805  -7.270  26.345  1.00  0.87           H  
ATOM   4730  HE3 LYS A 294     -14.675  -8.400  25.313  1.00  0.87           H  
ATOM   4731  NZ  LYS A 294     -13.371  -9.322  26.709  1.00  0.87           N  
ATOM   4732  HZ1 LYS A 294     -13.833 -10.219  26.667  1.00  0.87           H  
ATOM   4733  HZ2 LYS A 294     -13.022  -9.196  27.649  1.00  0.87           H  
ATOM   4734  HZ3 LYS A 294     -12.583  -9.357  26.078  1.00  0.87           H  
ATOM   4735  N   PRO A 295     -19.080  -5.495  24.866  1.00  0.90           N  
ATOM   4736  CA  PRO A 295     -19.559  -5.716  23.506  1.00  0.90           C  
ATOM   4737  HA  PRO A 295     -20.649  -5.699  23.518  1.00  0.90           H  
ATOM   4738  C   PRO A 295     -19.076  -7.062  22.950  1.00  0.90           C  
ATOM   4739  CB  PRO A 295     -19.052  -4.531  22.679  1.00  0.90           C  
ATOM   4740  HB2 PRO A 295     -19.792  -4.199  21.950  1.00  0.90           H  
ATOM   4741  HB3 PRO A 295     -18.124  -4.794  22.171  1.00  0.90           H  
ATOM   4742  O   PRO A 295     -17.990  -7.538  23.289  1.00  0.90           O  
ATOM   4743  CG  PRO A 295     -18.760  -3.449  23.715  1.00  0.90           C  
ATOM   4744  HG2 PRO A 295     -19.673  -2.897  23.936  1.00  0.90           H  
ATOM   4745  HG3 PRO A 295     -17.969  -2.773  23.388  1.00  0.90           H  
ATOM   4746  CD  PRO A 295     -18.362  -4.233  24.958  1.00  0.90           C  
ATOM   4747  HD2 PRO A 295     -17.289  -4.423  24.951  1.00  0.90           H  
ATOM   4748  HD3 PRO A 295     -18.650  -3.665  25.842  1.00  0.90           H  
ATOM   4749  N   ILE A 296     -19.878  -7.675  22.082  1.00  0.93           N  
ATOM   4750  H   ILE A 296     -20.755  -7.233  21.848  1.00  0.93           H  
ATOM   4751  CA  ILE A 296     -19.536  -8.936  21.411  1.00  0.93           C  
ATOM   4752  HA  ILE A 296     -18.996  -9.571  22.113  1.00  0.93           H  
ATOM   4753  C   ILE A 296     -18.601  -8.629  20.234  1.00  0.93           C  
ATOM   4754  CB  ILE A 296     -20.823  -9.684  20.990  1.00  0.93           C  
ATOM   4755  HB  ILE A 296     -21.397  -9.031  20.334  1.00  0.93           H  
ATOM   4756  O   ILE A 296     -18.814  -7.642  19.525  1.00  0.93           O  
ATOM   4757  CG1 ILE A 296     -21.685 -10.020  22.232  1.00  0.93           C  
ATOM   4758 HG12 ILE A 296     -21.181 -10.778  22.832  1.00  0.93           H  
ATOM   4759 HG13 ILE A 296     -21.805  -9.133  22.853  1.00  0.93           H  
ATOM   4760  CG2 ILE A 296     -20.489 -10.971  20.215  1.00  0.93           C  
ATOM   4761 HG21 ILE A 296     -19.856 -11.629  20.812  1.00  0.93           H  
ATOM   4762 HG22 ILE A 296     -19.986 -10.729  19.279  1.00  0.93           H  
ATOM   4763 HG23 ILE A 296     -21.399 -11.507  19.943  1.00  0.93           H  
ATOM   4764  CD1 ILE A 296     -23.100 -10.507  21.894  1.00  0.93           C  
ATOM   4765 HD11 ILE A 296     -23.676 -10.598  22.815  1.00  0.93           H  
ATOM   4766 HD12 ILE A 296     -23.068 -11.485  21.412  1.00  0.93           H  
ATOM   4767 HD13 ILE A 296     -23.594  -9.791  21.238  1.00  0.93           H  
ATOM   4768  N   LEU A 297     -17.562  -9.447  20.032  1.00  0.97           N  
ATOM   4769  H   LEU A 297     -17.486 -10.273  20.608  1.00  0.97           H  
ATOM   4770  CA  LEU A 297     -16.689  -9.355  18.855  1.00  0.97           C  
ATOM   4771  HA  LEU A 297     -16.506  -8.300  18.651  1.00  0.97           H  
ATOM   4772  C   LEU A 297     -17.386  -9.959  17.626  1.00  0.97           C  
ATOM   4773  CB  LEU A 297     -15.342 -10.062  19.109  1.00  0.97           C  
ATOM   4774  HB2 LEU A 297     -14.842 -10.218  18.153  1.00  0.97           H  
ATOM   4775  HB3 LEU A 297     -15.543 -11.046  19.533  1.00  0.97           H  
ATOM   4776  O   LEU A 297     -18.014 -11.011  17.755  1.00  0.97           O  
ATOM   4777  CG  LEU A 297     -14.377  -9.296  20.030  1.00  0.97           C  
ATOM   4778  HG  LEU A 297     -14.895  -9.024  20.950  1.00  0.97           H  
ATOM   4779  CD1 LEU A 297     -13.183 -10.181  20.392  1.00  0.97           C  
ATOM   4780 HD11 LEU A 297     -12.649 -10.474  19.488  1.00  0.97           H  
ATOM   4781 HD12 LEU A 297     -13.530 -11.078  20.904  1.00  0.97           H  
ATOM   4782 HD13 LEU A 297     -12.502  -9.638  21.047  1.00  0.97           H  
ATOM   4783  CD2 LEU A 297     -13.826  -8.028  19.369  1.00  0.97           C  
ATOM   4784 HD21 LEU A 297     -14.633  -7.375  19.036  1.00  0.97           H  
ATOM   4785 HD22 LEU A 297     -13.229  -7.474  20.094  1.00  0.97           H  
ATOM   4786 HD23 LEU A 297     -13.207  -8.287  18.510  1.00  0.97           H  
ATOM   4787  N   PRO A 298     -17.279  -9.342  16.436  1.00  0.98           N  
ATOM   4788  CA  PRO A 298     -17.789  -9.954  15.217  1.00  0.98           C  
ATOM   4789  HA  PRO A 298     -18.837 -10.229  15.338  1.00  0.98           H  
ATOM   4790  C   PRO A 298     -16.983 -11.198  14.838  1.00  0.98           C  
ATOM   4791  CB  PRO A 298     -17.651  -8.890  14.130  1.00  0.98           C  
ATOM   4792  HB2 PRO A 298     -18.551  -8.277  14.082  1.00  0.98           H  
ATOM   4793  HB3 PRO A 298     -17.462  -9.336  13.153  1.00  0.98           H  
ATOM   4794  O   PRO A 298     -15.799 -11.317  15.161  1.00  0.98           O  
ATOM   4795  CG  PRO A 298     -16.474  -8.047  14.609  1.00  0.98           C  
ATOM   4796  HG2 PRO A 298     -16.529  -7.023  14.240  1.00  0.98           H  
ATOM   4797  HG3 PRO A 298     -15.548  -8.524  14.289  1.00  0.98           H  
ATOM   4798  CD  PRO A 298     -16.577  -8.101  16.132  1.00  0.98           C  
ATOM   4799  HD2 PRO A 298     -17.160  -7.252  16.491  1.00  0.98           H  
ATOM   4800  HD3 PRO A 298     -15.580  -8.089  16.572  1.00  0.98           H  
ATOM   4801  N   TYR A 299     -17.601 -12.085  14.058  1.00  0.98           N  
ATOM   4802  H   TYR A 299     -18.562 -11.926  13.792  1.00  0.98           H  
ATOM   4803  CA  TYR A 299     -16.844 -13.083  13.316  1.00  0.98           C  
ATOM   4804  HA  TYR A 299     -16.165 -13.591  14.002  1.00  0.98           H  
ATOM   4805  C   TYR A 299     -16.010 -12.388  12.232  1.00  0.98           C  
ATOM   4806  CB  TYR A 299     -17.781 -14.139  12.720  1.00  0.98           C  
ATOM   4807  HB2 TYR A 299     -18.568 -13.639  12.156  1.00  0.98           H  
ATOM   4808  HB3 TYR A 299     -18.256 -14.690  13.532  1.00  0.98           H  
ATOM   4809  O   TYR A 299     -16.537 -11.683  11.375  1.00  0.98           O  
ATOM   4810  CG  TYR A 299     -17.067 -15.117  11.805  1.00  0.98           C  
ATOM   4811  CD1 TYR A 299     -17.090 -14.905  10.414  1.00  0.98           C  
ATOM   4812  HD1 TYR A 299     -17.626 -14.060  10.009  1.00  0.98           H  
ATOM   4813  CD2 TYR A 299     -16.355 -16.210  12.338  1.00  0.98           C  
ATOM   4814  HD2 TYR A 299     -16.340 -16.376  13.406  1.00  0.98           H  
ATOM   4815  CE1 TYR A 299     -16.419 -15.789   9.552  1.00  0.98           C  
ATOM   4816  HE1 TYR A 299     -16.453 -15.617   8.486  1.00  0.98           H  
ATOM   4817  CE2 TYR A 299     -15.674 -17.096  11.478  1.00  0.98           C  
ATOM   4818  HE2 TYR A 299     -15.136 -17.943  11.878  1.00  0.98           H  
ATOM   4819  OH  TYR A 299     -15.078 -17.734   9.225  1.00  0.98           O  
ATOM   4820  HH  TYR A 299     -15.301 -17.471   8.329  1.00  0.98           H  
ATOM   4821  CZ  TYR A 299     -15.712 -16.889  10.083  1.00  0.98           C  
ATOM   4822  N   LEU A 300     -14.702 -12.620  12.265  1.00  0.98           N  
ATOM   4823  H   LEU A 300     -14.353 -13.213  13.004  1.00  0.98           H  
ATOM   4824  CA  LEU A 300     -13.780 -12.291  11.182  1.00  0.98           C  
ATOM   4825  HA  LEU A 300     -14.320 -11.758  10.400  1.00  0.98           H  
ATOM   4826  C   LEU A 300     -13.251 -13.624  10.614  1.00  0.98           C  
ATOM   4827  CB  LEU A 300     -12.677 -11.361  11.725  1.00  0.98           C  
ATOM   4828  HB2 LEU A 300     -11.883 -11.283  10.982  1.00  0.98           H  
ATOM   4829  HB3 LEU A 300     -12.273 -11.821  12.628  1.00  0.98           H  
ATOM   4830  O   LEU A 300     -13.023 -14.552  11.399  1.00  0.98           O  
ATOM   4831  CG  LEU A 300     -13.149  -9.939  12.089  1.00  0.98           C  
ATOM   4832  HG  LEU A 300     -14.096  -9.988  12.625  1.00  0.98           H  
ATOM   4833  CD1 LEU A 300     -12.134  -9.231  12.990  1.00  0.98           C  
ATOM   4834 HD11 LEU A 300     -11.977  -9.806  13.903  1.00  0.98           H  
ATOM   4835 HD12 LEU A 300     -11.190  -9.085  12.467  1.00  0.98           H  
ATOM   4836 HD13 LEU A 300     -12.521  -8.248  13.259  1.00  0.98           H  
ATOM   4837  CD2 LEU A 300     -13.323  -9.077  10.842  1.00  0.98           C  
ATOM   4838 HD21 LEU A 300     -12.372  -8.982  10.319  1.00  0.98           H  
ATOM   4839 HD22 LEU A 300     -13.657  -8.081  11.133  1.00  0.98           H  
ATOM   4840 HD23 LEU A 300     -14.069  -9.515  10.178  1.00  0.98           H  
ATOM   4841  N   PRO A 301     -13.037 -13.771   9.294  1.00  0.98           N  
ATOM   4842  CA  PRO A 301     -12.421 -14.971   8.716  1.00  0.98           C  
ATOM   4843  HA  PRO A 301     -13.020 -15.830   9.021  1.00  0.98           H  
ATOM   4844  C   PRO A 301     -10.956 -15.142   9.147  1.00  0.98           C  
ATOM   4845  CB  PRO A 301     -12.514 -14.811   7.200  1.00  0.98           C  
ATOM   4846  HB2 PRO A 301     -11.573 -14.433   6.800  1.00  0.98           H  
ATOM   4847  HB3 PRO A 301     -12.773 -15.752   6.716  1.00  0.98           H  
ATOM   4848  O   PRO A 301     -10.278 -14.130   9.355  1.00  0.98           O  
ATOM   4849  CG  PRO A 301     -13.605 -13.762   6.999  1.00  0.98           C  
ATOM   4850  HG2 PRO A 301     -13.444 -13.187   6.087  1.00  0.98           H  
ATOM   4851  HG3 PRO A 301     -14.581 -14.246   6.982  1.00  0.98           H  
ATOM   4852  CD  PRO A 301     -13.494 -12.882   8.238  1.00  0.98           C  
ATOM   4853  HD2 PRO A 301     -14.469 -12.445   8.454  1.00  0.98           H  
ATOM   4854  HD3 PRO A 301     -12.752 -12.101   8.075  1.00  0.98           H  
ATOM   4855  N   PRO A 302     -10.443 -16.372   9.380  1.00  0.97           N  
ATOM   4856  CA  PRO A 302      -9.042 -16.615   9.769  1.00  0.97           C  
ATOM   4857  HA  PRO A 302      -8.886 -16.293  10.799  1.00  0.97           H  
ATOM   4858  C   PRO A 302      -8.032 -15.900   8.863  1.00  0.97           C  
ATOM   4859  CB  PRO A 302      -8.854 -18.134   9.716  1.00  0.97           C  
ATOM   4860  HB2 PRO A 302      -8.546 -18.444   8.718  1.00  0.97           H  
ATOM   4861  HB3 PRO A 302      -8.132 -18.479  10.457  1.00  0.97           H  
ATOM   4862  O   PRO A 302      -8.299 -15.753   7.673  1.00  0.97           O  
ATOM   4863  CG  PRO A 302     -10.257 -18.664  10.006  1.00  0.97           C  
ATOM   4864  HG2 PRO A 302     -10.427 -18.675  11.082  1.00  0.97           H  
ATOM   4865  HG3 PRO A 302     -10.405 -19.659   9.584  1.00  0.97           H  
ATOM   4866  CD  PRO A 302     -11.174 -17.629   9.353  1.00  0.97           C  
ATOM   4867  HD2 PRO A 302     -11.366 -17.904   8.316  1.00  0.97           H  
ATOM   4868  HD3 PRO A 302     -12.109 -17.563   9.909  1.00  0.97           H  
ATOM   4869  N   TYR A 303      -6.879 -15.493   9.412  1.00  0.95           N  
ATOM   4870  H   TYR A 303      -6.732 -15.629  10.402  1.00  0.95           H  
ATOM   4871  CA  TYR A 303      -5.869 -14.682   8.706  1.00  0.95           C  
ATOM   4872  HA  TYR A 303      -6.273 -13.683   8.538  1.00  0.95           H  
ATOM   4873  C   TYR A 303      -5.480 -15.258   7.337  1.00  0.95           C  
ATOM   4874  CB  TYR A 303      -4.601 -14.554   9.571  1.00  0.95           C  
ATOM   4875  HB2 TYR A 303      -4.130 -15.533   9.663  1.00  0.95           H  
ATOM   4876  HB3 TYR A 303      -3.895 -13.907   9.049  1.00  0.95           H  
ATOM   4877  O   TYR A 303      -5.305 -14.515   6.384  1.00  0.95           O  
ATOM   4878  CG  TYR A 303      -4.832 -13.987  10.960  1.00  0.95           C  
ATOM   4879  CD1 TYR A 303      -4.915 -12.597  11.145  1.00  0.95           C  
ATOM   4880  HD1 TYR A 303      -4.734 -11.947  10.302  1.00  0.95           H  
ATOM   4881  CD2 TYR A 303      -4.967 -14.844  12.068  1.00  0.95           C  
ATOM   4882  HD2 TYR A 303      -4.865 -15.912  11.946  1.00  0.95           H  
ATOM   4883  CE1 TYR A 303      -5.181 -12.047  12.412  1.00  0.95           C  
ATOM   4884  HE1 TYR A 303      -5.227 -10.976  12.544  1.00  0.95           H  
ATOM   4885  CE2 TYR A 303      -5.259 -14.304  13.335  1.00  0.95           C  
ATOM   4886  HE2 TYR A 303      -5.391 -14.949  14.191  1.00  0.95           H  
ATOM   4887  OH  TYR A 303      -5.719 -12.439  14.730  1.00  0.95           O  
ATOM   4888  HH  TYR A 303      -5.200 -11.669  14.977  1.00  0.95           H  
ATOM   4889  CZ  TYR A 303      -5.384 -12.912  13.506  1.00  0.95           C  
ATOM   4890  N   ASN A 304      -5.409 -16.585   7.223  1.00  0.93           N  
ATOM   4891  H   ASN A 304      -5.630 -17.145   8.034  1.00  0.93           H  
ATOM   4892  CA  ASN A 304      -4.992 -17.312   6.025  1.00  0.93           C  
ATOM   4893  HA  ASN A 304      -4.436 -16.631   5.380  1.00  0.93           H  
ATOM   4894  C   ASN A 304      -6.162 -17.854   5.181  1.00  0.93           C  
ATOM   4895  CB  ASN A 304      -4.033 -18.431   6.463  1.00  0.93           C  
ATOM   4896  HB2 ASN A 304      -3.187 -17.995   6.994  1.00  0.93           H  
ATOM   4897  HB3 ASN A 304      -3.642 -18.926   5.573  1.00  0.93           H  
ATOM   4898  O   ASN A 304      -5.956 -18.694   4.305  1.00  0.93           O  
ATOM   4899  CG  ASN A 304      -4.683 -19.482   7.352  1.00  0.93           C  
ATOM   4900  ND2 ASN A 304      -3.973 -20.542   7.652  1.00  0.93           N  
ATOM   4901 HD21 ASN A 304      -4.421 -21.250   8.214  1.00  0.93           H  
ATOM   4902 HD22 ASN A 304      -3.054 -20.667   7.252  1.00  0.93           H  
ATOM   4903  OD1 ASN A 304      -5.806 -19.355   7.826  1.00  0.93           O  
ATOM   4904  N   ARG A 305      -7.410 -17.435   5.437  1.00  0.95           N  
ATOM   4905  H   ARG A 305      -7.543 -16.738   6.156  1.00  0.95           H  
ATOM   4906  CA  ARG A 305      -8.580 -17.968   4.724  1.00  0.95           C  
ATOM   4907  HA  ARG A 305      -8.371 -19.016   4.511  1.00  0.95           H  
ATOM   4908  C   ARG A 305      -8.761 -17.289   3.365  1.00  0.95           C  
ATOM   4909  CB  ARG A 305      -9.827 -17.937   5.624  1.00  0.95           C  
ATOM   4910  HB2 ARG A 305     -10.171 -16.912   5.762  1.00  0.95           H  
ATOM   4911  HB3 ARG A 305      -9.564 -18.352   6.597  1.00  0.95           H  
ATOM   4912  O   ARG A 305      -9.675 -16.487   3.180  1.00  0.95           O  
ATOM   4913  CG  ARG A 305     -10.937 -18.801   5.006  1.00  0.95           C  
ATOM   4914  HG2 ARG A 305     -11.275 -18.357   4.069  1.00  0.95           H  
ATOM   4915  HG3 ARG A 305     -10.540 -19.793   4.794  1.00  0.95           H  
ATOM   4916  CD  ARG A 305     -12.137 -18.952   5.939  1.00  0.95           C  
ATOM   4917  HD2 ARG A 305     -12.538 -17.966   6.175  1.00  0.95           H  
ATOM   4918  HD3 ARG A 305     -11.802 -19.440   6.855  1.00  0.95           H  
ATOM   4919  NE  ARG A 305     -13.176 -19.776   5.306  1.00  0.95           N  
ATOM   4920  HE  ARG A 305     -13.016 -20.090   4.359  1.00  0.95           H  
ATOM   4921  NH1 ARG A 305     -14.628 -19.959   7.087  1.00  0.95           N  
ATOM   4922 HH11 ARG A 305     -15.449 -20.393   7.485  1.00  0.95           H  
ATOM   4923 HH12 ARG A 305     -14.002 -19.430   7.678  1.00  0.95           H  
ATOM   4924  NH2 ARG A 305     -15.028 -21.023   5.140  1.00  0.95           N  
ATOM   4925 HH21 ARG A 305     -14.732 -21.252   4.202  1.00  0.95           H  
ATOM   4926 HH22 ARG A 305     -15.835 -21.492   5.526  1.00  0.95           H  
ATOM   4927  CZ  ARG A 305     -14.275 -20.242   5.858  1.00  0.95           C  
ATOM   4928  N   THR A 306      -7.917 -17.646   2.396  1.00  0.95           N  
ATOM   4929  H   THR A 306      -7.127 -18.220   2.654  1.00  0.95           H  
ATOM   4930  CA  THR A 306      -7.947 -17.107   1.021  1.00  0.95           C  
ATOM   4931  HA  THR A 306      -7.717 -16.042   1.047  1.00  0.95           H  
ATOM   4932  C   THR A 306      -9.320 -17.235   0.370  1.00  0.95           C  
ATOM   4933  CB  THR A 306      -6.884 -17.798   0.159  1.00  0.95           C  
ATOM   4934  HB  THR A 306      -7.083 -18.869   0.130  1.00  0.95           H  
ATOM   4935  O   THR A 306      -9.791 -16.282  -0.240  1.00  0.95           O  
ATOM   4936  CG2 THR A 306      -6.814 -17.270  -1.271  1.00  0.95           C  
ATOM   4937 HG21 THR A 306      -6.714 -16.184  -1.274  1.00  0.95           H  
ATOM   4938 HG22 THR A 306      -5.960 -17.715  -1.782  1.00  0.95           H
[truncated: 296,056 more chars]
