# Supplementary material for: Phenoloxidases in Plants—How Structural Diversity Enables Functional Specificity
Source: Front Plant Sci. 2021 Oct 1;12:754601. doi: 10.3389/fpls.2021.754601 (PMC8517187; doi:10.3389/fpls.2021.754601)
Supplement: Supplementary file 3 [file Data_Sheet_2.ZIP › Figure 7/AlphaFold2_models/models/plantae/AtLAC1_relaxed_model_1.pdb]

ATOM      1  N   SER A   1      -3.733  26.636  13.924  1.00  0.72           N  
ATOM      2  H   SER A   1      -4.157  27.055  13.108  1.00  0.72           H  
ATOM      3  H2  SER A   1      -3.254  27.338  14.468  1.00  0.72           H  
ATOM      4  H3  SER A   1      -4.449  26.217  14.500  1.00  0.72           H  
ATOM      5  CA  SER A   1      -2.764  25.604  13.522  1.00  0.72           C  
ATOM      6  HA  SER A   1      -3.267  24.787  13.005  1.00  0.72           H  
ATOM      7  C   SER A   1      -2.134  25.072  14.787  1.00  0.72           C  
ATOM      8  CB  SER A   1      -1.690  26.180  12.595  1.00  0.72           C  
ATOM      9  HB2 SER A   1      -2.148  26.511  11.663  1.00  0.72           H  
ATOM     10  HB3 SER A   1      -1.191  27.022  13.075  1.00  0.72           H  
ATOM     11  O   SER A   1      -1.595  25.874  15.543  1.00  0.72           O  
ATOM     12  OG  SER A   1      -0.748  25.175  12.320  1.00  0.72           O  
ATOM     13  HG  SER A   1      -0.061  25.500  11.734  1.00  0.72           H  
ATOM     14  N   THR A   2      -2.279  23.779  15.069  1.00  0.90           N  
ATOM     15  H   THR A   2      -2.738  23.160  14.416  1.00  0.90           H  
ATOM     16  CA  THR A   2      -1.538  23.122  16.151  1.00  0.90           C  
ATOM     17  HA  THR A   2      -0.949  23.866  16.688  1.00  0.90           H  
ATOM     18  C   THR A   2      -0.544  22.141  15.547  1.00  0.90           C  
ATOM     19  CB  THR A   2      -2.451  22.455  17.196  1.00  0.90           C  
ATOM     20  HB  THR A   2      -1.805  22.011  17.954  1.00  0.90           H  
ATOM     21  O   THR A   2      -0.843  21.501  14.540  1.00  0.90           O  
ATOM     22  CG2 THR A   2      -3.339  23.479  17.905  1.00  0.90           C  
ATOM     23 HG21 THR A   2      -4.055  23.904  17.203  1.00  0.90           H  
ATOM     24 HG22 THR A   2      -2.725  24.273  18.330  1.00  0.90           H  
ATOM     25 HG23 THR A   2      -3.884  22.985  18.709  1.00  0.90           H  
ATOM     26  OG1 THR A   2      -3.295  21.430  16.716  1.00  0.90           O  
ATOM     27  HG1 THR A   2      -3.478  21.490  15.775  1.00  0.90           H  
ATOM     28  N   THR A   3       0.657  22.043  16.119  1.00  0.97           N  
ATOM     29  H   THR A   3       0.899  22.634  16.901  1.00  0.97           H  
ATOM     30  CA  THR A   3       1.617  21.015  15.702  1.00  0.97           C  
ATOM     31  HA  THR A   3       1.511  20.864  14.628  1.00  0.97           H  
ATOM     32  C   THR A   3       1.294  19.708  16.417  1.00  0.97           C  
ATOM     33  CB  THR A   3       3.074  21.427  15.940  1.00  0.97           C  
ATOM     34  HB  THR A   3       3.253  21.544  17.009  1.00  0.97           H  
ATOM     35  O   THR A   3       1.356  19.635  17.645  1.00  0.97           O  
ATOM     36  CG2 THR A   3       4.055  20.406  15.366  1.00  0.97           C  
ATOM     37 HG21 THR A   3       4.011  19.478  15.937  1.00  0.97           H  
ATOM     38 HG22 THR A   3       5.072  20.794  15.414  1.00  0.97           H  
ATOM     39 HG23 THR A   3       3.809  20.189  14.326  1.00  0.97           H  
ATOM     40  OG1 THR A   3       3.340  22.651  15.298  1.00  0.97           O  
ATOM     41  HG1 THR A   3       3.592  22.453  14.393  1.00  0.97           H  
ATOM     42  N   ARG A   4       0.960  18.669  15.654  1.00  0.98           N  
ATOM     43  H   ARG A   4       0.947  18.816  14.655  1.00  0.98           H  
ATOM     44  CA  ARG A   4       0.701  17.309  16.131  1.00  0.98           C  
ATOM     45  HA  ARG A   4       0.488  17.328  17.200  1.00  0.98           H  
ATOM     46  C   ARG A   4       1.943  16.458  15.908  1.00  0.98           C  
ATOM     47  CB  ARG A   4      -0.502  16.718  15.382  1.00  0.98           C  
ATOM     48  HB2 ARG A   4      -0.669  15.699  15.732  1.00  0.98           H  
ATOM     49  HB3 ARG A   4      -0.271  16.673  14.318  1.00  0.98           H  
ATOM     50  O   ARG A   4       2.437  16.378  14.787  1.00  0.98           O  
ATOM     51  CG  ARG A   4      -1.802  17.511  15.554  1.00  0.98           C  
ATOM     52  HG2 ARG A   4      -1.676  18.532  15.194  1.00  0.98           H  
ATOM     53  HG3 ARG A   4      -2.570  17.034  14.945  1.00  0.98           H  
ATOM     54  CD  ARG A   4      -2.273  17.537  17.008  1.00  0.98           C  
ATOM     55  HD2 ARG A   4      -2.189  16.532  17.421  1.00  0.98           H  
ATOM     56  HD3 ARG A   4      -1.642  18.221  17.575  1.00  0.98           H  
ATOM     57  NE  ARG A   4      -3.672  17.973  17.077  1.00  0.98           N  
ATOM     58  HE  ARG A   4      -4.058  18.342  16.220  1.00  0.98           H  
ATOM     59  NH1 ARG A   4      -3.978  17.630  19.330  1.00  0.98           N  
ATOM     60 HH11 ARG A   4      -3.003  17.379  19.405  1.00  0.98           H  
ATOM     61 HH12 ARG A   4      -4.586  17.620  20.136  1.00  0.98           H  
ATOM     62  NH2 ARG A   4      -5.685  18.318  18.063  1.00  0.98           N  
ATOM     63 HH21 ARG A   4      -5.990  18.730  17.193  1.00  0.98           H  
ATOM     64 HH22 ARG A   4      -6.272  18.368  18.884  1.00  0.98           H  
ATOM     65  CZ  ARG A   4      -4.435  17.969  18.153  1.00  0.98           C  
ATOM     66  N   ARG A   5       2.444  15.831  16.972  1.00  0.98           N  
ATOM     67  H   ARG A   5       1.939  15.882  17.845  1.00  0.98           H  
ATOM     68  CA  ARG A   5       3.674  15.031  16.935  1.00  0.98           C  
ATOM     69  HA  ARG A   5       4.098  15.083  15.933  1.00  0.98           H  
ATOM     70  C   ARG A   5       3.384  13.569  17.217  1.00  0.98           C  
ATOM     71  CB  ARG A   5       4.730  15.582  17.900  1.00  0.98           C  
ATOM     72  HB2 ARG A   5       5.611  14.943  17.847  1.00  0.98           H  
ATOM     73  HB3 ARG A   5       4.347  15.567  18.921  1.00  0.98           H  
ATOM     74  O   ARG A   5       2.720  13.258  18.204  1.00  0.98           O  
ATOM     75  CG  ARG A   5       5.127  17.009  17.518  1.00  0.98           C  
ATOM     76  HG2 ARG A   5       5.367  17.043  16.455  1.00  0.98           H  
ATOM     77  HG3 ARG A   5       4.296  17.688  17.709  1.00  0.98           H  
ATOM     78  CD  ARG A   5       6.347  17.477  18.308  1.00  0.98           C  
ATOM     79  HD2 ARG A   5       7.156  16.760  18.163  1.00  0.98           H  
ATOM     80  HD3 ARG A   5       6.113  17.524  19.371  1.00  0.98           H  
ATOM     81  NE  ARG A   5       6.784  18.777  17.793  1.00  0.98           N  
ATOM     82  HE  ARG A   5       7.226  18.750  16.885  1.00  0.98           H  
ATOM     83  NH1 ARG A   5       5.732  20.167  19.296  1.00  0.98           N  
ATOM     84 HH11 ARG A   5       5.528  21.105  19.610  1.00  0.98           H  
ATOM     85 HH12 ARG A   5       5.394  19.360  19.800  1.00  0.98           H  
ATOM     86  NH2 ARG A   5       6.905  21.010  17.581  1.00  0.98           N  
ATOM     87 HH21 ARG A   5       6.691  21.956  17.862  1.00  0.98           H  
ATOM     88 HH22 ARG A   5       7.397  20.830  16.717  1.00  0.98           H  
ATOM     89  CZ  ARG A   5       6.473  19.976  18.237  1.00  0.98           C  
ATOM     90  N   PHE A   6       3.938  12.689  16.394  1.00  0.99           N  
ATOM     91  H   PHE A   6       4.456  13.044  15.602  1.00  0.99           H  
ATOM     92  CA  PHE A   6       3.839  11.241  16.543  1.00  0.99           C  
ATOM     93  HA  PHE A   6       3.434  11.011  17.528  1.00  0.99           H  
ATOM     94  C   PHE A   6       5.227  10.601  16.445  1.00  0.99           C  
ATOM     95  CB  PHE A   6       2.874  10.661  15.497  1.00  0.99           C  
ATOM     96  HB2 PHE A   6       2.774   9.590  15.672  1.00  0.99           H  
ATOM     97  HB3 PHE A   6       3.325  10.778  14.512  1.00  0.99           H  
ATOM     98  O   PHE A   6       6.126  11.118  15.780  1.00  0.99           O  
ATOM     99  CG  PHE A   6       1.487  11.285  15.476  1.00  0.99           C  
ATOM    100  CD1 PHE A   6       0.429  10.679  16.181  1.00  0.99           C  
ATOM    101  HD1 PHE A   6       0.598   9.769  16.737  1.00  0.99           H  
ATOM    102  CD2 PHE A   6       1.248  12.470  14.751  1.00  0.99           C  
ATOM    103  HD2 PHE A   6       2.049  12.949  14.208  1.00  0.99           H  
ATOM    104  CE1 PHE A   6      -0.854  11.255  16.166  1.00  0.99           C  
ATOM    105  HE1 PHE A   6      -1.661  10.784  16.708  1.00  0.99           H  
ATOM    106  CE2 PHE A   6      -0.036  13.041  14.731  1.00  0.99           C  
ATOM    107  HE2 PHE A   6      -0.216  13.936  14.153  1.00  0.99           H  
ATOM    108  CZ  PHE A   6      -1.087  12.438  15.443  1.00  0.99           C  
ATOM    109  HZ  PHE A   6      -2.074  12.878  15.424  1.00  0.99           H  
ATOM    110  N   HIS A   7       5.394   9.457  17.106  1.00  0.99           N  
ATOM    111  H   HIS A   7       4.606   9.057  17.594  1.00  0.99           H  
ATOM    112  CA  HIS A   7       6.630   8.676  17.091  1.00  0.99           C  
ATOM    113  HA  HIS A   7       7.336   9.099  16.377  1.00  0.99           H  
ATOM    114  C   HIS A   7       6.315   7.251  16.664  1.00  0.99           C  
ATOM    115  CB  HIS A   7       7.284   8.687  18.475  1.00  0.99           C  
ATOM    116  HB2 HIS A   7       8.130   7.999  18.469  1.00  0.99           H  
ATOM    117  HB3 HIS A   7       6.572   8.334  19.221  1.00  0.99           H  
ATOM    118  O   HIS A   7       5.511   6.575  17.310  1.00  0.99           O  
ATOM    119  CG  HIS A   7       7.784  10.047  18.876  1.00  0.99           C  
ATOM    120  CD2 HIS A   7       9.042  10.539  18.669  1.00  0.99           C  
ATOM    121  HD2 HIS A   7       9.855  10.014  18.189  1.00  0.99           H  
ATOM    122  ND1 HIS A   7       7.058  11.031  19.507  1.00  0.99           N  
ATOM    123  HD1 HIS A   7       6.097  10.966  19.808  1.00  0.99           H  
ATOM    124  CE1 HIS A   7       7.865  12.091  19.677  1.00  0.99           C  
ATOM    125  HE1 HIS A   7       7.580  13.017  20.154  1.00  0.99           H  
ATOM    126  NE2 HIS A   7       9.087  11.837  19.184  1.00  0.99           N  
ATOM    127  N   PHE A   8       6.925   6.813  15.570  1.00  0.99           N  
ATOM    128  H   PHE A   8       7.582   7.425  15.107  1.00  0.99           H  
ATOM    129  CA  PHE A   8       6.735   5.493  14.984  1.00  0.99           C  
ATOM    130  HA  PHE A   8       5.972   4.930  15.523  1.00  0.99           H  
ATOM    131  C   PHE A   8       8.048   4.722  15.083  1.00  0.99           C  
ATOM    132  CB  PHE A   8       6.284   5.646  13.522  1.00  0.99           C  
ATOM    133  HB2 PHE A   8       6.525   4.720  12.999  1.00  0.99           H  
ATOM    134  HB3 PHE A   8       6.877   6.438  13.065  1.00  0.99           H  
ATOM    135  O   PHE A   8       9.059   5.136  14.526  1.00  0.99           O  
ATOM    136  CG  PHE A   8       4.814   5.945  13.256  1.00  0.99           C  
ATOM    137  CD1 PHE A   8       3.947   6.450  14.249  1.00  0.99           C  
ATOM    138  HD1 PHE A   8       4.294   6.658  15.250  1.00  0.99           H  
ATOM    139  CD2 PHE A   8       4.298   5.686  11.972  1.00  0.99           C  
ATOM    140  HD2 PHE A   8       4.940   5.298  11.195  1.00  0.99           H  
ATOM    141  CE1 PHE A   8       2.592   6.682  13.971  1.00  0.99           C  
ATOM    142  HE1 PHE A   8       1.931   7.061  14.737  1.00  0.99           H  
ATOM    143  CE2 PHE A   8       2.936   5.898  11.697  1.00  0.99           C  
ATOM    144  HE2 PHE A   8       2.541   5.668  10.719  1.00  0.99           H  
ATOM    145  CZ  PHE A   8       2.084   6.389  12.697  1.00  0.99           C  
ATOM    146  HZ  PHE A   8       1.034   6.520  12.482  1.00  0.99           H  
ATOM    147  N   ASN A   9       8.036   3.591  15.776  1.00  0.99           N  
ATOM    148  H   ASN A   9       7.197   3.340  16.280  1.00  0.99           H  
ATOM    149  CA  ASN A   9       9.130   2.630  15.783  1.00  0.99           C  
ATOM    150  HA  ASN A   9      10.038   3.079  15.381  1.00  0.99           H  
ATOM    151  C   ASN A   9       8.739   1.453  14.894  1.00  0.99           C  
ATOM    152  CB  ASN A   9       9.410   2.190  17.223  1.00  0.99           C  
ATOM    153  HB2 ASN A   9      10.167   1.406  17.220  1.00  0.99           H  
ATOM    154  HB3 ASN A   9       8.506   1.764  17.657  1.00  0.99           H  
ATOM    155  O   ASN A   9       7.799   0.733  15.221  1.00  0.99           O  
ATOM    156  CG  ASN A   9       9.907   3.334  18.081  1.00  0.99           C  
ATOM    157  ND2 ASN A   9       9.228   3.623  19.164  1.00  0.99           N  
ATOM    158 HD21 ASN A   9       8.342   3.159  19.306  1.00  0.99           H  
ATOM    159 HD22 ASN A   9       9.491   4.459  19.665  1.00  0.99           H  
ATOM    160  OD1 ASN A   9      10.918   3.967  17.816  1.00  0.99           O  
ATOM    161  N   VAL A  10       9.444   1.277  13.779  1.00  0.99           N  
ATOM    162  H   VAL A  10      10.214   1.901  13.587  1.00  0.99           H  
ATOM    163  CA  VAL A  10       9.271   0.111  12.907  1.00  0.99           C  
ATOM    164  HA  VAL A  10       8.218  -0.173  12.889  1.00  0.99           H  
ATOM    165  C   VAL A  10      10.073  -1.039  13.506  1.00  0.99           C  
ATOM    166  CB  VAL A  10       9.687   0.431  11.460  1.00  0.99           C  
ATOM    167  HB  VAL A  10      10.720   0.778  11.449  1.00  0.99           H  
ATOM    168  O   VAL A  10      11.300  -0.956  13.587  1.00  0.99           O  
ATOM    169  CG1 VAL A  10       9.581  -0.802  10.564  1.00  0.99           C  
ATOM    170 HG11 VAL A  10      10.370  -1.501  10.840  1.00  0.99           H  
ATOM    171 HG12 VAL A  10       9.732  -0.524   9.521  1.00  0.99           H  
ATOM    172 HG13 VAL A  10       8.603  -1.271  10.670  1.00  0.99           H  
ATOM    173  CG2 VAL A  10       8.803   1.533  10.866  1.00  0.99           C  
ATOM    174 HG21 VAL A  10       8.876   2.443  11.461  1.00  0.99           H  
ATOM    175 HG22 VAL A  10       9.127   1.759   9.850  1.00  0.99           H  
ATOM    176 HG23 VAL A  10       7.766   1.200  10.831  1.00  0.99           H  
ATOM    177  N   GLU A  11       9.385  -2.073  13.986  1.00  0.99           N  
ATOM    178  H   GLU A  11       8.381  -2.071  13.878  1.00  0.99           H  
ATOM    179  CA  GLU A  11       9.978  -3.149  14.786  1.00  0.99           C  
ATOM    180  HA  GLU A  11      11.000  -3.303  14.439  1.00  0.99           H  
ATOM    181  C   GLU A  11       9.251  -4.491  14.626  1.00  0.99           C  
ATOM    182  CB  GLU A  11      10.075  -2.719  16.263  1.00  0.99           C  
ATOM    183  HB2 GLU A  11      10.630  -1.782  16.294  1.00  0.99           H  
ATOM    184  HB3 GLU A  11      10.652  -3.463  16.810  1.00  0.99           H  
ATOM    185  O   GLU A  11       8.076  -4.561  14.254  1.00  0.99           O  
ATOM    186  CG  GLU A  11       8.722  -2.525  16.969  1.00  0.99           C  
ATOM    187  HG2 GLU A  11       8.068  -1.928  16.334  1.00  0.99           H  
ATOM    188  HG3 GLU A  11       8.254  -3.500  17.102  1.00  0.99           H  
ATOM    189  CD  GLU A  11       8.835  -1.825  18.339  1.00  0.99           C  
ATOM    190  OE1 GLU A  11       7.771  -1.709  18.988  1.00  0.99           O  
ATOM    191  OE2 GLU A  11       9.940  -1.344  18.721  1.00  0.99           O  
ATOM    192  N   TRP A  12       9.969  -5.575  14.922  1.00  0.98           N  
ATOM    193  H   TRP A  12      10.915  -5.454  15.253  1.00  0.98           H  
ATOM    194  CA  TRP A  12       9.433  -6.933  14.884  1.00  0.98           C  
ATOM    195  HA  TRP A  12       8.790  -7.031  14.010  1.00  0.98           H  
ATOM    196  C   TRP A  12       8.606  -7.252  16.129  1.00  0.98           C  
ATOM    197  CB  TRP A  12      10.582  -7.938  14.757  1.00  0.98           C  
ATOM    198  HB2 TRP A  12      10.163  -8.941  14.841  1.00  0.98           H  
ATOM    199  HB3 TRP A  12      11.275  -7.799  15.586  1.00  0.98           H  
ATOM    200  O   TRP A  12       9.042  -7.006  17.254  1.00  0.98           O  
ATOM    201  CG  TRP A  12      11.333  -7.881  13.468  1.00  0.98           C  
ATOM    202  CD1 TRP A  12      12.622  -7.506  13.304  1.00  0.98           C  
ATOM    203  HD1 TRP A  12      13.282  -7.192  14.099  1.00  0.98           H  
ATOM    204  CD2 TRP A  12      10.849  -8.248  12.141  1.00  0.98           C  
ATOM    205  CE2 TRP A  12      11.906  -8.053  11.205  1.00  0.98           C  
ATOM    206  CE3 TRP A  12       9.630  -8.755  11.645  1.00  0.98           C  
ATOM    207  HE3 TRP A  12       8.809  -8.930  12.326  1.00  0.98           H  
ATOM    208  NE1 TRP A  12      12.964  -7.611  11.969  1.00  0.98           N  
ATOM    209  HE1 TRP A  12      13.894  -7.455  11.607  1.00  0.98           H  
ATOM    210  CH2 TRP A  12      10.536  -8.845   9.378  1.00  0.98           C  
ATOM    211  HH2 TRP A  12      10.414  -9.100   8.336  1.00  0.98           H  
ATOM    212  CZ2 TRP A  12      11.762  -8.339   9.841  1.00  0.98           C  
ATOM    213  HZ2 TRP A  12      12.583  -8.217   9.150  1.00  0.98           H  
ATOM    214  CZ3 TRP A  12       9.478  -9.057  10.279  1.00  0.98           C  
ATOM    215  HZ3 TRP A  12       8.553  -9.474   9.909  1.00  0.98           H  
ATOM    216  N   LYS A  13       7.459  -7.906  15.937  1.00  0.98           N  
ATOM    217  H   LYS A  13       7.125  -8.003  14.988  1.00  0.98           H  
ATOM    218  CA  LYS A  13       6.626  -8.451  17.013  1.00  0.98           C  
ATOM    219  HA  LYS A  13       7.216  -8.499  17.928  1.00  0.98           H  
ATOM    220  C   LYS A  13       6.152  -9.861  16.671  1.00  0.98           C  
ATOM    221  CB  LYS A  13       5.450  -7.490  17.238  1.00  0.98           C  
ATOM    222  HB2 LYS A  13       5.845  -6.509  17.500  1.00  0.98           H  
ATOM    223  HB3 LYS A  13       4.880  -7.396  16.314  1.00  0.98           H  
ATOM    224  O   LYS A  13       5.709 -10.105  15.555  1.00  0.98           O  
ATOM    225  CG  LYS A  13       4.522  -7.979  18.357  1.00  0.98           C  
ATOM    226  HG2 LYS A  13       4.045  -8.911  18.054  1.00  0.98           H  
ATOM    227  HG3 LYS A  13       5.101  -8.144  19.265  1.00  0.98           H  
ATOM    228  CD  LYS A  13       3.432  -6.951  18.628  1.00  0.98           C  
ATOM    229  HD2 LYS A  13       3.915  -6.021  18.929  1.00  0.98           H  
ATOM    230  HD3 LYS A  13       2.860  -6.787  17.715  1.00  0.98           H  
ATOM    231  CE  LYS A  13       2.508  -7.427  19.752  1.00  0.98           C  
ATOM    232  HE2 LYS A  13       3.096  -7.494  20.668  1.00  0.98           H  
ATOM    233  HE3 LYS A  13       2.139  -8.424  19.514  1.00  0.98           H  
ATOM    234  NZ  LYS A  13       1.380  -6.485  19.936  1.00  0.98           N  
ATOM    235  HZ1 LYS A  13       0.734  -6.556  19.163  1.00  0.98           H  
ATOM    236  HZ2 LYS A  13       1.725  -5.537  19.892  1.00  0.98           H  
ATOM    237  HZ3 LYS A  13       0.895  -6.633  20.810  1.00  0.98           H  
ATOM    238  N   LYS A  14       6.165 -10.778  17.645  1.00  0.98           N  
ATOM    239  H   LYS A  14       6.540 -10.517  18.545  1.00  0.98           H  
ATOM    240  CA  LYS A  14       5.508 -12.088  17.496  1.00  0.98           C  
ATOM    241  HA  LYS A  14       5.802 -12.516  16.538  1.00  0.98           H  
ATOM    242  C   LYS A  14       3.994 -11.905  17.473  1.00  0.98           C  
ATOM    243  CB  LYS A  14       5.916 -13.070  18.608  1.00  0.98           C  
ATOM    244  HB2 LYS A  14       5.286 -13.956  18.538  1.00  0.98           H  
ATOM    245  HB3 LYS A  14       5.763 -12.612  19.585  1.00  0.98           H  
ATOM    246  O   LYS A  14       3.427 -11.369  18.426  1.00  0.98           O  
ATOM    247  CG  LYS A  14       7.377 -13.498  18.451  1.00  0.98           C  
ATOM    248  HG2 LYS A  14       8.010 -12.623  18.602  1.00  0.98           H  
ATOM    249  HG3 LYS A  14       7.507 -13.892  17.443  1.00  0.98           H  
ATOM    250  CD  LYS A  14       7.815 -14.580  19.438  1.00  0.98           C  
ATOM    251  HD2 LYS A  14       7.194 -15.465  19.300  1.00  0.98           H  
ATOM    252  HD3 LYS A  14       7.700 -14.209  20.457  1.00  0.98           H  
ATOM    253  CE  LYS A  14       9.286 -14.920  19.160  1.00  0.98           C  
ATOM    254  HE2 LYS A  14       9.880 -14.014  19.279  1.00  0.98           H  
ATOM    255  HE3 LYS A  14       9.375 -15.233  18.120  1.00  0.98           H  
ATOM    256  NZ  LYS A  14       9.787 -15.989  20.061  1.00  0.98           N  
ATOM    257  HZ1 LYS A  14      10.752 -16.201  19.854  1.00  0.98           H  
ATOM    258  HZ2 LYS A  14       9.722 -15.704  21.028  1.00  0.98           H  
ATOM    259  HZ3 LYS A  14       9.249 -16.836  19.937  1.00  0.98           H  
ATOM    260  N   VAL A  15       3.348 -12.363  16.407  1.00  0.98           N  
ATOM    261  H   VAL A  15       3.890 -12.768  15.657  1.00  0.98           H  
ATOM    262  CA  VAL A  15       1.888 -12.345  16.258  1.00  0.98           C  
ATOM    263  HA  VAL A  15       1.433 -12.087  17.214  1.00  0.98           H  
ATOM    264  C   VAL A  15       1.415 -13.745  15.888  1.00  0.98           C  
ATOM    265  CB  VAL A  15       1.433 -11.290  15.227  1.00  0.98           C  
ATOM    266  HB  VAL A  15       1.886 -11.507  14.260  1.00  0.98           H  
ATOM    267  O   VAL A  15       2.020 -14.405  15.044  1.00  0.98           O  
ATOM    268  CG1 VAL A  15      -0.094 -11.275  15.063  1.00  0.98           C  
ATOM    269 HG11 VAL A  15      -0.382 -10.488  14.366  1.00  0.98           H  
ATOM    270 HG12 VAL A  15      -0.580 -11.102  16.023  1.00  0.98           H  
ATOM    271 HG13 VAL A  15      -0.435 -12.222  14.645  1.00  0.98           H  
ATOM    272  CG2 VAL A  15       1.860  -9.881  15.670  1.00  0.98           C  
ATOM    273 HG21 VAL A  15       1.463  -9.137  14.980  1.00  0.98           H  
ATOM    274 HG22 VAL A  15       2.947  -9.802  15.659  1.00  0.98           H  
ATOM    275 HG23 VAL A  15       1.491  -9.676  16.675  1.00  0.98           H  
ATOM    276  N   THR A  16       0.335 -14.185  16.532  1.00  0.97           N  
ATOM    277  H   THR A  16      -0.093 -13.594  17.231  1.00  0.97           H  
ATOM    278  CA  THR A  16      -0.302 -15.481  16.285  1.00  0.97           C  
ATOM    279  HA  THR A  16       0.338 -16.068  15.626  1.00  0.97           H  
ATOM    280  C   THR A  16      -1.650 -15.275  15.608  1.00  0.97           C  
ATOM    281  CB  THR A  16      -0.483 -16.274  17.587  1.00  0.97           C  
ATOM    282  HB  THR A  16      -1.200 -15.750  18.219  1.00  0.97           H  
ATOM    283  O   THR A  16      -2.473 -14.528  16.136  1.00  0.97           O  
ATOM    284  CG2 THR A  16      -0.992 -17.694  17.343  1.00  0.97           C  
ATOM    285 HG21 THR A  16      -0.366 -18.197  16.606  1.00  0.97           H  
ATOM    286 HG22 THR A  16      -2.019 -17.664  16.979  1.00  0.97           H  
ATOM    287 HG23 THR A  16      -0.973 -18.253  18.278  1.00  0.97           H  
ATOM    288  OG1 THR A  16       0.737 -16.358  18.291  1.00  0.97           O  
ATOM    289  HG1 THR A  16       1.261 -17.072  17.921  1.00  0.97           H  
ATOM    290  N   ARG A  17      -1.881 -15.935  14.470  1.00  0.97           N  
ATOM    291  H   ARG A  17      -1.135 -16.511  14.105  1.00  0.97           H  
ATOM    292  CA  ARG A  17      -3.165 -16.024  13.747  1.00  0.97           C  
ATOM    293  HA  ARG A  17      -4.001 -15.921  14.439  1.00  0.97           H  
ATOM    294  C   ARG A  17      -3.263 -17.389  13.085  1.00  0.97           C  
ATOM    295  CB  ARG A  17      -3.245 -14.976  12.626  1.00  0.97           C  
ATOM    296  HB2 ARG A  17      -4.165 -15.124  12.060  1.00  0.97           H  
ATOM    297  HB3 ARG A  17      -2.414 -15.159  11.944  1.00  0.97           H  
ATOM    298  O   ARG A  17      -2.232 -17.953  12.741  1.00  0.97           O  
ATOM    299  CG  ARG A  17      -3.191 -13.520  13.079  1.00  0.97           C  
ATOM    300  HG2 ARG A  17      -3.231 -12.880  12.197  1.00  0.97           H  
ATOM    301  HG3 ARG A  17      -2.256 -13.323  13.604  1.00  0.97           H  
ATOM    302  CD  ARG A  17      -4.382 -13.208  13.981  1.00  0.97           C  
ATOM    303  HD2 ARG A  17      -5.299 -13.448  13.442  1.00  0.97           H  
ATOM    304  HD3 ARG A  17      -4.380 -13.842  14.868  1.00  0.97           H  
ATOM    305  NE  ARG A  17      -4.380 -11.794  14.356  1.00  0.97           N  
ATOM    306  HE  ARG A  17      -4.710 -11.139  13.662  1.00  0.97           H  
ATOM    307  NH1 ARG A  17      -3.606 -12.011  16.508  1.00  0.97           N  
ATOM    308 HH11 ARG A  17      -3.529 -13.008  16.361  1.00  0.97           H  
ATOM    309 HH12 ARG A  17      -3.661 -11.672  17.458  1.00  0.97           H  
ATOM    310  NH2 ARG A  17      -4.125  -9.997  15.678  1.00  0.97           N  
ATOM    311 HH21 ARG A  17      -4.499  -9.458  14.910  1.00  0.97           H  
ATOM    312 HH22 ARG A  17      -3.915  -9.565  16.566  1.00  0.97           H  
ATOM    313  CZ  ARG A  17      -4.033 -11.285  15.516  1.00  0.97           C  
ATOM    314  N   LEU A  18      -4.470 -17.915  12.884  1.00  0.98           N  
ATOM    315  H   LEU A  18      -5.289 -17.386  13.151  1.00  0.98           H  
ATOM    316  CA  LEU A  18      -4.679 -19.186  12.175  1.00  0.98           C  
ATOM    317  HA  LEU A  18      -5.728 -19.456  12.298  1.00  0.98           H  
ATOM    318  C   LEU A  18      -3.866 -20.369  12.748  1.00  0.98           C  
ATOM    319  CB  LEU A  18      -4.425 -19.002  10.661  1.00  0.98           C  
ATOM    320  HB2 LEU A  18      -3.354 -18.876  10.505  1.00  0.98           H  
ATOM    321  HB3 LEU A  18      -4.718 -19.921  10.152  1.00  0.98           H  
ATOM    322  O   LEU A  18      -3.437 -21.234  12.000  1.00  0.98           O  
ATOM    323  CG  LEU A  18      -5.143 -17.829   9.979  1.00  0.98           C  
ATOM    324  HG  LEU A  18      -4.823 -16.885  10.419  1.00  0.98           H  
ATOM    325  CD1 LEU A  18      -4.788 -17.822   8.496  1.00  0.98           C  
ATOM    326 HD11 LEU A  18      -3.706 -17.864   8.375  1.00  0.98           H  
ATOM    327 HD12 LEU A  18      -5.231 -18.681   7.991  1.00  0.98           H  
ATOM    328 HD13 LEU A  18      -5.157 -16.908   8.029  1.00  0.98           H  
ATOM    329  CD2 LEU A  18      -6.652 -17.963  10.099  1.00  0.98           C  
ATOM    330 HD21 LEU A  18      -6.963 -17.899  11.142  1.00  0.98           H  
ATOM    331 HD22 LEU A  18      -7.139 -17.169   9.532  1.00  0.98           H  
ATOM    332 HD23 LEU A  18      -6.942 -18.933   9.697  1.00  0.98           H  
ATOM    333  N   CYS A  19      -3.599 -20.401  14.061  1.00  0.97           N  
ATOM    334  H   CYS A  19      -4.004 -19.672  14.631  1.00  0.97           H  
ATOM    335  CA  CYS A  19      -2.669 -21.350  14.705  1.00  0.97           C  
ATOM    336  HA  CYS A  19      -2.686 -21.119  15.771  1.00  0.97           H  
ATOM    337  C   CYS A  19      -1.176 -21.214  14.320  1.00  0.97           C  
ATOM    338  CB  CYS A  19      -3.169 -22.804  14.575  1.00  0.97           C  
ATOM    339  HB2 CYS A  19      -3.562 -23.001  13.577  1.00  0.97           H  
ATOM    340  HB3 CYS A  19      -2.311 -23.466  14.691  1.00  0.97           H  
ATOM    341  O   CYS A  19      -0.350 -21.991  14.796  1.00  0.97           O  
ATOM    342  SG  CYS A  19      -4.375 -23.340  15.807  1.00  0.97           S  
ATOM    343  N   HIS A  20      -0.789 -20.197  13.550  1.00  0.97           N  
ATOM    344  H   HIS A  20      -1.493 -19.588  13.159  1.00  0.97           H  
ATOM    345  CA  HIS A  20       0.595 -19.915  13.175  1.00  0.97           C  
ATOM    346  HA  HIS A  20       1.221 -20.765  13.446  1.00  0.97           H  
ATOM    347  C   HIS A  20       1.128 -18.687  13.913  1.00  0.97           C  
ATOM    348  CB  HIS A  20       0.693 -19.758  11.655  1.00  0.97           C  
ATOM    349  HB2 HIS A  20       1.696 -19.425  11.390  1.00  0.97           H  
ATOM    350  HB3 HIS A  20      -0.015 -19.000  11.318  1.00  0.97           H  
ATOM    351  O   HIS A  20       0.479 -17.645  13.976  1.00  0.97           O  
ATOM    352  CG  HIS A  20       0.418 -21.056  10.945  1.00  0.97           C  
ATOM    353  CD2 HIS A  20      -0.787 -21.484  10.460  1.00  0.97           C  
ATOM    354  HD2 HIS A  20      -1.704 -20.913  10.453  1.00  0.97           H  
ATOM    355  ND1 HIS A  20       1.331 -22.053  10.691  1.00  0.97           N  
ATOM    356  HD1 HIS A  20       2.322 -22.026  10.885  1.00  0.97           H  
ATOM    357  CE1 HIS A  20       0.686 -23.061  10.081  1.00  0.97           C  
ATOM    358  HE1 HIS A  20       1.140 -23.983   9.748  1.00  0.97           H  
ATOM    359  NE2 HIS A  20      -0.608 -22.762   9.925  1.00  0.97           N  
ATOM    360  N   THR A  21       2.332 -18.802  14.477  1.00  0.97           N  
ATOM    361  H   THR A  21       2.850 -19.654  14.320  1.00  0.97           H  
ATOM    362  CA  THR A  21       3.041 -17.679  15.106  1.00  0.97           C  
ATOM    363  HA  THR A  21       2.383 -16.812  15.165  1.00  0.97           H  
ATOM    364  C   THR A  21       4.238 -17.305  14.254  1.00  0.97           C  
ATOM    365  CB  THR A  21       3.489 -18.013  16.533  1.00  0.97           C  
ATOM    366  HB  THR A  21       4.172 -18.862  16.518  1.00  0.97           H  
ATOM    367  O   THR A  21       5.101 -18.148  14.020  1.00  0.97           O  
ATOM    368  CG2 THR A  21       4.163 -16.829  17.230  1.00  0.97           C  
ATOM    369 HG21 THR A  21       5.109 -16.595  16.741  1.00  0.97           H  
ATOM    370 HG22 THR A  21       4.358 -17.088  18.270  1.00  0.97           H  
ATOM    371 HG23 THR A  21       3.508 -15.959  17.194  1.00  0.97           H  
ATOM    372  OG1 THR A  21       2.355 -18.350  17.297  1.00  0.97           O  
ATOM    373  HG1 THR A  21       2.001 -19.161  16.925  1.00  0.97           H  
ATOM    374  N   LYS A  22       4.320 -16.040  13.838  1.00  0.98           N  
ATOM    375  H   LYS A  22       3.574 -15.404  14.079  1.00  0.98           H  
ATOM    376  CA  LYS A  22       5.455 -15.517  13.069  1.00  0.98           C  
ATOM    377  HA  LYS A  22       6.293 -16.205  13.183  1.00  0.98           H  
ATOM    378  C   LYS A  22       5.931 -14.170  13.605  1.00  0.98           C  
ATOM    379  CB  LYS A  22       5.115 -15.493  11.566  1.00  0.98           C  
ATOM    380  HB2 LYS A  22       6.033 -15.286  11.015  1.00  0.98           H  
ATOM    381  HB3 LYS A  22       4.773 -16.483  11.265  1.00  0.98           H  
ATOM    382  O   LYS A  22       5.206 -13.485  14.331  1.00  0.98           O  
ATOM    383  CG  LYS A  22       4.058 -14.453  11.158  1.00  0.98           C  
ATOM    384  HG2 LYS A  22       3.115 -14.658  11.665  1.00  0.98           H  
ATOM    385  HG3 LYS A  22       4.405 -13.459  11.439  1.00  0.98           H  
ATOM    386  CD  LYS A  22       3.845 -14.500   9.639  1.00  0.98           C  
ATOM    387  HD2 LYS A  22       3.298 -15.405   9.374  1.00  0.98           H  
ATOM    388  HD3 LYS A  22       4.815 -14.525   9.143  1.00  0.98           H  
ATOM    389  CE  LYS A  22       3.081 -13.271   9.145  1.00  0.98           C  
ATOM    390  HE2 LYS A  22       3.603 -12.380   9.493  1.00  0.98           H  
ATOM    391  HE3 LYS A  22       2.074 -13.279   9.560  1.00  0.98           H  
ATOM    392  NZ  LYS A  22       3.016 -13.262   7.667  1.00  0.98           N  
ATOM    393  HZ1 LYS A  22       3.885 -13.533   7.231  1.00  0.98           H  
ATOM    394  HZ2 LYS A  22       2.690 -12.385   7.286  1.00  0.98           H  
ATOM    395  HZ3 LYS A  22       2.386 -13.989   7.359  1.00  0.98           H  
ATOM    396  N   GLN A  23       7.162 -13.801  13.257  1.00  0.97           N  
ATOM    397  H   GLN A  23       7.660 -14.388  12.603  1.00  0.97           H  
ATOM    398  CA  GLN A  23       7.629 -12.424  13.404  1.00  0.97           C  
ATOM    399  HA  GLN A  23       7.386 -12.055  14.400  1.00  0.97           H  
ATOM    400  C   GLN A  23       6.888 -11.571  12.373  1.00  0.97           C  
ATOM    401  CB  GLN A  23       9.150 -12.341  13.189  1.00  0.97           C  
ATOM    402  HB2 GLN A  23       9.395 -12.804  12.232  1.00  0.97           H  
ATOM    403  HB3 GLN A  23       9.449 -11.295  13.135  1.00  0.97           H  
ATOM    404  O   GLN A  23       6.910 -11.871  11.185  1.00  0.97           O  
ATOM    405  CG  GLN A  23       9.966 -13.029  14.293  1.00  0.97           C  
ATOM    406  HG2 GLN A  23      10.992 -13.141  13.942  1.00  0.97           H  
ATOM    407  HG3 GLN A  23       9.573 -14.026  14.491  1.00  0.97           H  
ATOM    408  CD  GLN A  23       9.977 -12.224  15.586  1.00  0.97           C  
ATOM    409  NE2 GLN A  23      10.997 -11.439  15.843  1.00  0.97           N  
ATOM    410 HE21 GLN A  23      10.941 -10.869  16.675  1.00  0.97           H  
ATOM    411 HE22 GLN A  23      11.734 -11.332  15.161  1.00  0.97           H  
ATOM    412  OE1 GLN A  23       9.068 -12.277  16.391  1.00  0.97           O  
ATOM    413  N   LEU A  24       6.205 -10.532  12.835  1.00  0.98           N  
ATOM    414  H   LEU A  24       6.167 -10.377  13.832  1.00  0.98           H  
ATOM    415  CA  LEU A  24       5.474  -9.593  12.000  1.00  0.98           C  
ATOM    416  HA  LEU A  24       5.545  -9.904  10.957  1.00  0.98           H  
ATOM    417  C   LEU A  24       6.114  -8.217  12.138  1.00  0.98           C  
ATOM    418  CB  LEU A  24       3.999  -9.592  12.430  1.00  0.98           C  
ATOM    419  HB2 LEU A  24       3.925  -9.076  13.388  1.00  0.98           H  
ATOM    420  HB3 LEU A  24       3.662 -10.618  12.577  1.00  0.98           H  
ATOM    421  O   LEU A  24       6.413  -7.781  13.255  1.00  0.98           O  
ATOM    422  CG  LEU A  24       3.074  -8.907  11.411  1.00  0.98           C  
ATOM    423  HG  LEU A  24       3.505  -7.955  11.099  1.00  0.98           H  
ATOM    424  CD1 LEU A  24       2.849  -9.797  10.187  1.00  0.98           C  
ATOM    425 HD11 LEU A  24       2.478 -10.772  10.502  1.00  0.98           H  
ATOM    426 HD12 LEU A  24       3.777  -9.912   9.626  1.00  0.98           H  
ATOM    427 HD13 LEU A  24       2.107  -9.345   9.529  1.00  0.98           H  
ATOM    428  CD2 LEU A  24       1.722  -8.634  12.060  1.00  0.98           C  
ATOM    429 HD21 LEU A  24       1.295  -9.558  12.450  1.00  0.98           H  
ATOM    430 HD22 LEU A  24       1.848  -7.915  12.870  1.00  0.98           H  
ATOM    431 HD23 LEU A  24       1.042  -8.208  11.322  1.00  0.98           H  
ATOM    432  N   LEU A  25       6.325  -7.533  11.016  1.00  0.98           N  
ATOM    433  H   LEU A  25       6.076  -7.938  10.125  1.00  0.98           H  
ATOM    434  CA  LEU A  25       6.784  -6.154  11.040  1.00  0.98           C  
ATOM    435  HA  LEU A  25       7.573  -6.085  11.789  1.00  0.98           H  
ATOM    436  C   LEU A  25       5.630  -5.243  11.458  1.00  0.98           C  
ATOM    437  CB  LEU A  25       7.361  -5.779   9.667  1.00  0.98           C  
ATOM    438  HB2 LEU A  25       6.558  -5.766   8.930  1.00  0.98           H  
ATOM    439  HB3 LEU A  25       8.083  -6.538   9.365  1.00  0.98           H  
ATOM    440  O   LEU A  25       4.536  -5.326  10.902  1.00  0.98           O  
ATOM    441  CG  LEU A  25       8.058  -4.411   9.676  1.00  0.98           C  
ATOM    442  HG  LEU A  25       7.346  -3.634   9.955  1.00  0.98           H  
ATOM    443  CD1 LEU A  25       9.198  -4.395  10.694  1.00  0.98           C  
ATOM    444 HD11 LEU A  25       9.763  -5.325  10.628  1.00  0.98           H  
ATOM    445 HD12 LEU A  25       9.857  -3.551  10.491  1.00  0.98           H  
ATOM    446 HD13 LEU A  25       8.801  -4.274  11.701  1.00  0.98           H  
ATOM    447  CD2 LEU A  25       8.597  -4.094   8.282  1.00  0.98           C  
ATOM    448 HD21 LEU A  25       9.054  -3.105   8.270  1.00  0.98           H  
ATOM    449 HD22 LEU A  25       9.336  -4.838   7.986  1.00  0.98           H  
ATOM    450 HD23 LEU A  25       7.777  -4.107   7.563  1.00  0.98           H  
ATOM    451  N   THR A  26       5.857  -4.383  12.443  1.00  0.99           N  
ATOM    452  H   THR A  26       6.780  -4.347  12.852  1.00  0.99           H  
ATOM    453  CA  THR A  26       4.817  -3.536  13.037  1.00  0.99           C  
ATOM    454  HA  THR A  26       3.969  -3.462  12.357  1.00  0.99           H  
ATOM    455  C   THR A  26       5.324  -2.124  13.282  1.00  0.99           C  
ATOM    456  CB  THR A  26       4.306  -4.126  14.360  1.00  0.99           C  
ATOM    457  HB  THR A  26       3.551  -3.453  14.767  1.00  0.99           H  
ATOM    458  O   THR A  26       6.530  -1.879  13.310  1.00  0.99           O  
ATOM    459  CG2 THR A  26       3.664  -5.503  14.198  1.00  0.99           C  
ATOM    460 HG21 THR A  26       4.419  -6.249  13.951  1.00  0.99           H  
ATOM    461 HG22 THR A  26       3.169  -5.783  15.128  1.00  0.99           H  
ATOM    462 HG23 THR A  26       2.925  -5.464  13.398  1.00  0.99           H  
ATOM    463  OG1 THR A  26       5.337  -4.230  15.316  1.00  0.99           O  
ATOM    464  HG1 THR A  26       6.156  -4.437  14.859  1.00  0.99           H  
ATOM    465  N   VAL A  27       4.394  -1.197  13.513  1.00  0.99           N  
ATOM    466  H   VAL A  27       3.424  -1.476  13.486  1.00  0.99           H  
ATOM    467  CA  VAL A  27       4.704   0.130  14.056  1.00  0.99           C  
ATOM    468  HA  VAL A  27       5.780   0.298  14.010  1.00  0.99           H  
ATOM    469  C   VAL A  27       4.281   0.161  15.517  1.00  0.99           C  
ATOM    470  CB  VAL A  27       4.039   1.244  13.238  1.00  0.99           C  
ATOM    471  HB  VAL A  27       2.980   1.016  13.119  1.00  0.99           H  
ATOM    472  O   VAL A  27       3.118  -0.091  15.830  1.00  0.99           O  
ATOM    473  CG1 VAL A  27       4.181   2.618  13.899  1.00  0.99           C  
ATOM    474 HG11 VAL A  27       3.684   2.633  14.869  1.00  0.99           H  
ATOM    475 HG12 VAL A  27       5.235   2.865  14.028  1.00  0.99           H  
ATOM    476 HG13 VAL A  27       3.700   3.365  13.268  1.00  0.99           H  
ATOM    477  CG2 VAL A  27       4.697   1.328  11.860  1.00  0.99           C  
ATOM    478 HG21 VAL A  27       4.166   2.042  11.230  1.00  0.99           H  
ATOM    479 HG22 VAL A  27       4.679   0.344  11.390  1.00  0.99           H  
ATOM    480 HG23 VAL A  27       5.736   1.643  11.959  1.00  0.99           H  
ATOM    481  N   ASN A  28       5.218   0.484  16.410  1.00  0.99           N  
ATOM    482  H   ASN A  28       6.159   0.616  16.069  1.00  0.99           H  
ATOM    483  CA  ASN A  28       5.010   0.533  17.863  1.00  0.99           C  
ATOM    484  HA  ASN A  28       5.990   0.636  18.328  1.00  0.99           H  
ATOM    485  C   ASN A  28       4.429  -0.774  18.437  1.00  0.99           C  
ATOM    486  CB  ASN A  28       4.166   1.776  18.224  1.00  0.99           C  
ATOM    487  HB2 ASN A  28       3.196   1.712  17.733  1.00  0.99           H  
ATOM    488  HB3 ASN A  28       3.996   1.789  19.301  1.00  0.99           H  
ATOM    489  O   ASN A  28       3.590  -0.739  19.341  1.00  0.99           O  
ATOM    490  CG  ASN A  28       4.822   3.092  17.868  1.00  0.99           C  
ATOM    491  ND2 ASN A  28       4.058   4.155  17.791  1.00  0.99           N  
ATOM    492 HD21 ASN A  28       3.061   4.084  17.937  1.00  0.99           H  
ATOM    493 HD22 ASN A  28       4.525   5.033  17.619  1.00  0.99           H  
ATOM    494  OD1 ASN A  28       6.023   3.202  17.690  1.00  0.99           O  
ATOM    495  N   GLY A  29       4.797  -1.923  17.863  1.00  0.98           N  
ATOM    496  H   GLY A  29       5.561  -1.907  17.203  1.00  0.98           H  
ATOM    497  CA  GLY A  29       4.268  -3.220  18.272  1.00  0.98           C  
ATOM    498  HA2 GLY A  29       4.451  -3.349  19.339  1.00  0.98           H  
ATOM    499  HA3 GLY A  29       4.807  -4.002  17.737  1.00  0.98           H  
ATOM    500  C   GLY A  29       2.767  -3.404  18.011  1.00  0.98           C  
ATOM    501  O   GLY A  29       2.148  -4.251  18.659  1.00  0.98           O  
ATOM    502  N   GLN A  30       2.145  -2.624  17.123  1.00  0.99           N  
ATOM    503  H   GLN A  30       2.681  -1.919  16.637  1.00  0.99           H  
ATOM    504  CA  GLN A  30       0.710  -2.702  16.819  1.00  0.99           C  
ATOM    505  HA  GLN A  30       0.229  -3.383  17.521  1.00  0.99           H  
ATOM    506  C   GLN A  30       0.465  -3.265  15.412  1.00  0.99           C  
ATOM    507  CB  GLN A  30       0.046  -1.330  17.018  1.00  0.99           C  
ATOM    508  HB2 GLN A  30       0.521  -0.599  16.363  1.00  0.99           H  
ATOM    509  HB3 GLN A  30      -1.008  -1.406  16.754  1.00  0.99           H  
ATOM    510  O   GLN A  30       1.193  -2.947  14.472  1.00  0.99           O  
ATOM    511  CG  GLN A  30       0.125  -0.837  18.467  1.00  0.99           C  
ATOM    512  HG2 GLN A  30       1.168  -0.810  18.782  1.00  0.99           H  
ATOM    513  HG3 GLN A  30      -0.410  -1.526  19.121  1.00  0.99           H  
ATOM    514  CD  GLN A  30      -0.468   0.556  18.643  1.00  0.99           C  
ATOM    515  NE2 GLN A  30       0.188   1.416  19.389  1.00  0.99           N  
ATOM    516 HE21 GLN A  30       1.059   1.139  19.819  1.00  0.99           H  
ATOM    517 HE22 GLN A  30      -0.268   2.304  19.543  1.00  0.99           H  
ATOM    518  OE1 GLN A  30      -1.526   0.902  18.147  1.00  0.99           O  
ATOM    519  N   TYR A  31      -0.562  -4.109  15.283  1.00  0.98           N  
ATOM    520  H   TYR A  31      -1.164  -4.249  16.082  1.00  0.98           H  
ATOM    521  CA  TYR A  31      -1.068  -4.625  14.009  1.00  0.98           C  
ATOM    522  HA  TYR A  31      -0.743  -3.971  13.200  1.00  0.98           H  
ATOM    523  C   TYR A  31      -2.607  -4.683  14.054  1.00  0.98           C  
ATOM    524  CB  TYR A  31      -0.479  -6.010  13.720  1.00  0.98           C  
ATOM    525  HB2 TYR A  31      -0.641  -6.655  14.585  1.00  0.98           H  
ATOM    526  HB3 TYR A  31       0.596  -5.908  13.578  1.00  0.98           H  
ATOM    527  O   TYR A  31      -3.139  -5.508  14.806  1.00  0.98           O  
ATOM    528  CG  TYR A  31      -1.065  -6.672  12.484  1.00  0.98           C  
ATOM    529  CD1 TYR A  31      -1.741  -7.904  12.594  1.00  0.98           C  
ATOM    530  HD1 TYR A  31      -1.853  -8.376  13.559  1.00  0.98           H  
ATOM    531  CD2 TYR A  31      -0.941  -6.052  11.223  1.00  0.98           C  
ATOM    532  HD2 TYR A  31      -0.420  -5.111  11.121  1.00  0.98           H  
ATOM    533  CE1 TYR A  31      -2.272  -8.525  11.447  1.00  0.98           C  
ATOM    534  HE1 TYR A  31      -2.785  -9.473  11.514  1.00  0.98           H  
ATOM    535  CE2 TYR A  31      -1.488  -6.667  10.080  1.00  0.98           C  
ATOM    536  HE2 TYR A  31      -1.415  -6.194   9.111  1.00  0.98           H  
ATOM    537  OH  TYR A  31      -2.649  -8.529   9.089  1.00  0.98           O  
ATOM    538  HH  TYR A  31      -2.473  -8.065   8.267  1.00  0.98           H  
ATOM    539  CZ  TYR A  31      -2.142  -7.910  10.185  1.00  0.98           C  
ATOM    540  N   PRO A  32      -3.321  -3.832  13.289  1.00  0.98           N  
ATOM    541  CA  PRO A  32      -2.819  -2.693  12.510  1.00  0.98           C  
ATOM    542  HA  PRO A  32      -2.184  -3.060  11.704  1.00  0.98           H  
ATOM    543  C   PRO A  32      -2.042  -1.685  13.365  1.00  0.98           C  
ATOM    544  CB  PRO A  32      -4.055  -2.026  11.900  1.00  0.98           C  
ATOM    545  HB2 PRO A  32      -4.392  -1.209  12.538  1.00  0.98           H  
ATOM    546  HB3 PRO A  32      -3.852  -1.660  10.894  1.00  0.98           H  
ATOM    547  O   PRO A  32      -2.152  -1.684  14.589  1.00  0.98           O  
ATOM    548  CG  PRO A  32      -5.111  -3.128  11.907  1.00  0.98           C  
ATOM    549  HG2 PRO A  32      -4.993  -3.763  11.029  1.00  0.98           H  
ATOM    550  HG3 PRO A  32      -6.118  -2.714  11.958  1.00  0.98           H  
ATOM    551  CD  PRO A  32      -4.758  -3.921  13.160  1.00  0.98           C  
ATOM    552  HD2 PRO A  32      -5.046  -4.965  13.043  1.00  0.98           H  
ATOM    553  HD3 PRO A  32      -5.236  -3.482  14.036  1.00  0.98           H  
ATOM    554  N   GLY A  33      -1.244  -0.838  12.724  1.00  0.99           N  
ATOM    555  H   GLY A  33      -1.246  -0.844  11.714  1.00  0.99           H  
ATOM    556  CA  GLY A  33      -0.482   0.216  13.381  1.00  0.99           C  
ATOM    557  HA2 GLY A  33       0.180   0.671  12.644  1.00  0.99           H  
ATOM    558  HA3 GLY A  33       0.135  -0.229  14.161  1.00  0.99           H  
ATOM    559  C   GLY A  33      -1.356   1.318  14.004  1.00  0.99           C  
ATOM    560  O   GLY A  33      -2.577   1.347  13.821  1.00  0.99           O  
ATOM    561  N   PRO A  34      -0.736   2.264  14.734  1.00  0.98           N  
ATOM    562  CA  PRO A  34      -1.452   3.325  15.435  1.00  0.98           C  
ATOM    563  HA  PRO A  34      -2.128   2.876  16.162  1.00  0.98           H  
ATOM    564  C   PRO A  34      -2.265   4.220  14.488  1.00  0.98           C  
ATOM    565  CB  PRO A  34      -0.372   4.121  16.177  1.00  0.98           C  
ATOM    566  HB2 PRO A  34      -0.617   5.181  16.256  1.00  0.98           H  
ATOM    567  HB3 PRO A  34      -0.220   3.690  17.166  1.00  0.98           H  
ATOM    568  O   PRO A  34      -1.857   4.523  13.366  1.00  0.98           O  
ATOM    569  CG  PRO A  34       0.874   3.891  15.323  1.00  0.98           C  
ATOM    570  HG2 PRO A  34       0.847   4.546  14.452  1.00  0.98           H  
ATOM    571  HG3 PRO A  34       1.794   4.034  15.890  1.00  0.98           H  
ATOM    572  CD  PRO A  34       0.701   2.445  14.869  1.00  0.98           C  
ATOM    573  HD2 PRO A  34       1.086   1.766  15.629  1.00  0.98           H  
ATOM    574  HD3 PRO A  34       1.219   2.291  13.922  1.00  0.98           H  
ATOM    575  N   THR A  35      -3.404   4.711  14.974  1.00  0.98           N  
ATOM    576  H   THR A  35      -3.667   4.470  15.919  1.00  0.98           H  
ATOM    577  CA  THR A  35      -4.185   5.732  14.263  1.00  0.98           C  
ATOM    578  HA  THR A  35      -4.239   5.464  13.208  1.00  0.98           H  
ATOM    579  C   THR A  35      -3.501   7.094  14.382  1.00  0.98           C  
ATOM    580  CB  THR A  35      -5.619   5.797  14.800  1.00  0.98           C  
ATOM    581  HB  THR A  35      -5.595   5.977  15.875  1.00  0.98           H  
ATOM    582  O   THR A  35      -3.229   7.560  15.489  1.00  0.98           O  
ATOM    583  CG2 THR A  35      -6.471   6.876  14.132  1.00  0.98           C  
ATOM    584 HG21 THR A  35      -7.499   6.784  14.482  1.00  0.98           H  
ATOM    585 HG22 THR A  35      -6.099   7.866  14.396  1.00  0.98           H  
ATOM    586 HG23 THR A  35      -6.444   6.761  13.049  1.00  0.98           H  
ATOM    587  OG1 THR A  35      -6.258   4.566  14.554  1.00  0.98           O  
ATOM    588  HG1 THR A  35      -5.636   3.859  14.738  1.00  0.98           H  
ATOM    589  N   VAL A  36      -3.266   7.757  13.250  1.00  0.99           N  
ATOM    590  H   VAL A  36      -3.533   7.320  12.379  1.00  0.99           H  
ATOM    591  CA  VAL A  36      -2.864   9.168  13.206  1.00  0.99           C  
ATOM    592  HA  VAL A  36      -2.320   9.421  14.116  1.00  0.99           H  
ATOM    593  C   VAL A  36      -4.131  10.004  13.142  1.00  0.99           C  
ATOM    594  CB  VAL A  36      -1.942   9.466  12.012  1.00  0.99           C  
ATOM    595  HB  VAL A  36      -2.449   9.211  11.082  1.00  0.99           H  
ATOM    596  O   VAL A  36      -4.884   9.904  12.181  1.00  0.99           O  
ATOM    597  CG1 VAL A  36      -1.554  10.948  11.984  1.00  0.99           C  
ATOM    598 HG11 VAL A  36      -0.815  11.118  11.201  1.00  0.99           H  
ATOM    599 HG12 VAL A  36      -1.120  11.241  12.941  1.00  0.99           H  
ATOM    600 HG13 VAL A  36      -2.426  11.562  11.762  1.00  0.99           H  
ATOM    601  CG2 VAL A  36      -0.656   8.642  12.106  1.00  0.99           C  
ATOM    602 HG21 VAL A  36      -0.901   7.581  12.067  1.00  0.99           H  
ATOM    603 HG22 VAL A  36      -0.010   8.871  11.259  1.00  0.99           H  
ATOM    604 HG23 VAL A  36      -0.129   8.864  13.034  1.00  0.99           H  
ATOM    605  N   ALA A  37      -4.387  10.805  14.172  1.00  0.98           N  
ATOM    606  H   ALA A  37      -3.726  10.839  14.934  1.00  0.98           H  
ATOM    607  CA  ALA A  37      -5.616  11.579  14.301  1.00  0.98           C  
ATOM    608  HA  ALA A  37      -6.239  11.438  13.417  1.00  0.98           H  
ATOM    609  C   ALA A  37      -5.294  13.075  14.422  1.00  0.98           C  
ATOM    610  CB  ALA A  37      -6.390  11.019  15.495  1.00  0.98           C  
ATOM    611  HB1 ALA A  37      -6.552   9.949  15.365  1.00  0.98           H  
ATOM    612  HB2 ALA A  37      -7.363  11.507  15.551  1.00  0.98           H  
ATOM    613  HB3 ALA A  37      -5.838  11.192  16.419  1.00  0.98           H  
ATOM    614  O   ALA A  37      -4.654  13.503  15.385  1.00  0.98           O  
ATOM    615  N   VAL A  38      -5.711  13.865  13.435  1.00  0.97           N  
ATOM    616  H   VAL A  38      -6.254  13.447  12.693  1.00  0.97           H  
ATOM    617  CA  VAL A  38      -5.365  15.291  13.285  1.00  0.97           C  
ATOM    618  HA  VAL A  38      -5.046  15.690  14.248  1.00  0.97           H  
ATOM    619  C   VAL A  38      -6.587  16.101  12.853  1.00  0.97           C  
ATOM    620  CB  VAL A  38      -4.193  15.476  12.296  1.00  0.97           C  
ATOM    621  HB  VAL A  38      -3.948  16.536  12.244  1.00  0.97           H  
ATOM    622  O   VAL A  38      -7.642  15.534  12.588  1.00  0.97           O  
ATOM    623  CG1 VAL A  38      -2.937  14.739  12.782  1.00  0.97           C  
ATOM    624 HG11 VAL A  38      -3.103  13.661  12.787  1.00  0.97           H  
ATOM    625 HG12 VAL A  38      -2.103  14.946  12.111  1.00  0.97           H  
ATOM    626 HG13 VAL A  38      -2.678  15.065  13.790  1.00  0.97           H  
ATOM    627  CG2 VAL A  38      -4.521  14.992  10.879  1.00  0.97           C  
ATOM    628 HG21 VAL A  38      -5.361  15.553  10.471  1.00  0.97           H  
ATOM    629 HG22 VAL A  38      -4.766  13.930  10.884  1.00  0.97           H  
ATOM    630 HG23 VAL A  38      -3.655  15.146  10.236  1.00  0.97           H  
ATOM    631  N   HIS A  39      -6.475  17.427  12.801  1.00  0.96           N  
ATOM    632  H   HIS A  39      -5.602  17.864  13.062  1.00  0.96           H  
ATOM    633  CA  HIS A  39      -7.516  18.304  12.260  1.00  0.96           C  
ATOM    634  HA  HIS A  39      -8.399  17.721  11.998  1.00  0.96           H  
ATOM    635  C   HIS A  39      -7.042  18.990  10.978  1.00  0.96           C  
ATOM    636  CB  HIS A  39      -7.944  19.335  13.313  1.00  0.96           C  
ATOM    637  HB2 HIS A  39      -8.650  20.031  12.859  1.00  0.96           H  
ATOM    638  HB3 HIS A  39      -7.072  19.906  13.633  1.00  0.96           H  
ATOM    639  O   HIS A  39      -5.845  19.192  10.768  1.00  0.96           O  
ATOM    640  CG  HIS A  39      -8.598  18.716  14.521  1.00  0.96           C  
ATOM    641  CD2 HIS A  39      -9.919  18.786  14.870  1.00  0.96           C  
ATOM    642  HD2 HIS A  39     -10.693  19.310  14.329  1.00  0.96           H  
ATOM    643  ND1 HIS A  39      -7.973  17.915  15.448  1.00  0.96           N  
ATOM    644  HD1 HIS A  39      -7.030  17.567  15.349  1.00  0.96           H  
ATOM    645  CE1 HIS A  39      -8.898  17.501  16.329  1.00  0.96           C  
ATOM    646  HE1 HIS A  39      -8.726  16.803  17.135  1.00  0.96           H  
ATOM    647  NE2 HIS A  39     -10.095  18.024  16.031  1.00  0.96           N  
ATOM    648  N   GLU A  40      -7.989  19.397  10.135  1.00  0.93           N  
ATOM    649  H   GLU A  40      -8.951  19.159  10.325  1.00  0.93           H  
ATOM    650  CA  GLU A  40      -7.696  20.274   8.999  1.00  0.93           C  
ATOM    651  HA  GLU A  40      -7.037  19.745   8.311  1.00  0.93           H  
ATOM    652  C   GLU A  40      -6.989  21.560   9.476  1.00  0.93           C  
ATOM    653  CB  GLU A  40      -9.006  20.582   8.264  1.00  0.93           C  
ATOM    654  HB2 GLU A  40      -9.670  21.112   8.947  1.00  0.93           H  
ATOM    655  HB3 GLU A  40      -9.480  19.640   7.992  1.00  0.93           H  
ATOM    656  O   GLU A  40      -7.484  22.292  10.340  1.00  0.93           O  
ATOM    657  CG  GLU A  40      -8.810  21.420   6.991  1.00  0.93           C  
ATOM    658  HG2 GLU A  40      -8.099  20.910   6.340  1.00  0.93           H  
ATOM    659  HG3 GLU A  40      -8.392  22.391   7.258  1.00  0.93           H  
ATOM    660  CD  GLU A  40     -10.142  21.634   6.251  1.00  0.93           C  
ATOM    661  OE1 GLU A  40     -10.126  21.683   5.002  1.00  0.93           O  
ATOM    662  OE2 GLU A  40     -11.191  21.760   6.931  1.00  0.93           O  
ATOM    663  N   GLY A  41      -5.818  21.842   8.902  1.00  0.94           N  
ATOM    664  H   GLY A  41      -5.476  21.229   8.177  1.00  0.94           H  
ATOM    665  CA  GLY A  41      -4.951  22.967   9.249  1.00  0.94           C  
ATOM    666  HA2 GLY A  41      -4.439  23.285   8.341  1.00  0.94           H  
ATOM    667  HA3 GLY A  41      -5.561  23.796   9.610  1.00  0.94           H  
ATOM    668  C   GLY A  41      -3.879  22.670  10.303  1.00  0.94           C  
ATOM    669  O   GLY A  41      -3.112  23.583  10.628  1.00  0.94           O  
ATOM    670  N   ASP A  42      -3.811  21.448  10.841  1.00  0.97           N  
ATOM    671  H   ASP A  42      -4.485  20.749  10.561  1.00  0.97           H  
ATOM    672  CA  ASP A  42      -2.707  21.022  11.705  1.00  0.97           C  
ATOM    673  HA  ASP A  42      -2.530  21.806  12.441  1.00  0.97           H  
ATOM    674  C   ASP A  42      -1.400  20.877  10.908  1.00  0.97           C  
ATOM    675  CB  ASP A  42      -3.045  19.725  12.479  1.00  0.97           C  
ATOM    676  HB2 ASP A  42      -2.111  19.292  12.837  1.00  0.97           H  
ATOM    677  HB3 ASP A  42      -3.493  18.998  11.802  1.00  0.97           H  
ATOM    678  O   ASP A  42      -1.382  20.479   9.739  1.00  0.97           O  
ATOM    679  CG  ASP A  42      -3.944  19.930  13.714  1.00  0.97           C  
ATOM    680  OD1 ASP A  42      -4.065  21.091  14.185  1.00  0.97           O  
ATOM    681  OD2 ASP A  42      -4.438  18.912  14.272  1.00  0.97           O  
ATOM    682  N   ILE A  43      -0.289  21.190  11.576  1.00  0.98           N  
ATOM    683  H   ILE A  43      -0.396  21.436  12.549  1.00  0.98           H  
ATOM    684  CA  ILE A  43       1.055  20.811  11.128  1.00  0.98           C  
ATOM    685  HA  ILE A  43       1.071  20.709  10.043  1.00  0.98           H  
ATOM    686  C   ILE A  43       1.343  19.448  11.744  1.00  0.98           C  
ATOM    687  CB  ILE A  43       2.106  21.865  11.535  1.00  0.98           C  
ATOM    688  HB  ILE A  43       2.037  22.020  12.612  1.00  0.98           H  
ATOM    689  O   ILE A  43       1.208  19.279  12.954  1.00  0.98           O  
ATOM    690  CG1 ILE A  43       1.822  23.207  10.823  1.00  0.98           C  
ATOM    691 HG12 ILE A  43       2.044  23.108   9.761  1.00  0.98           H  
ATOM    692 HG13 ILE A  43       0.764  23.452  10.916  1.00  0.98           H  
ATOM    693  CG2 ILE A  43       3.528  21.372  11.202  1.00  0.98           C  
ATOM    694 HG21 ILE A  43       4.275  22.116  11.481  1.00  0.98           H  
ATOM    695 HG22 ILE A  43       3.763  20.459  11.749  1.00  0.98           H  
ATOM    696 HG23 ILE A  43       3.613  21.167  10.135  1.00  0.98           H  
ATOM    697  CD1 ILE A  43       2.616  24.387  11.399  1.00  0.98           C  
ATOM    698 HD11 ILE A  43       2.439  24.466  12.472  1.00  0.98           H  
ATOM    699 HD12 ILE A  43       3.682  24.261  11.212  1.00  0.98           H  
ATOM    700 HD13 ILE A  43       2.289  25.308  10.917  1.00  0.98           H  
ATOM    701  N   VAL A  44       1.743  18.480  10.937  1.00  0.98           N  
ATOM    702  H   VAL A  44       1.894  18.686   9.959  1.00  0.98           H  
ATOM    703  CA  VAL A  44       1.963  17.103  11.370  1.00  0.98           C  
ATOM    704  HA  VAL A  44       1.657  16.991  12.411  1.00  0.98           H  
ATOM    705  C   VAL A  44       3.448  16.790  11.281  1.00  0.98           C  
ATOM    706  CB  VAL A  44       1.104  16.138  10.539  1.00  0.98           C  
ATOM    707  HB  VAL A  44       1.437  16.176   9.502  1.00  0.98           H  
ATOM    708  O   VAL A  44       4.072  17.004  10.245  1.00  0.98           O  
ATOM    709  CG1 VAL A  44       1.235  14.705  11.055  1.00  0.98           C  
ATOM    710 HG11 VAL A  44       2.260  14.374  10.885  1.00  0.98           H  
ATOM    711 HG12 VAL A  44       0.999  14.655  12.118  1.00  0.98           H  
ATOM    712 HG13 VAL A  44       0.570  14.045  10.498  1.00  0.98           H  
ATOM    713  CG2 VAL A  44      -0.379  16.531  10.597  1.00  0.98           C  
ATOM    714 HG21 VAL A  44      -0.696  16.638  11.635  1.00  0.98           H  
ATOM    715 HG22 VAL A  44      -0.532  17.481  10.086  1.00  0.98           H  
ATOM    716 HG23 VAL A  44      -0.985  15.777  10.095  1.00  0.98           H  
ATOM    717  N   GLU A  45       4.010  16.290  12.379  1.00  0.99           N  
ATOM    718  H   GLU A  45       3.439  16.191  13.206  1.00  0.99           H  
ATOM    719  CA  GLU A  45       5.384  15.795  12.450  1.00  0.99           C  
ATOM    720  HA  GLU A  45       5.835  15.845  11.459  1.00  0.99           H  
ATOM    721  C   GLU A  45       5.368  14.336  12.912  1.00  0.99           C  
ATOM    722  CB  GLU A  45       6.254  16.652  13.385  1.00  0.99           C  
ATOM    723  HB2 GLU A  45       7.273  16.266  13.347  1.00  0.99           H  
ATOM    724  HB3 GLU A  45       5.886  16.538  14.405  1.00  0.99           H  
ATOM    725  O   GLU A  45       4.942  14.035  14.032  1.00  0.99           O  
ATOM    726  CG  GLU A  45       6.284  18.147  13.032  1.00  0.99           C  
ATOM    727  HG2 GLU A  45       5.290  18.568  13.184  1.00  0.99           H  
ATOM    728  HG3 GLU A  45       6.532  18.258  11.976  1.00  0.99           H  
ATOM    729  CD  GLU A  45       7.289  18.940  13.886  1.00  0.99           C  
ATOM    730  OE1 GLU A  45       7.909  19.878  13.343  1.00  0.99           O  
ATOM    731  OE2 GLU A  45       7.428  18.660  15.104  1.00  0.99           O  
ATOM    732  N   ILE A  46       5.834  13.417  12.068  1.00  0.99           N  
ATOM    733  H   ILE A  46       6.132  13.713  11.149  1.00  0.99           H  
ATOM    734  CA  ILE A  46       5.897  11.988  12.397  1.00  0.99           C  
ATOM    735  HA  ILE A  46       5.603  11.857  13.438  1.00  0.99           H  
ATOM    736  C   ILE A  46       7.338  11.528  12.279  1.00  0.99           C  
ATOM    737  CB  ILE A  46       4.920  11.126  11.562  1.00  0.99           C  
ATOM    738  HB  ILE A  46       5.237  11.111  10.519  1.00  0.99           H  
ATOM    739  O   ILE A  46       7.871  11.389  11.179  1.00  0.99           O  
ATOM    740  CG1 ILE A  46       3.509  11.751  11.627  1.00  0.99           C  
ATOM    741 HG12 ILE A  46       3.575  12.755  11.208  1.00  0.99           H  
ATOM    742 HG13 ILE A  46       3.203  11.847  12.669  1.00  0.99           H  
ATOM    743  CG2 ILE A  46       4.972   9.688  12.121  1.00  0.99           C  
ATOM    744 HG21 ILE A  46       4.174   9.075  11.701  1.00  0.99           H  
ATOM    745 HG22 ILE A  46       4.859   9.688  13.205  1.00  0.99           H  
ATOM    746 HG23 ILE A  46       5.922   9.222  11.861  1.00  0.99           H  
ATOM    747  CD1 ILE A  46       2.388  11.063  10.853  1.00  0.99           C  
ATOM    748 HD11 ILE A  46       2.250  10.036  11.190  1.00  0.99           H  
ATOM    749 HD12 ILE A  46       2.610  11.103   9.786  1.00  0.99           H  
ATOM    750 HD13 ILE A  46       1.460  11.609  11.023  1.00  0.99           H  
ATOM    751  N   LYS A  47       7.979  11.290  13.425  1.00  0.99           N  
ATOM    752  H   LYS A  47       7.466  11.400  14.288  1.00  0.99           H  
ATOM    753  CA  LYS A  47       9.331  10.737  13.465  1.00  0.99           C  
ATOM    754  HA  LYS A  47       9.887  11.099  12.600  1.00  0.99           H  
ATOM    755  C   LYS A  47       9.254   9.221  13.357  1.00  0.99           C  
ATOM    756  CB  LYS A  47      10.068  11.220  14.719  1.00  0.99           C  
ATOM    757  HB2 LYS A  47       9.560  10.854  15.612  1.00  0.99           H  
ATOM    758  HB3 LYS A  47      10.061  12.310  14.733  1.00  0.99           H  
ATOM    759  O   LYS A  47       8.835   8.553  14.304  1.00  0.99           O  
ATOM    760  CG  LYS A  47      11.522  10.727  14.704  1.00  0.99           C  
ATOM    761  HG2 LYS A  47      11.542   9.638  14.740  1.00  0.99           H  
ATOM    762  HG3 LYS A  47      12.002  11.056  13.782  1.00  0.99           H  
ATOM    763  CD  LYS A  47      12.305  11.275  15.899  1.00  0.99           C  
ATOM    764  HD2 LYS A  47      12.313  12.364  15.849  1.00  0.99           H  
ATOM    765  HD3 LYS A  47      11.825  10.958  16.825  1.00  0.99           H  
ATOM    766  CE  LYS A  47      13.739  10.738  15.839  1.00  0.99           C  
ATOM    767  HE2 LYS A  47      14.172  11.019  14.880  1.00  0.99           H  
ATOM    768  HE3 LYS A  47      13.711   9.649  15.875  1.00  0.99           H  
ATOM    769  NZ  LYS A  47      14.570  11.270  16.945  1.00  0.99           N  
ATOM    770  HZ1 LYS A  47      14.632  12.276  16.883  1.00  0.99           H  
ATOM    771  HZ2 LYS A  47      14.175  11.016  17.840  1.00  0.99           H  
ATOM    772  HZ3 LYS A  47      15.503  10.889  16.882  1.00  0.99           H  
ATOM    773  N   VAL A  48       9.689   8.685  12.223  1.00  0.99           N  
ATOM    774  H   VAL A  48      10.022   9.306  11.500  1.00  0.99           H  
ATOM    775  CA  VAL A  48       9.803   7.245  11.986  1.00  0.99           C  
ATOM    776  HA  VAL A  48       9.127   6.716  12.658  1.00  0.99           H  
ATOM    777  C   VAL A  48      11.229   6.814  12.297  1.00  0.99           C  
ATOM    778  CB  VAL A  48       9.393   6.878  10.549  1.00  0.99           C  
ATOM    779  HB  VAL A  48      10.049   7.388   9.845  1.00  0.99           H  
ATOM    780  O   VAL A  48      12.176   7.352  11.735  1.00  0.99           O  
ATOM    781  CG1 VAL A  48       9.489   5.364  10.321  1.00  0.99           C  
ATOM    782 HG11 VAL A  48       8.856   4.835  11.034  1.00  0.99           H  
ATOM    783 HG12 VAL A  48      10.520   5.025  10.423  1.00  0.99           H  
ATOM    784 HG13 VAL A  48       9.160   5.125   9.310  1.00  0.99           H  
ATOM    785  CG2 VAL A  48       7.944   7.298  10.265  1.00  0.99           C  
ATOM    786 HG21 VAL A  48       7.684   7.052   9.236  1.00  0.99           H  
ATOM    787 HG22 VAL A  48       7.253   6.773  10.923  1.00  0.99           H  
ATOM    788 HG23 VAL A  48       7.823   8.374  10.397  1.00  0.99           H  
ATOM    789  N   THR A  49      11.388   5.854  13.203  1.00  0.99           N  
ATOM    790  H   THR A  49      10.552   5.466  13.616  1.00  0.99           H  
ATOM    791  CA  THR A  49      12.664   5.229  13.567  1.00  0.99           C  
ATOM    792  HA  THR A  49      13.489   5.752  13.084  1.00  0.99           H  
ATOM    793  C   THR A  49      12.650   3.785  13.090  1.00  0.99           C  
ATOM    794  CB  THR A  49      12.888   5.282  15.085  1.00  0.99           C  
ATOM    795  HB  THR A  49      12.098   4.719  15.582  1.00  0.99           H  
ATOM    796  O   THR A  49      11.819   2.991  13.536  1.00  0.99           O  
ATOM    797  CG2 THR A  49      14.245   4.712  15.500  1.00  0.99           C  
ATOM    798 HG21 THR A  49      14.302   3.652  15.250  1.00  0.99           H  
ATOM    799 HG22 THR A  49      15.048   5.244  14.989  1.00  0.99           H  
ATOM    800 HG23 THR A  49      14.369   4.828  16.577  1.00  0.99           H  
ATOM    801  OG1 THR A  49      12.819   6.620  15.521  1.00  0.99           O  
ATOM    802  HG1 THR A  49      12.000   6.964  15.158  1.00  0.99           H  
ATOM    803  N   ASN A  50      13.574   3.432  12.199  1.00  0.99           N  
ATOM    804  H   ASN A  50      14.268   4.105  11.906  1.00  0.99           H  
ATOM    805  CA  ASN A  50      13.696   2.067  11.708  1.00  0.99           C  
ATOM    806  HA  ASN A  50      12.708   1.605  11.682  1.00  0.99           H  
ATOM    807  C   ASN A  50      14.571   1.236  12.658  1.00  0.99           C  
ATOM    808  CB  ASN A  50      14.227   2.092  10.268  1.00  0.99           C  
ATOM    809  HB2 ASN A  50      15.224   2.531  10.257  1.00  0.99           H  
ATOM    810  HB3 ASN A  50      13.570   2.696   9.642  1.00  0.99           H  
ATOM    811  O   ASN A  50      15.782   1.441  12.732  1.00  0.99           O  
ATOM    812  CG  ASN A  50      14.300   0.694   9.689  1.00  0.99           C  
ATOM    813  ND2 ASN A  50      14.824   0.537   8.503  1.00  0.99           N  
ATOM    814 HD21 ASN A  50      15.081   1.326   7.928  1.00  0.99           H  
ATOM    815 HD22 ASN A  50      14.834  -0.405   8.139  1.00  0.99           H  
ATOM    816  OD1 ASN A  50      13.885  -0.268  10.313  1.00  0.99           O  
ATOM    817  N   ARG A  51      13.972   0.297  13.398  1.00  0.99           N  
ATOM    818  H   ARG A  51      12.982   0.139  13.274  1.00  0.99           H  
ATOM    819  CA  ARG A  51      14.691  -0.568  14.351  1.00  0.99           C  
ATOM    820  HA  ARG A  51      15.654  -0.115  14.589  1.00  0.99           H  
ATOM    821  C   ARG A  51      15.032  -1.944  13.787  1.00  0.99           C  
ATOM    822  CB  ARG A  51      13.901  -0.708  15.656  1.00  0.99           C  
ATOM    823  HB2 ARG A  51      12.950  -1.205  15.462  1.00  0.99           H  
ATOM    824  HB3 ARG A  51      14.469  -1.338  16.340  1.00  0.99           H  
ATOM    825  O   ARG A  51      15.613  -2.757  14.503  1.00  0.99           O  
ATOM    826  CG  ARG A  51      13.647   0.637  16.339  1.00  0.99           C  
ATOM    827  HG2 ARG A  51      14.599   1.131  16.535  1.00  0.99           H  
ATOM    828  HG3 ARG A  51      13.024   1.273  15.710  1.00  0.99           H  
ATOM    829  CD  ARG A  51      12.925   0.362  17.655  1.00  0.99           C  
ATOM    830  HD2 ARG A  51      11.939  -0.050  17.439  1.00  0.99           H  
ATOM    831  HD3 ARG A  51      13.487  -0.381  18.221  1.00  0.99           H  
ATOM    832  NE  ARG A  51      12.796   1.579  18.465  1.00  0.99           N  
ATOM    833  HE  ARG A  51      13.092   2.454  18.056  1.00  0.99           H  
ATOM    834  NH1 ARG A  51      11.659   0.587  20.195  1.00  0.99           N  
ATOM    835 HH11 ARG A  51      11.339  -0.156  19.590  1.00  0.99           H  
ATOM    836 HH12 ARG A  51      11.213   0.634  21.100  1.00  0.99           H  
ATOM    837  NH2 ARG A  51      12.355   2.715  20.368  1.00  0.99           N  
ATOM    838 HH21 ARG A  51      11.948   2.753  21.292  1.00  0.99           H  
ATOM    839 HH22 ARG A  51      12.704   3.548  19.915  1.00  0.99           H  
ATOM    840  CZ  ARG A  51      12.276   1.614  19.675  1.00  0.99           C  
ATOM    841  N   ILE A  52      14.680  -2.218  12.535  1.00  0.98           N  
ATOM    842  H   ILE A  52      14.265  -1.488  11.973  1.00  0.98           H  
ATOM    843  CA  ILE A  52      14.961  -3.498  11.884  1.00  0.98           C  
ATOM    844  HA  ILE A  52      15.244  -4.221  12.649  1.00  0.98           H  
ATOM    845  C   ILE A  52      16.167  -3.389  10.947  1.00  0.98           C  
ATOM    846  CB  ILE A  52      13.699  -4.067  11.211  1.00  0.98           C  
ATOM    847  HB  ILE A  52      13.963  -5.049  10.817  1.00  0.98           H  
ATOM    848  O   ILE A  52      16.686  -2.302  10.699  1.00  0.98           O  
ATOM    849  CG1 ILE A  52      13.187  -3.196  10.050  1.00  0.98           C  
ATOM    850 HG12 ILE A  52      14.031  -2.753   9.522  1.00  0.98           H  
ATOM    851 HG13 ILE A  52      12.555  -2.395  10.433  1.00  0.98           H  
ATOM    852  CG2 ILE A  52      12.591  -4.265  12.259  1.00  0.98           C  
ATOM    853 HG21 ILE A  52      12.169  -3.300  12.541  1.00  0.98           H  
ATOM    854 HG22 ILE A  52      12.993  -4.752  13.148  1.00  0.98           H  
ATOM    855 HG23 ILE A  52      11.797  -4.887  11.847  1.00  0.98           H  
ATOM    856  CD1 ILE A  52      12.392  -4.009   9.032  1.00  0.98           C  
ATOM    857 HD11 ILE A  52      12.027  -3.357   8.238  1.00  0.98           H  
ATOM    858 HD12 ILE A  52      13.041  -4.778   8.612  1.00  0.98           H  
ATOM    859 HD13 ILE A  52      11.555  -4.521   9.506  1.00  0.98           H  
ATOM    860  N   ALA A  53      16.658  -4.529  10.457  1.00  0.97           N  
ATOM    861  H   ALA A  53      16.221  -5.403  10.715  1.00  0.97           H  
ATOM    862  CA  ALA A  53      17.778  -4.576   9.515  1.00  0.97           C  
ATOM    863  HA  ALA A  53      18.567  -3.907   9.856  1.00  0.97           H  
ATOM    864  C   ALA A  53      17.376  -4.124   8.100  1.00  0.97           C  
ATOM    865  CB  ALA A  53      18.341  -6.002   9.507  1.00  0.97           C  
ATOM    866  HB1 ALA A  53      18.663  -6.284  10.510  1.00  0.97           H  
ATOM    867  HB2 ALA A  53      19.202  -6.048   8.840  1.00  0.97           H  
ATOM    868  HB3 ALA A  53      17.589  -6.707   9.154  1.00  0.97           H  
ATOM    869  O   ALA A  53      18.184  -3.517   7.402  1.00  0.97           O  
ATOM    870  N   HIS A  54      16.135  -4.401   7.688  1.00  0.96           N  
ATOM    871  H   HIS A  54      15.497  -4.864   8.319  1.00  0.96           H  
ATOM    872  CA  HIS A  54      15.638  -4.046   6.361  1.00  0.96           C  
ATOM    873  HA  HIS A  54      16.437  -4.236   5.644  1.00  0.96           H  
ATOM    874  C   HIS A  54      15.289  -2.564   6.280  1.00  0.96           C  
ATOM    875  CB  HIS A  54      14.444  -4.921   5.952  1.00  0.96           C  
ATOM    876  HB2 HIS A  54      14.188  -4.703   4.915  1.00  0.96           H  
ATOM    877  HB3 HIS A  54      13.566  -4.672   6.549  1.00  0.96           H  
ATOM    878  O   HIS A  54      14.869  -1.948   7.258  1.00  0.96           O  
ATOM    879  CG  HIS A  54      14.742  -6.391   6.066  1.00  0.96           C  
ATOM    880  CD2 HIS A  54      14.560  -7.186   7.164  1.00  0.96           C  
ATOM    881  HD2 HIS A  54      14.127  -6.878   8.105  1.00  0.96           H  
ATOM    882  ND1 HIS A  54      15.325  -7.166   5.095  1.00  0.96           N  
ATOM    883  HD1 HIS A  54      15.449  -6.906   4.127  1.00  0.96           H  
ATOM    884  CE1 HIS A  54      15.495  -8.398   5.600  1.00  0.96           C  
ATOM    885  HE1 HIS A  54      15.889  -9.244   5.057  1.00  0.96           H  
ATOM    886  NE2 HIS A  54      15.080  -8.448   6.875  1.00  0.96           N  
ATOM    887  N   ASN A  55      15.443  -1.999   5.091  1.00  0.98           N  
ATOM    888  H   ASN A  55      15.765  -2.576   4.327  1.00  0.98           H  
ATOM    889  CA  ASN A  55      15.014  -0.646   4.775  1.00  0.98           C  
ATOM    890  HA  ASN A  55      15.482   0.057   5.463  1.00  0.98           H  
ATOM    891  C   ASN A  55      13.490  -0.495   4.912  1.00  0.98           C  
ATOM    892  CB  ASN A  55      15.493  -0.371   3.347  1.00  0.98           C  
ATOM    893  HB2 ASN A  55      14.910   0.450   2.929  1.00  0.98           H  
ATOM    894  HB3 ASN A  55      15.290  -1.237   2.718  1.00  0.98           H  
ATOM    895  O   ASN A  55      12.753  -1.471   4.797  1.00  0.98           O  
ATOM    896  CG  ASN A  55      16.970  -0.032   3.260  1.00  0.98           C  
ATOM    897  ND2 ASN A  55      17.490   0.075   2.061  1.00  0.98           N  
ATOM    898 HD21 ASN A  55      18.478   0.276   2.010  1.00  0.98           H  
ATOM    899 HD22 ASN A  55      16.924  -0.085   1.239  1.00  0.98           H  
ATOM    900  OD1 ASN A  55      17.676   0.138   4.242  1.00  0.98           O  
ATOM    901  N   THR A  56      13.004   0.724   5.147  1.00  0.98           N  
ATOM    902  H   THR A  56      13.641   1.497   5.284  1.00  0.98           H  
ATOM    903  CA  THR A  56      11.559   1.000   5.210  1.00  0.98           C  
ATOM    904  HA  THR A  56      11.048   0.336   4.513  1.00  0.98           H  
ATOM    905  C   THR A  56      11.237   2.430   4.786  1.00  0.98           C  
ATOM    906  CB  THR A  56      11.018   0.697   6.621  1.00  0.98           C  
ATOM    907  HB  THR A  56      11.413  -0.266   6.945  1.00  0.98           H  
ATOM    908  O   THR A  56      12.102   3.306   4.815  1.00  0.98           O  
ATOM    909  CG2 THR A  56      11.412   1.751   7.660  1.00  0.98           C  
ATOM    910 HG21 THR A  56      12.479   1.957   7.584  1.00  0.98           H  
ATOM    911 HG22 THR A  56      11.197   1.363   8.656  1.00  0.98           H  
ATOM    912 HG23 THR A  56      10.850   2.671   7.503  1.00  0.98           H  
ATOM    913  OG1 THR A  56       9.614   0.604   6.601  1.00  0.98           O  
ATOM    914  HG1 THR A  56       9.385  -0.204   6.135  1.00  0.98           H  
ATOM    915  N   THR A  57       9.988   2.681   4.419  1.00  0.98           N  
ATOM    916  H   THR A  57       9.318   1.925   4.447  1.00  0.98           H  
ATOM    917  CA  THR A  57       9.417   4.023   4.253  1.00  0.98           C  
ATOM    918  HA  THR A  57       9.965   4.735   4.871  1.00  0.98           H  
ATOM    919  C   THR A  57       7.970   4.009   4.719  1.00  0.98           C  
ATOM    920  CB  THR A  57       9.441   4.518   2.804  1.00  0.98           C  
ATOM    921  HB  THR A  57       8.993   5.512   2.808  1.00  0.98           H  
ATOM    922  O   THR A  57       7.358   2.945   4.748  1.00  0.98           O  
ATOM    923  CG2 THR A  57      10.837   4.643   2.215  1.00  0.98           C  
ATOM    924 HG21 THR A  57      11.302   3.660   2.139  1.00  0.98           H  
ATOM    925 HG22 THR A  57      10.773   5.092   1.224  1.00  0.98           H  
ATOM    926 HG23 THR A  57      11.425   5.300   2.856  1.00  0.98           H  
ATOM    927  OG1 THR A  57       8.700   3.682   1.952  1.00  0.98           O  
ATOM    928  HG1 THR A  57       8.455   4.235   1.206  1.00  0.98           H  
ATOM    929  N   ILE A  58       7.413   5.171   5.065  1.00  0.99           N  
ATOM    930  H   ILE A  58       7.955   6.021   4.999  1.00  0.99           H  
ATOM    931  CA  ILE A  58       5.986   5.326   5.361  1.00  0.99           C  
ATOM    932  HA  ILE A  58       5.472   4.378   5.196  1.00  0.99           H  
ATOM    933  C   ILE A  58       5.391   6.335   4.389  1.00  0.99           C  
ATOM    934  CB  ILE A  58       5.750   5.745   6.827  1.00  0.99           C  
ATOM    935  HB  ILE A  58       6.241   6.705   6.988  1.00  0.99           H  
ATOM    936  O   ILE A  58       5.912   7.438   4.248  1.00  0.99           O  
ATOM    937  CG1 ILE A  58       6.350   4.744   7.841  1.00  0.99           C  
ATOM    938 HG12 ILE A  58       6.226   5.155   8.843  1.00  0.99           H  
ATOM    939 HG13 ILE A  58       7.422   4.652   7.664  1.00  0.99           H  
ATOM    940  CG2 ILE A  58       4.247   5.938   7.099  1.00  0.99           C  
ATOM    941 HG21 ILE A  58       4.072   6.080   8.166  1.00  0.99           H  
ATOM    942 HG22 ILE A  58       3.681   5.072   6.754  1.00  0.99           H  
ATOM    943 HG23 ILE A  58       3.881   6.821   6.577  1.00  0.99           H  
ATOM    944  CD1 ILE A  58       5.735   3.338   7.833  1.00  0.99           C  
ATOM    945 HD11 ILE A  58       4.681   3.383   8.110  1.00  0.99           H  
ATOM    946 HD12 ILE A  58       5.830   2.876   6.850  1.00  0.99           H  
ATOM    947 HD13 ILE A  58       6.257   2.716   8.560  1.00  0.99           H  
ATOM    948  N   HIS A  59       4.297   5.943   3.750  1.00  0.99           N  
ATOM    949  H   HIS A  59       3.938   5.019   3.941  1.00  0.99           H  
ATOM    950  CA  HIS A  59       3.496   6.757   2.858  1.00  0.99           C  
ATOM    951  HA  HIS A  59       4.036   7.687   2.679  1.00  0.99           H  
ATOM    952  C   HIS A  59       2.159   7.131   3.496  1.00  0.99           C  
ATOM    953  CB  HIS A  59       3.321   6.028   1.523  1.00  0.99           C  
ATOM    954  HB2 HIS A  59       4.295   5.945   1.042  1.00  0.99           H  
ATOM    955  HB3 HIS A  59       2.936   5.026   1.715  1.00  0.99           H  
ATOM    956  O   HIS A  59       1.514   6.319   4.167  1.00  0.99           O  
ATOM    957  CG  HIS A  59       2.384   6.721   0.570  1.00  0.99           C  
ATOM    958  CD2 HIS A  59       1.231   6.211   0.044  1.00  0.99           C  
ATOM    959  HD2 HIS A  59       0.817   5.230   0.227  1.00  0.99           H  
ATOM    960  ND1 HIS A  59       2.508   8.001   0.080  1.00  0.99           N  
ATOM    961  HD1 HIS A  59       3.240   8.666   0.284  1.00  0.99           H  
ATOM    962  CE1 HIS A  59       1.464   8.259  -0.715  1.00  0.99           C  
ATOM    963  HE1 HIS A  59       1.297   9.184  -1.247  1.00  0.99           H  
ATOM    964  NE2 HIS A  59       0.673   7.184  -0.777  1.00  0.99           N  
ATOM    965  N   TRP A  60       1.738   8.370   3.261  1.00  0.98           N  
ATOM    966  H   TRP A  60       2.306   8.947   2.657  1.00  0.98           H  
ATOM    967  CA  TRP A  60       0.495   8.943   3.770  1.00  0.98           C  
ATOM    968  HA  TRP A  60       0.098   8.303   4.558  1.00  0.98           H  
ATOM    969  C   TRP A  60      -0.541   8.987   2.647  1.00  0.98           C  
ATOM    970  CB  TRP A  60       0.773  10.314   4.386  1.00  0.98           C  
ATOM    971  HB2 TRP A  60       0.883  11.045   3.585  1.00  0.98           H  
ATOM    972  HB3 TRP A  60      -0.092  10.584   4.992  1.00  0.98           H  
ATOM    973  O   TRP A  60      -0.801  10.036   2.059  1.00  0.98           O  
ATOM    974  CG  TRP A  60       2.001  10.401   5.232  1.00  0.98           C  
ATOM    975  CD1 TRP A  60       3.201  10.844   4.805  1.00  0.98           C  
ATOM    976  HD1 TRP A  60       3.409  11.178   3.799  1.00  0.98           H  
ATOM    977  CD2 TRP A  60       2.239   9.859   6.561  1.00  0.98           C  
ATOM    978  CE2 TRP A  60       3.619  10.026   6.878  1.00  0.98           C  
ATOM    979  CE3 TRP A  60       1.442   9.152   7.481  1.00  0.98           C  
ATOM    980  HE3 TRP A  60       0.399   8.998   7.244  1.00  0.98           H  
ATOM    981  NE1 TRP A  60       4.149  10.675   5.787  1.00  0.98           N  
ATOM    982  HE1 TRP A  60       5.133  10.797   5.598  1.00  0.98           H  
ATOM    983  CH2 TRP A  60       3.377   8.741   8.907  1.00  0.98           C  
ATOM    984  HH2 TRP A  60       3.815   8.245   9.760  1.00  0.98           H  
ATOM    985  CZ2 TRP A  60       4.187   9.494   8.042  1.00  0.98           C  
ATOM    986  HZ2 TRP A  60       5.248   9.590   8.220  1.00  0.98           H  
ATOM    987  CZ3 TRP A  60       2.005   8.585   8.639  1.00  0.98           C  
ATOM    988  HZ3 TRP A  60       1.391   7.991   9.301  1.00  0.98           H  
ATOM    989  N   HIS A  61      -1.084   7.813   2.333  1.00  0.98           N  
ATOM    990  H   HIS A  61      -0.845   7.015   2.904  1.00  0.98           H  
ATOM    991  CA  HIS A  61      -1.948   7.568   1.182  1.00  0.98           C  
ATOM    992  HA  HIS A  61      -1.358   7.644   0.269  1.00  0.98           H  
ATOM    993  C   HIS A  61      -3.070   8.592   1.058  1.00  0.98           C  
ATOM    994  CB  HIS A  61      -2.485   6.138   1.249  1.00  0.98           C  
ATOM    995  HB2 HIS A  61      -1.652   5.453   1.407  1.00  0.98           H  
ATOM    996  HB3 HIS A  61      -3.182   6.048   2.082  1.00  0.98           H  
ATOM    997  O   HIS A  61      -3.946   8.698   1.916  1.00  0.98           O  
ATOM    998  CG  HIS A  61      -3.203   5.728   0.001  1.00  0.98           C  
ATOM    999  CD2 HIS A  61      -4.428   6.175  -0.393  1.00  0.98           C  
ATOM   1000  HD2 HIS A  61      -5.076   6.855   0.139  1.00  0.98           H  
ATOM   1001  ND1 HIS A  61      -2.695   4.859  -0.959  1.00  0.98           N  
ATOM   1002  CE1 HIS A  61      -3.611   4.838  -1.936  1.00  0.98           C  
ATOM   1003  HE1 HIS A  61      -3.520   4.297  -2.866  1.00  0.98           H  
ATOM   1004  NE2 HIS A  61      -4.662   5.597  -1.614  1.00  0.98           N  
ATOM   1005  HE2 HIS A  61      -5.475   5.718  -2.200  1.00  0.98           H  
ATOM   1006  N   GLY A  62      -3.046   9.335  -0.048  1.00  0.98           N  
ATOM   1007  H   GLY A  62      -2.302   9.166  -0.710  1.00  0.98           H  
ATOM   1008  CA  GLY A  62      -4.053  10.339  -0.363  1.00  0.98           C  
ATOM   1009  HA2 GLY A  62      -5.026   9.944  -0.071  1.00  0.98           H  
ATOM   1010  HA3 GLY A  62      -4.052  10.513  -1.439  1.00  0.98           H  
ATOM   1011  C   GLY A  62      -3.887  11.694   0.323  1.00  0.98           C  
ATOM   1012  O   GLY A  62      -4.714  12.570   0.078  1.00  0.98           O  
ATOM   1013  N   LEU A  63      -2.854  11.920   1.145  1.00  0.98           N  
ATOM   1014  H   LEU A  63      -2.182  11.183   1.303  1.00  0.98           H  
ATOM   1015  CA  LEU A  63      -2.503  13.284   1.546  1.00  0.98           C  
ATOM   1016  HA  LEU A  63      -3.411  13.797   1.864  1.00  0.98           H  
ATOM   1017  C   LEU A  63      -1.954  14.051   0.346  1.00  0.98           C  
ATOM   1018  CB  LEU A  63      -1.479  13.318   2.690  1.00  0.98           C  
ATOM   1019  HB2 LEU A  63      -0.682  12.607   2.471  1.00  0.98           H  
ATOM   1020  HB3 LEU A  63      -1.025  14.309   2.707  1.00  0.98           H  
ATOM   1021  O   LEU A  63      -1.120  13.548  -0.403  1.00  0.98           O  
ATOM   1022  CG  LEU A  63      -2.044  13.046   4.090  1.00  0.98           C  
ATOM   1023  HG  LEU A  63      -2.409  12.021   4.160  1.00  0.98           H  
ATOM   1024  CD1 LEU A  63      -0.922  13.265   5.098  1.00  0.98           C  
ATOM   1025 HD11 LEU A  63       0.004  12.799   4.760  1.00  0.98           H  
ATOM   1026 HD12 LEU A  63      -1.204  12.854   6.067  1.00  0.98           H  
ATOM   1027 HD13 LEU A  63      -0.721  14.333   5.177  1.00  0.98           H  
ATOM   1028  CD2 LEU A  63      -3.144  14.035   4.498  1.00  0.98           C  
ATOM   1029 HD21 LEU A  63      -4.039  13.870   3.898  1.00  0.98           H  
ATOM   1030 HD22 LEU A  63      -2.808  15.060   4.346  1.00  0.98           H  
ATOM   1031 HD23 LEU A  63      -3.400  13.882   5.546  1.00  0.98           H  
ATOM   1032  N   ARG A  64      -2.375  15.308   0.193  1.00  0.96           N  
ATOM   1033  H   ARG A  64      -3.098  15.649   0.811  1.00  0.96           H  
ATOM   1034  CA  ARG A  64      -1.942  16.130  -0.945  1.00  0.96           C  
ATOM   1035  HA  ARG A  64      -2.023  15.530  -1.851  1.00  0.96           H  
ATOM   1036  C   ARG A  64      -0.468  16.518  -0.893  1.00  0.96           C  
ATOM   1037  CB  ARG A  64      -2.847  17.359  -1.109  1.00  0.96           C  
ATOM   1038  HB2 ARG A  64      -2.920  17.899  -0.166  1.00  0.96           H  
ATOM   1039  HB3 ARG A  64      -2.403  18.022  -1.853  1.00  0.96           H  
ATOM   1040  O   ARG A  64       0.082  16.815  -1.934  1.00  0.96           O  
ATOM   1041  CG  ARG A  64      -4.246  16.940  -1.588  1.00  0.96           C  
ATOM   1042  HG2 ARG A  64      -4.161  16.324  -2.482  1.00  0.96           H  
ATOM   1043  HG3 ARG A  64      -4.726  16.340  -0.815  1.00  0.96           H  
ATOM   1044  CD  ARG A  64      -5.140  18.144  -1.899  1.00  0.96           C  
ATOM   1045  HD2 ARG A  64      -6.159  17.777  -2.023  1.00  0.96           H  
ATOM   1046  HD3 ARG A  64      -5.117  18.838  -1.059  1.00  0.96           H  
ATOM   1047  NE  ARG A  64      -4.714  18.829  -3.138  1.00  0.96           N  
ATOM   1048  HE  ARG A  64      -3.776  18.653  -3.468  1.00  0.96           H  
ATOM   1049  NH1 ARG A  64      -6.580  20.124  -3.425  1.00  0.96           N  
ATOM   1050 HH11 ARG A  64      -6.979  19.701  -2.599  1.00  0.96           H  
ATOM   1051 HH12 ARG A  64      -7.004  20.920  -3.881  1.00  0.96           H  
ATOM   1052  NH2 ARG A  64      -4.855  20.349  -4.847  1.00  0.96           N  
ATOM   1053 HH21 ARG A  64      -5.269  21.132  -5.334  1.00  0.96           H  
ATOM   1054 HH22 ARG A  64      -3.942  20.128  -5.217  1.00  0.96           H  
ATOM   1055  CZ  ARG A  64      -5.383  19.759  -3.803  1.00  0.96           C  
ATOM   1056  N   GLN A  65       0.189  16.512   0.270  1.00  0.97           N  
ATOM   1057  H   GLN A  65      -0.310  16.188   1.087  1.00  0.97           H  
ATOM   1058  CA  GLN A  65       1.628  16.817   0.388  1.00  0.97           C  
ATOM   1059  HA  GLN A  65       1.841  17.006   1.441  1.00  0.97           H  
ATOM   1060  C   GLN A  65       2.045  18.102  -0.348  1.00  0.97           C  
ATOM   1061  CB  GLN A  65       2.482  15.613  -0.060  1.00  0.97           C  
ATOM   1062  HB2 GLN A  65       3.539  15.869   0.014  1.00  0.97           H  
ATOM   1063  HB3 GLN A  65       2.265  15.394  -1.106  1.00  0.97           H  
ATOM   1064  O   GLN A  65       3.054  18.131  -1.057  1.00  0.97           O  
ATOM   1065  CG  GLN A  65       2.257  14.335   0.748  1.00  0.97           C  
ATOM   1066  HG2 GLN A  65       1.205  14.053   0.720  1.00  0.97           H  
ATOM   1067  HG3 GLN A  65       2.817  13.530   0.272  1.00  0.97           H  
ATOM   1068  CD  GLN A  65       2.710  14.425   2.200  1.00  0.97           C  
ATOM   1069  NE2 GLN A  65       2.510  13.370   2.947  1.00  0.97           N  
ATOM   1070 HE21 GLN A  65       2.892  13.400   3.881  1.00  0.97           H  
ATOM   1071 HE22 GLN A  65       2.146  12.531   2.519  1.00  0.97           H  
ATOM   1072  OE1 GLN A  65       3.207  15.419   2.704  1.00  0.97           O  
ATOM   1073  N   TYR A  66       1.259  19.177  -0.215  1.00  0.97           N  
ATOM   1074  H   TYR A  66       0.417  19.104   0.339  1.00  0.97           H  
ATOM   1075  CA  TYR A  66       1.525  20.430  -0.920  1.00  0.97           C  
ATOM   1076  HA  TYR A  66       1.391  20.263  -1.989  1.00  0.97           H  
ATOM   1077  C   TYR A  66       2.953  20.907  -0.671  1.00  0.97           C  
ATOM   1078  CB  TYR A  66       0.553  21.518  -0.478  1.00  0.97           C  
ATOM   1079  HB2 TYR A  66       0.890  22.469  -0.891  1.00  0.97           H  
ATOM   1080  HB3 TYR A  66       0.586  21.610   0.607  1.00  0.97           H  
ATOM   1081  O   TYR A  66       3.330  21.193   0.471  1.00  0.97           O  
ATOM   1082  CG  TYR A  66      -0.869  21.313  -0.933  1.00  0.97           C  
ATOM   1083  CD1 TYR A  66      -1.189  21.400  -2.303  1.00  0.97           C  
ATOM   1084  HD1 TYR A  66      -0.413  21.512  -3.046  1.00  0.97           H  
ATOM   1085  CD2 TYR A  66      -1.881  21.172   0.032  1.00  0.97           C  
ATOM   1086  HD2 TYR A  66      -1.628  21.129   1.082  1.00  0.97           H  
ATOM   1087  CE1 TYR A  66      -2.536  21.471  -2.695  1.00  0.97           C  
ATOM   1088  HE1 TYR A  66      -2.790  21.668  -3.727  1.00  0.97           H  
ATOM   1089  CE2 TYR A  66      -3.225  21.230  -0.356  1.00  0.97           C  
ATOM   1090  HE2 TYR A  66      -4.008  21.210   0.388  1.00  0.97           H  
ATOM   1091  OH  TYR A  66      -4.816  21.795  -2.003  1.00  0.97           O  
ATOM   1092  HH  TYR A  66      -5.306  22.032  -1.212  1.00  0.97           H  
ATOM   1093  CZ  TYR A  66      -3.542  21.457  -1.705  1.00  0.97           C  
ATOM   1094  N   ARG A  67       3.753  20.962  -1.745  1.00  0.97           N  
ATOM   1095  H   ARG A  67       3.366  20.621  -2.613  1.00  0.97           H  
ATOM   1096  CA  ARG A  67       5.166  21.385  -1.752  1.00  0.97           C  
ATOM   1097  HA  ARG A  67       5.549  21.228  -2.760  1.00  0.97           H  
ATOM   1098  C   ARG A  67       6.079  20.583  -0.817  1.00  0.97           C  
ATOM   1099  CB  ARG A  67       5.256  22.878  -1.425  1.00  0.97           C  
ATOM   1100  HB2 ARG A  67       5.097  23.002  -0.354  1.00  0.97           H  
ATOM   1101  HB3 ARG A  67       6.270  23.209  -1.653  1.00  0.97           H  
ATOM   1102  O   ARG A  67       7.226  20.965  -0.591  1.00  0.97           O  
ATOM   1103  CG  ARG A  67       4.260  23.775  -2.180  1.00  0.97           C  
ATOM   1104  HG2 ARG A  67       3.242  23.391  -2.115  1.00  0.97           H  
ATOM   1105  HG3 ARG A  67       4.543  23.847  -3.231  1.00  0.97           H  
ATOM   1106  CD  ARG A  67       4.266  25.153  -1.530  1.00  0.97           C  
ATOM   1107  HD2 ARG A  67       3.505  25.765  -2.013  1.00  0.97           H  
ATOM   1108  HD3 ARG A  67       4.003  25.048  -0.477  1.00  0.97           H  
ATOM   1109  NE  ARG A  67       5.593  25.760  -1.668  1.00  0.97           N  
ATOM   1110  HE  ARG A  67       6.193  25.350  -2.370  1.00  0.97           H  
ATOM   1111  NH1 ARG A  67       5.408  27.460  -0.150  1.00  0.97           N  
ATOM   1112 HH11 ARG A  67       4.458  27.169   0.027  1.00  0.97           H  
ATOM   1113 HH12 ARG A  67       5.870  28.196   0.366  1.00  0.97           H  
ATOM   1114  NH2 ARG A  67       7.308  27.140  -1.302  1.00  0.97           N  
ATOM   1115 HH21 ARG A  67       7.486  28.131  -1.387  1.00  0.97           H  
ATOM   1116 HH22 ARG A  67       7.779  26.595  -2.010  1.00  0.97           H  
ATOM   1117  CZ  ARG A  67       6.094  26.784  -1.029  1.00  0.97           C  
ATOM   1118  N   THR A  68       5.570  19.491  -0.258  1.00  0.97           N  
ATOM   1119  H   THR A  68       4.642  19.221  -0.548  1.00  0.97           H  
ATOM   1120  CA  THR A  68       6.197  18.656   0.771  1.00  0.97           C  
ATOM   1121  HA  THR A  68       7.208  19.021   0.954  1.00  0.97           H  
ATOM   1122  C   THR A  68       6.374  17.234   0.253  1.00  0.97           C  
ATOM   1123  CB  THR A  68       5.438  18.723   2.117  1.00  0.97           C  
ATOM   1124  HB  THR A  68       5.725  17.892   2.761  1.00  0.97           H  
ATOM   1125  O   THR A  68       6.369  16.289   1.029  1.00  0.97           O  
ATOM   1126  CG2 THR A  68       5.747  20.023   2.856  1.00  0.97           C  
ATOM   1127 HG21 THR A  68       5.192  20.046   3.794  1.00  0.97           H  
ATOM   1128 HG22 THR A  68       5.469  20.883   2.247  1.00  0.97           H  
ATOM   1129 HG23 THR A  68       6.813  20.064   3.083  1.00  0.97           H  
ATOM   1130  OG1 THR A  68       4.042  18.728   1.942  1.00  0.97           O  
ATOM   1131  HG1 THR A  68       3.816  19.556   1.513  1.00  0.97           H  
ATOM   1132  N   GLY A  69       6.596  17.077  -1.061  1.00  0.97           N  
ATOM   1133  H   GLY A  69       6.539  17.892  -1.655  1.00  0.97           H  
ATOM   1134  CA  GLY A  69       6.778  15.776  -1.714  1.00  0.97           C  
ATOM   1135  HA2 GLY A  69       7.070  15.934  -2.752  1.00  0.97           H  
ATOM   1136  HA3 GLY A  69       5.830  15.237  -1.705  1.00  0.97           H  
ATOM   1137  C   GLY A  69       7.835  14.885  -1.050  1.00  0.97           C  
ATOM   1138  O   GLY A  69       7.657  13.677  -1.005  1.00  0.97           O  
ATOM   1139  N   TRP A  70       8.868  15.461  -0.422  1.00  0.98           N  
ATOM   1140  H   TRP A  70       8.990  16.459  -0.523  1.00  0.98           H  
ATOM   1141  CA  TRP A  70       9.855  14.732   0.395  1.00  0.98           C  
ATOM   1142  HA  TRP A  70      10.424  14.058  -0.246  1.00  0.98           H  
ATOM   1143  C   TRP A  70       9.232  13.891   1.518  1.00  0.98           C  
ATOM   1144  CB  TRP A  70      10.805  15.749   1.035  1.00  0.98           C  
ATOM   1145  HB2 TRP A  70      10.267  16.303   1.805  1.00  0.98           H  
ATOM   1146  HB3 TRP A  70      11.613  15.207   1.527  1.00  0.98           H  
ATOM   1147  O   TRP A  70       9.766  12.849   1.883  1.00  0.98           O  
ATOM   1148  CG  TRP A  70      11.406  16.730   0.083  1.00  0.98           C  
ATOM   1149  CD1 TRP A  70      11.103  18.045   0.003  1.00  0.98           C  
ATOM   1150  HD1 TRP A  70      10.404  18.569   0.638  1.00  0.98           H  
ATOM   1151  CD2 TRP A  70      12.401  16.480  -0.952  1.00  0.98           C  
ATOM   1152  CE2 TRP A  70      12.646  17.707  -1.636  1.00  0.98           C  
ATOM   1153  CE3 TRP A  70      13.123  15.345  -1.377  1.00  0.98           C  
ATOM   1154  HE3 TRP A  70      12.951  14.393  -0.896  1.00  0.98           H  
ATOM   1155  NE1 TRP A  70      11.828  18.621  -1.017  1.00  0.98           N  
ATOM   1156  HE1 TRP A  70      11.793  19.605  -1.241  1.00  0.98           H  
ATOM   1157  CH2 TRP A  70      14.275  16.669  -3.075  1.00  0.98           C  
ATOM   1158  HH2 TRP A  70      14.980  16.740  -3.890  1.00  0.98           H  
ATOM   1159  CZ2 TRP A  70      13.564  17.812  -2.683  1.00  0.98           C  
ATOM   1160  HZ2 TRP A  70      13.718  18.760  -3.177  1.00  0.98           H  
ATOM   1161  CZ3 TRP A  70      14.055  15.440  -2.426  1.00  0.98           C  
ATOM   1162  HZ3 TRP A  70      14.592  14.557  -2.742  1.00  0.98           H  
ATOM   1163  N   ALA A  71       8.100  14.346   2.058  1.00  0.98           N  
ATOM   1164  H   ALA A  71       7.671  15.164   1.648  1.00  0.98           H  
ATOM   1165  CA  ALA A  71       7.347  13.682   3.107  1.00  0.98           C  
ATOM   1166  HA  ALA A  71       8.050  13.085   3.688  1.00  0.98           H  
ATOM   1167  C   ALA A  71       6.279  12.716   2.562  1.00  0.98           C  
ATOM   1168  CB  ALA A  71       6.747  14.751   4.034  1.00  0.98           C  
ATOM   1169  HB1 ALA A  71       7.528  15.430   4.376  1.00  0.98           H  
ATOM   1170  HB2 ALA A  71       6.288  14.270   4.898  1.00  0.98           H  
ATOM   1171  HB3 ALA A  71       5.984  15.317   3.502  1.00  0.98           H  
ATOM   1172  O   ALA A  71       5.480  12.206   3.342  1.00  0.98           O  
ATOM   1173  N   ASP A  72       6.234  12.457   1.254  1.00  0.98           N  
ATOM   1174  H   ASP A  72       6.875  12.925   0.630  1.00  0.98           H  
ATOM   1175  CA  ASP A  72       5.222  11.582   0.668  1.00  0.98           C  
ATOM   1176  HA  ASP A  72       4.253  11.836   1.098  1.00  0.98           H  
ATOM   1177  C   ASP A  72       5.469  10.101   0.978  1.00  0.98           C  
ATOM   1178  CB  ASP A  72       5.136  11.840  -0.834  1.00  0.98           C  
ATOM   1179  HB2 ASP A  72       6.090  11.563  -1.285  1.00  0.98           H  
ATOM   1180  HB3 ASP A  72       4.957  12.900  -1.011  1.00  0.98           H  
ATOM   1181  O   ASP A  72       4.511   9.404   1.283  1.00  0.98           O  
ATOM   1182  CG  ASP A  72       4.016  11.035  -1.481  1.00  0.98           C  
ATOM   1183  OD1 ASP A  72       2.872  11.106  -0.989  1.00  0.98           O  
ATOM   1184  OD2 ASP A  72       4.322  10.308  -2.446  1.00  0.98           O  
ATOM   1185  N   GLY A  73       6.718   9.612   0.956  1.00  0.98           N  
ATOM   1186  H   GLY A  73       7.478  10.243   0.743  1.00  0.98           H  
ATOM   1187  CA  GLY A  73       7.046   8.236   1.363  1.00  0.98           C  
ATOM   1188  HA2 GLY A  73       6.182   7.818   1.879  1.00  0.98           H  
ATOM   1189  HA3 GLY A  73       7.845   8.274   2.103  1.00  0.98           H  
ATOM   1190  C   GLY A  73       7.432   7.174   0.316  1.00  0.98           C  
ATOM   1191  O   GLY A  73       8.137   6.242   0.712  1.00  0.98           O  
ATOM   1192  N   PRO A  74       7.026   7.201  -0.971  1.00  0.98           N  
ATOM   1193  CA  PRO A  74       7.345   6.116  -1.903  1.00  0.98           C  
ATOM   1194  HA  PRO A  74       6.947   5.181  -1.510  1.00  0.98           H  
ATOM   1195  C   PRO A  74       8.854   5.939  -2.104  1.00  0.98           C  
ATOM   1196  CB  PRO A  74       6.599   6.428  -3.203  1.00  0.98           C  
ATOM   1197  HB2 PRO A  74       7.165   6.139  -4.089  1.00  0.98           H  
ATOM   1198  HB3 PRO A  74       5.632   5.927  -3.198  1.00  0.98           H  
ATOM   1199  O   PRO A  74       9.567   6.863  -2.516  1.00  0.98           O  
ATOM   1200  CG  PRO A  74       6.379   7.933  -3.124  1.00  0.98           C  
ATOM   1201  HG2 PRO A  74       5.532   8.256  -3.729  1.00  0.98           H  
ATOM   1202  HG3 PRO A  74       7.285   8.463  -3.418  1.00  0.98           H  
ATOM   1203  CD  PRO A  74       6.149   8.148  -1.636  1.00  0.98           C  
ATOM   1204  HD2 PRO A  74       6.386   9.185  -1.401  1.00  0.98           H  
ATOM   1205  HD3 PRO A  74       5.112   7.929  -1.383  1.00  0.98           H  
ATOM   1206  N   ALA A  75       9.340   4.727  -1.813  1.00  0.98           N  
ATOM   1207  H   ALA A  75       8.694   4.002  -1.533  1.00  0.98           H  
ATOM   1208  CA  ALA A  75      10.759   4.400  -1.852  1.00  0.98           C  
ATOM   1209  HA  ALA A  75      11.280   5.056  -1.155  1.00  0.98           H  
ATOM   1210  C   ALA A  75      11.351   4.618  -3.250  1.00  0.98           C  
ATOM   1211  CB  ALA A  75      10.957   2.950  -1.395  1.00  0.98           C  
ATOM   1212  HB1 ALA A  75      10.656   2.849  -0.352  1.00  0.98           H  
ATOM   1213  HB2 ALA A  75      12.004   2.672  -1.512  1.00  0.98           H  
ATOM   1214  HB3 ALA A  75      10.348   2.287  -2.010  1.00  0.98           H  
ATOM   1215  O   ALA A  75      10.847   4.084  -4.239  1.00  0.98           O  
ATOM   1216  N   TYR A  76      12.450   5.373  -3.296  1.00  0.98           N  
ATOM   1217  H   TYR A  76      12.730   5.831  -2.441  1.00  0.98           H  
ATOM   1218  CA  TYR A  76      13.184   5.770  -4.499  1.00  0.98           C  
ATOM   1219  HA  TYR A  76      14.014   6.388  -4.156  1.00  0.98           H  
ATOM   1220  C   TYR A  76      12.407   6.665  -5.476  1.00  0.98           C  
ATOM   1221  CB  TYR A  76      13.814   4.550  -5.179  1.00  0.98           C  
ATOM   1222  HB2 TYR A  76      14.498   4.914  -5.945  1.00  0.98           H  
ATOM   1223  HB3 TYR A  76      13.041   3.974  -5.687  1.00  0.98           H  
ATOM   1224  O   TYR A  76      12.933   7.018  -6.525  1.00  0.98           O  
ATOM   1225  CG  TYR A  76      14.588   3.646  -4.238  1.00  0.98           C  
ATOM   1226  CD1 TYR A  76      15.832   4.070  -3.739  1.00  0.98           C  
ATOM   1227  HD1 TYR A  76      16.232   5.027  -4.040  1.00  0.98           H  
ATOM   1228  CD2 TYR A  76      14.074   2.386  -3.871  1.00  0.98           C  
ATOM   1229  HD2 TYR A  76      13.124   2.064  -4.271  1.00  0.98           H  
ATOM   1230  CE1 TYR A  76      16.582   3.229  -2.899  1.00  0.98           C  
ATOM   1231  HE1 TYR A  76      17.557   3.549  -2.563  1.00  0.98           H  
ATOM   1232  CE2 TYR A  76      14.814   1.544  -3.018  1.00  0.98           C  
ATOM   1233  HE2 TYR A  76      14.446   0.562  -2.760  1.00  0.98           H  
ATOM   1234  OH  TYR A  76      16.806   1.149  -1.735  1.00  0.98           O  
ATOM   1235  HH  TYR A  76      17.692   1.506  -1.633  1.00  0.98           H  
ATOM   1236  CZ  TYR A  76      16.076   1.961  -2.543  1.00  0.98           C  
ATOM   1237  N   ILE A  77      11.196   7.106  -5.125  1.00  0.98           N  
ATOM   1238  H   ILE A  77      10.788   6.779  -4.261  1.00  0.98           H  
ATOM   1239  CA  ILE A  77      10.486   8.137  -5.887  1.00  0.98           C  
ATOM   1240  HA  ILE A  77      10.912   8.202  -6.888  1.00  0.98           H  
ATOM   1241  C   ILE A  77      10.711   9.497  -5.237  1.00  0.98           C  
ATOM   1242  CB  ILE A  77       8.991   7.815  -6.063  1.00  0.98           C  
ATOM   1243  HB  ILE A  77       8.511   7.873  -5.086  1.00  0.98           H  
ATOM   1244  O   ILE A  77      11.353  10.356  -5.832  1.00  0.98           O  
ATOM   1245  CG1 ILE A  77       8.723   6.394  -6.599  1.00  0.98           C  
ATOM   1246 HG12 ILE A  77       9.094   5.662  -5.882  1.00  0.98           H  
ATOM   1247 HG13 ILE A  77       7.644   6.250  -6.667  1.00  0.98           H  
ATOM   1248  CG2 ILE A  77       8.362   8.892  -6.967  1.00  0.98           C  
ATOM   1249 HG21 ILE A  77       8.300   9.846  -6.444  1.00  0.98           H  
ATOM   1250 HG22 ILE A  77       7.356   8.604  -7.269  1.00  0.98           H  
ATOM   1251 HG23 ILE A  77       8.957   9.028  -7.870  1.00  0.98           H  
ATOM   1252  CD1 ILE A  77       9.335   6.085  -7.967  1.00  0.98           C  
ATOM   1253 HD11 ILE A  77       9.059   5.067  -8.242  1.00  0.98           H  
ATOM   1254 HD12 ILE A  77       8.945   6.767  -8.723  1.00  0.98           H  
ATOM   1255 HD13 ILE A  77      10.422   6.154  -7.925  1.00  0.98           H  
ATOM   1256  N   THR A  78      10.228   9.681  -4.007  1.00  0.98           N  
ATOM   1257  H   THR A  78       9.708   8.938  -3.563  1.00  0.98           H  
ATOM   1258  CA  THR A  78      10.325  10.966  -3.296  1.00  0.98           C  
ATOM   1259  HA  THR A  78      10.558  11.757  -4.009  1.00  0.98           H  
ATOM   1260  C   THR A  78      11.428  10.998  -2.249  1.00  0.98           C  
ATOM   1261  CB  THR A  78       8.996  11.345  -2.652  1.00  0.98           C  
ATOM   1262  HB  THR A  78       9.157  12.263  -2.088  1.00  0.98           H  
ATOM   1263  O   THR A  78      11.931  12.065  -1.899  1.00  0.98           O  
ATOM   1264  CG2 THR A  78       7.912  11.579  -3.703  1.00  0.98           C  
ATOM   1265 HG21 THR A  78       7.637  10.647  -4.197  1.00  0.98           H  
ATOM   1266 HG22 THR A  78       7.026  12.017  -3.245  1.00  0.98           H  
ATOM   1267 HG23 THR A  78       8.282  12.280  -4.451  1.00  0.98           H  
ATOM   1268  OG1 THR A  78       8.551  10.329  -1.789  1.00  0.98           O  
ATOM   1269  HG1 THR A  78       7.618  10.514  -1.660  1.00  0.98           H  
ATOM   1270  N   GLN A  79      11.848   9.826  -1.775  1.00  0.98           N  
ATOM   1271  H   GLN A  79      11.383   8.990  -2.099  1.00  0.98           H  
ATOM   1272  CA  GLN A  79      12.908   9.682  -0.788  1.00  0.98           C  
ATOM   1273  HA  GLN A  79      13.634  10.483  -0.926  1.00  0.98           H  
ATOM   1274  C   GLN A  79      13.643   8.352  -0.935  1.00  0.98           C  
ATOM   1275  CB  GLN A  79      12.319   9.808   0.627  1.00  0.98           C  
ATOM   1276  HB2 GLN A  79      11.850  10.785   0.738  1.00  0.98           H  
ATOM   1277  HB3 GLN A  79      13.138   9.751   1.344  1.00  0.98           H  
ATOM   1278  O   GLN A  79      13.108   7.368  -1.450  1.00  0.98           O  
ATOM   1279  CG  GLN A  79      11.285   8.716   0.949  1.00  0.98           C  
ATOM   1280  HG2 GLN A  79      11.670   7.729   0.692  1.00  0.98           H  
ATOM   1281  HG3 GLN A  79      10.373   8.890   0.377  1.00  0.98           H  
ATOM   1282  CD  GLN A  79      10.949   8.705   2.425  1.00  0.98           C  
ATOM   1283  NE2 GLN A  79      11.815   8.183   3.265  1.00  0.98           N  
ATOM   1284 HE21 GLN A  79      12.698   7.840   2.914  1.00  0.98           H  
ATOM   1285 HE22 GLN A  79      11.599   8.264   4.249  1.00  0.98           H  
ATOM   1286  OE1 GLN A  79       9.898   9.132   2.859  1.00  0.98           O  
ATOM   1287  N   CYS A  80      14.850   8.289  -0.389  1.00  0.98           N  
ATOM   1288  H   CYS A  80      15.267   9.123  -0.000  1.00  0.98           H  
ATOM   1289  CA  CYS A  80      15.509   7.019  -0.125  1.00  0.98           C  
ATOM   1290  HA  CYS A  80      15.401   6.393  -1.010  1.00  0.98           H  
ATOM   1291  C   CYS A  80      14.849   6.331   1.087  1.00  0.98           C  
ATOM   1292  CB  CYS A  80      17.000   7.285   0.073  1.00  0.98           C  
ATOM   1293  HB2 CYS A  80      17.548   6.345   0.151  1.00  0.98           H  
ATOM   1294  HB3 CYS A  80      17.140   7.835   1.003  1.00  0.98           H  
ATOM   1295  O   CYS A  80      14.289   7.005   1.965  1.00  0.98           O  
ATOM   1296  SG  CYS A  80      17.678   8.268  -1.288  1.00  0.98           S  
ATOM   1297  N   PRO A  81      14.890   4.992   1.173  1.00  0.98           N  
ATOM   1298  CA  PRO A  81      14.425   4.298   2.363  1.00  0.98           C  
ATOM   1299  HA  PRO A  81      13.378   4.557   2.521  1.00  0.98           H  
ATOM   1300  C   PRO A  81      15.210   4.660   3.626  1.00  0.98           C  
ATOM   1301  CB  PRO A  81      14.519   2.816   2.036  1.00  0.98           C  
ATOM   1302  HB2 PRO A  81      13.711   2.258   2.508  1.00  0.98           H  
ATOM   1303  HB3 PRO A  81      15.500   2.449   2.334  1.00  0.98           H  
ATOM   1304  O   PRO A  81      16.425   4.855   3.594  1.00  0.98           O  
ATOM   1305  CG  PRO A  81      14.416   2.774   0.516  1.00  0.98           C  
ATOM   1306  HG2 PRO A  81      14.870   1.873   0.104  1.00  0.98           H  
ATOM   1307  HG3 PRO A  81      13.367   2.851   0.230  1.00  0.98           H  
ATOM   1308  CD  PRO A  81      15.159   4.042   0.102  1.00  0.98           C  
ATOM   1309  HD2 PRO A  81      16.230   3.850   0.043  1.00  0.98           H  
ATOM   1310  HD3 PRO A  81      14.778   4.388  -0.859  1.00  0.98           H  
ATOM   1311  N   ILE A  82      14.517   4.690   4.763  1.00  0.99           N  
ATOM   1312  H   ILE A  82      13.537   4.449   4.721  1.00  0.99           H  
ATOM   1313  CA  ILE A  82      15.114   4.860   6.088  1.00  0.99           C  
ATOM   1314  HA  ILE A  82      15.799   5.708   6.057  1.00  0.99           H  
ATOM   1315  C   ILE A  82      15.898   3.585   6.406  1.00  0.99           C  
ATOM   1316  CB  ILE A  82      14.033   5.134   7.162  1.00  0.99           C  
ATOM   1317  HB  ILE A  82      13.433   4.231   7.281  1.00  0.99           H  
ATOM   1318  O   ILE A  82      15.309   2.504   6.523  1.00  0.99           O  
ATOM   1319  CG1 ILE A  82      13.082   6.285   6.758  1.00  0.99           C  
ATOM   1320 HG12 ILE A  82      12.698   6.117   5.751  1.00  0.99           H  
ATOM   1321 HG13 ILE A  82      13.631   7.227   6.754  1.00  0.99           H  
ATOM   1322  CG2 ILE A  82      14.716   5.449   8.510  1.00  0.99           C  
ATOM   1323 HG21 ILE A  82      15.286   6.375   8.430  1.00  0.99           H  
ATOM   1324 HG22 ILE A  82      13.972   5.553   9.299  1.00  0.99           H  
ATOM   1325 HG23 ILE A  82      15.390   4.641   8.799  1.00  0.99           H  
ATOM   1326  CD1 ILE A  82      11.857   6.415   7.670  1.00  0.99           C  
ATOM   1327 HD11 ILE A  82      12.154   6.737   8.668  1.00  0.99           H  
ATOM   1328 HD12 ILE A  82      11.175   7.155   7.251  1.00  0.99           H  
ATOM   1329 HD13 ILE A  82      11.337   5.458   7.733  1.00  0.99           H  
ATOM   1330  N   ARG A  83      17.223   3.692   6.546  1.00  0.98           N  
ATOM   1331  H   ARG A  83      17.648   4.598   6.413  1.00  0.98           H  
ATOM   1332  CA  ARG A  83      18.089   2.538   6.827  1.00  0.98           C  
ATOM   1333  HA  ARG A  83      17.758   1.707   6.205  1.00  0.98           H  
ATOM   1334  C   ARG A  83      17.963   2.082   8.277  1.00  0.98           C  
ATOM   1335  CB  ARG A  83      19.555   2.839   6.472  1.00  0.98           C  
ATOM   1336  HB2 ARG A  83      19.936   3.608   7.144  1.00  0.98           H  
ATOM   1337  HB3 ARG A  83      20.149   1.938   6.625  1.00  0.98           H  
ATOM   1338  O   ARG A  83      17.447   2.797   9.138  1.00  0.98           O  
ATOM   1339  CG  ARG A  83      19.740   3.292   5.018  1.00  0.98           C  
ATOM   1340  HG2 ARG A  83      19.366   2.522   4.343  1.00  0.98           H  
ATOM   1341  HG3 ARG A  83      19.181   4.212   4.847  1.00  0.98           H  
ATOM   1342  CD  ARG A  83      21.219   3.558   4.719  1.00  0.98           C  
ATOM   1343  HD2 ARG A  83      21.608   4.261   5.456  1.00  0.98           H  
ATOM   1344  HD3 ARG A  83      21.773   2.621   4.781  1.00  0.98           H  
ATOM   1345  NE  ARG A  83      21.358   4.140   3.379  1.00  0.98           N  
ATOM   1346  HE  ARG A  83      20.516   4.496   2.949  1.00  0.98           H  
ATOM   1347  NH1 ARG A  83      23.650   4.093   3.097  1.00  0.98           N  
ATOM   1348 HH11 ARG A  83      24.418   4.320   2.481  1.00  0.98           H  
ATOM   1349 HH12 ARG A  83      23.786   3.703   4.019  1.00  0.98           H  
ATOM   1350  NH2 ARG A  83      22.292   4.860   1.497  1.00  0.98           N  
ATOM   1351 HH21 ARG A  83      23.020   5.068   0.828  1.00  0.98           H  
ATOM   1352 HH22 ARG A  83      21.434   5.350   1.291  1.00  0.98           H  
ATOM   1353  CZ  ARG A  83      22.448   4.353   2.672  1.00  0.98           C  
ATOM   1354  N   SER A  84      18.481   0.889   8.552  1.00  0.98           N  
ATOM   1355  H   SER A  84      18.847   0.342   7.786  1.00  0.98           H  
ATOM   1356  CA  SER A  84      18.550   0.342   9.907  1.00  0.98           C  
ATOM   1357  HA  SER A  84      17.536   0.096  10.222  1.00  0.98           H  
ATOM   1358  C   SER A  84      19.151   1.340  10.903  1.00  0.98           C  
ATOM   1359  CB  SER A  84      19.388  -0.935   9.910  1.00  0.98           C  
ATOM   1360  HB2 SER A  84      20.440  -0.698   9.754  1.00  0.98           H  
ATOM   1361  HB3 SER A  84      19.049  -1.595   9.111  1.00  0.98           H  
ATOM   1362  O   SER A  84      20.191   1.945  10.641  1.00  0.98           O  
ATOM   1363  OG  SER A  84      19.213  -1.591  11.147  1.00  0.98           O  
ATOM   1364  HG  SER A  84      18.307  -1.908  11.127  1.00  0.98           H  
ATOM   1365  N   LYS A  85      18.495   1.493  12.058  1.00  0.98           N  
ATOM   1366  H   LYS A  85      17.603   1.027  12.138  1.00  0.98           H  
ATOM   1367  CA  LYS A  85      18.868   2.384  13.173  1.00  0.98           C  
ATOM   1368  HA  LYS A  85      18.092   2.275  13.931  1.00  0.98           H  
ATOM   1369  C   LYS A  85      18.859   3.879  12.838  1.00  0.98           C  
ATOM   1370  CB  LYS A  85      20.200   1.945  13.807  1.00  0.98           C  
ATOM   1371  HB2 LYS A  85      20.383   2.551  14.695  1.00  0.98           H  
ATOM   1372  HB3 LYS A  85      21.008   2.140  13.102  1.00  0.98           H  
ATOM   1373  O   LYS A  85      19.318   4.679  13.651  1.00  0.98           O  
ATOM   1374  CG  LYS A  85      20.233   0.467  14.219  1.00  0.98           C  
ATOM   1375  HG2 LYS A  85      20.010  -0.169  13.363  1.00  0.98           H  
ATOM   1376  HG3 LYS A  85      19.489   0.290  14.996  1.00  0.98           H  
ATOM   1377  CD  LYS A  85      21.626   0.102  14.739  1.00  0.98           C  
ATOM   1378  HD2 LYS A  85      21.856   0.709  15.615  1.00  0.98           H  
ATOM   1379  HD3 LYS A  85      22.359   0.306  13.958  1.00  0.98           H  
ATOM   1380  CE  LYS A  85      21.661  -1.384  15.102  1.00  0.98           C  
ATOM   1381  HE2 LYS A  85      20.927  -1.569  15.886  1.00  0.98           H  
ATOM   1382  HE3 LYS A  85      21.361  -1.957  14.224  1.00  0.98           H  
ATOM   1383  NZ  LYS A  85      23.013  -1.805  15.548  1.00  0.98           N  
ATOM   1384  HZ1 LYS A  85      23.685  -1.660  14.809  1.00  0.98           H  
ATOM   1385  HZ2 LYS A  85      23.017  -2.786  15.786  1.00  0.98           H  
ATOM   1386  HZ3 LYS A  85      23.306  -1.274  16.356  1.00  0.98           H  
ATOM   1387  N   GLN A  86      18.326   4.271  11.684  1.00  0.98           N  
ATOM   1388  H   GLN A  86      17.976   3.568  11.048  1.00  0.98           H  
ATOM   1389  CA  GLN A  86      18.148   5.672  11.315  1.00  0.98           C  
ATOM   1390  HA  GLN A  86      18.792   6.291  11.940  1.00  0.98           H  
ATOM   1391  C   GLN A  86      16.718   6.141  11.583  1.00  0.98           C  
ATOM   1392  CB  GLN A  86      18.587   5.909   9.864  1.00  0.98           C  
ATOM   1393  HB2 GLN A  86      18.419   6.956   9.611  1.00  0.98           H  
ATOM   1394  HB3 GLN A  86      17.993   5.297   9.185  1.00  0.98           H  
ATOM   1395  O   GLN A  86      15.819   5.368  11.932  1.00  0.98           O  
ATOM   1396  CG  GLN A  86      20.082   5.607   9.676  1.00  0.98           C  
ATOM   1397  HG2 GLN A  86      20.651   6.134  10.443  1.00  0.98           H  
ATOM   1398  HG3 GLN A  86      20.264   4.538   9.787  1.00  0.98           H  
ATOM   1399  CD  GLN A  86      20.593   6.042   8.309  1.00  0.98           C  
ATOM   1400  NE2 GLN A  86      21.875   6.301   8.171  1.00  0.98           N  
ATOM   1401 HE21 GLN A  86      22.503   6.252   8.960  1.00  0.98           H  
ATOM   1402 HE22 GLN A  86      22.155   6.662   7.270  1.00  0.98           H  
ATOM   1403  OE1 GLN A  86      19.863   6.147   7.337  1.00  0.98           O  
ATOM   1404  N   SER A  87      16.509   7.448  11.466  1.00  0.99           N  
ATOM   1405  H   SER A  87      17.251   8.041  11.123  1.00  0.99           H  
ATOM   1406  CA  SER A  87      15.196   8.062  11.606  1.00  0.99           C  
ATOM   1407  HA  SER A  87      14.440   7.291  11.460  1.00  0.99           H  
ATOM   1408  C   SER A  87      14.983   9.125  10.547  1.00  0.99           C  
ATOM   1409  CB  SER A  87      15.016   8.707  12.981  1.00  0.99           C  
ATOM   1410  HB2 SER A  87      13.991   9.066  13.076  1.00  0.99           H  
ATOM   1411  HB3 SER A  87      15.694   9.555  13.069  1.00  0.99           H  
ATOM   1412  O   SER A  87      15.942   9.755  10.118  1.00  0.99           O  
ATOM   1413  OG  SER A  87      15.284   7.792  14.021  1.00  0.99           O  
ATOM   1414  HG  SER A  87      15.485   6.947  13.612  1.00  0.99           H  
ATOM   1415  N   TYR A  88      13.723   9.348  10.199  1.00  0.99           N  
ATOM   1416  H   TYR A  88      12.998   8.769  10.597  1.00  0.99           H  
ATOM   1417  CA  TYR A  88      13.298  10.455   9.355  1.00  0.99           C  
ATOM   1418  HA  TYR A  88      14.075  11.219   9.346  1.00  0.99           H  
ATOM   1419  C   TYR A  88      12.020  11.073   9.915  1.00  0.99           C  
ATOM   1420  CB  TYR A  88      13.089   9.950   7.925  1.00  0.99           C  
ATOM   1421  HB2 TYR A  88      14.041   9.570   7.555  1.00  0.99           H  
ATOM   1422  HB3 TYR A  88      12.376   9.126   7.954  1.00  0.99           H  
ATOM   1423  O   TYR A  88      11.129  10.355  10.381  1.00  0.99           O  
ATOM   1424  CG  TYR A  88      12.579  10.997   6.957  1.00  0.99           C  
ATOM   1425  CD1 TYR A  88      11.522  10.696   6.076  1.00  0.99           C  
ATOM   1426  HD1 TYR A  88      11.073   9.714   6.075  1.00  0.99           H  
ATOM   1427  CD2 TYR A  88      13.154  12.281   6.946  1.00  0.99           C  
ATOM   1428  HD2 TYR A  88      13.976  12.527   7.601  1.00  0.99           H  
ATOM   1429  CE1 TYR A  88      11.037  11.681   5.194  1.00  0.99           C  
ATOM   1430  HE1 TYR A  88      10.237  11.463   4.502  1.00  0.99           H  
ATOM   1431  CE2 TYR A  88      12.658  13.271   6.088  1.00  0.99           C  
ATOM   1432  HE2 TYR A  88      13.087  14.262   6.133  1.00  0.99           H  
ATOM   1433  OH  TYR A  88      11.103  13.943   4.399  1.00  0.99           O  
ATOM   1434  HH  TYR A  88      11.593  14.762   4.503  1.00  0.99           H  
ATOM   1435  CZ  TYR A  88      11.595  12.975   5.210  1.00  0.99           C  
ATOM   1436  N   THR A  89      11.940  12.402   9.902  1.00  0.99           N  
ATOM   1437  H   THR A  89      12.722  12.941   9.560  1.00  0.99           H  
ATOM   1438  CA  THR A  89      10.758  13.137  10.350  1.00  0.99           C  
ATOM   1439  HA  THR A  89      10.126  12.474  10.941  1.00  0.99           H  
ATOM   1440  C   THR A  89       9.943  13.614   9.157  1.00  0.99           C  
ATOM   1441  CB  THR A  89      11.132  14.317  11.253  1.00  0.99           C  
ATOM   1442  HB  THR A  89      11.560  15.121  10.654  1.00  0.99           H  
ATOM   1443  O   THR A  89      10.286  14.595   8.501  1.00  0.99           O  
ATOM   1444  CG2 THR A  89       9.905  14.846  12.003  1.00  0.99           C  
ATOM   1445 HG21 THR A  89       9.159  15.204  11.294  1.00  0.99           H  
ATOM   1446 HG22 THR A  89      10.204  15.667  12.654  1.00  0.99           H  
ATOM   1447 HG23 THR A  89       9.470  14.051  12.607  1.00  0.99           H  
ATOM   1448  OG1 THR A  89      12.095  13.922  12.207  1.00  0.99           O  
ATOM   1449  HG1 THR A  89      12.904  13.884  11.692  1.00  0.99           H  
ATOM   1450  N   TYR A  90       8.801  12.975   8.930  1.00  0.99           N  
ATOM   1451  H   TYR A  90       8.559  12.190   9.518  1.00  0.99           H  
ATOM   1452  CA  TYR A  90       7.811  13.441   7.968  1.00  0.99           C  
ATOM   1453  HA  TYR A  90       8.298  13.647   7.015  1.00  0.99           H  
ATOM   1454  C   TYR A  90       7.162  14.721   8.492  1.00  0.99           C  
ATOM   1455  CB  TYR A  90       6.771  12.341   7.754  1.00  0.99           C  
ATOM   1456  HB2 TYR A  90       6.334  12.059   8.712  1.00  0.99           H  
ATOM   1457  HB3 TYR A  90       5.970  12.735   7.129  1.00  0.99           H  
ATOM   1458  O   TYR A  90       6.579  14.704   9.578  1.00  0.99           O  
ATOM   1459  CG  TYR A  90       7.352  11.114   7.090  1.00  0.99           C  
ATOM   1460  CD1 TYR A  90       7.353  11.045   5.694  1.00  0.99           C  
ATOM   1461  HD1 TYR A  90       6.944  11.868   5.127  1.00  0.99           H  
ATOM   1462  CD2 TYR A  90       7.918  10.067   7.841  1.00  0.99           C  
ATOM   1463  HD2 TYR A  90       7.949  10.132   8.919  1.00  0.99           H  
ATOM   1464  CE1 TYR A  90       7.879   9.929   5.031  1.00  0.99           C  
ATOM   1465  HE1 TYR A  90       7.845   9.884   3.952  1.00  0.99           H  
ATOM   1466  CE2 TYR A  90       8.474   8.951   7.182  1.00  0.99           C  
ATOM   1467  HE2 TYR A  90       8.952   8.159   7.738  1.00  0.99           H  
ATOM   1468  OH  TYR A  90       9.050   7.843   5.128  1.00  0.99           O  
ATOM   1469  HH  TYR A  90       9.112   8.094   4.203  1.00  0.99           H  
ATOM   1470  CZ  TYR A  90       8.453   8.879   5.774  1.00  0.99           C  
ATOM   1471  N   ARG A  91       7.282  15.826   7.748  1.00  0.98           N  
ATOM   1472  H   ARG A  91       7.789  15.759   6.877  1.00  0.98           H  
ATOM   1473  CA  ARG A  91       6.717  17.134   8.110  1.00  0.98           C  
ATOM   1474  HA  ARG A  91       6.080  17.023   8.987  1.00  0.98           H  
ATOM   1475  C   ARG A  91       5.855  17.671   6.981  1.00  0.98           C  
ATOM   1476  CB  ARG A  91       7.817  18.148   8.444  1.00  0.98           C  
ATOM   1477  HB2 ARG A  91       8.472  18.273   7.582  1.00  0.98           H  
ATOM   1478  HB3 ARG A  91       7.341  19.106   8.654  1.00  0.98           H  
ATOM   1479  O   ARG A  91       6.359  17.925   5.892  1.00  0.98           O  
ATOM   1480  CG  ARG A  91       8.659  17.741   9.656  1.00  0.98           C  
ATOM   1481  HG2 ARG A  91       9.257  16.865   9.409  1.00  0.98           H  
ATOM   1482  HG3 ARG A  91       8.006  17.503  10.496  1.00  0.98           H  
ATOM   1483  CD  ARG A  91       9.586  18.897  10.030  1.00  0.98           C  
ATOM   1484  HD2 ARG A  91       8.980  19.781  10.230  1.00  0.98           H  
ATOM   1485  HD3 ARG A  91      10.250  19.097   9.188  1.00  0.98           H  
ATOM   1486  NE  ARG A  91      10.381  18.582  11.225  1.00  0.98           N  
ATOM   1487  HE  ARG A  91      10.170  17.712  11.692  1.00  0.98           H  
ATOM   1488  NH1 ARG A  91      11.608  20.520  11.262  1.00  0.98           N  
ATOM   1489 HH11 ARG A  91      11.110  20.818  10.435  1.00  0.98           H  
ATOM   1490 HH12 ARG A  91      12.314  21.104  11.686  1.00  0.98           H  
ATOM   1491  NH2 ARG A  91      11.922  18.980  12.847  1.00  0.98           N  
ATOM   1492 HH21 ARG A  91      11.690  18.087  13.260  1.00  0.98           H  
ATOM   1493 HH22 ARG A  91      12.630  19.573  13.257  1.00  0.98           H  
ATOM   1494  CZ  ARG A  91      11.292  19.362  11.774  1.00  0.98           C  
ATOM   1495  N   PHE A  92       4.580  17.889   7.263  1.00  0.98           N  
ATOM   1496  H   PHE A  92       4.234  17.636   8.177  1.00  0.98           H  
ATOM   1497  CA  PHE A  92       3.633  18.445   6.301  1.00  0.98           C  
ATOM   1498  HA  PHE A  92       4.144  19.178   5.677  1.00  0.98           H  
ATOM   1499  C   PHE A  92       2.497  19.170   7.021  1.00  0.98           C  
ATOM   1500  CB  PHE A  92       3.115  17.330   5.378  1.00  0.98           C  
ATOM   1501  HB2 PHE A  92       3.945  16.980   4.764  1.00  0.98           H  
ATOM   1502  HB3 PHE A  92       2.374  17.736   4.689  1.00  0.98           H  
ATOM   1503  O   PHE A  92       2.323  19.060   8.237  1.00  0.98           O  
ATOM   1504  CG  PHE A  92       2.516  16.144   6.106  1.00  0.98           C  
ATOM   1505  CD1 PHE A  92       3.312  15.014   6.376  1.00  0.98           C  
ATOM   1506  HD1 PHE A  92       4.335  14.984   6.033  1.00  0.98           H  
ATOM   1507  CD2 PHE A  92       1.175  16.173   6.527  1.00  0.98           C  
ATOM   1508  HD2 PHE A  92       0.554  17.029   6.306  1.00  0.98           H  
ATOM   1509  CE1 PHE A  92       2.771  13.918   7.068  1.00  0.98           C  
ATOM   1510  HE1 PHE A  92       3.375  13.042   7.253  1.00  0.98           H  
ATOM   1511  CE2 PHE A  92       0.639  15.081   7.230  1.00  0.98           C  
ATOM   1512  HE2 PHE A  92      -0.395  15.100   7.542  1.00  0.98           H  
ATOM   1513  CZ  PHE A  92       1.434  13.951   7.492  1.00  0.98           C  
ATOM   1514  HZ  PHE A  92       1.016  13.096   8.003  1.00  0.98           H  
ATOM   1515  N   LYS A  93       1.711  19.932   6.265  1.00  0.97           N  
ATOM   1516  H   LYS A  93       1.868  19.927   5.267  1.00  0.97           H  
ATOM   1517  CA  LYS A  93       0.494  20.580   6.750  1.00  0.97           C  
ATOM   1518  HA  LYS A  93       0.391  20.427   7.824  1.00  0.97           H  
ATOM   1519  C   LYS A  93      -0.705  19.930   6.076  1.00  0.97           C  
ATOM   1520  CB  LYS A  93       0.593  22.082   6.480  1.00  0.97           C  
ATOM   1521  HB2 LYS A  93       1.538  22.449   6.879  1.00  0.97           H  
ATOM   1522  HB3 LYS A  93       0.583  22.250   5.403  1.00  0.97           H  
ATOM   1523  O   LYS A  93      -0.690  19.724   4.866  1.00  0.97           O  
ATOM   1524  CG  LYS A  93      -0.552  22.864   7.134  1.00  0.97           C  
ATOM   1525  HG2 LYS A  93      -1.509  22.515   6.747  1.00  0.97           H  
ATOM   1526  HG3 LYS A  93      -0.532  22.719   8.215  1.00  0.97           H  
ATOM   1527  CD  LYS A  93      -0.379  24.348   6.813  1.00  0.97           C  
ATOM   1528  HD2 LYS A  93       0.505  24.733   7.320  1.00  0.97           H  
ATOM   1529  HD3 LYS A  93      -0.231  24.449   5.738  1.00  0.97           H  
ATOM   1530  CE  LYS A  93      -1.616  25.140   7.240  1.00  0.97           C  
ATOM   1531  HE2 LYS A  93      -1.638  25.228   8.326  1.00  0.97           H  
ATOM   1532  HE3 LYS A  93      -2.494  24.581   6.917  1.00  0.97           H  
ATOM   1533  NZ  LYS A  93      -1.621  26.461   6.572  1.00  0.97           N  
ATOM   1534  HZ1 LYS A  93      -1.662  26.269   5.581  1.00  0.97           H  
ATOM   1535  HZ2 LYS A  93      -0.772  26.985   6.727  1.00  0.97           H  
ATOM   1536  HZ3 LYS A  93      -2.455  26.996   6.770  1.00  0.97           H  
ATOM   1537  N   VAL A  94      -1.735  19.607   6.852  1.00  0.96           N  
ATOM   1538  H   VAL A  94      -1.689  19.823   7.837  1.00  0.96           H  
ATOM   1539  CA  VAL A  94      -2.988  19.084   6.296  1.00  0.96           C  
ATOM   1540  HA  VAL A  94      -2.769  18.495   5.405  1.00  0.96           H  
ATOM   1541  C   VAL A  94      -3.852  20.265   5.874  1.00  0.96           C  
ATOM   1542  CB  VAL A  94      -3.699  18.155   7.293  1.00  0.96           C  
ATOM   1543  HB  VAL A  94      -3.902  18.691   8.220  1.00  0.96           H  
ATOM   1544  O   VAL A  94      -4.311  21.028   6.722  1.00  0.96           O  
ATOM   1545  CG1 VAL A  94      -5.019  17.631   6.721  1.00  0.96           C  
ATOM   1546 HG11 VAL A  94      -4.840  17.092   5.791  1.00  0.96           H  
ATOM   1547 HG12 VAL A  94      -5.478  16.958   7.445  1.00  0.96           H  
ATOM   1548 HG13 VAL A  94      -5.712  18.452   6.533  1.00  0.96           H  
ATOM   1549  CG2 VAL A  94      -2.812  16.941   7.603  1.00  0.96           C  
ATOM   1550 HG21 VAL A  94      -3.355  16.230   8.226  1.00  0.96           H  
ATOM   1551 HG22 VAL A  94      -1.913  17.259   8.132  1.00  0.96           H  
ATOM   1552 HG23 VAL A  94      -2.522  16.445   6.676  1.00  0.96           H  
ATOM   1553  N   GLU A  95      -4.066  20.432   4.573  1.00  0.93           N  
ATOM   1554  H   GLU A  95      -3.667  19.775   3.918  1.00  0.93           H  
ATOM   1555  CA  GLU A  95      -4.833  21.542   3.999  1.00  0.93           C  
ATOM   1556  HA  GLU A  95      -5.337  22.094   4.793  1.00  0.93           H  
ATOM   1557  C   GLU A  95      -5.914  21.019   3.057  1.00  0.93           C  
ATOM   1558  CB  GLU A  95      -3.915  22.525   3.256  1.00  0.93           C  
ATOM   1559  HB2 GLU A  95      -4.535  23.304   2.811  1.00  0.93           H  
ATOM   1560  HB3 GLU A  95      -3.391  21.996   2.460  1.00  0.93           H  
ATOM   1561  O   GLU A  95      -5.669  20.096   2.284  1.00  0.93           O  
ATOM   1562  CG  GLU A  95      -2.886  23.185   4.178  1.00  0.93           C  
ATOM   1563  HG2 GLU A  95      -3.398  23.555   5.067  1.00  0.93           H  
ATOM   1564  HG3 GLU A  95      -2.157  22.439   4.496  1.00  0.93           H  
ATOM   1565  CD  GLU A  95      -2.146  24.345   3.501  1.00  0.93           C  
ATOM   1566  OE1 GLU A  95      -1.964  25.379   4.194  1.00  0.93           O  
ATOM   1567  OE2 GLU A  95      -1.707  24.199   2.348  1.00  0.93           O  
ATOM   1568  N   ASP A  96      -7.105  21.616   3.121  1.00  0.91           N  
ATOM   1569  H   ASP A  96      -7.222  22.422   3.718  1.00  0.91           H  
ATOM   1570  CA  ASP A  96      -8.252  21.311   2.259  1.00  0.91           C  
ATOM   1571  HA  ASP A  96      -9.108  21.818   2.705  1.00  0.91           H  
ATOM   1572  C   ASP A  96      -8.660  19.824   2.211  1.00  0.91           C  
ATOM   1573  CB  ASP A  96      -8.055  21.935   0.866  1.00  0.91           C  
ATOM   1574  HB2 ASP A  96      -7.147  21.536   0.414  1.00  0.91           H  
ATOM   1575  HB3 ASP A  96      -8.893  21.656   0.228  1.00  0.91           H  
ATOM   1576  O   ASP A  96      -9.264  19.368   1.235  1.00  0.91           O  
ATOM   1577  CG  ASP A  96      -7.995  23.465   0.872  1.00  0.91           C  
ATOM   1578  OD1 ASP A  96      -8.510  24.088   1.829  1.00  0.91           O  
ATOM   1579  OD2 ASP A  96      -7.497  24.006  -0.139  1.00  0.91           O  
ATOM   1580  N   GLN A  97      -8.405  19.064   3.280  1.00  0.94           N  
ATOM   1581  H   GLN A  97      -7.950  19.510   4.063  1.00  0.94           H  
ATOM   1582  CA  GLN A  97      -8.759  17.646   3.406  1.00  0.94           C  
ATOM   1583  HA  GLN A  97      -9.470  17.382   2.624  1.00  0.94           H  
ATOM   1584  C   GLN A  97      -9.441  17.360   4.747  1.00  0.94           C  
ATOM   1585  CB  GLN A  97      -7.518  16.758   3.222  1.00  0.94           C  
ATOM   1586  HB2 GLN A  97      -6.750  17.043   3.941  1.00  0.94           H  
ATOM   1587  HB3 GLN A  97      -7.802  15.723   3.411  1.00  0.94           H  
ATOM   1588  O   GLN A  97      -9.153  18.005   5.754  1.00  0.94           O  
ATOM   1589  CG  GLN A  97      -6.945  16.849   1.801  1.00  0.94           C  
ATOM   1590  HG2 GLN A  97      -7.749  16.717   1.077  1.00  0.94           H  
ATOM   1591  HG3 GLN A  97      -6.502  17.831   1.636  1.00  0.94           H  
ATOM   1592  CD  GLN A  97      -5.879  15.793   1.558  1.00  0.94           C  
ATOM   1593  NE2 GLN A  97      -6.255  14.680   0.972  1.00  0.94           N  
ATOM   1594 HE21 GLN A  97      -5.553  13.995   0.731  1.00  0.94           H  
ATOM   1595 HE22 GLN A  97      -7.203  14.546   0.650  1.00  0.94           H  
ATOM   1596  OE1 GLN A  97      -4.711  15.956   1.884  1.00  0.94           O  
ATOM   1597  N   ARG A  98     -10.370  16.396   4.757  1.00  0.95           N  
ATOM   1598  H   ARG A  98     -10.545  15.896   3.897  1.00  0.95           H  
ATOM   1599  CA  ARG A  98     -11.079  15.911   5.955  1.00  0.95           C  
ATOM   1600  HA  ARG A  98     -10.372  15.853   6.782  1.00  0.95           H  
ATOM   1601  C   ARG A  98     -11.636  14.510   5.724  1.00  0.95           C  
ATOM   1602  CB  ARG A  98     -12.211  16.861   6.384  1.00  0.95           C  
ATOM   1603  HB2 ARG A  98     -11.784  17.795   6.751  1.00  0.95           H  
ATOM   1604  HB3 ARG A  98     -12.720  16.396   7.227  1.00  0.95           H  
ATOM   1605  O   ARG A  98     -11.973  14.171   4.603  1.00  0.95           O  
ATOM   1606  CG  ARG A  98     -13.258  17.161   5.296  1.00  0.95           C  
ATOM   1607  HG2 ARG A  98     -13.364  16.310   4.622  1.00  0.95           H  
ATOM   1608  HG3 ARG A  98     -14.217  17.316   5.790  1.00  0.95           H  
ATOM   1609  CD  ARG A  98     -12.926  18.433   4.505  1.00  0.95           C  
ATOM   1610  HD2 ARG A  98     -11.847  18.588   4.532  1.00  0.95           H  
ATOM   1611  HD3 ARG A  98     -13.386  19.292   4.995  1.00  0.95           H  
ATOM   1612  NE  ARG A  98     -13.374  18.344   3.101  1.00  0.95           N  
ATOM   1613  HE  ARG A  98     -14.052  17.629   2.881  1.00  0.95           H  
ATOM   1614  NH1 ARG A  98     -11.818  19.813   2.266  1.00  0.95           N  
ATOM   1615 HH11 ARG A  98     -11.118  19.947   1.550  1.00  0.95           H  
ATOM   1616 HH12 ARG A  98     -11.574  20.136   3.191  1.00  0.95           H  
ATOM   1617  NH2 ARG A  98     -13.028  18.601   0.853  1.00  0.95           N  
ATOM   1618 HH21 ARG A  98     -13.588  17.789   0.638  1.00  0.95           H  
ATOM   1619 HH22 ARG A  98     -12.451  18.988   0.120  1.00  0.95           H  
ATOM   1620  CZ  ARG A  98     -12.748  18.920   2.086  1.00  0.95           C  
ATOM   1621  N   GLY A  99     -11.810  13.725   6.775  1.00  0.96           N  
ATOM   1622  H   GLY A  99     -11.508  14.058   7.679  1.00  0.96           H  
ATOM   1623  CA  GLY A  99     -12.343  12.368   6.701  1.00  0.96           C  
ATOM   1624  HA2 GLY A  99     -13.148  12.259   7.429  1.00  0.96           H  
ATOM   1625  HA3 GLY A  99     -12.769  12.170   5.717  1.00  0.96           H  
ATOM   1626  C   GLY A  99     -11.275  11.328   7.007  1.00  0.96           C  
ATOM   1627  O   GLY A  99     -10.485  11.491   7.936  1.00  0.96           O  
ATOM   1628  N   THR A 100     -11.271  10.230   6.263  1.00  0.98           N  
ATOM   1629  H   THR A 100     -11.923  10.156   5.495  1.00  0.98           H  
ATOM   1630  CA  THR A 100     -10.356   9.104   6.489  1.00  0.98           C  
ATOM   1631  HA  THR A 100      -9.715   9.316   7.345  1.00  0.98           H  
ATOM   1632  C   THR A 100      -9.439   8.901   5.301  1.00  0.98           C  
ATOM   1633  CB  THR A 100     -11.138   7.827   6.805  1.00  0.98           C  
ATOM   1634  HB  THR A 100     -11.781   7.552   5.969  1.00  0.98           H  
ATOM   1635  O   THR A 100      -9.868   9.016   4.161  1.00  0.98           O  
ATOM   1636  CG2 THR A 100     -10.250   6.652   7.195  1.00  0.98           C  
ATOM   1637 HG21 THR A 100     -10.871   5.790   7.435  1.00  0.98           H  
ATOM   1638 HG22 THR A 100      -9.611   6.371   6.357  1.00  0.98           H  
ATOM   1639 HG23 THR A 100      -9.623   6.911   8.048  1.00  0.98           H  
ATOM   1640  OG1 THR A 100     -11.911   8.101   7.943  1.00  0.98           O  
ATOM   1641  HG1 THR A 100     -11.377   8.710   8.458  1.00  0.98           H  
ATOM   1642  N   LEU A 101      -8.189   8.588   5.606  1.00  0.98           N  
ATOM   1643  H   LEU A 101      -7.934   8.583   6.583  1.00  0.98           H  
ATOM   1644  CA  LEU A 101      -7.128   8.157   4.714  1.00  0.98           C  
ATOM   1645  HA  LEU A 101      -7.539   7.858   3.749  1.00  0.98           H  
ATOM   1646  C   LEU A 101      -6.433   6.931   5.327  1.00  0.98           C  
ATOM   1647  CB  LEU A 101      -6.140   9.322   4.516  1.00  0.98           C  
ATOM   1648  HB2 LEU A 101      -5.241   8.952   4.022  1.00  0.98           H  
ATOM   1649  HB3 LEU A 101      -5.846   9.698   5.496  1.00  0.98           H  
ATOM   1650  O   LEU A 101      -6.706   6.526   6.464  1.00  0.98           O  
ATOM   1651  CG  LEU A 101      -6.677  10.515   3.717  1.00  0.98           C  
ATOM   1652  HG  LEU A 101      -7.508  10.946   4.275  1.00  0.98           H  
ATOM   1653  CD1 LEU A 101      -5.595  11.585   3.626  1.00  0.98           C  
ATOM   1654 HD11 LEU A 101      -5.973  12.452   3.085  1.00  0.98           H  
ATOM   1655 HD12 LEU A 101      -4.729  11.183   3.101  1.00  0.98           H  
ATOM   1656 HD13 LEU A 101      -5.293  11.885   4.629  1.00  0.98           H  
ATOM   1657  CD2 LEU A 101      -7.132  10.140   2.304  1.00  0.98           C  
ATOM   1658 HD21 LEU A 101      -8.045   9.546   2.349  1.00  0.98           H  
ATOM   1659 HD22 LEU A 101      -6.350   9.566   1.807  1.00  0.98           H  
ATOM   1660 HD23 LEU A 101      -7.331  11.040   1.721  1.00  0.98           H  
ATOM   1661  N   LEU A 102      -5.520   6.349   4.562  1.00  0.99           N  
ATOM   1662  H   LEU A 102      -5.298   6.790   3.680  1.00  0.99           H  
ATOM   1663  CA  LEU A 102      -4.649   5.252   4.964  1.00  0.99           C  
ATOM   1664  HA  LEU A 102      -4.972   4.842   5.920  1.00  0.99           H  
ATOM   1665  C   LEU A 102      -3.226   5.805   5.133  1.00  0.99           C  
ATOM   1666  CB  LEU A 102      -4.783   4.158   3.883  1.00  0.99           C  
ATOM   1667  HB2 LEU A 102      -5.803   3.774   3.899  1.00  0.99           H  
ATOM   1668  HB3 LEU A 102      -4.644   4.623   2.907  1.00  0.99           H  
ATOM   1669  O   LEU A 102      -2.809   6.698   4.406  1.00  0.99           O  
ATOM   1670  CG  LEU A 102      -3.808   2.973   3.974  1.00  0.99           C  
ATOM   1671  HG  LEU A 102      -2.787   3.350   4.041  1.00  0.99           H  
ATOM   1672  CD1 LEU A 102      -4.073   2.069   5.169  1.00  0.99           C  
ATOM   1673 HD11 LEU A 102      -4.016   2.638   6.098  1.00  0.99           H  
ATOM   1674 HD12 LEU A 102      -3.315   1.286   5.180  1.00  0.99           H  
ATOM   1675 HD13 LEU A 102      -5.050   1.595   5.072  1.00  0.99           H  
ATOM   1676  CD2 LEU A 102      -3.920   2.103   2.723  1.00  0.99           C  
ATOM   1677 HD21 LEU A 102      -3.680   2.699   1.843  1.00  0.99           H  
ATOM   1678 HD22 LEU A 102      -4.932   1.712   2.620  1.00  0.99           H  
ATOM   1679 HD23 LEU A 102      -3.219   1.271   2.779  1.00  0.99           H  
ATOM   1680  N   TRP A 103      -2.451   5.270   6.067  1.00  0.99           N  
ATOM   1681  H   TRP A 103      -2.837   4.575   6.689  1.00  0.99           H  
ATOM   1682  CA  TRP A 103      -0.993   5.334   5.971  1.00  0.99           C  
ATOM   1683  HA  TRP A 103      -0.712   5.837   5.047  1.00  0.99           H  
ATOM   1684  C   TRP A 103      -0.457   3.911   5.876  1.00  0.99           C  
ATOM   1685  CB  TRP A 103      -0.399   6.145   7.126  1.00  0.99           C  
ATOM   1686  HB2 TRP A 103      -0.879   7.124   7.134  1.00  0.99           H  
ATOM   1687  HB3 TRP A 103       0.661   6.300   6.923  1.00  0.99           H  
ATOM   1688  O   TRP A 103      -1.031   2.995   6.470  1.00  0.99           O  
ATOM   1689  CG  TRP A 103      -0.525   5.535   8.486  1.00  0.99           C  
ATOM   1690  CD1 TRP A 103      -1.433   5.874   9.431  1.00  0.99           C  
ATOM   1691  HD1 TRP A 103      -2.187   6.639   9.317  1.00  0.99           H  
ATOM   1692  CD2 TRP A 103       0.257   4.443   9.055  1.00  0.99           C  
ATOM   1693  CE2 TRP A 103      -0.253   4.160  10.353  1.00  0.99           C  
ATOM   1694  CE3 TRP A 103       1.335   3.650   8.603  1.00  0.99           C  
ATOM   1695  HE3 TRP A 103       1.762   3.846   7.631  1.00  0.99           H  
ATOM   1696  NE1 TRP A 103      -1.261   5.077  10.545  1.00  0.99           N  
ATOM   1697  HE1 TRP A 103      -1.811   5.143  11.390  1.00  0.99           H  
ATOM   1698  CH2 TRP A 103       1.295   2.326  10.652  1.00  0.99           C  
ATOM   1699  HH2 TRP A 103       1.680   1.502  11.234  1.00  0.99           H  
ATOM   1700  CZ2 TRP A 103       0.252   3.126  11.147  1.00  0.99           C  
ATOM   1701  HZ2 TRP A 103      -0.182   2.946  12.120  1.00  0.99           H  
ATOM   1702  CZ3 TRP A 103       1.840   2.596   9.386  1.00  0.99           C  
ATOM   1703  HZ3 TRP A 103       2.645   1.987   9.004  1.00  0.99           H  
ATOM   1704  N   HIS A 104       0.617   3.703   5.121  1.00  0.99           N  
ATOM   1705  H   HIS A 104       1.051   4.482   4.647  1.00  0.99           H  
ATOM   1706  CA  HIS A 104       1.210   2.378   4.956  1.00  0.99           C  
ATOM   1707  HA  HIS A 104       1.161   1.855   5.911  1.00  0.99           H  
ATOM   1708  C   HIS A 104       2.684   2.427   4.568  1.00  0.99           C  
ATOM   1709  CB  HIS A 104       0.405   1.573   3.932  1.00  0.99           C  
ATOM   1710  HB2 HIS A 104      -0.634   1.499   4.254  1.00  0.99           H  
ATOM   1711  HB3 HIS A 104       0.821   0.565   3.939  1.00  0.99           H  
ATOM   1712  O   HIS A 104       3.174   3.454   4.112  1.00  0.99           O  
ATOM   1713  CG  HIS A 104       0.444   2.097   2.518  1.00  0.99           C  
ATOM   1714  CD2 HIS A 104      -0.505   2.862   1.899  1.00  0.99           C  
ATOM   1715  HD2 HIS A 104      -1.407   3.251   2.348  1.00  0.99           H  
ATOM   1716  ND1 HIS A 104       1.400   1.811   1.571  1.00  0.99           N  
ATOM   1717  HD1 HIS A 104       2.250   1.284   1.714  1.00  0.99           H  
ATOM   1718  CE1 HIS A 104       1.034   2.374   0.411  1.00  0.99           C  
ATOM   1719  HE1 HIS A 104       1.584   2.311  -0.515  1.00  0.99           H  
ATOM   1720  NE2 HIS A 104      -0.137   3.003   0.560  1.00  0.99           N  
ATOM   1721  N   ALA A 105       3.407   1.319   4.729  1.00  0.98           N  
ATOM   1722  H   ALA A 105       2.975   0.502   5.137  1.00  0.98           H  
ATOM   1723  CA  ALA A 105       4.757   1.215   4.191  1.00  0.98           C  
ATOM   1724  HA  ALA A 105       5.287   2.110   4.517  1.00  0.98           H  
ATOM   1725  C   ALA A 105       4.750   1.216   2.659  1.00  0.98           C  
ATOM   1726  CB  ALA A 105       5.484  -0.007   4.748  1.00  0.98           C  
ATOM   1727  HB1 ALA A 105       4.895  -0.907   4.566  1.00  0.98           H  
ATOM   1728  HB2 ALA A 105       6.456  -0.105   4.264  1.00  0.98           H  
ATOM   1729  HB3 ALA A 105       5.657   0.124   5.816  1.00  0.98           H  
ATOM   1730  O   ALA A 105       3.859   0.638   2.042  1.00  0.98           O  
ATOM   1731  N   HIS A 106       5.750   1.845   2.043  1.00  0.97           N  
ATOM   1732  H   HIS A 106       6.451   2.300   2.610  1.00  0.97           H  
ATOM   1733  CA  HIS A 106       5.884   1.931   0.579  1.00  0.97           C  
ATOM   1734  HA  HIS A 106       5.186   1.232   0.118  1.00  0.97           H  
ATOM   1735  C   HIS A 106       7.273   1.460   0.127  1.00  0.97           C  
ATOM   1736  CB  HIS A 106       5.473   3.333   0.110  1.00  0.97           C  
ATOM   1737  HB2 HIS A 106       4.669   3.679   0.760  1.00  0.97           H  
ATOM   1738  HB3 HIS A 106       6.310   4.022   0.225  1.00  0.97           H  
ATOM   1739  O   HIS A 106       7.939   2.047  -0.726  1.00  0.97           O  
ATOM   1740  CG  HIS A 106       4.945   3.380  -1.306  1.00  0.97           C  
ATOM   1741  CD2 HIS A 106       3.703   3.810  -1.679  1.00  0.97           C  
ATOM   1742  HD2 HIS A 106       2.934   4.200  -1.030  1.00  0.97           H  
ATOM   1743  ND1 HIS A 106       5.642   2.990  -2.448  1.00  0.97           N  
ATOM   1744  CE1 HIS A 106       4.800   3.178  -3.475  1.00  0.97           C  
ATOM   1745  HE1 HIS A 106       5.045   2.970  -4.506  1.00  0.97           H  
ATOM   1746  NE2 HIS A 106       3.626   3.674  -3.048  1.00  0.97           N  
ATOM   1747  HE2 HIS A 106       2.843   3.924  -3.636  1.00  0.97           H  
ATOM   1748  N   HIS A 107       7.742   0.392   0.771  1.00  0.97           N  
ATOM   1749  H   HIS A 107       7.138  -0.047   1.451  1.00  0.97           H  
ATOM   1750  CA  HIS A 107       8.974  -0.308   0.445  1.00  0.97           C  
ATOM   1751  HA  HIS A 107       9.287  -0.044  -0.565  1.00  0.97           H  
ATOM   1752  C   HIS A 107       8.714  -1.811   0.504  1.00  0.97           C  
ATOM   1753  CB  HIS A 107      10.081   0.098   1.428  1.00  0.97           C  
ATOM   1754  HB2 HIS A 107      10.197   1.181   1.410  1.00  0.97           H  
ATOM   1755  HB3 HIS A 107       9.797  -0.194   2.439  1.00  0.97           H  
ATOM   1756  O   HIS A 107       8.408  -2.323   1.583  1.00  0.97           O  
ATOM   1757  CG  HIS A 107      11.401  -0.537   1.075  1.00  0.97           C  
ATOM   1758  CD2 HIS A 107      12.012  -1.584   1.713  1.00  0.97           C  
ATOM   1759  HD2 HIS A 107      11.632  -2.107   2.578  1.00  0.97           H  
ATOM   1760  ND1 HIS A 107      12.181  -0.210  -0.010  1.00  0.97           N  
ATOM   1761  HD1 HIS A 107      11.975   0.504  -0.693  1.00  0.97           H  
ATOM   1762  CE1 HIS A 107      13.243  -1.032  -0.021  1.00  0.97           C  
ATOM   1763  HE1 HIS A 107      14.028  -1.023  -0.763  1.00  0.97           H  
ATOM   1764  NE2 HIS A 107      13.198  -1.870   1.024  1.00  0.97           N  
ATOM   1765  N   SER A 108       8.859  -2.505  -0.635  1.00  0.96           N  
ATOM   1766  H   SER A 108       9.083  -2.008  -1.486  1.00  0.96           H  
ATOM   1767  CA  SER A 108       8.544  -3.941  -0.743  1.00  0.96           C  
ATOM   1768  HA  SER A 108       8.569  -4.245  -1.790  1.00  0.96           H  
ATOM   1769  C   SER A 108       7.104  -4.224  -0.256  1.00  0.96           C  
ATOM   1770  CB  SER A 108       9.692  -4.696  -0.034  1.00  0.96           C  
ATOM   1771  HB2 SER A 108      10.580  -4.636  -0.662  1.00  0.96           H  
ATOM   1772  HB3 SER A 108       9.928  -4.192   0.903  1.00  0.96           H  
ATOM   1773  O   SER A 108       6.280  -3.313  -0.149  1.00  0.96           O  
ATOM   1774  OG  SER A 108       9.472  -6.043   0.292  1.00  0.96           O  
ATOM   1775  HG  SER A 108       9.327  -6.587  -0.485  1.00  0.96           H  
ATOM   1776  N   TRP A 109       6.778  -5.470   0.061  1.00  0.97           N  
ATOM   1777  H   TRP A 109       7.489  -6.180  -0.046  1.00  0.97           H  
ATOM   1778  CA  TRP A 109       5.467  -5.897   0.544  1.00  0.97           C  
ATOM   1779  HA  TRP A 109       4.705  -5.328   0.011  1.00  0.97           H  
ATOM   1780  C   TRP A 109       5.241  -5.608   2.038  1.00  0.97           C  
ATOM   1781  CB  TRP A 109       5.272  -7.367   0.168  1.00  0.97           C  
ATOM   1782  HB2 TRP A 109       6.166  -7.935   0.426  1.00  0.97           H  
ATOM   1783  HB3 TRP A 109       4.450  -7.778   0.754  1.00  0.97           H  
ATOM   1784  O   TRP A 109       4.316  -6.146   2.650  1.00  0.97           O  
ATOM   1785  CG  TRP A 109       4.936  -7.609  -1.272  1.00  0.97           C  
ATOM   1786  CD1 TRP A 109       5.366  -6.907  -2.348  1.00  0.97           C  
ATOM   1787  HD1 TRP A 109       6.040  -6.063  -2.330  1.00  0.97           H  
ATOM   1788  CD2 TRP A 109       4.025  -8.612  -1.801  1.00  0.97           C  
ATOM   1789  CE2 TRP A 109       3.927  -8.433  -3.212  1.00  0.97           C  
ATOM   1790  CE3 TRP A 109       3.241  -9.628  -1.214  1.00  0.97           C  
ATOM   1791  HE3 TRP A 109       3.310  -9.797  -0.149  1.00  0.97           H  
ATOM   1792  NE1 TRP A 109       4.802  -7.415  -3.498  1.00  0.97           N  
ATOM   1793  HE1 TRP A 109       4.920  -6.976  -4.401  1.00  0.97           H  
ATOM   1794  CH2 TRP A 109       2.224 -10.129  -3.367  1.00  0.97           C  
ATOM   1795  HH2 TRP A 109       1.473 -10.643  -3.948  1.00  0.97           H  
ATOM   1796  CZ2 TRP A 109       3.044  -9.181  -3.994  1.00  0.97           C  
ATOM   1797  HZ2 TRP A 109       2.970  -9.001  -5.056  1.00  0.97           H  
ATOM   1798  CZ3 TRP A 109       2.342 -10.380  -1.990  1.00  0.97           C  
ATOM   1799  HZ3 TRP A 109       1.717 -11.125  -1.521  1.00  0.97           H  
ATOM   1800  N   GLN A 110       6.026  -4.708   2.648  1.00  0.98           N  
ATOM   1801  H   GLN A 110       6.762  -4.282   2.103  1.00  0.98           H  
ATOM   1802  CA  GLN A 110       5.865  -4.316   4.056  1.00  0.98           C  
ATOM   1803  HA  GLN A 110       6.000  -5.202   4.676  1.00  0.98           H  
ATOM   1804  C   GLN A 110       4.463  -3.762   4.360  1.00  0.98           C  
ATOM   1805  CB  GLN A 110       6.924  -3.274   4.445  1.00  0.98           C  
ATOM   1806  HB2 GLN A 110       6.878  -2.437   3.749  1.00  0.98           H  
ATOM   1807  HB3 GLN A 110       6.701  -2.904   5.446  1.00  0.98           H  
ATOM   1808  O   GLN A 110       3.995  -3.866   5.498  1.00  0.98           O  
ATOM   1809  CG  GLN A 110       8.342  -3.858   4.453  1.00  0.98           C  
ATOM   1810  HG2 GLN A 110       8.591  -4.230   3.459  1.00  0.98           H  
ATOM   1811  HG3 GLN A 110       8.375  -4.705   5.138  1.00  0.98           H  
ATOM   1812  CD  GLN A 110       9.416  -2.856   4.871  1.00  0.98           C  
ATOM   1813  NE2 GLN A 110      10.641  -3.317   4.969  1.00  0.98           N  
ATOM   1814 HE21 GLN A 110      10.818  -4.277   4.708  1.00  0.98           H  
ATOM   1815 HE22 GLN A 110      11.386  -2.645   5.082  1.00  0.98           H  
ATOM   1816  OE1 GLN A 110       9.196  -1.676   5.133  1.00  0.98           O  
ATOM   1817  N   ARG A 111       3.751  -3.234   3.349  1.00  0.98           N  
ATOM   1818  H   ARG A 111       4.196  -3.192   2.443  1.00  0.98           H  
ATOM   1819  CA  ARG A 111       2.334  -2.845   3.449  1.00  0.98           C  
ATOM   1820  HA  ARG A 111       2.242  -2.061   4.200  1.00  0.98           H  
ATOM   1821  C   ARG A 111       1.428  -3.987   3.924  1.00  0.98           C  
ATOM   1822  CB  ARG A 111       1.847  -2.283   2.098  1.00  0.98           C  
ATOM   1823  HB2 ARG A 111       2.470  -1.429   1.834  1.00  0.98           H  
ATOM   1824  HB3 ARG A 111       1.969  -3.034   1.318  1.00  0.98           H  
ATOM   1825  O   ARG A 111       0.368  -3.695   4.452  1.00  0.98           O  
ATOM   1826  CG  ARG A 111       0.373  -1.831   2.143  1.00  0.98           C  
ATOM   1827  HG2 ARG A 111      -0.283  -2.692   2.271  1.00  0.98           H  
ATOM   1828  HG3 ARG A 111       0.220  -1.188   3.010  1.00  0.98           H  
ATOM   1829  CD  ARG A 111      -0.064  -1.079   0.885  1.00  0.98           C  
ATOM   1830  HD2 ARG A 111      -0.777  -0.305   1.167  1.00  0.98           H  
ATOM   1831  HD3 ARG A 111       0.806  -0.603   0.433  1.00  0.98           H  
ATOM   1832  NE  ARG A 111      -0.715  -1.986  -0.070  1.00  0.98           N  
ATOM   1833  HE  ARG A 111      -1.250  -2.755   0.307  1.00  0.98           H  
ATOM   1834  NH1 ARG A 111      -0.039  -0.991  -2.018  1.00  0.98           N  
ATOM   1835 HH11 ARG A 111       0.385  -0.270  -1.451  1.00  0.98           H  
ATOM   1836 HH12 ARG A 111       0.593  -1.429  -2.673  1.00  0.98           H  
ATOM   1837  NH2 ARG A 111      -1.254  -2.821  -2.108  1.00  0.98           N  
ATOM   1838 HH21 ARG A 111      -1.877  -3.511  -1.712  1.00  0.98           H  
ATOM   1839 HH22 ARG A 111      -1.437  -2.594  -3.075  1.00  0.98           H  
ATOM   1840  CZ  ARG A 111      -0.670  -1.925  -1.385  1.00  0.98           C  
ATOM   1841  N   ALA A 112       1.825  -5.257   3.825  1.00  0.98           N  
ATOM   1842  H   ALA A 112       2.701  -5.466   3.369  1.00  0.98           H  
ATOM   1843  CA  ALA A 112       1.039  -6.377   4.350  1.00  0.98           C  
ATOM   1844  HA  ALA A 112       0.069  -6.394   3.854  1.00  0.98           H  
ATOM   1845  C   ALA A 112       0.798  -6.307   5.869  1.00  0.98           C  
ATOM   1846  CB  ALA A 112       1.778  -7.679   4.048  1.00  0.98           C  
ATOM   1847  HB1 ALA A 112       2.696  -7.721   4.633  1.00  0.98           H  
ATOM   1848  HB2 ALA A 112       2.039  -7.756   2.992  1.00  0.98           H  
ATOM   1849  HB3 ALA A 112       1.137  -8.520   4.313  1.00  0.98           H  
ATOM   1850  O   ALA A 112      -0.133  -6.931   6.377  1.00  0.98           O  
ATOM   1851  N   SER A 113       1.645  -5.588   6.616  1.00  0.98           N  
ATOM   1852  H   SER A 113       2.449  -5.181   6.160  1.00  0.98           H  
ATOM   1853  CA  SER A 113       1.516  -5.467   8.075  1.00  0.98           C  
ATOM   1854  HA  SER A 113       0.476  -5.654   8.343  1.00  0.98           H  
ATOM   1855  C   SER A 113       1.840  -4.089   8.646  1.00  0.98           C  
ATOM   1856  CB  SER A 113       2.359  -6.546   8.748  1.00  0.98           C  
ATOM   1857  HB2 SER A 113       2.091  -7.510   8.316  1.00  0.98           H  
ATOM   1858  HB3 SER A 113       2.130  -6.561   9.814  1.00  0.98           H  
ATOM   1859  O   SER A 113       1.452  -3.784   9.775  1.00  0.98           O  
ATOM   1860  OG  SER A 113       3.743  -6.328   8.568  1.00  0.98           O  
ATOM   1861  HG  SER A 113       4.059  -5.868   9.349  1.00  0.98           H  
ATOM   1862  N   VAL A 114       2.511  -3.231   7.877  1.00  0.99           N  
ATOM   1863  H   VAL A 114       2.851  -3.554   6.982  1.00  0.99           H  
ATOM   1864  CA  VAL A 114       2.825  -1.852   8.253  1.00  0.99           C  
ATOM   1865  HA  VAL A 114       2.723  -1.744   9.333  1.00  0.99           H  
ATOM   1866  C   VAL A 114       1.817  -0.915   7.600  1.00  0.99           C  
ATOM   1867  CB  VAL A 114       4.281  -1.502   7.902  1.00  0.99           C  
ATOM   1868  HB  VAL A 114       4.437  -1.610   6.829  1.00  0.99           H  
ATOM   1869  O   VAL A 114       2.036  -0.395   6.508  1.00  0.99           O  
ATOM   1870  CG1 VAL A 114       4.611  -0.062   8.316  1.00  0.99           C  
ATOM   1871 HG11 VAL A 114       5.686   0.110   8.261  1.00  0.99           H  
ATOM   1872 HG12 VAL A 114       4.258   0.121   9.331  1.00  0.99           H  
ATOM   1873 HG13 VAL A 114       4.124   0.640   7.639  1.00  0.99           H  
ATOM   1874  CG2 VAL A 114       5.256  -2.436   8.626  1.00  0.99           C  
ATOM   1875 HG21 VAL A 114       5.101  -2.386   9.703  1.00  0.99           H  
ATOM   1876 HG22 VAL A 114       6.278  -2.145   8.387  1.00  0.99           H  
ATOM   1877 HG23 VAL A 114       5.111  -3.462   8.287  1.00  0.99           H  
ATOM   1878  N   TYR A 115       0.692  -0.715   8.280  1.00  0.99           N  
ATOM   1879  H   TYR A 115       0.533  -1.251   9.121  1.00  0.99           H  
ATOM   1880  CA  TYR A 115      -0.362   0.211   7.876  1.00  0.99           C  
ATOM   1881  HA  TYR A 115       0.098   1.112   7.470  1.00  0.99           H  
ATOM   1882  C   TYR A 115      -1.225   0.635   9.061  1.00  0.99           C  
ATOM   1883  CB  TYR A 115      -1.244  -0.436   6.805  1.00  0.99           C  
ATOM   1884  HB2 TYR A 115      -0.642  -0.641   5.919  1.00  0.99           H  
ATOM   1885  HB3 TYR A 115      -2.009   0.282   6.511  1.00  0.99           H  
ATOM   1886  O   TYR A 115      -1.257  -0.043  10.087  1.00  0.99           O  
ATOM   1887  CG  TYR A 115      -1.931  -1.714   7.244  1.00  0.99           C  
ATOM   1888  CD1 TYR A 115      -1.339  -2.948   6.945  1.00  0.99           C  
ATOM   1889  HD1 TYR A 115      -0.372  -2.964   6.464  1.00  0.99           H  
ATOM   1890  CD2 TYR A 115      -3.152  -1.682   7.939  1.00  0.99           C  
ATOM   1891  HD2 TYR A 115      -3.597  -0.728   8.184  1.00  0.99           H  
ATOM   1892  CE1 TYR A 115      -1.995  -4.149   7.255  1.00  0.99           C  
ATOM   1893  HE1 TYR A 115      -1.573  -5.098   6.956  1.00  0.99           H  
ATOM   1894  CE2 TYR A 115      -3.797  -2.885   8.291  1.00  0.99           C  
ATOM   1895  HE2 TYR A 115      -4.744  -2.867   8.810  1.00  0.99           H  
ATOM   1896  OH  TYR A 115      -3.860  -5.289   8.224  1.00  0.99           O  
ATOM   1897  HH  TYR A 115      -4.756  -5.146   8.538  1.00  0.99           H  
ATOM   1898  CZ  TYR A 115      -3.229  -4.123   7.926  1.00  0.99           C  
ATOM   1899  N   GLY A 116      -1.975   1.720   8.907  1.00  0.99           N  
ATOM   1900  H   GLY A 116      -1.877   2.257   8.057  1.00  0.99           H  
ATOM   1901  CA  GLY A 116      -2.946   2.169   9.897  1.00  0.99           C  
ATOM   1902  HA2 GLY A 116      -3.575   1.328  10.186  1.00  0.99           H  
ATOM   1903  HA3 GLY A 116      -2.428   2.517  10.790  1.00  0.99           H  
ATOM   1904  C   GLY A 116      -3.842   3.287   9.377  1.00  0.99           C  
ATOM   1905  O   GLY A 116      -3.712   3.758   8.248  1.00  0.99           O  
ATOM   1906  N   ALA A 117      -4.787   3.709  10.211  1.00  0.99           N  
ATOM   1907  H   ALA A 117      -4.843   3.305  11.135  1.00  0.99           H  
ATOM   1908  CA  ALA A 117      -5.722   4.766   9.852  1.00  0.99           C  
ATOM   1909  HA  ALA A 117      -6.023   4.624   8.814  1.00  0.99           H  
ATOM   1910  C   ALA A 117      -5.071   6.152   9.963  1.00  0.99           C  
ATOM   1911  CB  ALA A 117      -6.973   4.639  10.728  1.00  0.99           C  
ATOM   1912  HB1 ALA A 117      -7.701   5.397  10.441  1.00  0.99           H  
ATOM   1913  HB2 ALA A 117      -7.420   3.653  10.598  1.00  0.99           H  
ATOM   1914  HB3 ALA A 117      -6.709   4.772  11.778  1.00  0.99           H  
ATOM   1915  O   ALA A 117      -4.378   6.445  10.942  1.00  0.99           O  
ATOM   1916  N   PHE A 118      -5.357   7.026   9.000  1.00  0.99           N  
ATOM   1917  H   PHE A 118      -5.882   6.712   8.197  1.00  0.99           H  
ATOM   1918  CA  PHE A 118      -5.069   8.455   9.077  1.00  0.99           C  
ATOM   1919  HA  PHE A 118      -4.565   8.679  10.017  1.00  0.99           H  
ATOM   1920  C   PHE A 118      -6.400   9.216   9.057  1.00  0.99           C  
ATOM   1921  CB  PHE A 118      -4.111   8.843   7.944  1.00  0.99           C  
ATOM   1922  HB2 PHE A 118      -3.313   8.102   7.896  1.00  0.99           H  
ATOM   1923  HB3 PHE A 118      -4.630   8.794   6.987  1.00  0.99           H  
ATOM   1924  O   PHE A 118      -7.091   9.266   8.045  1.00  0.99           O  
ATOM   1925  CG  PHE A 118      -3.482  10.212   8.119  1.00  0.99           C  
ATOM   1926  CD1 PHE A 118      -4.251  11.385   7.998  1.00  0.99           C  
ATOM   1927  HD1 PHE A 118      -5.294  11.324   7.722  1.00  0.99           H  
ATOM   1928  CD2 PHE A 118      -2.112  10.311   8.423  1.00  0.99           C  
ATOM   1929  HD2 PHE A 118      -1.512   9.418   8.507  1.00  0.99           H  
ATOM   1930  CE1 PHE A 118      -3.657  12.641   8.220  1.00  0.99           C  
ATOM   1931  HE1 PHE A 118      -4.237  13.546   8.118  1.00  0.99           H  
ATOM   1932  CE2 PHE A 118      -1.518  11.567   8.624  1.00  0.99           C  
ATOM   1933  HE2 PHE A 118      -0.464  11.628   8.849  1.00  0.99           H  
ATOM   1934  CZ  PHE A 118      -2.296  12.733   8.545  1.00  0.99           C  
ATOM   1935  HZ  PHE A 118      -1.842  13.700   8.706  1.00  0.99           H  
ATOM   1936  N   ILE A 119      -6.811   9.772  10.192  1.00  0.98           N  
ATOM   1937  H   ILE A 119      -6.176   9.766  10.978  1.00  0.98           H  
ATOM   1938  CA  ILE A 119      -8.108  10.432  10.369  1.00  0.98           C  
ATOM   1939  HA  ILE A 119      -8.723  10.257   9.486  1.00  0.98           H  
ATOM   1940  C   ILE A 119      -7.890  11.939  10.483  1.00  0.98           C  
ATOM   1941  CB  ILE A 119      -8.877   9.847  11.575  1.00  0.98           C  
ATOM   1942  HB  ILE A 119      -8.288  10.013  12.477  1.00  0.98           H  
ATOM   1943  O   ILE A 119      -7.172  12.411  11.365  1.00  0.98           O  
ATOM   1944  CG1 ILE A 119      -9.083   8.324  11.395  1.00  0.98           C  
ATOM   1945 HG12 ILE A 119      -8.112   7.842  11.279  1.00  0.98           H  
ATOM   1946 HG13 ILE A 119      -9.661   8.137  10.490  1.00  0.98           H  
ATOM   1947  CG2 ILE A 119     -10.231  10.569  11.735  1.00  0.98           C  
ATOM   1948 HG21 ILE A 119     -10.779  10.178  12.593  1.00  0.98           H  
ATOM   1949 HG22 ILE A 119     -10.080  11.632  11.921  1.00  0.98           H  
ATOM   1950 HG23 ILE A 119     -10.836  10.447  10.837  1.00  0.98           H  
ATOM   1951  CD1 ILE A 119      -9.775   7.640  12.579  1.00  0.98           C  
ATOM   1952 HD11 ILE A 119     -10.829   7.916  12.619  1.00  0.98           H  
ATOM   1953 HD12 ILE A 119      -9.293   7.933  13.512  1.00  0.98           H  
ATOM   1954 HD13 ILE A 119      -9.698   6.560  12.459  1.00  0.98           H  
ATOM   1955  N   ILE A 120      -8.549  12.691   9.604  1.00  0.98           N  
ATOM   1956  H   ILE A 120      -9.136  12.222   8.929  1.00  0.98           H  
ATOM   1957  CA  ILE A 120      -8.559  14.151   9.596  1.00  0.98           C  
ATOM   1958  HA  ILE A 120      -7.824  14.525  10.309  1.00  0.98           H  
ATOM   1959  C   ILE A 120      -9.946  14.612  10.032  1.00  0.98           C  
ATOM   1960  CB  ILE A 120      -8.197  14.709   8.208  1.00  0.98           C  
ATOM   1961  HB  ILE A 120      -8.972  14.405   7.504  1.00  0.98           H  
ATOM   1962  O   ILE A 120     -10.905  14.566   9.262  1.00  0.98           O  
ATOM   1963  CG1 ILE A 120      -6.852  14.183   7.674  1.00  0.98           C  
ATOM   1964 HG12 ILE A 120      -6.732  13.127   7.917  1.00  0.98           H  
ATOM   1965 HG13 ILE A 120      -6.041  14.736   8.149  1.00  0.98           H  
ATOM   1966  CG2 ILE A 120      -8.144  16.246   8.304  1.00  0.98           C  
ATOM   1967 HG21 ILE A 120      -9.124  16.661   8.537  1.00  0.98           H  
ATOM   1968 HG22 ILE A 120      -7.439  16.554   9.076  1.00  0.98           H  
ATOM   1969 HG23 ILE A 120      -7.820  16.672   7.354  1.00  0.98           H  
ATOM   1970  CD1 ILE A 120      -6.733  14.306   6.150  1.00  0.98           C  
ATOM   1971 HD11 ILE A 120      -5.789  13.866   5.830  1.00  0.98           H  
ATOM   1972 HD12 ILE A 120      -6.757  15.351   5.843  1.00  0.98           H  
ATOM   1973 HD13 ILE A 120      -7.551  13.769   5.670  1.00  0.98           H  
ATOM   1974  N   TYR A 121     -10.075  15.070  11.269  1.00  0.94           N  
ATOM   1975  H   TYR A 121      -9.265  15.105  11.871  1.00  0.94           H  
ATOM   1976  CA  TYR A 121     -11.347  15.576  11.761  1.00  0.94           C  
ATOM   1977  HA  TYR A 121     -12.100  14.825  11.524  1.00  0.94           H  
ATOM   1978  C   TYR A 121     -11.709  16.899  11.074  1.00  0.94           C  
ATOM   1979  CB  TYR A 121     -11.316  15.725  13.278  1.00  0.94           C  
ATOM   1980  HB2 TYR A 121     -12.244  16.193  13.608  1.00  0.94           H  
ATOM   1981  HB3 TYR A 121     -10.493  16.385  13.552  1.00  0.94           H  
ATOM   1982  O   TYR A 121     -10.868  17.804  10.986  1.00  0.94           O  
ATOM   1983  CG  TYR A 121     -11.171  14.399  13.991  1.00  0.94           C  
ATOM   1984  CD1 TYR A 121     -12.225  13.464  13.968  1.00  0.94           C  
ATOM   1985  HD1 TYR A 121     -13.148  13.683  13.451  1.00  0.94           H  
ATOM   1986  CD2 TYR A 121      -9.981  14.102  14.677  1.00  0.94           C  
ATOM   1987  HD2 TYR A 121      -9.178  14.824  14.696  1.00  0.94           H  
ATOM   1988  CE1 TYR A 121     -12.080  12.227  14.621  1.00  0.94           C  
ATOM   1989  HE1 TYR A 121     -12.882  11.504  14.609  1.00  0.94           H  
ATOM   1990  CE2 TYR A 121      -9.853  12.881  15.360  1.00  0.94           C  
ATOM   1991  HE2 TYR A 121      -8.970  12.695  15.954  1.00  0.94           H  
ATOM   1992  OH  TYR A 121     -10.751  10.731  15.942  1.00  0.94           O  
ATOM   1993  HH  TYR A 121      -9.898  10.645  16.373  1.00  0.94           H  
ATOM   1994  CZ  TYR A 121     -10.891  11.926  15.311  1.00  0.94           C  
ATOM   1995  N   PRO A 122     -12.957  17.041  10.593  1.00  0.85           N  
ATOM   1996  CA  PRO A 122     -13.416  18.294  10.023  1.00  0.85           C  
ATOM   1997  HA  PRO A 122     -12.675  18.699   9.334  1.00  0.85           H  
ATOM   1998  C   PRO A 122     -13.713  19.320  11.113  1.00  0.85           C  
ATOM   1999  CB  PRO A 122     -14.686  17.932   9.264  1.00  0.85           C  
ATOM   2000  HB2 PRO A 122     -14.408  17.542   8.285  1.00  0.85           H  
ATOM   2001  HB3 PRO A 122     -15.375  18.771   9.157  1.00  0.85           H  
ATOM   2002  O   PRO A 122     -13.885  18.999  12.292  1.00  0.85           O  
ATOM   2003  CG  PRO A 122     -15.278  16.817  10.120  1.00  0.85           C  
ATOM   2004  HG2 PRO A 122     -15.922  16.175   9.519  1.00  0.85           H  
ATOM   2005  HG3 PRO A 122     -15.824  17.238  10.964  1.00  0.85           H  
ATOM   2006  CD  PRO A 122     -14.043  16.065  10.613  1.00  0.85           C  
ATOM   2007  HD2 PRO A 122     -14.217  15.677  11.617  1.00  0.85           H  
ATOM   2008  HD3 PRO A 122     -13.809  15.250   9.927  1.00  0.85           H  
ATOM   2009  N   ARG A 123     -13.905  20.570  10.690  1.00  0.78           N  
ATOM   2010  H   ARG A 123     -13.736  20.771   9.715  1.00  0.78           H  
ATOM   2011  CA  ARG A 123     -14.602  21.558  11.517  1.00  0.78           C  
ATOM   2012  HA  ARG A 123     -14.177  21.537  12.521  1.00  0.78           H  
ATOM   2013  C   ARG A 123     -16.078  21.170  11.622  1.00  0.78           C  
ATOM   2014  CB  ARG A 123     -14.426  22.966  10.939  1.00  0.78           C  
ATOM   2015  HB2 ARG A 123     -14.977  23.669  11.564  1.00  0.78           H  
ATOM   2016  HB3 ARG A 123     -14.839  23.000   9.931  1.00  0.78           H  
ATOM   2017  O   ARG A 123     -16.781  21.166  10.613  1.00  0.78           O  
ATOM   2018  CG  ARG A 123     -12.949  23.379  10.897  1.00  0.78           C  
ATOM   2019  HG2 ARG A 123     -12.405  22.726  10.216  1.00  0.78           H  
ATOM   2020  HG3 ARG A 123     -12.514  23.297  11.893  1.00  0.78           H  
ATOM   2021  CD  ARG A 123     -12.823  24.821  10.406  1.00  0.78           C  
ATOM   2022  HD2 ARG A 123     -13.367  24.917   9.466  1.00  0.78           H  
ATOM   2023  HD3 ARG A 123     -13.263  25.489  11.146  1.00  0.78           H  
ATOM   2024  NE  ARG A 123     -11.414  25.174  10.181  1.00  0.78           N  
ATOM   2025  HE  ARG A 123     -10.742  24.425  10.276  1.00  0.78           H  
ATOM   2026  NH1 ARG A 123     -11.751  27.332   9.470  1.00  0.78           N  
ATOM   2027 HH11 ARG A 123     -11.386  28.189   9.079  1.00  0.78           H  
ATOM   2028 HH12 ARG A 123     -12.740  27.227   9.646  1.00  0.78           H  
ATOM   2029  NH2 ARG A 123      -9.693  26.464   9.464  1.00  0.78           N  
ATOM   2030 HH21 ARG A 123      -9.357  27.299   9.005  1.00  0.78           H  
ATOM   2031 HH22 ARG A 123      -9.090  25.656   9.530  1.00  0.78           H  
ATOM   2032  CZ  ARG A 123     -10.962  26.321   9.711  1.00  0.78           C  
ATOM   2033  N   GLN A 124     -16.528  20.851  12.835  1.00  0.81           N  
ATOM   2034  H   GLN A 124     -15.866  20.835  13.597  1.00  0.81           H  
ATOM   2035  CA  GLN A 124     -17.929  20.536  13.129  1.00  0.81           C  
ATOM   2036  HA  GLN A 124     -18.223  19.708  12.485  1.00  0.81           H  
ATOM   2037  C   GLN A 124     -18.855  21.734  12.831  1.00  0.81           C  
ATOM   2038  CB  GLN A 124     -18.064  20.103  14.603  1.00  0.81           C  
ATOM   2039  HB2 GLN A 124     -19.119  20.032  14.867  1.00  0.81           H  
ATOM   2040  HB3 GLN A 124     -17.620  20.868  15.240  1.00  0.81           H  
ATOM   2041  O   GLN A 124     -18.414  22.883  12.942  1.00  0.81           O  
ATOM   2042  CG  GLN A 124     -17.392  18.752  14.902  1.00  0.81           C  
ATOM   2043  HG2 GLN A 124     -16.330  18.814  14.665  1.00  0.81           H  
ATOM   2044  HG3 GLN A 124     -17.482  18.539  15.967  1.00  0.81           H  
ATOM   2045  CD  GLN A 124     -18.018  17.592  14.133  1.00  0.81           C  
ATOM   2046  NE2 GLN A 124     -17.231  16.638  13.693  1.00  0.81           N  
ATOM   2047 HE21 GLN A 124     -16.238  16.645  13.881  1.00  0.81           H  
ATOM   2048 HE22 GLN A 124     -17.668  15.898  13.162  1.00  0.81           H  
ATOM   2049  OE1 GLN A 124     -19.214  17.540  13.887  1.00  0.81           O  
ATOM   2050  N   PRO A 125     -20.137  21.499  12.489  1.00  0.85           N  
ATOM   2051  CA  PRO A 125     -20.783  20.192  12.302  1.00  0.85           C  
ATOM   2052  HA  PRO A 125     -20.519  19.512  13.112  1.00  0.85           H  
ATOM   2053  C   PRO A 125     -20.434  19.517  10.960  1.00  0.85           C  
ATOM   2054  CB  PRO A 125     -22.282  20.491  12.403  1.00  0.85           C  
ATOM   2055  HB2 PRO A 125     -22.887  19.778  11.843  1.00  0.85           H  
ATOM   2056  HB3 PRO A 125     -22.583  20.500  13.450  1.00  0.85           H  
ATOM   2057  O   PRO A 125     -20.080  20.190   9.988  1.00  0.85           O  
ATOM   2058  CG  PRO A 125     -22.392  21.904  11.829  1.00  0.85           C  
ATOM   2059  HG2 PRO A 125     -23.276  22.423  12.199  1.00  0.85           H  
ATOM   2060  HG3 PRO A 125     -22.403  21.856  10.740  1.00  0.85           H  
ATOM   2061  CD  PRO A 125     -21.103  22.572  12.303  1.00  0.85           C  
ATOM   2062  HD2 PRO A 125     -20.753  23.292  11.563  1.00  0.85           H  
ATOM   2063  HD3 PRO A 125     -21.276  23.072  13.256  1.00  0.85           H  
ATOM   2064  N   TYR A 126     -20.577  18.186  10.894  1.00  0.88           N  
ATOM   2065  H   TYR A 126     -20.841  17.691  11.734  1.00  0.88           H  
ATOM   2066  CA  TYR A 126     -20.522  17.421   9.639  1.00  0.88           C  
ATOM   2067  HA  TYR A 126     -19.539  17.569   9.193  1.00  0.88           H  
ATOM   2068  C   TYR A 126     -21.605  17.896   8.644  1.00  0.88           C  
ATOM   2069  CB  TYR A 126     -20.716  15.921   9.924  1.00  0.88           C  
ATOM   2070  HB2 TYR A 126     -20.902  15.418   8.975  1.00  0.88           H  
ATOM   2071  HB3 TYR A 126     -21.608  15.786  10.536  1.00  0.88           H  
ATOM   2072  O   TYR A 126     -22.728  18.186   9.057  1.00  0.88           O  
ATOM   2073  CG  TYR A 126     -19.547  15.214  10.586  1.00  0.88           C  
ATOM   2074  CD1 TYR A 126     -18.416  14.909   9.811  1.00  0.88           C  
ATOM   2075  HD1 TYR A 126     -18.394  15.168   8.763  1.00  0.88           H  
ATOM   2076  CD2 TYR A 126     -19.602  14.797  11.935  1.00  0.88           C  
ATOM   2077  HD2 TYR A 126     -20.475  15.015  12.531  1.00  0.88           H  
ATOM   2078  CE1 TYR A 126     -17.333  14.222  10.383  1.00  0.88           C  
ATOM   2079  HE1 TYR A 126     -16.476  13.961   9.780  1.00  0.88           H  
ATOM   2080  CE2 TYR A 126     -18.515  14.096  12.509  1.00  0.88           C  
ATOM   2081  HE2 TYR A 126     -18.547  13.775  13.540  1.00  0.88           H  
ATOM   2082  OH  TYR A 126     -16.240  13.249  12.231  1.00  0.88           O  
ATOM   2083  HH  TYR A 126     -16.315  12.713  13.024  1.00  0.88           H  
ATOM   2084  CZ  TYR A 126     -17.361  13.835  11.735  1.00  0.88           C  
ATOM   2085  N   PRO A 127     -21.343  17.915   7.321  1.00  0.89           N  
ATOM   2086  CA  PRO A 127     -22.335  18.357   6.333  1.00  0.89           C  
ATOM   2087  HA  PRO A 127     -22.760  19.314   6.638  1.00  0.89           H  
ATOM   2088  C   PRO A 127     -23.499  17.374   6.132  1.00  0.89           C  
ATOM   2089  CB  PRO A 127     -21.547  18.545   5.037  1.00  0.89           C  
ATOM   2090  HB2 PRO A 127     -22.153  18.364   4.149  1.00  0.89           H  
ATOM   2091  HB3 PRO A 127     -21.140  19.556   5.016  1.00  0.89           H  
ATOM   2092  O   PRO A 127     -24.479  17.716   5.478  1.00  0.89           O  
ATOM   2093  CG  PRO A 127     -20.409  17.536   5.164  1.00  0.89           C  
ATOM   2094  HG2 PRO A 127     -20.754  16.548   4.859  1.00  0.89           H  
ATOM   2095  HG3 PRO A 127     -19.548  17.843   4.570  1.00  0.89           H  
ATOM   2096  CD  PRO A 127     -20.100  17.538   6.662  1.00  0.89           C  
ATOM   2097  HD2 PRO A 127     -19.767  16.550   6.980  1.00  0.89           H  
ATOM   2098  HD3 PRO A 127     -19.333  18.282   6.878  1.00  0.89           H  
ATOM   2099  N   PHE A 128     -23.392  16.157   6.670  1.00  0.87           N  
ATOM   2100  H   PHE A 128     -22.537  15.936   7.160  1.00  0.87           H  
ATOM   2101  CA  PHE A 128     -24.380  15.084   6.531  1.00  0.87           C  
ATOM   2102  HA  PHE A 128     -25.117  15.364   5.779  1.00  0.87           H  
ATOM   2103  C   PHE A 128     -25.173  14.799   7.818  1.00  0.87           C  
ATOM   2104  CB  PHE A 128     -23.650  13.832   6.022  1.00  0.87           C  
ATOM   2105  HB2 PHE A 128     -23.365  14.007   4.984  1.00  0.87           H  
ATOM   2106  HB3 PHE A 128     -24.340  12.988   6.019  1.00  0.87           H  
ATOM   2107  O   PHE A 128     -26.068  13.953   7.814  1.00  0.87           O  
ATOM   2108  CG  PHE A 128     -22.408  13.449   6.812  1.00  0.87           C  
ATOM   2109  CD1 PHE A 128     -21.135  13.598   6.230  1.00  0.87           C  
ATOM   2110  HD1 PHE A 128     -21.035  13.972   5.222  1.00  0.87           H  
ATOM   2111  CD2 PHE A 128     -22.517  12.919   8.113  1.00  0.87           C  
ATOM   2112  HD2 PHE A 128     -23.488  12.790   8.570  1.00  0.87           H  
ATOM   2113  CE1 PHE A 128     -19.995  13.153   6.918  1.00  0.87           C  
ATOM   2114  HE1 PHE A 128     -19.033  13.138   6.427  1.00  0.87           H  
ATOM   2115  CE2 PHE A 128     -21.365  12.543   8.825  1.00  0.87           C  
ATOM   2116  HE2 PHE A 128     -21.446  12.148   9.827  1.00  0.87           H  
ATOM   2117  CZ  PHE A 128     -20.103  12.641   8.218  1.00  0.87           C  
ATOM   2118  HZ  PHE A 128     -19.219  12.302   8.738  1.00  0.87           H  
ATOM   2119  N   SER A 129     -24.854  15.447   8.944  1.00  0.65           N  
ATOM   2120  H   SER A 129     -24.165  16.186   8.922  1.00  0.65           H  
ATOM   2121  CA  SER A 129     -25.440  15.089  10.239  1.00  0.65           C  
ATOM   2122  HA  SER A 129     -25.706  14.032  10.219  1.00  0.65           H  
ATOM   2123  C   SER A 129     -26.725  15.869  10.522  1.00  0.65           C  
ATOM   2124  CB  SER A 129     -24.413  15.227  11.368  1.00  0.65           C  
ATOM   2125  HB2 SER A 129     -23.574  14.557  11.180  1.00  0.65           H  
ATOM   2126  HB3 SER A 129     -24.876  14.945  12.314  1.00  0.65           H  
ATOM   2127  O   SER A 129     -26.691  16.932  11.135  1.00  0.65           O  
ATOM   2128  OG  SER A 129     -23.939  16.551  11.470  1.00  0.65           O  
ATOM   2129  HG  SER A 129     -24.707  17.128  11.464  1.00  0.65           H  
ATOM   2130  N   GLY A 130     -27.871  15.300  10.136  1.00  0.70           N  
ATOM   2131  H   GLY A 130     -27.821  14.525   9.490  1.00  0.70           H  
ATOM   2132  CA  GLY A 130     -29.160  15.622  10.769  1.00  0.70           C  
ATOM   2133  HA2 GLY A 130     -29.969  15.267  10.132  1.00  0.70           H  
ATOM   2134  HA3 GLY A 130     -29.257  16.702  10.879  1.00  0.70           H  
ATOM   2135  C   GLY A 130     -29.318  14.977  12.157  1.00  0.70           C  
ATOM   2136  O   GLY A 130     -30.145  15.405  12.953  1.00  0.70           O  
ATOM   2137  N   SER A 131     -28.508  13.956  12.468  1.00  0.71           N  
ATOM   2138  H   SER A 131     -27.836  13.662  11.773  1.00  0.71           H  
ATOM   2139  CA  SER A 131     -28.499  13.239  13.749  1.00  0.71           C  
ATOM   2140  HA  SER A 131     -29.261  13.663  14.402  1.00  0.71           H  
ATOM   2141  C   SER A 131     -27.152  13.357  14.458  1.00  0.71           C  
ATOM   2142  CB  SER A 131     -28.836  11.756  13.540  1.00  0.71           C  
ATOM   2143  HB2 SER A 131     -29.808  11.669  13.055  1.00  0.71           H  
ATOM   2144  HB3 SER A 131     -28.889  11.264  14.511  1.00  0.71           H  
ATOM   2145  O   SER A 131     -26.108  13.343  13.808  1.00  0.71           O  
ATOM   2146  OG  SER A 131     -27.852  11.107  12.748  1.00  0.71           O  
ATOM   2147  HG  SER A 131     -26.996  11.485  12.960  1.00  0.71           H  
ATOM   2148  N   HIS A 132     -27.173  13.369  15.790  1.00  0.90           N  
ATOM   2149  H   HIS A 132     -28.068  13.375  16.258  1.00  0.90           H  
ATOM   2150  CA  HIS A 132     -25.976  13.282  16.627  1.00  0.90           C  
ATOM   2151  HA  HIS A 132     -25.325  14.126  16.398  1.00  0.90           H  
ATOM   2152  C   HIS A 132     -25.197  11.977  16.362  1.00  0.90           C  
ATOM   2153  CB  HIS A 132     -26.427  13.390  18.090  1.00  0.90           C  
ATOM   2154  HB2 HIS A 132     -27.101  12.564  18.317  1.00  0.90           H  
ATOM   2155  HB3 HIS A 132     -26.980  14.320  18.222  1.00  0.90           H  
ATOM   2156  O   HIS A 132     -25.774  10.888  16.437  1.00  0.90           O  
ATOM   2157  CG  HIS A 132     -25.299  13.375  19.084  1.00  0.90           C  
ATOM   2158  CD2 HIS A 132     -24.947  12.334  19.901  1.00  0.90           C  
ATOM   2159  HD2 HIS A 132     -25.406  11.357  19.926  1.00  0.90           H  
ATOM   2160  ND1 HIS A 132     -24.451  14.421  19.371  1.00  0.90           N  
ATOM   2161  HD1 HIS A 132     -24.450  15.338  18.946  1.00  0.90           H  
ATOM   2162  CE1 HIS A 132     -23.610  14.018  20.339  1.00  0.90           C  
ATOM   2163  HE1 HIS A 132     -22.823  14.616  20.774  1.00  0.90           H  
ATOM   2164  NE2 HIS A 132     -23.893  12.761  20.708  1.00  0.90           N  
ATOM   2165  N   ILE A 133     -23.902  12.089  16.050  1.00  0.94           N  
ATOM   2166  H   ILE A 133     -23.488  13.011  16.040  1.00  0.94           H  
ATOM   2167  CA  ILE A 133     -22.987  10.949  15.898  1.00  0.94           C  
ATOM   2168  HA  ILE A 133     -23.529  10.109  15.463  1.00  0.94           H  
ATOM   2169  C   ILE A 133     -22.494  10.530  17.283  1.00  0.94           C  
ATOM   2170  CB  ILE A 133     -21.801  11.298  14.967  1.00  0.94           C  
ATOM   2171  HB  ILE A 133     -21.253  12.127  15.415  1.00  0.94           H  
ATOM   2172  O   ILE A 133     -21.913  11.340  17.997  1.00  0.94           O  
ATOM   2173  CG1 ILE A 133     -22.247  11.762  13.560  1.00  0.94           C  
ATOM   2174 HG12 ILE A 133     -22.799  12.697  13.652  1.00  0.94           H  
ATOM   2175 HG13 ILE A 133     -21.358  11.976  12.967  1.00  0.94           H  
ATOM   2176  CG2 ILE A 133     -20.823  10.113  14.859  1.00  0.94           C  
ATOM   2177 HG21 ILE A 133     -20.020  10.359  14.164  1.00  0.94           H  
ATOM   2178 HG22 ILE A 133     -21.334   9.212  14.521  1.00  0.94           H  
ATOM   2179 HG23 ILE A 133     -20.358   9.914  15.824  1.00  0.94           H  
ATOM   2180  CD1 ILE A 133     -23.120  10.767  12.780  1.00  0.94           C  
ATOM   2181 HD11 ILE A 133     -22.605   9.814  12.661  1.00  0.94           H  
ATOM   2182 HD12 ILE A 133     -24.066  10.609  13.298  1.00  0.94           H  
ATOM   2183 HD13 ILE A 133     -23.331  11.177  11.792  1.00  0.94           H  
ATOM   2184  N   GLN A 134     -22.724   9.271  17.651  1.00  0.95           N  
ATOM   2185  H   GLN A 134     -23.188   8.661  16.993  1.00  0.95           H  
ATOM   2186  CA  GLN A 134     -22.385   8.733  18.967  1.00  0.95           C  
ATOM   2187  HA  GLN A 134     -22.624   9.482  19.722  1.00  0.95           H  
ATOM   2188  C   GLN A 134     -20.894   8.409  19.102  1.00  0.95           C  
ATOM   2189  CB  GLN A 134     -23.254   7.490  19.209  1.00  0.95           C  
ATOM   2190  HB2 GLN A 134     -24.298   7.799  19.154  1.00  0.95           H  
ATOM   2191  HB3 GLN A 134     -23.072   6.760  18.421  1.00  0.95           H  
ATOM   2192  O   GLN A 134     -20.282   8.732  20.117  1.00  0.95           O  
ATOM   2193  CG  GLN A 134     -23.015   6.811  20.565  1.00  0.95           C  
ATOM   2194  HG2 GLN A 134     -23.696   5.965  20.653  1.00  0.95           H  
ATOM   2195  HG3 GLN A 134     -21.995   6.431  20.618  1.00  0.95           H  
ATOM   2196  CD  GLN A 134     -23.298   7.729  21.747  1.00  0.95           C  
ATOM   2197  NE2 GLN A 134     -22.379   7.855  22.677  1.00  0.95           N  
ATOM   2198 HE21 GLN A 134     -21.473   7.425  22.557  1.00  0.95           H  
ATOM   2199 HE22 GLN A 134     -22.574   8.500  23.429  1.00  0.95           H  
ATOM   2200  OE1 GLN A 134     -24.356   8.342  21.845  1.00  0.95           O  
ATOM   2201  N   SER A 135     -20.316   7.744  18.101  1.00  0.95           N  
ATOM   2202  H   SER A 135     -20.876   7.468  17.307  1.00  0.95           H  
ATOM   2203  CA  SER A 135     -18.878   7.480  18.019  1.00  0.95           C  
ATOM   2204  HA  SER A 135     -18.351   8.398  18.279  1.00  0.95           H  
ATOM   2205  C   SER A 135     -18.457   7.098  16.598  1.00  0.95           C  
ATOM   2206  CB  SER A 135     -18.445   6.395  19.020  1.00  0.95           C  
ATOM   2207  HB2 SER A 135     -18.814   6.640  20.016  1.00  0.95           H  
ATOM   2208  HB3 SER A 135     -17.356   6.375  19.063  1.00  0.95           H  
ATOM   2209  O   SER A 135     -19.290   6.909  15.704  1.00  0.95           O  
ATOM   2210  OG  SER A 135     -18.903   5.114  18.653  1.00  0.95           O  
ATOM   2211  HG  SER A 135     -18.400   4.455  19.137  1.00  0.95           H  
ATOM   2212  N   GLU A 136     -17.145   6.994  16.400  1.00  0.95           N  
ATOM   2213  H   GLU A 136     -16.521   7.127  17.183  1.00  0.95           H  
ATOM   2214  CA  GLU A 136     -16.515   6.605  15.144  1.00  0.95           C  
ATOM   2215  HA  GLU A 136     -17.289   6.431  14.396  1.00  0.95           H  
ATOM   2216  C   GLU A 136     -15.726   5.308  15.344  1.00  0.95           C  
ATOM   2217  CB  GLU A 136     -15.600   7.720  14.622  1.00  0.95           C  
ATOM   2218  HB2 GLU A 136     -14.673   7.717  15.195  1.00  0.95           H  
ATOM   2219  HB3 GLU A 136     -15.365   7.494  13.582  1.00  0.95           H  
ATOM   2220  O   GLU A 136     -15.024   5.153  16.343  1.00  0.95           O  
ATOM   2221  CG  GLU A 136     -16.222   9.125  14.718  1.00  0.95           C  
ATOM   2222  HG2 GLU A 136     -17.213   9.120  14.264  1.00  0.95           H  
ATOM   2223  HG3 GLU A 136     -16.336   9.397  15.767  1.00  0.95           H  
ATOM   2224  CD  GLU A 136     -15.365  10.192  14.041  1.00  0.95           C  
ATOM   2225  OE1 GLU A 136     -15.817  11.356  13.966  1.00  0.95           O  
ATOM   2226  OE2 GLU A 136     -14.282   9.855  13.513  1.00  0.95           O  
ATOM   2227  N   ILE A 137     -15.842   4.373  14.405  1.00  0.98           N  
ATOM   2228  H   ILE A 137     -16.472   4.553  13.636  1.00  0.98           H  
ATOM   2229  CA  ILE A 137     -15.269   3.029  14.495  1.00  0.98           C  
ATOM   2230  HA  ILE A 137     -14.639   2.954  15.382  1.00  0.98           H  
ATOM   2231  C   ILE A 137     -14.403   2.788  13.249  1.00  0.98           C  
ATOM   2232  CB  ILE A 137     -16.390   1.973  14.655  1.00  0.98           C  
ATOM   2233  HB  ILE A 137     -17.010   1.999  13.759  1.00  0.98           H  
ATOM   2234  O   ILE A 137     -14.943   2.527  12.168  1.00  0.98           O  
ATOM   2235  CG1 ILE A 137     -17.292   2.246  15.887  1.00  0.98           C  
ATOM   2236 HG12 ILE A 137     -16.750   1.989  16.797  1.00  0.98           H  
ATOM   2237 HG13 ILE A 137     -17.549   3.304  15.946  1.00  0.98           H  
ATOM   2238  CG2 ILE A 137     -15.763   0.570  14.784  1.00  0.98           C  
ATOM   2239 HG21 ILE A 137     -15.163   0.506  15.692  1.00  0.98           H  
ATOM   2240 HG22 ILE A 137     -16.544  -0.190  14.812  1.00  0.98           H  
ATOM   2241 HG23 ILE A 137     -15.127   0.352  13.926  1.00  0.98           H  
ATOM   2242  CD1 ILE A 137     -18.626   1.489  15.860  1.00  0.98           C  
ATOM   2243 HD11 ILE A 137     -18.472   0.417  15.733  1.00  0.98           H  
ATOM   2244 HD12 ILE A 137     -19.160   1.662  16.794  1.00  0.98           H  
ATOM   2245 HD13 ILE A 137     -19.238   1.857  15.036  1.00  0.98           H  
ATOM   2246  N   PRO A 138     -13.066   2.887  13.362  1.00  0.98           N  
ATOM   2247  CA  PRO A 138     -12.149   2.501  12.294  1.00  0.98           C  
ATOM   2248  HA  PRO A 138     -12.461   2.983  11.368  1.00  0.98           H  
ATOM   2249  C   PRO A 138     -12.141   0.987  12.072  1.00  0.98           C  
ATOM   2250  CB  PRO A 138     -10.770   3.043  12.694  1.00  0.98           C  
ATOM   2251  HB2 PRO A 138     -10.175   2.259  13.161  1.00  0.98           H  
ATOM   2252  HB3 PRO A 138     -10.239   3.460  11.838  1.00  0.98           H  
ATOM   2253  O   PRO A 138     -11.998   0.206  13.018  1.00  0.98           O  
ATOM   2254  CG  PRO A 138     -11.092   4.117  13.734  1.00  0.98           C  
ATOM   2255  HG2 PRO A 138     -11.351   5.049  13.233  1.00  0.98           H  
ATOM   2256  HG3 PRO A 138     -10.270   4.267  14.434  1.00  0.98           H  
ATOM   2257  CD  PRO A 138     -12.332   3.557  14.424  1.00  0.98           C  
ATOM   2258  HD2 PRO A 138     -12.905   4.369  14.870  1.00  0.98           H  
ATOM   2259  HD3 PRO A 138     -12.043   2.831  15.184  1.00  0.98           H  
ATOM   2260  N   ILE A 139     -12.289   0.574  10.815  1.00  0.99           N  
ATOM   2261  H   ILE A 139     -12.405   1.267  10.089  1.00  0.99           H  
ATOM   2262  CA  ILE A 139     -12.283  -0.827  10.389  1.00  0.99           C  
ATOM   2263  HA  ILE A 139     -11.894  -1.456  11.189  1.00  0.99           H  
ATOM   2264  C   ILE A 139     -11.340  -0.935   9.195  1.00  0.99           C  
ATOM   2265  CB  ILE A 139     -13.708  -1.318  10.049  1.00  0.99           C  
ATOM   2266  HB  ILE A 139     -14.094  -0.693   9.244  1.00  0.99           H  
ATOM   2267  O   ILE A 139     -11.649  -0.480   8.096  1.00  0.99           O  
ATOM   2268  CG1 ILE A 139     -14.647  -1.188  11.272  1.00  0.99           C  
ATOM   2269 HG12 ILE A 139     -14.390  -1.952  12.005  1.00  0.99           H  
ATOM   2270 HG13 ILE A 139     -14.518  -0.214  11.744  1.00  0.99           H  
ATOM   2271  CG2 ILE A 139     -13.663  -2.782   9.562  1.00  0.99           C  
ATOM   2272 HG21 ILE A 139     -14.662  -3.127   9.296  1.00  0.99           H  
ATOM   2273 HG22 ILE A 139     -13.257  -3.428  10.340  1.00  0.99           H  
ATOM   2274 HG23 ILE A 139     -13.046  -2.869   8.667  1.00  0.99           H  
ATOM   2275  CD1 ILE A 139     -16.134  -1.285  10.936  1.00  0.99           C  
ATOM   2276 HD11 ILE A 139     -16.719  -1.209  11.852  1.00  0.99           H  
ATOM   2277 HD12 ILE A 139     -16.347  -2.242  10.457  1.00  0.99           H  
ATOM   2278 HD13 ILE A 139     -16.415  -0.473  10.266  1.00  0.99           H  
ATOM   2279  N   ILE A 140     -10.178  -1.530   9.429  1.00  0.99           N  
ATOM   2280  H   ILE A 140      -9.984  -1.849  10.368  1.00  0.99           H  
ATOM   2281  CA  ILE A 140      -9.134  -1.720   8.433  1.00  0.99           C  
ATOM   2282  HA  ILE A 140      -9.345  -1.064   7.588  1.00  0.99           H  
ATOM   2283  C   ILE A 140      -9.188  -3.160   7.943  1.00  0.99           C  
ATOM   2284  CB  ILE A 140      -7.740  -1.337   8.970  1.00  0.99           C  
ATOM   2285  HB  ILE A 140      -7.391  -2.110   9.655  1.00  0.99           H  
ATOM   2286  O   ILE A 140      -8.929  -4.092   8.705  1.00  0.99           O  
ATOM   2287  CG1 ILE A 140      -7.779  -0.001   9.748  1.00  0.99           C  
ATOM   2288 HG12 ILE A 140      -8.374  -0.138  10.651  1.00  0.99           H  
ATOM   2289 HG13 ILE A 140      -8.266   0.761   9.139  1.00  0.99           H  
ATOM   2290  CG2 ILE A 140      -6.791  -1.283   7.761  1.00  0.99           C  
ATOM   2291 HG21 ILE A 140      -5.803  -0.928   8.054  1.00  0.99           H  
ATOM   2292 HG22 ILE A 140      -6.678  -2.273   7.320  1.00  0.99           H  
ATOM   2293 HG23 ILE A 140      -7.179  -0.608   6.998  1.00  0.99           H  
ATOM   2294  CD1 ILE A 140      -6.411   0.517  10.201  1.00  0.99           C  
ATOM   2295 HD11 ILE A 140      -5.847  -0.292  10.665  1.00  0.99           H  
ATOM   2296 HD12 ILE A 140      -6.546   1.318  10.928  1.00  0.99           H  
ATOM   2297 HD13 ILE A 140      -5.858   0.910   9.347  1.00  0.99           H  
ATOM   2298  N   LEU A 141      -9.543  -3.328   6.678  1.00  0.99           N  
ATOM   2299  H   LEU A 141      -9.691  -2.501   6.117  1.00  0.99           H  
ATOM   2300  CA  LEU A 141      -9.484  -4.601   5.979  1.00  0.99           C  
ATOM   2301  HA  LEU A 141      -9.856  -5.382   6.643  1.00  0.99           H  
ATOM   2302  C   LEU A 141      -8.028  -4.893   5.622  1.00  0.99           C  
ATOM   2303  CB  LEU A 141     -10.357  -4.580   4.715  1.00  0.99           C  
ATOM   2304  HB2 LEU A 141      -9.814  -4.049   3.934  1.00  0.99           H  
ATOM   2305  HB3 LEU A 141     -10.482  -5.610   4.382  1.00  0.99           H  
ATOM   2306  O   LEU A 141      -7.288  -3.979   5.263  1.00  0.99           O  
ATOM   2307  CG  LEU A 141     -11.743  -3.931   4.868  1.00  0.99           C  
ATOM   2308  HG  LEU A 141     -11.634  -2.907   5.226  1.00  0.99           H  
ATOM   2309  CD1 LEU A 141     -12.440  -3.854   3.516  1.00  0.99           C  
ATOM   2310 HD11 LEU A 141     -11.744  -3.500   2.756  1.00  0.99           H  
ATOM   2311 HD12 LEU A 141     -13.256  -3.135   3.579  1.00  0.99           H  
ATOM   2312 HD13 LEU A 141     -12.822  -4.833   3.223  1.00  0.99           H  
ATOM   2313  CD2 LEU A 141     -12.631  -4.699   5.842  1.00  0.99           C  
ATOM   2314 HD21 LEU A 141     -13.624  -4.250   5.868  1.00  0.99           H  
ATOM   2315 HD22 LEU A 141     -12.193  -4.647   6.839  1.00  0.99           H  
ATOM   2316 HD23 LEU A 141     -12.710  -5.740   5.527  1.00  0.99           H  
ATOM   2317  N   GLY A 142      -7.617  -6.149   5.707  1.00  0.98           N  
ATOM   2318  H   GLY A 142      -8.269  -6.856   6.016  1.00  0.98           H  
ATOM   2319  CA  GLY A 142      -6.270  -6.559   5.326  1.00  0.98           C  
ATOM   2320  HA2 GLY A 142      -5.587  -6.387   6.158  1.00  0.98           H  
ATOM   2321  HA3 GLY A 142      -5.925  -5.970   4.477  1.00  0.98           H  
ATOM   2322  C   GLY A 142      -6.210  -8.025   4.936  1.00  0.98           C  
ATOM   2323  O   GLY A 142      -7.211  -8.737   4.996  1.00  0.98           O  
ATOM   2324  N   GLU A 143      -5.012  -8.480   4.601  1.00  0.98           N  
ATOM   2325  H   GLU A 143      -4.224  -7.849   4.629  1.00  0.98           H  
ATOM   2326  CA  GLU A 143      -4.715  -9.874   4.276  1.00  0.98           C  
ATOM   2327  HA  GLU A 143      -5.613 -10.484   4.370  1.00  0.98           H  
ATOM   2328  C   GLU A 143      -3.676 -10.438   5.245  1.00  0.98           C  
ATOM   2329  CB  GLU A 143      -4.228  -9.982   2.828  1.00  0.98           C  
ATOM   2330  HB2 GLU A 143      -3.849 -10.989   2.656  1.00  0.98           H  
ATOM   2331  HB3 GLU A 143      -3.421  -9.268   2.663  1.00  0.98           H  
ATOM   2332  O   GLU A 143      -2.847  -9.710   5.794  1.00  0.98           O  
ATOM   2333  CG  GLU A 143      -5.359  -9.703   1.839  1.00  0.98           C  
ATOM   2334  HG2 GLU A 143      -6.172 -10.405   2.030  1.00  0.98           H  
ATOM   2335  HG3 GLU A 143      -5.738  -8.694   1.996  1.00  0.98           H  
ATOM   2336  CD  GLU A 143      -4.876  -9.869   0.400  1.00  0.98           C  
ATOM   2337  OE1 GLU A 143      -4.641  -8.841  -0.276  1.00  0.98           O  
ATOM   2338  OE2 GLU A 143      -4.768 -11.032  -0.041  1.00  0.98           O  
ATOM   2339  N   TRP A 144      -3.726 -11.749   5.455  1.00  0.98           N  
ATOM   2340  H   TRP A 144      -4.459 -12.278   5.004  1.00  0.98           H  
ATOM   2341  CA  TRP A 144      -2.786 -12.488   6.281  1.00  0.98           C  
ATOM   2342  HA  TRP A 144      -1.977 -11.827   6.593  1.00  0.98           H  
ATOM   2343  C   TRP A 144      -2.179 -13.643   5.490  1.00  0.98           C  
ATOM   2344  CB  TRP A 144      -3.491 -13.000   7.539  1.00  0.98           C  
ATOM   2345  HB2 TRP A 144      -4.354 -13.596   7.242  1.00  0.98           H  
ATOM   2346  HB3 TRP A 144      -3.853 -12.147   8.113  1.00  0.98           H  
ATOM   2347  O   TRP A 144      -2.901 -14.449   4.911  1.00  0.98           O  
ATOM   2348  CG  TRP A 144      -2.612 -13.834   8.419  1.00  0.98           C  
ATOM   2349  CD1 TRP A 144      -2.483 -15.177   8.351  1.00  0.98           C  
ATOM   2350  HD1 TRP A 144      -3.011 -15.806   7.650  1.00  0.98           H  
ATOM   2351  CD2 TRP A 144      -1.668 -13.395   9.438  1.00  0.98           C  
ATOM   2352  CE2 TRP A 144      -0.988 -14.543   9.948  1.00  0.98           C  
ATOM   2353  CE3 TRP A 144      -1.310 -12.136   9.968  1.00  0.98           C  
ATOM   2354  HE3 TRP A 144      -1.793 -11.250   9.581  1.00  0.98           H  
ATOM   2355  NE1 TRP A 144      -1.542 -15.608   9.265  1.00  0.98           N  
ATOM   2356  HE1 TRP A 144      -1.281 -16.580   9.352  1.00  0.98           H  
ATOM   2357  CH2 TRP A 144       0.295 -13.178  11.489  1.00  0.98           C  
ATOM   2358  HH2 TRP A 144       1.030 -13.092  12.276  1.00  0.98           H  
ATOM   2359  CZ2 TRP A 144      -0.020 -14.443  10.961  1.00  0.98           C  
ATOM   2360  HZ2 TRP A 144       0.455 -15.338  11.336  1.00  0.98           H  
ATOM   2361  CZ3 TRP A 144      -0.344 -12.028  10.986  1.00  0.98           C  
ATOM   2362  HZ3 TRP A 144      -0.098 -11.053  11.379  1.00  0.98           H  
ATOM   2363  N   TRP A 145      -0.854 -13.758   5.546  1.00  0.98           N  
ATOM   2364  H   TRP A 145      -0.347 -13.056   6.065  1.00  0.98           H  
ATOM   2365  CA  TRP A 145      -0.108 -14.941   5.119  1.00  0.98           C  
ATOM   2366  HA  TRP A 145      -0.777 -15.640   4.617  1.00  0.98           H  
ATOM   2367  C   TRP A 145       0.475 -15.632   6.348  1.00  0.98           C  
ATOM   2368  CB  TRP A 145       0.997 -14.557   4.125  1.00  0.98           C  
ATOM   2369  HB2 TRP A 145       1.632 -15.428   3.960  1.00  0.98           H  
ATOM   2370  HB3 TRP A 145       1.624 -13.780   4.563  1.00  0.98           H  
ATOM   2371  O   TRP A 145       0.996 -14.965   7.241  1.00  0.98           O  
ATOM   2372  CG  TRP A 145       0.509 -14.086   2.791  1.00  0.98           C  
ATOM   2373  CD1 TRP A 145       0.410 -14.848   1.677  1.00  0.98           C  
ATOM   2374  HD1 TRP A 145       0.672 -15.894   1.612  1.00  0.98           H  
ATOM   2375  CD2 TRP A 145      -0.000 -12.768   2.416  1.00  0.98           C  
ATOM   2376  CE2 TRP A 145      -0.402 -12.817   1.047  1.00  0.98           C  
ATOM   2377  CE3 TRP A 145      -0.190 -11.547   3.102  1.00  0.98           C  
ATOM   2378  HE3 TRP A 145       0.113 -11.463   4.135  1.00  0.98           H  
ATOM   2379  NE1 TRP A 145      -0.091 -14.093   0.637  1.00  0.98           N  
ATOM   2380  HE1 TRP A 145      -0.233 -14.452  -0.296  1.00  0.98           H  
ATOM   2381  CH2 TRP A 145      -1.213 -10.545   1.126  1.00  0.98           C  
ATOM   2382  HH2 TRP A 145      -1.725  -9.718   0.657  1.00  0.98           H  
ATOM   2383  CZ2 TRP A 145      -1.001 -11.729   0.403  1.00  0.98           C  
ATOM   2384  HZ2 TRP A 145      -1.332 -11.816  -0.621  1.00  0.98           H  
ATOM   2385  CZ3 TRP A 145      -0.789 -10.446   2.463  1.00  0.98           C  
ATOM   2386  HZ3 TRP A 145      -0.951  -9.528   3.009  1.00  0.98           H  
ATOM   2387  N   ASN A 146       0.450 -16.956   6.394  1.00  0.97           N  
ATOM   2388  H   ASN A 146      -0.046 -17.443   5.661  1.00  0.97           H  
ATOM   2389  CA  ASN A 146       1.175 -17.739   7.391  1.00  0.97           C  
ATOM   2390  HA  ASN A 146       1.007 -17.317   8.382  1.00  0.97           H  
ATOM   2391  C   ASN A 146       2.688 -17.691   7.142  1.00  0.97           C  
ATOM   2392  CB  ASN A 146       0.628 -19.173   7.355  1.00  0.97           C  
ATOM   2393  HB2 ASN A 146       1.273 -19.828   7.941  1.00  0.97           H  
ATOM   2394  HB3 ASN A 146       0.609 -19.538   6.328  1.00  0.97           H  
ATOM   2395  O   ASN A 146       3.470 -17.710   8.092  1.00  0.97           O  
ATOM   2396  CG  ASN A 146      -0.765 -19.263   7.948  1.00  0.97           C  
ATOM   2397  ND2 ASN A 146      -1.603 -20.129   7.435  1.00  0.97           N  
ATOM   2398 HD21 ASN A 146      -1.451 -20.487   6.503  1.00  0.97           H  
ATOM   2399 HD22 ASN A 146      -2.525 -20.186   7.842  1.00  0.97           H  
ATOM   2400  OD1 ASN A 146      -1.111 -18.552   8.884  1.00  0.97           O  
ATOM   2401  N   ASP A 147       3.085 -17.575   5.874  1.00  0.96           N  
ATOM   2402  H   ASP A 147       2.369 -17.513   5.164  1.00  0.96           H  
ATOM   2403  CA  ASP A 147       4.475 -17.391   5.458  1.00  0.96           C  
ATOM   2404  HA  ASP A 147       5.100 -18.041   6.069  1.00  0.96           H  
ATOM   2405  C   ASP A 147       4.953 -15.942   5.677  1.00  0.96           C  
ATOM   2406  CB  ASP A 147       4.617 -17.834   3.991  1.00  0.96           C  
ATOM   2407  HB2 ASP A 147       3.910 -18.641   3.799  1.00  0.96           H  
ATOM   2408  HB3 ASP A 147       4.351 -17.005   3.335  1.00  0.96           H  
ATOM   2409  O   ASP A 147       4.158 -15.020   5.907  1.00  0.96           O  
ATOM   2410  CG  ASP A 147       6.013 -18.355   3.625  1.00  0.96           C  
ATOM   2411  OD1 ASP A 147       6.972 -18.147   4.407  1.00  0.96           O  
ATOM   2412  OD2 ASP A 147       6.078 -19.012   2.564  1.00  0.96           O  
ATOM   2413  N   ASP A 148       6.263 -15.728   5.609  1.00  0.96           N  
ATOM   2414  H   ASP A 148       6.837 -16.508   5.320  1.00  0.96           H  
ATOM   2415  CA  ASP A 148       6.840 -14.388   5.546  1.00  0.96           C  
ATOM   2416  HA  ASP A 148       6.410 -13.786   6.346  1.00  0.96           H  
ATOM   2417  C   ASP A 148       6.487 -13.737   4.200  1.00  0.96           C  
ATOM   2418  CB  ASP A 148       8.355 -14.442   5.778  1.00  0.96           C  
ATOM   2419  HB2 ASP A 148       8.558 -15.098   6.625  1.00  0.96           H  
ATOM   2420  HB3 ASP A 148       8.837 -14.857   4.893  1.00  0.96           H  
ATOM   2421  O   ASP A 148       6.702 -14.313   3.133  1.00  0.96           O  
ATOM   2422  CG  ASP A 148       8.954 -13.063   6.070  1.00  0.96           C  
ATOM   2423  OD1 ASP A 148       8.357 -12.058   5.619  1.00  0.96           O  
ATOM   2424  OD2 ASP A 148       9.981 -13.032   6.779  1.00  0.96           O  
ATOM   2425  N   VAL A 149       5.945 -12.522   4.247  1.00  0.96           N  
ATOM   2426  H   VAL A 149       6.072 -12.002   5.104  1.00  0.96           H  
ATOM   2427  CA  VAL A 149       5.520 -11.790   3.048  1.00  0.96           C  
ATOM   2428  HA  VAL A 149       4.892 -12.450   2.448  1.00  0.96           H  
ATOM   2429  C   VAL A 149       6.708 -11.418   2.162  1.00  0.96           C  
ATOM   2430  CB  VAL A 149       4.682 -10.554   3.411  1.00  0.96           C  
ATOM   2431  HB  VAL A 149       4.418 -10.028   2.493  1.00  0.96           H  
ATOM   2432  O   VAL A 149       6.568 -11.414   0.941  1.00  0.96           O  
ATOM   2433  CG1 VAL A 149       3.379 -11.015   4.083  1.00  0.96           C  
ATOM   2434 HG11 VAL A 149       3.592 -11.546   5.011  1.00  0.96           H  
ATOM   2435 HG12 VAL A 149       2.839 -11.674   3.403  1.00  0.96           H  
ATOM   2436 HG13 VAL A 149       2.751 -10.151   4.300  1.00  0.96           H  
ATOM   2437  CG2 VAL A 149       5.416  -9.574   4.339  1.00  0.96           C  
ATOM   2438 HG21 VAL A 149       5.674 -10.043   5.288  1.00  0.96           H  
ATOM   2439 HG22 VAL A 149       4.789  -8.702   4.523  1.00  0.96           H  
ATOM   2440 HG23 VAL A 149       6.330  -9.224   3.859  1.00  0.96           H  
ATOM   2441  N   ASP A 150       7.896 -11.234   2.745  1.00  0.95           N  
ATOM   2442  H   ASP A 150       7.964 -11.264   3.753  1.00  0.95           H  
ATOM   2443  CA  ASP A 150       9.130 -11.029   1.986  1.00  0.95           C  
ATOM   2444  HA  ASP A 150       9.004 -10.193   1.298  1.00  0.95           H  
ATOM   2445  C   ASP A 150       9.491 -12.279   1.170  1.00  0.95           C  
ATOM   2446  CB  ASP A 150      10.295 -10.727   2.943  1.00  0.95           C  
ATOM   2447  HB2 ASP A 150      10.277 -11.432   3.774  1.00  0.95           H  
ATOM   2448  HB3 ASP A 150      11.224 -10.902   2.401  1.00  0.95           H  
ATOM   2449  O   ASP A 150      10.036 -12.175   0.071  1.00  0.95           O  
ATOM   2450  CG  ASP A 150      10.363  -9.296   3.491  1.00  0.95           C  
ATOM   2451  OD1 ASP A 150       9.392  -8.524   3.344  1.00  0.95           O  
ATOM   2452  OD2 ASP A 150      11.457  -8.976   4.015  1.00  0.95           O  
ATOM   2453  N   ASN A 151       9.206 -13.479   1.690  1.00  0.97           N  
ATOM   2454  H   ASN A 151       8.689 -13.509   2.557  1.00  0.97           H  
ATOM   2455  CA  ASN A 151       9.432 -14.725   0.957  1.00  0.97           C  
ATOM   2456  HA  ASN A 151      10.410 -14.682   0.478  1.00  0.97           H  
ATOM   2457  C   ASN A 151       8.404 -14.901  -0.162  1.00  0.97           C  
ATOM   2458  CB  ASN A 151       9.419 -15.927   1.912  1.00  0.97           C  
ATOM   2459  HB2 ASN A 151       8.491 -15.941   2.484  1.00  0.97           H  
ATOM   2460  HB3 ASN A 151       9.449 -16.847   1.328  1.00  0.97           H  
ATOM   2461  O   ASN A 151       8.775 -15.352  -1.245  1.00  0.97           O  
ATOM   2462  CG  ASN A 151      10.596 -15.963   2.866  1.00  0.97           C  
ATOM   2463  ND2 ASN A 151      10.455 -16.707   3.937  1.00  0.97           N  
ATOM   2464 HD21 ASN A 151      11.190 -16.668   4.629  1.00  0.97           H  
ATOM   2465 HD22 ASN A 151       9.574 -17.171   4.101  1.00  0.97           H  
ATOM   2466  OD1 ASN A 151      11.647 -15.367   2.652  1.00  0.97           O  
ATOM   2467  N   VAL A 152       7.148 -14.500   0.071  1.00  0.97           N  
ATOM   2468  H   VAL A 152       6.925 -14.159   0.995  1.00  0.97           H  
ATOM   2469  CA  VAL A 152       6.096 -14.494  -0.958  1.00  0.97           C  
ATOM   2470  HA  VAL A 152       6.004 -15.503  -1.360  1.00  0.97           H  
ATOM   2471  C   VAL A 152       6.492 -13.585  -2.125  1.00  0.97           C  
ATOM   2472  CB  VAL A 152       4.728 -14.089  -0.368  1.00  0.97           C  
ATOM   2473  HB  VAL A 152       4.802 -13.107   0.099  1.00  0.97           H  
ATOM   2474  O   VAL A 152       6.486 -14.038  -3.271  1.00  0.97           O  
ATOM   2475  CG1 VAL A 152       3.642 -14.023  -1.451  1.00  0.97           C  
ATOM   2476 HG11 VAL A 152       2.668 -13.845  -0.995  1.00  0.97           H  
ATOM   2477 HG12 VAL A 152       3.846 -13.198  -2.133  1.00  0.97           H  
ATOM   2478 HG13 VAL A 152       3.619 -14.957  -2.013  1.00  0.97           H  
ATOM   2479  CG2 VAL A 152       4.257 -15.096   0.691  1.00  0.97           C  
ATOM   2480 HG21 VAL A 152       4.980 -15.158   1.505  1.00  0.97           H  
ATOM   2481 HG22 VAL A 152       3.304 -14.772   1.107  1.00  0.97           H  
ATOM   2482 HG23 VAL A 152       4.145 -16.084   0.244  1.00  0.97           H  
ATOM   2483  N   GLU A 153       6.917 -12.348  -1.847  1.00  0.97           N  
ATOM   2484  H   GLU A 153       6.873 -12.018  -0.893  1.00  0.97           H  
ATOM   2485  CA  GLU A 153       7.387 -11.415  -2.880  1.00  0.97           C  
ATOM   2486  HA  GLU A 153       6.600 -11.290  -3.623  1.00  0.97           H  
ATOM   2487  C   GLU A 153       8.630 -11.956  -3.602  1.00  0.97           C  
ATOM   2488  CB  GLU A 153       7.681 -10.036  -2.262  1.00  0.97           C  
ATOM   2489  HB2 GLU A 153       6.789  -9.682  -1.744  1.00  0.97           H  
ATOM   2490  HB3 GLU A 153       8.486 -10.140  -1.536  1.00  0.97           H  
ATOM   2491  O   GLU A 153       8.669 -11.988  -4.832  1.00  0.97           O  
ATOM   2492  CG  GLU A 153       8.084  -9.007  -3.341  1.00  0.97           C  
ATOM   2493  HG2 GLU A 153       7.267  -8.912  -4.056  1.00  0.97           H  
ATOM   2494  HG3 GLU A 153       8.955  -9.376  -3.882  1.00  0.97           H  
ATOM   2495  CD  GLU A 153       8.446  -7.622  -2.784  1.00  0.97           C  
ATOM   2496  OE1 GLU A 153       8.360  -6.622  -3.537  1.00  0.97           O  
ATOM   2497  OE2 GLU A 153       8.885  -7.537  -1.618  1.00  0.97           O  
ATOM   2498  N   LYS A 154       9.646 -12.434  -2.869  1.00  0.97           N  
ATOM   2499  H   LYS A 154       9.577 -12.368  -1.864  1.00  0.97           H  
ATOM   2500  CA  LYS A 154      10.873 -12.982  -3.477  1.00  0.97           C  
ATOM   2501  HA  LYS A 154      11.319 -12.221  -4.118  1.00  0.97           H  
ATOM   2502  C   LYS A 154      10.588 -14.184  -4.370  1.00  0.97           C  
ATOM   2503  CB  LYS A 154      11.876 -13.392  -2.394  1.00  0.97           C  
ATOM   2504  HB2 LYS A 154      11.346 -13.968  -1.635  1.00  0.97           H  
ATOM   2505  HB3 LYS A 154      12.640 -14.035  -2.831  1.00  0.97           H  
ATOM   2506  O   LYS A 154      11.200 -14.296  -5.429  1.00  0.97           O  
ATOM   2507  CG  LYS A 154      12.577 -12.187  -1.758  1.00  0.97           C  
ATOM   2508  HG2 LYS A 154      11.843 -11.417  -1.519  1.00  0.97           H  
ATOM   2509  HG3 LYS A 154      13.297 -11.766  -2.461  1.00  0.97           H  
ATOM   2510  CD  LYS A 154      13.293 -12.630  -0.478  1.00  0.97           C  
ATOM   2511  HD2 LYS A 154      12.594 -13.213   0.122  1.00  0.97           H  
ATOM   2512  HD3 LYS A 154      14.155 -13.251  -0.722  1.00  0.97           H  
ATOM   2513  CE  LYS A 154      13.723 -11.404   0.328  1.00  0.97           C  
ATOM   2514  HE2 LYS A 154      12.920 -10.670   0.263  1.00  0.97           H  
ATOM   2515  HE3 LYS A 154      14.618 -10.965  -0.112  1.00  0.97           H  
ATOM   2516  NZ  LYS A 154      13.925 -11.756   1.754  1.00  0.97           N  
ATOM   2517  HZ1 LYS A 154      14.038 -10.924   2.315  1.00  0.97           H  
ATOM   2518  HZ2 LYS A 154      13.087 -12.199   2.102  1.00  0.97           H  
ATOM   2519  HZ3 LYS A 154      14.696 -12.395   1.887  1.00  0.97           H  
ATOM   2520  N   ALA A 155       9.693 -15.082  -3.963  1.00  0.97           N  
ATOM   2521  H   ALA A 155       9.231 -14.941  -3.076  1.00  0.97           H  
ATOM   2522  CA  ALA A 155       9.316 -16.241  -4.764  1.00  0.97           C  
ATOM   2523  HA  ALA A 155      10.218 -16.784  -5.044  1.00  0.97           H  
ATOM   2524  C   ALA A 155       8.616 -15.812  -6.060  1.00  0.97           C  
ATOM   2525  CB  ALA A 155       8.442 -17.172  -3.919  1.00  0.97           C  
ATOM   2526  HB1 ALA A 155       8.993 -17.499  -3.037  1.00  0.97           H  
ATOM   2527  HB2 ALA A 155       7.538 -16.653  -3.600  1.00  0.97           H  
ATOM   2528  HB3 ALA A 155       8.161 -18.046  -4.507  1.00  0.97           H  
ATOM   2529  O   ALA A 155       9.016 -16.266  -7.134  1.00  0.97           O  
ATOM   2530  N   MET A 156       7.657 -14.883  -5.971  1.00  0.96           N  
ATOM   2531  H   MET A 156       7.387 -14.559  -5.053  1.00  0.96           H  
ATOM   2532  CA  MET A 156       6.974 -14.284  -7.123  1.00  0.96           C  
ATOM   2533  HA  MET A 156       6.425 -15.056  -7.662  1.00  0.96           H  
ATOM   2534  C   MET A 156       7.983 -13.649  -8.091  1.00  0.96           C  
ATOM   2535  CB  MET A 156       5.973 -13.241  -6.596  1.00  0.96           C  
ATOM   2536  HB2 MET A 156       5.311 -13.712  -5.870  1.00  0.96           H  
ATOM   2537  HB3 MET A 156       6.516 -12.446  -6.085  1.00  0.96           H  
ATOM   2538  O   MET A 156       8.042 -14.003  -9.267  1.00  0.96           O  
ATOM   2539  CG  MET A 156       5.110 -12.625  -7.698  1.00  0.96           C  
ATOM   2540  HG2 MET A 156       5.725 -12.347  -8.554  1.00  0.96           H  
ATOM   2541  HG3 MET A 156       4.401 -13.392  -8.011  1.00  0.96           H  
ATOM   2542  SD  MET A 156       4.144 -11.179  -7.193  1.00  0.96           S  
ATOM   2543  CE  MET A 156       5.436  -9.924  -7.015  1.00  0.96           C  
ATOM   2544  HE1 MET A 156       4.984  -9.004  -6.642  1.00  0.96           H  
ATOM   2545  HE2 MET A 156       6.195 -10.253  -6.305  1.00  0.96           H  
ATOM   2546  HE3 MET A 156       5.892  -9.732  -7.986  1.00  0.96           H  
ATOM   2547  N   MET A 157       8.861 -12.780  -7.581  1.00  0.95           N  
ATOM   2548  H   MET A 157       8.763 -12.518  -6.611  1.00  0.95           H  
ATOM   2549  CA  MET A 157       9.863 -12.088  -8.396  1.00  0.95           C  
ATOM   2550  HA  MET A 157       9.362 -11.662  -9.264  1.00  0.95           H  
ATOM   2551  C   MET A 157      10.947 -13.019  -8.936  1.00  0.95           C  
ATOM   2552  CB  MET A 157      10.516 -10.953  -7.594  1.00  0.95           C  
ATOM   2553  HB2 MET A 157      10.939 -11.355  -6.673  1.00  0.95           H  
ATOM   2554  HB3 MET A 157      11.329 -10.527  -8.181  1.00  0.95           H  
ATOM   2555  O   MET A 157      11.511 -12.741  -9.986  1.00  0.95           O  
ATOM   2556  CG  MET A 157       9.536  -9.825  -7.244  1.00  0.95           C  
ATOM   2557  HG2 MET A 157      10.086  -9.028  -6.743  1.00  0.95           H  
ATOM   2558  HG3 MET A 157       8.801 -10.206  -6.535  1.00  0.95           H  
ATOM   2559  SD  MET A 157       8.618  -9.109  -8.637  1.00  0.95           S  
ATOM   2560  CE  MET A 157       9.946  -8.346  -9.604  1.00  0.95           C  
ATOM   2561  HE1 MET A 157      10.622  -9.113  -9.980  1.00  0.95           H  
ATOM   2562  HE2 MET A 157       9.508  -7.808 -10.444  1.00  0.95           H  
ATOM   2563  HE3 MET A 157      10.494  -7.640  -8.979  1.00  0.95           H  
ATOM   2564  N   LYS A 158      11.271 -14.127  -8.266  1.00  0.95           N  
ATOM   2565  H   LYS A 158      10.836 -14.282  -7.367  1.00  0.95           H  
ATOM   2566  CA  LYS A 158      12.262 -15.094  -8.758  1.00  0.95           C  
ATOM   2567  HA  LYS A 158      13.108 -14.549  -9.179  1.00  0.95           H  
ATOM   2568  C   LYS A 158      11.688 -15.945  -9.889  1.00  0.95           C  
ATOM   2569  CB  LYS A 158      12.769 -15.937  -7.581  1.00  0.95           C  
ATOM   2570  HB2 LYS A 158      11.932 -16.474  -7.134  1.00  0.95           H  
ATOM   2571  HB3 LYS A 158      13.193 -15.269  -6.832  1.00  0.95           H  
ATOM   2572  O   LYS A 158      12.291 -16.027 -10.956  1.00  0.95           O  
ATOM   2573  CG  LYS A 158      13.848 -16.941  -8.003  1.00  0.95           C  
ATOM   2574  HG2 LYS A 158      13.443 -17.621  -8.753  1.00  0.95           H  
ATOM   2575  HG3 LYS A 158      14.697 -16.405  -8.428  1.00  0.95           H  
ATOM   2576  CD  LYS A 158      14.315 -17.760  -6.797  1.00  0.95           C  
ATOM   2577  HD2 LYS A 158      13.455 -18.262  -6.354  1.00  0.95           H  
ATOM   2578  HD3 LYS A 158      14.765 -17.094  -6.061  1.00  0.95           H  
ATOM   2579  CE  LYS A 158      15.339 -18.800  -7.262  1.00  0.95           C  
ATOM   2580  HE2 LYS A 158      14.893 -19.383  -8.068  1.00  0.95           H  
ATOM   2581  HE3 LYS A 158      16.205 -18.281  -7.672  1.00  0.95           H  
ATOM   2582  NZ  LYS A 158      15.746 -19.697  -6.154  1.00  0.95           N  
ATOM   2583  HZ1 LYS A 158      16.174 -19.171  -5.406  1.00  0.95           H  
ATOM   2584  HZ2 LYS A 158      16.403 -20.386  -6.492  1.00  0.95           H  
ATOM   2585  HZ3 LYS A 158      14.940 -20.188  -5.794  1.00  0.95           H  
ATOM   2586  N   THR A 159      10.523 -16.541  -9.663  1.00  0.95           N  
ATOM   2587  H   THR A 159      10.055 -16.355  -8.788  1.00  0.95           H  
ATOM   2588  CA  THR A 159       9.893 -17.511 -10.576  1.00  0.95           C  
ATOM   2589  HA  THR A 159      10.654 -18.162 -11.007  1.00  0.95           H  
ATOM   2590  C   THR A 159       9.158 -16.852 -11.744  1.00  0.95           C  
ATOM   2591  CB  THR A 159       8.904 -18.395  -9.809  1.00  0.95           C  
ATOM   2592  HB  THR A 159       8.452 -19.090 -10.517  1.00  0.95           H  
ATOM   2593  O   THR A 159       9.008 -17.459 -12.801  1.00  0.95           O  
ATOM   2594  CG2 THR A 159       9.575 -19.195  -8.690  1.00  0.95           C  
ATOM   2595 HG21 THR A 159      10.326 -19.854  -9.126  1.00  0.95           H  
ATOM   2596 HG22 THR A 159      10.037 -18.543  -7.948  1.00  0.95           H  
ATOM   2597 HG23 THR A 159       8.820 -19.818  -8.211  1.00  0.95           H  
ATOM   2598  OG1 THR A 159       7.896 -17.583  -9.247  1.00  0.95           O  
ATOM   2599  HG1 THR A 159       8.213 -17.247  -8.406  1.00  0.95           H  
ATOM   2600  N   GLY A 160       8.727 -15.597 -11.581  1.00  0.95           N  
ATOM   2601  H   GLY A 160       8.792 -15.185 -10.661  1.00  0.95           H  
ATOM   2602  CA  GLY A 160       7.883 -14.896 -12.548  1.00  0.95           C  
ATOM   2603  HA2 GLY A 160       8.247 -15.087 -13.557  1.00  0.95           H  
ATOM   2604  HA3 GLY A 160       7.940 -13.825 -12.350  1.00  0.95           H  
ATOM   2605  C   GLY A 160       6.405 -15.298 -12.494  1.00  0.95           C  
ATOM   2606  O   GLY A 160       5.663 -14.912 -13.393  1.00  0.95           O  
ATOM   2607  N   ALA A 161       5.981 -16.066 -11.484  1.00  0.94           N  
ATOM   2608  H   ALA A 161       6.648 -16.355 -10.783  1.00  0.94           H  
ATOM   2609  CA  ALA A 161       4.583 -16.430 -11.256  1.00  0.94           C  
ATOM   2610  HA  ALA A 161       4.109 -16.623 -12.218  1.00  0.94           H  
ATOM   2611  C   ALA A 161       3.780 -15.319 -10.553  1.00  0.94           C  
ATOM   2612  CB  ALA A 161       4.547 -17.733 -10.448  1.00  0.94           C  
ATOM   2613  HB1 ALA A 161       5.079 -17.610  -9.505  1.00  0.94           H  
ATOM   2614  HB2 ALA A 161       3.519 -18.031 -10.239  1.00  0.94           H  
ATOM   2615  HB3 ALA A 161       5.006 -18.532 -11.031  1.00  0.94           H  
ATOM   2616  O   ALA A 161       4.317 -14.276 -10.181  1.00  0.94           O  
ATOM   2617  N   GLY A 162       2.480 -15.574 -10.367  1.00  0.94           N  
ATOM   2618  H   GLY A 162       2.131 -16.456 -10.714  1.00  0.94           H  
ATOM   2619  CA  GLY A 162       1.618 -14.846  -9.434  1.00  0.94           C  
ATOM   2620  HA2 GLY A 162       1.578 -13.788  -9.694  1.00  0.94           H  
ATOM   2621  HA3 GLY A 162       0.602 -15.234  -9.504  1.00  0.94           H  
ATOM   2622  C   GLY A 162       2.080 -14.996  -7.984  1.00  0.94           C  
ATOM   2623  O   GLY A 162       2.774 -15.955  -7.634  1.00  0.94           O  
ATOM   2624  N   ALA A 163       1.683 -14.067  -7.118  1.00  0.95           N  
ATOM   2625  H   ALA A 163       1.093 -13.308  -7.428  1.00  0.95           H  
ATOM   2626  CA  ALA A 163       1.940 -14.214  -5.694  1.00  0.95           C  
ATOM   2627  HA  ALA A 163       3.002 -14.419  -5.554  1.00  0.95           H  
ATOM   2628  C   ALA A 163       1.140 -15.375  -5.092  1.00  0.95           C  
ATOM   2629  CB  ALA A 163       1.610 -12.909  -4.989  1.00  0.95           C  
ATOM   2630  HB1 ALA A 163       0.553 -12.677  -5.114  1.00  0.95           H  
ATOM   2631  HB2 ALA A 163       2.207 -12.109  -5.425  1.00  0.95           H  
ATOM   2632  HB3 ALA A 163       1.840 -12.997  -3.927  1.00  0.95           H  
ATOM   2633  O   ALA A 163       0.033 -15.697  -5.526  1.00  0.95           O  
ATOM   2634  N   LYS A 164       1.676 -15.976  -4.026  1.00  0.96           N  
ATOM   2635  H   LYS A 164       2.574 -15.652  -3.698  1.00  0.96           H  
ATOM   2636  CA  LYS A 164       0.921 -16.946  -3.230  1.00  0.96           C  
ATOM   2637  HA  LYS A 164       0.581 -17.734  -3.902  1.00  0.96           H  
ATOM   2638  C   LYS A 164      -0.315 -16.265  -2.629  1.00  0.96           C  
ATOM   2639  CB  LYS A 164       1.831 -17.559  -2.159  1.00  0.96           C  
ATOM   2640  HB2 LYS A 164       2.146 -16.777  -1.468  1.00  0.96           H  
ATOM   2641  HB3 LYS A 164       2.715 -17.975  -2.643  1.00  0.96           H  
ATOM   2642  O   LYS A 164      -0.199 -15.219  -1.988  1.00  0.96           O  
ATOM   2643  CG  LYS A 164       1.125 -18.671  -1.371  1.00  0.96           C  
ATOM   2644  HG2 LYS A 164       0.256 -18.257  -0.859  1.00  0.96           H  
ATOM   2645  HG3 LYS A 164       0.797 -19.455  -2.053  1.00  0.96           H  
ATOM   2646  CD  LYS A 164       2.072 -19.262  -0.325  1.00  0.96           C  
ATOM   2647  HD2 LYS A 164       2.904 -19.756  -0.828  1.00  0.96           H  
ATOM   2648  HD3 LYS A 164       2.463 -18.455   0.296  1.00  0.96           H  
ATOM   2649  CE  LYS A 164       1.324 -20.262   0.559  1.00  0.96           C  
ATOM   2650  HE2 LYS A 164       0.950 -21.077  -0.060  1.00  0.96           H  
ATOM   2651  HE3 LYS A 164       0.464 -19.756   0.999  1.00  0.96           H  
ATOM   2652  NZ  LYS A 164       2.208 -20.778   1.632  1.00  0.96           N  
ATOM   2653  HZ1 LYS A 164       2.993 -21.282   1.244  1.00  0.96           H  
ATOM   2654  HZ2 LYS A 164       2.581 -20.010   2.171  1.00  0.96           H  
ATOM   2655  HZ3 LYS A 164       1.689 -21.378   2.257  1.00  0.96           H  
ATOM   2656  N   VAL A 165      -1.475 -16.897  -2.794  1.00  0.97           N  
ATOM   2657  H   VAL A 165      -1.483 -17.711  -3.390  1.00  0.97           H  
ATOM   2658  CA  VAL A 165      -2.756 -16.456  -2.221  1.00  0.97           C  
ATOM   2659  HA  VAL A 165      -2.993 -15.472  -2.628  1.00  0.97           H  
ATOM   2660  C   VAL A 165      -2.653 -16.328  -0.694  1.00  0.97           C  
ATOM   2661  CB  VAL A 165      -3.873 -17.434  -2.639  1.00  0.97           C  
ATOM   2662  HB  VAL A 165      -3.603 -18.443  -2.326  1.00  0.97           H  
ATOM   2663  O   VAL A 165      -2.014 -17.158  -0.045  1.00  0.97           O  
ATOM   2664  CG1 VAL A 165      -5.219 -17.080  -2.016  1.00  0.97           C  
ATOM   2665 HG11 VAL A 165      -5.455 -16.037  -2.226  1.00  0.97           H  
ATOM   2666 HG12 VAL A 165      -5.186 -17.244  -0.939  1.00  0.97           H  
ATOM   2667 HG13 VAL A 165      -5.996 -17.729  -2.420  1.00  0.97           H  
ATOM   2668  CG2 VAL A 165      -4.064 -17.430  -4.162  1.00  0.97           C  
ATOM   2669 HG21 VAL A 165      -4.304 -16.424  -4.507  1.00  0.97           H  
ATOM   2670 HG22 VAL A 165      -4.876 -18.102  -4.439  1.00  0.97           H  
ATOM   2671 HG23 VAL A 165      -3.158 -17.763  -4.667  1.00  0.97           H  
ATOM   2672  N   SER A 166      -3.262 -15.283  -0.124  1.00  0.98           N  
ATOM   2673  H   SER A 166      -3.805 -14.651  -0.695  1.00  0.98           H  
ATOM   2674  CA  SER A 166      -3.324 -15.075   1.327  1.00  0.98           C  
ATOM   2675  HA  SER A 166      -2.309 -15.103   1.725  1.00  0.98           H  
ATOM   2676  C   SER A 166      -4.109 -16.184   2.029  1.00  0.98           C  
ATOM   2677  CB  SER A 166      -3.909 -13.692   1.649  1.00  0.98           C  
ATOM   2678  HB2 SER A 166      -4.036 -13.587   2.726  1.00  0.98           H  
ATOM   2679  HB3 SER A 166      -3.207 -12.930   1.311  1.00  0.98           H  
ATOM   2680  O   SER A 166      -5.084 -16.709   1.499  1.00  0.98           O  
ATOM   2681  OG  SER A 166      -5.150 -13.473   1.005  1.00  0.98           O  
ATOM   2682  HG  SER A 166      -5.099 -12.606   0.595  1.00  0.98           H  
ATOM   2683  N   ASP A 167      -3.713 -16.531   3.251  1.00  0.98           N  
ATOM   2684  H   ASP A 167      -2.935 -16.036   3.664  1.00  0.98           H  
ATOM   2685  CA  ASP A 167      -4.374 -17.557   4.062  1.00  0.98           C  
ATOM   2686  HA  ASP A 167      -4.621 -18.408   3.427  1.00  0.98           H  
ATOM   2687  C   ASP A 167      -5.692 -17.048   4.684  1.00  0.98           C  
ATOM   2688  CB  ASP A 167      -3.410 -18.040   5.157  1.00  0.98           C  
ATOM   2689  HB2 ASP A 167      -3.125 -17.194   5.781  1.00  0.98           H  
ATOM   2690  HB3 ASP A 167      -3.937 -18.754   5.790  1.00  0.98           H  
ATOM   2691  O   ASP A 167      -6.596 -17.839   4.953  1.00  0.98           O  
ATOM   2692  CG  ASP A 167      -2.141 -18.718   4.621  1.00  0.98           C  
ATOM   2693  OD1 ASP A 167      -2.116 -19.963   4.526  1.00  0.98           O  
ATOM   2694  OD2 ASP A 167      -1.120 -18.016   4.445  1.00  0.98           O  
ATOM   2695  N   ALA A 168      -5.830 -15.733   4.903  1.00  0.98           N  
ATOM   2696  H   ALA A 168      -5.055 -15.129   4.670  1.00  0.98           H  
ATOM   2697  CA  ALA A 168      -7.071 -15.122   5.381  1.00  0.98           C  
ATOM   2698  HA  ALA A 168      -7.913 -15.644   4.926  1.00  0.98           H  
ATOM   2699  C   ALA A 168      -7.203 -13.638   5.016  1.00  0.98           C  
ATOM   2700  CB  ALA A 168      -7.165 -15.288   6.905  1.00  0.98           C  
ATOM   2701  HB1 ALA A 168      -7.211 -16.348   7.154  1.00  0.98           H  
ATOM   2702  HB2 ALA A 168      -8.074 -14.811   7.271  1.00  0.98           H  
ATOM   2703  HB3 ALA A 168      -6.304 -14.829   7.390  1.00  0.98           H  
ATOM   2704  O   ALA A 168      -6.212 -12.912   4.935  1.00  0.98           O  
ATOM   2705  N   TYR A 169      -8.446 -13.167   4.922  1.00  0.99           N  
ATOM   2706  H   TYR A 169      -9.212 -13.821   4.999  1.00  0.99           H  
ATOM   2707  CA  TYR A 169      -8.775 -11.754   5.085  1.00  0.99           C  
ATOM   2708  HA  TYR A 169      -7.962 -11.151   4.679  1.00  0.99           H  
ATOM   2709  C   TYR A 169      -8.924 -11.414   6.568  1.00  0.99           C  
ATOM   2710  CB  TYR A 169     -10.053 -11.408   4.318  1.00  0.99           C  
ATOM   2711  HB2 TYR A 169     -10.872 -12.022   4.693  1.00  0.99           H  
ATOM   2712  HB3 TYR A 169     -10.306 -10.363   4.498  1.00  0.99           H  
ATOM   2713  O   TYR A 169      -9.211 -12.281   7.393  1.00  0.99           O  
ATOM   2714  CG  TYR A 169      -9.921 -11.605   2.828  1.00  0.99           C  
ATOM   2715  CD1 TYR A 169      -9.030 -10.801   2.091  1.00  0.99           C  
ATOM   2716  HD1 TYR A 169      -8.457 -10.032   2.587  1.00  0.99           H  
ATOM   2717  CD2 TYR A 169     -10.661 -12.614   2.187  1.00  0.99           C  
ATOM   2718  HD2 TYR A 169     -11.345 -13.240   2.741  1.00  0.99           H  
ATOM   2719  CE1 TYR A 169      -8.862 -11.017   0.710  1.00  0.99           C  
ATOM   2720  HE1 TYR A 169      -8.152 -10.428   0.148  1.00  0.99           H  
ATOM   2721  CE2 TYR A 169     -10.505 -12.816   0.808  1.00  0.99           C  
ATOM   2722  HE2 TYR A 169     -11.072 -13.589   0.311  1.00  0.99           H  
ATOM   2723  OH  TYR A 169      -9.459 -12.253  -1.267  1.00  0.99           O  
ATOM   2724  HH  TYR A 169      -8.829 -11.687  -1.719  1.00  0.99           H  
ATOM   2725  CZ  TYR A 169      -9.608 -12.023   0.062  1.00  0.99           C  
ATOM   2726  N   THR A 170      -8.749 -10.142   6.920  1.00  0.99           N  
ATOM   2727  H   THR A 170      -8.508  -9.477   6.199  1.00  0.99           H  
ATOM   2728  CA  THR A 170      -8.836  -9.678   8.309  1.00  0.99           C  
ATOM   2729  HA  THR A 170      -9.340 -10.444   8.899  1.00  0.99           H  
ATOM   2730  C   THR A 170      -9.666  -8.409   8.453  1.00  0.99           C  
ATOM   2731  CB  THR A 170      -7.446  -9.463   8.929  1.00  0.99           C  
ATOM   2732  HB  THR A 170      -7.595  -9.234   9.984  1.00  0.99           H  
ATOM   2733  O   THR A 170      -9.660  -7.547   7.575  1.00  0.99           O  
ATOM   2734  CG2 THR A 170      -6.520 -10.675   8.834  1.00  0.99           C  
ATOM   2735 HG21 THR A 170      -6.261 -10.879   7.795  1.00  0.99           H  
ATOM   2736 HG22 THR A 170      -5.605 -10.479   9.394  1.00  0.99           H  
ATOM   2737 HG23 THR A 170      -7.017 -11.550   9.252  1.00  0.99           H  
ATOM   2738  OG1 THR A 170      -6.769  -8.377   8.347  1.00  0.99           O  
ATOM   2739  HG1 THR A 170      -6.601  -8.620   7.434  1.00  0.99           H  
ATOM   2740  N   LEU A 171     -10.331  -8.266   9.602  1.00  0.99           N  
ATOM   2741  H   LEU A 171     -10.336  -9.053  10.236  1.00  0.99           H  
ATOM   2742  CA  LEU A 171     -10.912  -7.016  10.090  1.00  0.99           C  
ATOM   2743  HA  LEU A 171     -10.890  -6.259   9.306  1.00  0.99           H  
ATOM   2744  C   LEU A 171     -10.069  -6.523  11.268  1.00  0.99           C  
ATOM   2745  CB  LEU A 171     -12.369  -7.247  10.533  1.00  0.99           C  
ATOM   2746  HB2 LEU A 171     -12.762  -6.308  10.923  1.00  0.99           H  
ATOM   2747  HB3 LEU A 171     -12.364  -7.971  11.348  1.00  0.99           H  
ATOM   2748  O   LEU A 171      -9.995  -7.191  12.297  1.00  0.99           O  
ATOM   2749  CG  LEU A 171     -13.324  -7.771   9.447  1.00  0.99           C  
ATOM   2750  HG  LEU A 171     -12.976  -8.738   9.085  1.00  0.99           H  
ATOM   2751  CD1 LEU A 171     -14.711  -7.954  10.057  1.00  0.99           C  
ATOM   2752 HD11 LEU A 171     -14.634  -8.640  10.901  1.00  0.99           H  
ATOM   2753 HD12 LEU A 171     -15.382  -8.386   9.315  1.00  0.99           H  
ATOM   2754 HD13 LEU A 171     -15.103  -6.994  10.394  1.00  0.99           H  
ATOM   2755  CD2 LEU A 171     -13.446  -6.809   8.270  1.00  0.99           C  
ATOM   2756 HD21 LEU A 171     -12.490  -6.780   7.747  1.00  0.99           H  
ATOM   2757 HD22 LEU A 171     -14.198  -7.176   7.572  1.00  0.99           H  
ATOM   2758 HD23 LEU A 171     -13.718  -5.811   8.614  1.00  0.99           H  
ATOM   2759  N   ASN A 172      -9.411  -5.372  11.135  1.00  0.98           N  
ATOM   2760  H   ASN A 172      -9.463  -4.896  10.246  1.00  0.98           H  
ATOM   2761  CA  ASN A 172      -8.457  -4.857  12.124  1.00  0.98           C  
ATOM   2762  HA  ASN A 172      -7.895  -4.065  11.630  1.00  0.98           H  
ATOM   2763  C   ASN A 172      -7.395  -5.905  12.521  1.00  0.98           C  
ATOM   2764  CB  ASN A 172      -9.214  -4.225  13.316  1.00  0.98           C  
ATOM   2765  HB2 ASN A 172      -9.966  -4.920  13.689  1.00  0.98           H  
ATOM   2766  HB3 ASN A 172      -8.512  -4.024  14.124  1.00  0.98           H  
ATOM   2767  O   ASN A 172      -7.092  -6.081  13.700  1.00  0.98           O  
ATOM   2768  CG  ASN A 172      -9.865  -2.899  12.971  1.00  0.98           C  
ATOM   2769  ND2 ASN A 172     -10.826  -2.443  13.737  1.00  0.98           N  
ATOM   2770 HD21 ASN A 172     -11.198  -3.008  14.487  1.00  0.98           H  
ATOM   2771 HD22 ASN A 172     -11.212  -1.542  13.496  1.00  0.98           H  
ATOM   2772  OD1 ASN A 172      -9.503  -2.232  12.023  1.00  0.98           O  
ATOM   2773  N   GLY A 173      -6.840  -6.621  11.534  1.00  0.98           N  
ATOM   2774  H   GLY A 173      -7.145  -6.455  10.586  1.00  0.98           H  
ATOM   2775  CA  GLY A 173      -5.799  -7.635  11.749  1.00  0.98           C  
ATOM   2776  HA2 GLY A 173      -5.377  -7.910  10.782  1.00  0.98           H  
ATOM   2777  HA3 GLY A 173      -5.000  -7.210  12.357  1.00  0.98           H  
ATOM   2778  C   GLY A 173      -6.291  -8.919  12.429  1.00  0.98           C  
ATOM   2779  O   GLY A 173      -5.471  -9.705  12.906  1.00  0.98           O  
ATOM   2780  N   LEU A 174      -7.609  -9.130  12.513  1.00  0.98           N  
ATOM   2781  H   LEU A 174      -8.225  -8.406  12.173  1.00  0.98           H  
ATOM   2782  CA  LEU A 174      -8.262 -10.303  13.095  1.00  0.98           C  
ATOM   2783  HA  LEU A 174      -7.521 -10.950  13.564  1.00  0.98           H  
ATOM   2784  C   LEU A 174      -9.010 -11.098  11.998  1.00  0.98           C  
ATOM   2785  CB  LEU A 174      -9.221  -9.822  14.200  1.00  0.98           C  
ATOM   2786  HB2 LEU A 174      -9.727 -10.687  14.627  1.00  0.98           H  
ATOM   2787  HB3 LEU A 174      -9.996  -9.201  13.751  1.00  0.98           H  
ATOM   2788  O   LEU A 174      -9.893 -10.521  11.363  1.00  0.98           O  
ATOM   2789  CG  LEU A 174      -8.569  -9.039  15.353  1.00  0.98           C  
ATOM   2790  HG  LEU A 174      -8.072  -8.151  14.962  1.00  0.98           H  
ATOM   2791  CD1 LEU A 174      -9.642  -8.587  16.341  1.00  0.98           C  
ATOM   2792 HD11 LEU A 174     -10.149  -9.451  16.772  1.00  0.98           H  
ATOM   2793 HD12 LEU A 174     -10.363  -7.958  15.819  1.00  0.98           H  
ATOM   2794 HD13 LEU A 174      -9.183  -8.003  17.138  1.00  0.98           H  
ATOM   2795  CD2 LEU A 174      -7.546  -9.874  16.123  1.00  0.98           C  
ATOM   2796 HD21 LEU A 174      -6.758 -10.205  15.446  1.00  0.98           H  
ATOM   2797 HD22 LEU A 174      -8.027 -10.747  16.563  1.00  0.98           H  
ATOM   2798 HD23 LEU A 174      -7.103  -9.269  16.915  1.00  0.98           H  
ATOM   2799  N   PRO A 175      -8.679 -12.382  11.746  1.00  0.98           N  
ATOM   2800  CA  PRO A 175      -9.320 -13.188  10.701  1.00  0.98           C  
ATOM   2801  HA  PRO A 175      -9.201 -12.674   9.747  1.00  0.98           H  
ATOM   2802  C   PRO A 175     -10.812 -13.447  10.930  1.00  0.98           C  
ATOM   2803  CB  PRO A 175      -8.543 -14.509  10.654  1.00  0.98           C  
ATOM   2804  HB2 PRO A 175      -8.480 -14.901   9.639  1.00  0.98           H  
ATOM   2805  HB3 PRO A 175      -9.008 -15.245  11.311  1.00  0.98           H  
ATOM   2806  O   PRO A 175     -11.588 -13.514   9.980  1.00  0.98           O  
ATOM   2807  CG  PRO A 175      -7.169 -14.144  11.200  1.00  0.98           C  
ATOM   2808  HG2 PRO A 175      -6.558 -13.720  10.403  1.00  0.98           H  
ATOM   2809  HG3 PRO A 175      -6.672 -15.003  11.651  1.00  0.98           H  
ATOM   2810  CD  PRO A 175      -7.496 -13.068  12.231  1.00  0.98           C  
ATOM   2811  HD2 PRO A 175      -6.655 -12.379  12.303  1.00  0.98           H  
ATOM   2812  HD3 PRO A 175      -7.712 -13.534  13.193  1.00  0.98           H  
ATOM   2813  N   GLY A 176     -11.238 -13.569  12.184  1.00  0.97           N  
ATOM   2814  H   GLY A 176     -10.582 -13.462  12.944  1.00  0.97           H  
ATOM   2815  CA  GLY A 176     -12.614 -13.891  12.538  1.00  0.97           C  
ATOM   2816  HA2 GLY A 176     -12.833 -13.440  13.506  1.00  0.97           H  
ATOM   2817  HA3 GLY A 176     -13.292 -13.453  11.806  1.00  0.97           H  
ATOM   2818  C   GLY A 176     -12.901 -15.395  12.639  1.00  0.97           C  
ATOM   2819  O   GLY A 176     -12.060 -16.242  12.329  1.00  0.97           O  
ATOM   2820  N   PRO A 177     -14.117 -15.754  13.076  1.00  0.95           N  
ATOM   2821  CA  PRO A 177     -14.459 -17.093  13.544  1.00  0.95           C  
ATOM   2822  HA  PRO A 177     -13.664 -17.469  14.189  1.00  0.95           H  
ATOM   2823  C   PRO A 177     -14.670 -18.118  12.423  1.00  0.95           C  
ATOM   2824  CB  PRO A 177     -15.735 -16.886  14.367  1.00  0.95           C  
ATOM   2825  HB2 PRO A 177     -16.363 -17.777  14.397  1.00  0.95           H  
ATOM   2826  HB3 PRO A 177     -15.471 -16.576  15.378  1.00  0.95           H  
ATOM   2827  O   PRO A 177     -14.809 -19.300  12.724  1.00  0.95           O  
ATOM   2828  CG  PRO A 177     -16.425 -15.728  13.647  1.00  0.95           C  
ATOM   2829  HG2 PRO A 177     -16.941 -16.098  12.761  1.00  0.95           H  
ATOM   2830  HG3 PRO A 177     -17.112 -15.191  14.301  1.00  0.95           H  
ATOM   2831  CD  PRO A 177     -15.246 -14.855  13.231  1.00  0.95           C  
ATOM   2832  HD2 PRO A 177     -15.451 -14.337  12.295  1.00  0.95           H  
ATOM   2833  HD3 PRO A 177     -15.037 -14.123  14.012  1.00  0.95           H  
ATOM   2834  N   LEU A 178     -14.716 -17.688  11.156  1.00  0.95           N  
ATOM   2835  H   LEU A 178     -14.567 -16.705  10.978  1.00  0.95           H  
ATOM   2836  CA  LEU A 178     -14.839 -18.589  10.002  1.00  0.95           C  
ATOM   2837  HA  LEU A 178     -15.509 -19.407  10.263  1.00  0.95           H  
ATOM   2838  C   LEU A 178     -13.511 -19.257   9.623  1.00  0.95           C  
ATOM   2839  CB  LEU A 178     -15.431 -17.836   8.796  1.00  0.95           C  
ATOM   2840  HB2 LEU A 178     -15.465 -18.525   7.952  1.00  0.95           H  
ATOM   2841  HB3 LEU A 178     -14.762 -17.020   8.523  1.00  0.95           H  
ATOM   2842  O   LEU A 178     -13.517 -20.230   8.874  1.00  0.95           O  
ATOM   2843  CG  LEU A 178     -16.846 -17.272   9.010  1.00  0.95           C  
ATOM   2844  HG  LEU A 178     -16.802 -16.490   9.768  1.00  0.95           H  
ATOM   2845  CD1 LEU A 178     -17.364 -16.665   7.708  1.00  0.95           C  
ATOM   2846 HD11 LEU A 178     -16.669 -15.900   7.363  1.00  0.95           H  
ATOM   2847 HD12 LEU A 178     -17.441 -17.436   6.941  1.00  0.95           H  
ATOM   2848 HD13 LEU A 178     -18.343 -16.213   7.867  1.00  0.95           H  
ATOM   2849  CD2 LEU A 178     -17.860 -18.320   9.470  1.00  0.95           C  
ATOM   2850 HD21 LEU A 178     -17.869 -19.156   8.771  1.00  0.95           H  
ATOM   2851 HD22 LEU A 178     -18.855 -17.877   9.516  1.00  0.95           H  
ATOM   2852 HD23 LEU A 178     -17.599 -18.682  10.464  1.00  0.95           H  
ATOM   2853  N   TYR A 179     -12.388 -18.763  10.148  1.00  0.97           N  
ATOM   2854  H   TYR A 179     -12.447 -17.984  10.788  1.00  0.97           H  
ATOM   2855  CA  TYR A 179     -11.075 -19.354   9.926  1.00  0.97           C  
ATOM   2856  HA  TYR A 179     -11.112 -19.938   9.006  1.00  0.97           H  
ATOM   2857  C   TYR A 179     -10.664 -20.285  11.076  1.00  0.97           C  
ATOM   2858  CB  TYR A 179     -10.038 -18.257   9.719  1.00  0.97           C  
ATOM   2859  HB2 TYR A 179     -10.009 -17.610  10.596  1.00  0.97           H  
ATOM   2860  HB3 TYR A 179      -9.064 -18.740   9.635  1.00  0.97           H  
ATOM   2861  O   TYR A 179     -11.040 -20.055  12.235  1.00  0.97           O  
ATOM   2862  CG  TYR A 179     -10.245 -17.428   8.475  1.00  0.97           C  
ATOM   2863  CD1 TYR A 179      -9.800 -17.878   7.216  1.00  0.97           C  
ATOM   2864  HD1 TYR A 179      -9.293 -18.827   7.117  1.00  0.97           H  
ATOM   2865  CD2 TYR A 179     -10.885 -16.188   8.592  1.00  0.97           C  
ATOM   2866  HD2 TYR A 179     -11.240 -15.864   9.559  1.00  0.97           H  
ATOM   2867  CE1 TYR A 179     -10.003 -17.079   6.073  1.00  0.97           C  
ATOM   2868  HE1 TYR A 179      -9.655 -17.418   5.109  1.00  0.97           H  
ATOM   2869  CE2 TYR A 179     -11.044 -15.369   7.464  1.00  0.97           C  
ATOM   2870  HE2 TYR A 179     -11.500 -14.394   7.552  1.00  0.97           H  
ATOM   2871  OH  TYR A 179     -10.802 -14.996   5.138  1.00  0.97           O  
ATOM   2872  HH  TYR A 179     -10.775 -15.497   4.320  1.00  0.97           H  
ATOM   2873  CZ  TYR A 179     -10.615 -15.813   6.204  1.00  0.97           C  
ATOM   2874  N   PRO A 180      -9.854 -21.325  10.795  1.00  0.95           N  
ATOM   2875  CA  PRO A 180      -9.355 -22.224  11.827  1.00  0.95           C  
ATOM   2876  HA  PRO A 180     -10.192 -22.747  12.289  1.00  0.95           H  
ATOM   2877  C   PRO A 180      -8.587 -21.452  12.905  1.00  0.95           C  
ATOM   2878  CB  PRO A 180      -8.465 -23.239  11.101  1.00  0.95           C  
ATOM   2879  HB2 PRO A 180      -9.063 -24.104  10.813  1.00  0.95           H  
ATOM   2880  HB3 PRO A 180      -7.614 -23.552  11.706  1.00  0.95           H  
ATOM   2881  O   PRO A 180      -7.820 -20.539  12.615  1.00  0.95           O  
ATOM   2882  CG  PRO A 180      -8.020 -22.490   9.846  1.00  0.95           C  
ATOM   2883  HG2 PRO A 180      -7.759 -23.171   9.035  1.00  0.95           H  
ATOM   2884  HG3 PRO A 180      -7.181 -21.835  10.083  1.00  0.95           H  
ATOM   2885  CD  PRO A 180      -9.248 -21.652   9.509  1.00  0.95           C  
ATOM   2886  HD2 PRO A 180      -9.950 -22.244   8.920  1.00  0.95           H  
ATOM   2887  HD3 PRO A 180      -8.944 -20.770   8.946  1.00  0.95           H  
ATOM   2888  N   CYS A 181      -8.789 -21.831  14.168  1.00  0.97           N  
ATOM   2889  H   CYS A 181      -9.414 -22.609  14.327  1.00  0.97           H  
ATOM   2890  CA  CYS A 181      -8.117 -21.240  15.331  1.00  0.97           C  
ATOM   2891  HA  CYS A 181      -8.512 -21.751  16.209  1.00  0.97           H  
ATOM   2892  C   CYS A 181      -8.354 -19.739  15.576  1.00  0.97           C  
ATOM   2893  CB  CYS A 181      -6.622 -21.549  15.273  1.00  0.97           C  
ATOM   2894  HB2 CYS A 181      -6.169 -20.939  14.492  1.00  0.97           H  
ATOM   2895  HB3 CYS A 181      -6.177 -21.256  16.224  1.00  0.97           H  
ATOM   2896  O   CYS A 181      -7.649 -19.152  16.395  1.00  0.97           O  
ATOM   2897  SG  CYS A 181      -6.199 -23.268  14.957  1.00  0.97           S  
ATOM   2898  N   SER A 182      -9.346 -19.118  14.931  1.00  0.96           N  
ATOM   2899  H   SER A 182      -9.806 -19.613  14.181  1.00  0.96           H  
ATOM   2900  CA  SER A 182      -9.557 -17.663  15.002  1.00  0.96           C  
ATOM   2901  HA  SER A 182      -8.774 -17.227  15.621  1.00  0.96           H  
ATOM   2902  C   SER A 182     -10.848 -17.229  15.697  1.00  0.96           C  
ATOM   2903  CB  SER A 182      -9.381 -17.044  13.616  1.00  0.96           C  
ATOM   2904  HB2 SER A 182      -9.734 -16.013  13.614  1.00  0.96           H  
ATOM   2905  HB3 SER A 182      -9.931 -17.619  12.872  1.00  0.96           H  
ATOM   2906  O   SER A 182     -11.190 -16.052  15.687  1.00  0.96           O  
ATOM   2907  OG  SER A 182      -7.996 -17.050  13.324  1.00  0.96           O  
ATOM   2908  HG  SER A 182      -7.545 -16.664  14.079  1.00  0.96           H  
ATOM   2909  N   THR A 183     -11.531 -18.124  16.419  1.00  0.92           N  
ATOM   2910  H   THR A 183     -11.271 -19.098  16.352  1.00  0.92           H  
ATOM   2911  CA  THR A 183     -12.736 -17.768  17.197  1.00  0.92           C  
ATOM   2912  HA  THR A 183     -13.502 -17.420  16.504  1.00  0.92           H  
ATOM   2913  C   THR A 183     -12.489 -16.633  18.201  1.00  0.92           C  
ATOM   2914  CB  THR A 183     -13.275 -18.991  17.953  1.00  0.92           C  
ATOM   2915  HB  THR A 183     -12.603 -19.217  18.781  1.00  0.92           H  
ATOM   2916  O   THR A 183     -13.353 -15.783  18.389  1.00  0.92           O  
ATOM   2917  CG2 THR A 183     -14.681 -18.779  18.510  1.00  0.92           C  
ATOM   2918 HG21 THR A 183     -14.668 -18.009  19.282  1.00  0.92           H  
ATOM   2919 HG22 THR A 183     -15.358 -18.473  17.713  1.00  0.92           H  
ATOM   2920 HG23 THR A 183     -15.042 -19.708  18.951  1.00  0.92           H  
ATOM   2921  OG1 THR A 183     -13.312 -20.119  17.112  1.00  0.92           O  
ATOM   2922  HG1 THR A 183     -13.940 -19.964  16.402  1.00  0.92           H  
ATOM   2923  N   LYS A 184     -11.304 -16.579  18.830  1.00  0.94           N  
ATOM   2924  H   LYS A 184     -10.614 -17.275  18.586  1.00  0.94           H  
ATOM   2925  CA  LYS A 184     -10.912 -15.480  19.738  1.00  0.94           C  
ATOM   2926  HA  LYS A 184     -11.795 -15.117  20.265  1.00  0.94           H  
ATOM   2927  C   LYS A 184     -10.354 -14.259  19.000  1.00  0.94           C  
ATOM   2928  CB  LYS A 184      -9.893 -15.976  20.773  1.00  0.94           C  
ATOM   2929  HB2 LYS A 184      -9.555 -15.123  21.361  1.00  0.94           H  
ATOM   2930  HB3 LYS A 184      -9.030 -16.392  20.254  1.00  0.94           H  
ATOM   2931  O   LYS A 184     -10.407 -13.156  19.534  1.00  0.94           O  
ATOM   2932  CG  LYS A 184     -10.480 -17.025  21.729  1.00  0.94           C  
ATOM   2933  HG2 LYS A 184     -11.339 -16.601  22.249  1.00  0.94           H  
ATOM   2934  HG3 LYS A 184     -10.804 -17.898  21.163  1.00  0.94           H  
ATOM   2935  CD  LYS A 184      -9.425 -17.457  22.756  1.00  0.94           C  
ATOM   2936  HD2 LYS A 184      -8.560 -17.855  22.224  1.00  0.94           H  
ATOM   2937  HD3 LYS A 184      -9.115 -16.589  23.338  1.00  0.94           H  
ATOM   2938  CE  LYS A 184      -9.995 -18.532  23.688  1.00  0.94           C  
ATOM   2939  HE2 LYS A 184     -10.365 -19.356  23.079  1.00  0.94           H  
ATOM   2940  HE3 LYS A 184     -10.842 -18.110  24.229  1.00  0.94           H  
ATOM   2941  NZ  LYS A 184      -8.967 -19.024  24.639  1.00  0.94           N  
ATOM   2942  HZ1 LYS A 184      -8.618 -18.268  25.210  1.00  0.94           H  
ATOM   2943  HZ2 LYS A 184      -9.353 -19.735  25.245  1.00  0.94           H  
ATOM   2944  HZ3 LYS A 184      -8.189 -19.428  24.137  1.00  0.94           H  
ATOM   2945  N   ASP A 185      -9.869 -14.447  17.777  1.00  0.96           N  
ATOM   2946  H   ASP A 185      -9.968 -15.359  17.354  1.00  0.96           H  
ATOM   2947  CA  ASP A 185      -9.351 -13.388  16.915  1.00  0.96           C  
ATOM   2948  HA  ASP A 185      -8.951 -12.587  17.536  1.00  0.96           H  
ATOM   2949  C   ASP A 185     -10.492 -12.811  16.074  1.00  0.96           C  
ATOM   2950  CB  ASP A 185      -8.211 -13.907  16.024  1.00  0.96           C  
ATOM   2951  HB2 ASP A 185      -7.884 -13.090  15.380  1.00  0.96           H  
ATOM   2952  HB3 ASP A 185      -8.589 -14.709  15.391  1.00  0.96           H  
ATOM   2953  O   ASP A 185     -10.485 -12.904  14.847  1.00  0.96           O  
ATOM   2954  CG  ASP A 185      -6.984 -14.402  16.779  1.00  0.96           C  
ATOM   2955  OD1 ASP A 185      -6.629 -13.786  17.810  1.00  0.96           O  
ATOM   2956  OD2 ASP A 185      -6.372 -15.364  16.262  1.00  0.96           O  
ATOM   2957  N   THR A 186     -11.502 -12.247  16.741  1.00  0.96           N  
ATOM   2958  H   THR A 186     -11.440 -12.194  17.747  1.00  0.96           H  
ATOM   2959  CA  THR A 186     -12.693 -11.706  16.077  1.00  0.96           C  
ATOM   2960  HA  THR A 186     -12.552 -11.753  14.998  1.00  0.96           H  
ATOM   2961  C   THR A 186     -12.919 -10.248  16.445  1.00  0.96           C  
ATOM   2962  CB  THR A 186     -13.945 -12.529  16.395  1.00  0.96           C  
ATOM   2963  HB  THR A 186     -14.179 -12.470  17.458  1.00  0.96           H  
ATOM   2964  O   THR A 186     -13.058  -9.900  17.618  1.00  0.96           O  
ATOM   2965  CG2 THR A 186     -15.128 -12.014  15.578  1.00  0.96           C  
ATOM   2966 HG21 THR A 186     -14.828 -11.849  14.543  1.00  0.96           H  
ATOM   2967 HG22 THR A 186     -15.924 -12.759  15.586  1.00  0.96           H  
ATOM   2968 HG23 THR A 186     -15.503 -11.084  16.004  1.00  0.96           H  
ATOM   2969  OG1 THR A 186     -13.759 -13.879  16.041  1.00  0.96           O  
ATOM   2970  HG1 THR A 186     -13.098 -14.262  16.622  1.00  0.96           H  
ATOM   2971  N   PHE A 187     -13.006  -9.388  15.430  1.00  0.98           N  
ATOM   2972  H   PHE A 187     -12.895  -9.730  14.487  1.00  0.98           H  
ATOM   2973  CA  PHE A 187     -13.373  -7.990  15.621  1.00  0.98           C  
ATOM   2974  HA  PHE A 187     -12.694  -7.549  16.352  1.00  0.98           H  
ATOM   2975  C   PHE A 187     -14.803  -7.874  16.164  1.00  0.98           C  
ATOM   2976  CB  PHE A 187     -13.213  -7.237  14.297  1.00  0.98           C  
ATOM   2977  HB2 PHE A 187     -13.758  -7.770  13.517  1.00  0.98           H  
ATOM   2978  HB3 PHE A 187     -12.160  -7.227  14.016  1.00  0.98           H  
ATOM   2979  O   PHE A 187     -15.730  -8.468  15.617  1.00  0.98           O  
ATOM   2980  CG  PHE A 187     -13.718  -5.812  14.363  1.00  0.98           C  
ATOM   2981  CD1 PHE A 187     -14.958  -5.476  13.785  1.00  0.98           C  
ATOM   2982  HD1 PHE A 187     -15.538  -6.228  13.270  1.00  0.98           H  
ATOM   2983  CD2 PHE A 187     -12.979  -4.835  15.056  1.00  0.98           C  
ATOM   2984  HD2 PHE A 187     -12.040  -5.099  15.519  1.00  0.98           H  
ATOM   2985  CE1 PHE A 187     -15.443  -4.161  13.875  1.00  0.98           C  
ATOM   2986  HE1 PHE A 187     -16.389  -3.901  13.422  1.00  0.98           H  
ATOM   2987  CE2 PHE A 187     -13.472  -3.522  15.156  1.00  0.98           C  
ATOM   2988  HE2 PHE A 187     -12.922  -2.769  15.701  1.00  0.98           H  
ATOM   2989  CZ  PHE A 187     -14.694  -3.184  14.551  1.00  0.98           C  
ATOM   2990  HZ  PHE A 187     -15.059  -2.169  14.610  1.00  0.98           H  
ATOM   2991  N   THR A 188     -14.991  -7.092  17.227  1.00  0.97           N  
ATOM   2992  H   THR A 188     -14.195  -6.615  17.626  1.00  0.97           H  
ATOM   2993  CA  THR A 188     -16.312  -6.759  17.775  1.00  0.97           C  
ATOM   2994  HA  THR A 188     -17.076  -7.008  17.039  1.00  0.97           H  
ATOM   2995  C   THR A 188     -16.378  -5.266  18.070  1.00  0.97           C  
ATOM   2996  CB  THR A 188     -16.624  -7.559  19.049  1.00  0.97           C  
ATOM   2997  HB  THR A 188     -15.895  -7.307  19.819  1.00  0.97           H  
ATOM   2998  O   THR A 188     -15.513  -4.743  18.772  1.00  0.97           O  
ATOM   2999  CG2 THR A 188     -18.032  -7.291  19.587  1.00  0.97           C  
ATOM   3000 HG21 THR A 188     -18.240  -7.972  20.413  1.00  0.97           H  
ATOM   3001 HG22 THR A 188     -18.770  -7.450  18.801  1.00  0.97           H  
ATOM   3002 HG23 THR A 188     -18.110  -6.267  19.951  1.00  0.97           H  
ATOM   3003  OG1 THR A 188     -16.546  -8.942  18.795  1.00  0.97           O  
ATOM   3004  HG1 THR A 188     -15.730  -9.106  18.317  1.00  0.97           H  
ATOM   3005  N   ALA A 189     -17.414  -4.590  17.581  1.00  0.97           N  
ATOM   3006  H   ALA A 189     -18.079  -5.088  17.007  1.00  0.97           H  
ATOM   3007  CA  ALA A 189     -17.745  -3.222  17.957  1.00  0.97           C  
ATOM   3008  HA  ALA A 189     -16.987  -2.845  18.644  1.00  0.97           H  
ATOM   3009  C   ALA A 189     -19.090  -3.175  18.683  1.00  0.97           C  
ATOM   3010  CB  ALA A 189     -17.729  -2.323  16.723  1.00  0.97           C  
ATOM   3011  HB1 ALA A 189     -18.521  -2.617  16.034  1.00  0.97           H  
ATOM   3012  HB2 ALA A 189     -17.886  -1.291  17.035  1.00  0.97           H  
ATOM   3013  HB3 ALA A 189     -16.761  -2.400  16.226  1.00  0.97           H  
ATOM   3014  O   ALA A 189     -20.004  -3.933  18.364  1.00  0.97           O  
ATOM   3015  N   THR A 190     -19.215  -2.268  19.647  1.00  0.95           N  
ATOM   3016  H   THR A 190     -18.443  -1.644  19.833  1.00  0.95           H  
ATOM   3017  CA  THR A 190     -20.420  -2.122  20.469  1.00  0.95           C  
ATOM   3018  HA  THR A 190     -21.061  -2.990  20.316  1.00  0.95           H  
ATOM   3019  C   THR A 190     -21.193  -0.870  20.067  1.00  0.95           C  
ATOM   3020  CB  THR A 190     -20.056  -2.091  21.954  1.00  0.95           C  
ATOM   3021  HB  THR A 190     -19.451  -1.210  22.166  1.00  0.95           H  
ATOM   3022  O   THR A 190     -20.594   0.195  19.916  1.00  0.95           O  
ATOM   3023  CG2 THR A 190     -21.288  -2.088  22.839  1.00  0.95           C  
ATOM   3024 HG21 THR A 190     -21.824  -1.145  22.728  1.00  0.95           H  
ATOM   3025 HG22 THR A 190     -20.988  -2.195  23.881  1.00  0.95           H  
ATOM   3026 HG23 THR A 190     -21.943  -2.910  22.548  1.00  0.95           H  
ATOM   3027  OG1 THR A 190     -19.326  -3.247  22.309  1.00  0.95           O  
ATOM   3028  HG1 THR A 190     -18.954  -3.087  23.180  1.00  0.95           H  
ATOM   3029  N   VAL A 191     -22.513  -0.992  19.912  1.00  0.96           N  
ATOM   3030  H   VAL A 191     -22.932  -1.896  20.077  1.00  0.96           H  
ATOM   3031  CA  VAL A 191     -23.413   0.100  19.512  1.00  0.96           C  
ATOM   3032  HA  VAL A 191     -22.883   1.043  19.648  1.00  0.96           H  
ATOM   3033  C   VAL A 191     -24.660   0.156  20.394  1.00  0.96           C  
ATOM   3034  CB  VAL A 191     -23.810   0.005  18.023  1.00  0.96           C  
ATOM   3035  HB  VAL A 191     -24.468   0.844  17.797  1.00  0.96           H  
ATOM   3036  O   VAL A 191     -25.218  -0.870  20.752  1.00  0.96           O  
ATOM   3037  CG1 VAL A 191     -22.584   0.115  17.106  1.00  0.96           C  
ATOM   3038 HG11 VAL A 191     -22.906   0.166  16.066  1.00  0.96           H  
ATOM   3039 HG12 VAL A 191     -21.929  -0.746  17.239  1.00  0.96           H  
ATOM   3040 HG13 VAL A 191     -22.028   1.021  17.345  1.00  0.96           H  
ATOM   3041  CG2 VAL A 191     -24.583  -1.269  17.664  1.00  0.96           C  
ATOM   3042 HG21 VAL A 191     -24.813  -1.271  16.598  1.00  0.96           H  
ATOM   3043 HG22 VAL A 191     -25.527  -1.304  18.208  1.00  0.96           H  
ATOM   3044 HG23 VAL A 191     -23.994  -2.153  17.911  1.00  0.96           H  
ATOM   3045  N   ASP A 192     -25.146   1.348  20.711  1.00  0.93           N  
ATOM   3046  H   ASP A 192     -24.653   2.169  20.389  1.00  0.93           H  
ATOM   3047  CA  ASP A 192     -26.380   1.572  21.455  1.00  0.93           C  
ATOM   3048  HA  ASP A 192     -26.561   0.726  22.118  1.00  0.93           H  
ATOM   3049  C   ASP A 192     -27.559   1.701  20.492  1.00  0.93           C  
ATOM   3050  CB  ASP A 192     -26.268   2.835  22.319  1.00  0.93           C  
ATOM   3051  HB2 ASP A 192     -25.970   3.670  21.685  1.00  0.93           H  
ATOM   3052  HB3 ASP A 192     -27.250   3.061  22.735  1.00  0.93           H  
ATOM   3053  O   ASP A 192     -27.521   2.479  19.532  1.00  0.93           O  
ATOM   3054  CG  ASP A 192     -25.283   2.700  23.478  1.00  0.93           C  
ATOM   3055  OD1 ASP A 192     -25.257   1.614  24.104  1.00  0.93           O  
ATOM   3056  OD2 ASP A 192     -24.610   3.711  23.769  1.00  0.93           O  
ATOM   3057  N   ALA A 193     -28.636   0.969  20.777  1.00  0.92           N  
ATOM   3058  H   ALA A 193     -28.595   0.347  21.572  1.00  0.92           H  
ATOM   3059  CA  ALA A 193     -29.846   1.011  19.964  1.00  0.92           C  
ATOM   3060  HA  ALA A 193     -29.590   0.634  18.973  1.00  0.92           H  
ATOM   3061  C   ALA A 193     -30.384   2.451  19.806  1.00  0.92           C  
ATOM   3062  CB  ALA A 193     -30.896   0.072  20.570  1.00  0.92           C  
ATOM   3063  HB1 ALA A 193     -30.479  -0.929  20.681  1.00  0.92           H  
ATOM   3064  HB2 ALA A 193     -31.761   0.021  19.909  1.00  0.92           H  
ATOM   3065  HB3 ALA A 193     -31.206   0.445  21.546  1.00  0.92           H  
ATOM   3066  O   ALA A 193     -30.477   3.224  20.762  1.00  0.92           O  
ATOM   3067  N   GLY A 194     -30.766   2.810  18.582  1.00  0.91           N  
ATOM   3068  H   GLY A 194     -30.646   2.123  17.851  1.00  0.91           H  
ATOM   3069  CA  GLY A 194     -31.304   4.115  18.201  1.00  0.91           C  
ATOM   3070  HA2 GLY A 194     -31.956   4.474  18.997  1.00  0.91           H  
ATOM   3071  HA3 GLY A 194     -31.904   3.986  17.300  1.00  0.91           H  
ATOM   3072  C   GLY A 194     -30.263   5.204  17.919  1.00  0.91           C  
ATOM   3073  O   GLY A 194     -30.657   6.304  17.528  1.00  0.91           O  
ATOM   3074  N   LYS A 195     -28.962   4.937  18.094  1.00  0.94           N  
ATOM   3075  H   LYS A 195     -28.701   4.018  18.422  1.00  0.94           H  
ATOM   3076  CA  LYS A 195     -27.879   5.902  17.834  1.00  0.94           C  
ATOM   3077  HA  LYS A 195     -28.286   6.912  17.880  1.00  0.94           H  
ATOM   3078  C   LYS A 195     -27.286   5.756  16.429  1.00  0.94           C  
ATOM   3079  CB  LYS A 195     -26.797   5.761  18.916  1.00  0.94           C  
ATOM   3080  HB2 LYS A 195     -25.996   6.471  18.710  1.00  0.94           H  
ATOM   3081  HB3 LYS A 195     -26.370   4.760  18.855  1.00  0.94           H  
ATOM   3082  O   LYS A 195     -27.451   4.728  15.775  1.00  0.94           O  
ATOM   3083  CG  LYS A 195     -27.281   5.970  20.358  1.00  0.94           C  
ATOM   3084  HG2 LYS A 195     -28.036   5.225  20.608  1.00  0.94           H  
ATOM   3085  HG3 LYS A 195     -26.426   5.821  21.017  1.00  0.94           H  
ATOM   3086  CD  LYS A 195     -27.839   7.374  20.609  1.00  0.94           C  
ATOM   3087  HD2 LYS A 195     -27.079   8.105  20.335  1.00  0.94           H  
ATOM   3088  HD3 LYS A 195     -28.739   7.532  20.015  1.00  0.94           H  
ATOM   3089  CE  LYS A 195     -28.170   7.500  22.096  1.00  0.94           C  
ATOM   3090  HE2 LYS A 195     -28.992   6.826  22.333  1.00  0.94           H  
ATOM   3091  HE3 LYS A 195     -27.297   7.174  22.662  1.00  0.94           H  
ATOM   3092  NZ  LYS A 195     -28.502   8.899  22.452  1.00  0.94           N  
ATOM   3093  HZ1 LYS A 195     -27.698   9.480  22.264  1.00  0.94           H  
ATOM   3094  HZ2 LYS A 195     -29.288   9.231  21.913  1.00  0.94           H  
ATOM   3095  HZ3 LYS A 195     -28.706   8.968  23.439  1.00  0.94           H  
ATOM   3096  N   THR A 196     -26.586   6.793  15.970  1.00  0.96           N  
ATOM   3097  H   THR A 196     -26.476   7.604  16.562  1.00  0.96           H  
ATOM   3098  CA  THR A 196     -25.868   6.799  14.686  1.00  0.96           C  
ATOM   3099  HA  THR A 196     -26.152   5.920  14.108  1.00  0.96           H  
ATOM   3100  C   THR A 196     -24.365   6.740  14.932  1.00  0.96           C  
ATOM   3101  CB  THR A 196     -26.222   8.033  13.840  1.00  0.96           C  
ATOM   3102  HB  THR A 196     -25.879   8.933  14.350  1.00  0.96           H  
ATOM   3103  O   THR A 196     -23.838   7.508  15.734  1.00  0.96           O  
ATOM   3104  CG2 THR A 196     -25.602   7.975  12.443  1.00  0.96           C  
ATOM   3105 HG21 THR A 196     -24.514   7.999  12.509  1.00  0.96           H  
ATOM   3106 HG22 THR A 196     -25.927   8.836  11.859  1.00  0.96           H  
ATOM   3107 HG23 THR A 196     -25.909   7.060  11.937  1.00  0.96           H  
ATOM   3108  OG1 THR A 196     -27.617   8.122  13.648  1.00  0.96           O  
ATOM   3109  HG1 THR A 196     -27.784   8.966  13.222  1.00  0.96           H  
ATOM   3110  N   TYR A 197     -23.680   5.861  14.211  1.00  0.97           N  
ATOM   3111  H   TYR A 197     -24.188   5.271  13.569  1.00  0.97           H  
ATOM   3112  CA  TYR A 197     -22.240   5.638  14.278  1.00  0.97           C  
ATOM   3113  HA  TYR A 197     -21.790   6.297  15.021  1.00  0.97           H  
ATOM   3114  C   TYR A 197     -21.596   5.933  12.929  1.00  0.97           C  
ATOM   3115  CB  TYR A 197     -21.971   4.188  14.697  1.00  0.97           C  
ATOM   3116  HB2 TYR A 197     -20.906   3.981  14.592  1.00  0.97           H  
ATOM   3117  HB3 TYR A 197     -22.504   3.510  14.031  1.00  0.97           H  
ATOM   3118  O   TYR A 197     -22.196   5.677  11.883  1.00  0.97           O  
ATOM   3119  CG  TYR A 197     -22.383   3.917  16.124  1.00  0.97           C  
ATOM   3120  CD1 TYR A 197     -21.426   4.041  17.144  1.00  0.97           C  
ATOM   3121  HD1 TYR A 197     -20.403   4.275  16.888  1.00  0.97           H  
ATOM   3122  CD2 TYR A 197     -23.718   3.598  16.440  1.00  0.97           C  
ATOM   3123  HD2 TYR A 197     -24.449   3.482  15.654  1.00  0.97           H  
ATOM   3124  CE1 TYR A 197     -21.800   3.875  18.487  1.00  0.97           C  
ATOM   3125  HE1 TYR A 197     -21.065   3.970  19.273  1.00  0.97           H  
ATOM   3126  CE2 TYR A 197     -24.098   3.444  17.786  1.00  0.97           C  
ATOM   3127  HE2 TYR A 197     -25.115   3.186  18.042  1.00  0.97           H  
ATOM   3128  OH  TYR A 197     -23.498   3.500  20.108  1.00  0.97           O  
ATOM   3129  HH  TYR A 197     -22.762   3.608  20.715  1.00  0.97           H  
ATOM   3130  CZ  TYR A 197     -23.139   3.601  18.808  1.00  0.97           C  
ATOM   3131  N   ILE A 198     -20.364   6.432  12.958  1.00  0.97           N  
ATOM   3132  H   ILE A 198     -19.933   6.593  13.857  1.00  0.97           H  
ATOM   3133  CA  ILE A 198     -19.510   6.501  11.774  1.00  0.97           C  
ATOM   3134  HA  ILE A 198     -20.131   6.530  10.878  1.00  0.97           H  
ATOM   3135  C   ILE A 198     -18.666   5.223  11.715  1.00  0.97           C  
ATOM   3136  CB  ILE A 198     -18.670   7.798  11.795  1.00  0.97           C  
ATOM   3137  HB  ILE A 198     -18.289   7.944  12.806  1.00  0.97           H  
ATOM   3138  O   ILE A 198     -17.931   4.931  12.653  1.00  0.97           O  
ATOM   3139  CG1 ILE A 198     -19.547   9.010  11.415  1.00  0.97           C  
ATOM   3140 HG12 ILE A 198     -20.422   9.028  12.065  1.00  0.97           H  
ATOM   3141 HG13 ILE A 198     -19.889   8.890  10.388  1.00  0.97           H  
ATOM   3142  CG2 ILE A 198     -17.475   7.666  10.848  1.00  0.97           C  
ATOM   3143 HG21 ILE A 198     -16.767   6.957  11.276  1.00  0.97           H  
ATOM   3144 HG22 ILE A 198     -16.949   8.613  10.724  1.00  0.97           H  
ATOM   3145 HG23 ILE A 198     -17.829   7.294   9.887  1.00  0.97           H  
ATOM   3146  CD1 ILE A 198     -18.847  10.373  11.526  1.00  0.97           C  
ATOM   3147 HD11 ILE A 198     -19.585  11.168  11.413  1.00  0.97           H  
ATOM   3148 HD12 ILE A 198     -18.361  10.474  12.496  1.00  0.97           H  
ATOM   3149 HD13 ILE A 198     -18.104  10.490  10.736  1.00  0.97           H  
ATOM   3150  N   LEU A 199     -18.724   4.482  10.611  1.00  0.98           N  
ATOM   3151  H   LEU A 199     -19.341   4.787   9.871  1.00  0.98           H  
ATOM   3152  CA  LEU A 199     -17.781   3.404  10.308  1.00  0.98           C  
ATOM   3153  HA  LEU A 199     -17.237   3.125  11.210  1.00  0.98           H  
ATOM   3154  C   LEU A 199     -16.774   3.913   9.277  1.00  0.98           C  
ATOM   3155  CB  LEU A 199     -18.503   2.148   9.795  1.00  0.98           C  
ATOM   3156  HB2 LEU A 199     -18.846   2.333   8.777  1.00  0.98           H  
ATOM   3157  HB3 LEU A 199     -17.766   1.347   9.739  1.00  0.98           H  
ATOM   3158  O   LEU A 199     -17.169   4.339   8.193  1.00  0.98           O  
ATOM   3159  CG  LEU A 199     -19.702   1.659  10.622  1.00  0.98           C  
ATOM   3160  HG  LEU A 199     -20.497   2.404  10.596  1.00  0.98           H  
ATOM   3161  CD1 LEU A 199     -20.228   0.372   9.987  1.00  0.98           C  
ATOM   3162 HD11 LEU A 199     -21.078   0.001  10.560  1.00  0.98           H  
ATOM   3163 HD12 LEU A 199     -20.551   0.569   8.965  1.00  0.98           H  
ATOM   3164 HD13 LEU A 199     -19.449  -0.390   9.978  1.00  0.98           H  
ATOM   3165  CD2 LEU A 199     -19.338   1.375  12.079  1.00  0.98           C  
ATOM   3166 HD21 LEU A 199     -19.051   2.305  12.570  1.00  0.98           H  
ATOM   3167 HD22 LEU A 199     -18.511   0.667  12.129  1.00  0.98           H  
ATOM   3168 HD23 LEU A 199     -20.200   0.964  12.603  1.00  0.98           H  
ATOM   3169  N   ARG A 200     -15.481   3.875   9.601  1.00  0.98           N  
ATOM   3170  H   ARG A 200     -15.232   3.456  10.486  1.00  0.98           H  
ATOM   3171  CA  ARG A 200     -14.400   4.307   8.703  1.00  0.98           C  
ATOM   3172  HA  ARG A 200     -14.802   4.887   7.872  1.00  0.98           H  
ATOM   3173  C   ARG A 200     -13.749   3.067   8.103  1.00  0.98           C  
ATOM   3174  CB  ARG A 200     -13.399   5.200   9.460  1.00  0.98           C  
ATOM   3175  HB2 ARG A 200     -12.569   5.438   8.795  1.00  0.98           H  
ATOM   3176  HB3 ARG A 200     -13.002   4.661  10.321  1.00  0.98           H  
ATOM   3177  O   ARG A 200     -12.872   2.479   8.733  1.00  0.98           O  
ATOM   3178  CG  ARG A 200     -14.022   6.508   9.956  1.00  0.98           C  
ATOM   3179  HG2 ARG A 200     -14.372   7.076   9.095  1.00  0.98           H  
ATOM   3180  HG3 ARG A 200     -14.871   6.272  10.598  1.00  0.98           H  
ATOM   3181  CD  ARG A 200     -13.018   7.330  10.781  1.00  0.98           C  
ATOM   3182  HD2 ARG A 200     -12.078   7.434  10.239  1.00  0.98           H  
ATOM   3183  HD3 ARG A 200     -12.797   6.777  11.694  1.00  0.98           H  
ATOM   3184  NE  ARG A 200     -13.528   8.664  11.160  1.00  0.98           N  
ATOM   3185  HE  ARG A 200     -13.630   8.860  12.146  1.00  0.98           H  
ATOM   3186  NH1 ARG A 200     -13.856   9.689   9.100  1.00  0.98           N  
ATOM   3187 HH11 ARG A 200     -14.296  10.416   8.554  1.00  0.98           H  
ATOM   3188 HH12 ARG A 200     -13.495   8.882   8.610  1.00  0.98           H  
ATOM   3189  NH2 ARG A 200     -14.334  10.762  10.980  1.00  0.98           N  
ATOM   3190 HH21 ARG A 200     -14.387  10.756  11.989  1.00  0.98           H  
ATOM   3191 HH22 ARG A 200     -14.655  11.563  10.455  1.00  0.98           H  
ATOM   3192  CZ  ARG A 200     -13.893   9.687  10.403  1.00  0.98           C  
ATOM   3193  N   ILE A 201     -14.232   2.642   6.937  1.00  0.99           N  
ATOM   3194  H   ILE A 201     -14.907   3.216   6.453  1.00  0.99           H  
ATOM   3195  CA  ILE A 201     -13.733   1.450   6.247  1.00  0.99           C  
ATOM   3196  HA  ILE A 201     -13.450   0.714   6.999  1.00  0.99           H  
ATOM   3197  C   ILE A 201     -12.488   1.830   5.449  1.00  0.99           C  
ATOM   3198  CB  ILE A 201     -14.807   0.800   5.346  1.00  0.99           C  
ATOM   3199  HB  ILE A 201     -14.961   1.442   4.478  1.00  0.99           H  
ATOM   3200  O   ILE A 201     -12.522   2.767   4.653  1.00  0.99           O  
ATOM   3201  CG1 ILE A 201     -16.184   0.630   6.029  1.00  0.99           C  
ATOM   3202 HG12 ILE A 201     -16.616   1.616   6.199  1.00  0.99           H  
ATOM   3203 HG13 ILE A 201     -16.847   0.105   5.342  1.00  0.99           H  
ATOM   3204  CG2 ILE A 201     -14.305  -0.564   4.837  1.00  0.99           C  
ATOM   3205 HG21 ILE A 201     -15.069  -1.042   4.224  1.00  0.99           H  
ATOM   3206 HG22 ILE A 201     -14.050  -1.220   5.669  1.00  0.99           H  
ATOM   3207 HG23 ILE A 201     -13.415  -0.434   4.221  1.00  0.99           H  
ATOM   3208  CD1 ILE A 201     -16.180  -0.128   7.363  1.00  0.99           C  
ATOM   3209 HD11 ILE A 201     -15.719  -1.109   7.251  1.00  0.99           H  
ATOM   3210 HD12 ILE A 201     -15.645   0.455   8.112  1.00  0.99           H  
ATOM   3211 HD13 ILE A 201     -17.208  -0.262   7.699  1.00  0.99           H  
ATOM   3212  N   ILE A 202     -11.395   1.111   5.666  1.00  0.99           N  
ATOM   3213  H   ILE A 202     -11.441   0.382   6.364  1.00  0.99           H  
ATOM   3214  CA  ILE A 202     -10.105   1.318   5.003  1.00  0.99           C  
ATOM   3215  HA  ILE A 202     -10.199   2.039   4.192  1.00  0.99           H  
ATOM   3216  C   ILE A 202      -9.681  -0.022   4.418  1.00  0.99           C  
ATOM   3217  CB  ILE A 202      -9.064   1.832   6.025  1.00  0.99           C  
ATOM   3218  HB  ILE A 202      -8.955   1.080   6.806  1.00  0.99           H  
ATOM   3219  O   ILE A 202      -9.625  -0.995   5.165  1.00  0.99           O  
ATOM   3220  CG1 ILE A 202      -9.534   3.137   6.709  1.00  0.99           C  
ATOM   3221 HG12 ILE A 202      -9.691   3.911   5.957  1.00  0.99           H  
ATOM   3222 HG13 ILE A 202     -10.485   2.958   7.209  1.00  0.99           H  
ATOM   3223  CG2 ILE A 202      -7.697   2.001   5.344  1.00  0.99           C  
ATOM   3224 HG21 ILE A 202      -7.768   2.700   4.511  1.00  0.99           H  
ATOM   3225 HG22 ILE A 202      -6.959   2.365   6.059  1.00  0.99           H  
ATOM   3226 HG23 ILE A 202      -7.340   1.043   4.965  1.00  0.99           H  
ATOM   3227  CD1 ILE A 202      -8.571   3.663   7.778  1.00  0.99           C  
ATOM   3228 HD11 ILE A 202      -7.692   4.101   7.304  1.00  0.99           H  
ATOM   3229 HD12 ILE A 202      -9.066   4.431   8.373  1.00  0.99           H  
ATOM   3230 HD13 ILE A 202      -8.265   2.854   8.441  1.00  0.99           H  
ATOM   3231  N   ASN A 203      -9.373  -0.099   3.123  1.00  0.99           N  
ATOM   3232  H   ASN A 203      -9.409   0.723   2.538  1.00  0.99           H  
ATOM   3233  CA  ASN A 203      -8.856  -1.340   2.551  1.00  0.99           C  
ATOM   3234  HA  ASN A 203      -9.090  -2.163   3.226  1.00  0.99           H  
ATOM   3235  C   ASN A 203      -7.325  -1.300   2.441  1.00  0.99           C  
ATOM   3236  CB  ASN A 203      -9.576  -1.669   1.234  1.00  0.99           C  
ATOM   3237  HB2 ASN A 203     -10.654  -1.599   1.382  1.00  0.99           H  
ATOM   3238  HB3 ASN A 203      -9.271  -0.949   0.475  1.00  0.99           H  
ATOM   3239  O   ASN A 203      -6.773  -0.619   1.581  1.00  0.99           O  
ATOM   3240  CG  ASN A 203      -9.244  -3.076   0.756  1.00  0.99           C  
ATOM   3241  ND2 ASN A 203      -9.778  -3.535  -0.351  1.00  0.99           N  
ATOM   3242 HD21 ASN A 203     -10.470  -3.015  -0.871  1.00  0.99           H  
ATOM   3243 HD22 ASN A 203      -9.453  -4.435  -0.673  1.00  0.99           H  
ATOM   3244  OD1 ASN A 203      -8.521  -3.799   1.419  1.00  0.99           O  
ATOM   3245  N   ALA A 204      -6.648  -2.035   3.324  1.00  0.99           N  
ATOM   3246  H   ALA A 204      -7.167  -2.581   3.997  1.00  0.99           H  
ATOM   3247  CA  ALA A 204      -5.203  -2.255   3.310  1.00  0.99           C  
ATOM   3248  HA  ALA A 204      -4.747  -1.557   2.609  1.00  0.99           H  
ATOM   3249  C   ALA A 204      -4.823  -3.667   2.813  1.00  0.99           C  
ATOM   3250  CB  ALA A 204      -4.640  -1.946   4.705  1.00  0.99           C  
ATOM   3251  HB1 ALA A 204      -5.003  -2.680   5.425  1.00  0.99           H  
ATOM   3252  HB2 ALA A 204      -4.942  -0.946   5.016  1.00  0.99           H  
ATOM   3253  HB3 ALA A 204      -3.552  -1.995   4.677  1.00  0.99           H  
ATOM   3254  O   ALA A 204      -3.669  -4.071   2.961  1.00  0.99           O  
ATOM   3255  N   ALA A 205      -5.765  -4.426   2.235  1.00  0.98           N  
ATOM   3256  H   ALA A 205      -6.692  -4.047   2.101  1.00  0.98           H  
ATOM   3257  CA  ALA A 205      -5.447  -5.656   1.510  1.00  0.98           C  
ATOM   3258  HA  ALA A 205      -4.999  -6.369   2.202  1.00  0.98           H  
ATOM   3259  C   ALA A 205      -4.423  -5.357   0.403  1.00  0.98           C  
ATOM   3260  CB  ALA A 205      -6.737  -6.262   0.944  1.00  0.98           C  
ATOM   3261  HB1 ALA A 205      -6.521  -7.198   0.428  1.00  0.98           H  
ATOM   3262  HB2 ALA A 205      -7.451  -6.449   1.746  1.00  0.98           H  
ATOM   3263  HB3 ALA A 205      -7.174  -5.578   0.216  1.00  0.98           H  
ATOM   3264  O   ALA A 205      -4.430  -4.271  -0.179  1.00  0.98           O  
ATOM   3265  N   LEU A 206      -3.512  -6.290   0.126  1.00  0.96           N  
ATOM   3266  H   LEU A 206      -3.677  -7.237   0.437  1.00  0.96           H  
ATOM   3267  CA  LEU A 206      -2.472  -6.051  -0.872  1.00  0.96           C  
ATOM   3268  HA  LEU A 206      -2.131  -5.019  -0.789  1.00  0.96           H  
ATOM   3269  C   LEU A 206      -3.004  -6.206  -2.289  1.00  0.96           C  
ATOM   3270  CB  LEU A 206      -1.269  -6.984  -0.683  1.00  0.96           C  
ATOM   3271  HB2 LEU A 206      -1.623  -8.014  -0.624  1.00  0.96           H  
ATOM   3272  HB3 LEU A 206      -0.673  -6.914  -1.592  1.00  0.96           H  
ATOM   3273  O   LEU A 206      -2.658  -5.395  -3.142  1.00  0.96           O  
ATOM   3274  CG  LEU A 206      -0.337  -6.683   0.502  1.00  0.96           C  
ATOM   3275  HG  LEU A 206      -0.828  -6.945   1.439  1.00  0.96           H  
ATOM   3276  CD1 LEU A 206       0.927  -7.527   0.342  1.00  0.96           C  
ATOM   3277 HD11 LEU A 206       1.710  -7.189   1.021  1.00  0.96           H  
ATOM   3278 HD12 LEU A 206       1.323  -7.422  -0.667  1.00  0.96           H  
ATOM   3279 HD13 LEU A 206       0.706  -8.579   0.525  1.00  0.96           H  
ATOM   3280  CD2 LEU A 206       0.084  -5.215   0.560  1.00  0.96           C  
ATOM   3281 HD21 LEU A 206       0.443  -4.882  -0.414  1.00  0.96           H  
ATOM   3282 HD22 LEU A 206       0.887  -5.096   1.287  1.00  0.96           H  
ATOM   3283 HD23 LEU A 206      -0.766  -4.616   0.887  1.00  0.96           H  
ATOM   3284  N   ASN A 207      -3.801  -7.244  -2.532  1.00  0.95           N  
ATOM   3285  H   ASN A 207      -4.054  -7.841  -1.758  1.00  0.95           H  
ATOM   3286  CA  ASN A 207      -4.097  -7.718  -3.884  1.00  0.95           C  
ATOM   3287  HA  ASN A 207      -3.814  -6.954  -4.608  1.00  0.95           H  
ATOM   3288  C   ASN A 207      -5.591  -7.972  -4.119  1.00  0.95           C  
ATOM   3289  CB  ASN A 207      -3.246  -8.970  -4.168  1.00  0.95           C  
ATOM   3290  HB2 ASN A 207      -3.473  -9.348  -5.165  1.00  0.95           H  
ATOM   3291  HB3 ASN A 207      -3.500  -9.748  -3.449  1.00  0.95           H  
ATOM   3292  O   ASN A 207      -5.934  -8.674  -5.060  1.00  0.95           O  
ATOM   3293  CG  ASN A 207      -1.756  -8.689  -4.131  1.00  0.95           C  
ATOM   3294  ND2 ASN A 207      -1.006  -9.447  -3.367  1.00  0.95           N  
ATOM   3295 HD21 ASN A 207      -0.018  -9.237  -3.346  1.00  0.95           H  
ATOM   3296 HD22 ASN A 207      -1.421 -10.219  -2.865  1.00  0.95           H  
ATOM   3297  OD1 ASN A 207      -1.244  -7.777  -4.760  1.00  0.95           O  
ATOM   3298  N   ASN A 208      -6.479  -7.455  -3.262  1.00  0.96           N  
ATOM   3299  H   ASN A 208      -6.152  -6.882  -2.498  1.00  0.96           H  
ATOM   3300  CA  ASN A 208      -7.908  -7.745  -3.372  1.00  0.96           C  
ATOM   3301  HA  ASN A 208      -8.141  -8.045  -4.394  1.00  0.96           H  
ATOM   3302  C   ASN A 208      -8.794  -6.537  -3.058  1.00  0.96           C  
ATOM   3303  CB  ASN A 208      -8.253  -8.920  -2.448  1.00  0.96           C  
ATOM   3304  HB2 ASN A 208      -7.926  -8.693  -1.434  1.00  0.96           H  
ATOM   3305  HB3 ASN A 208      -9.335  -9.052  -2.440  1.00  0.96           H  
ATOM   3306  O   ASN A 208      -8.730  -5.941  -1.976  1.00  0.96           O  
ATOM   3307  CG  ASN A 208      -7.641 -10.228  -2.912  1.00  0.96           C  
ATOM   3308  ND2 ASN A 208      -6.535 -10.657  -2.352  1.00  0.96           N  
ATOM   3309 HD21 ASN A 208      -6.135 -11.494  -2.751  1.00  0.96           H  
ATOM   3310 HD22 ASN A 208      -6.005 -10.120  -1.680  1.00  0.96           H  
ATOM   3311  OD1 ASN A 208      -8.205 -10.955  -3.704  1.00  0.96           O  
ATOM   3312  N   GLU A 209      -9.699  -6.229  -3.980  1.00  0.98           N  
ATOM   3313  H   GLU A 209      -9.634  -6.648  -4.896  1.00  0.98           H  
ATOM   3314  CA  GLU A 209     -10.899  -5.456  -3.699  1.00  0.98           C  
ATOM   3315  HA  GLU A 209     -10.625  -4.593  -3.092  1.00  0.98           H  
ATOM   3316  C   GLU A 209     -11.897  -6.290  -2.900  1.00  0.98           C  
ATOM   3317  CB  GLU A 209     -11.560  -4.953  -4.987  1.00  0.98           C  
ATOM   3318  HB2 GLU A 209     -12.390  -4.308  -4.700  1.00  0.98           H  
ATOM   3319  HB3 GLU A 209     -11.972  -5.790  -5.549  1.00  0.98           H  
ATOM   3320  O   GLU A 209     -12.025  -7.498  -3.087  1.00  0.98           O  
ATOM   3321  CG  GLU A 209     -10.614  -4.141  -5.879  1.00  0.98           C  
ATOM   3322  HG2 GLU A 209      -9.821  -3.693  -5.280  1.00  0.98           H  
ATOM   3323  HG3 GLU A 209     -11.193  -3.327  -6.314  1.00  0.98           H  
ATOM   3324  CD  GLU A 209      -9.988  -4.964  -7.007  1.00  0.98           C  
ATOM   3325  OE1 GLU A 209      -9.922  -4.387  -8.114  1.00  0.98           O  
ATOM   3326  OE2 GLU A 209      -9.589  -6.117  -6.753  1.00  0.98           O  
ATOM   3327  N   LEU A 210     -12.631  -5.641  -1.998  1.00  0.98           N  
ATOM   3328  H   LEU A 210     -12.518  -4.642  -1.904  1.00  0.98           H  
ATOM   3329  CA  LEU A 210     -13.533  -6.326  -1.081  1.00  0.98           C  
ATOM   3330  HA  LEU A 210     -13.631  -7.371  -1.374  1.00  0.98           H  
ATOM   3331  C   LEU A 210     -14.931  -5.713  -1.148  1.00  0.98           C  
ATOM   3332  CB  LEU A 210     -12.941  -6.294   0.342  1.00  0.98           C  
ATOM   3333  HB2 LEU A 210     -12.836  -5.251   0.641  1.00  0.98           H  
ATOM   3334  HB3 LEU A 210     -13.651  -6.768   1.020  1.00  0.98           H  
ATOM   3335  O   LEU A 210     -15.097  -4.489  -1.134  1.00  0.98           O  
ATOM   3336  CG  LEU A 210     -11.568  -6.990   0.495  1.00  0.98           C  
ATOM   3337  HG  LEU A 210     -10.847  -6.546  -0.191  1.00  0.98           H  
ATOM   3338  CD1 LEU A 210     -11.037  -6.783   1.910  1.00  0.98           C  
ATOM   3339 HD11 LEU A 210     -10.080  -7.291   2.021  1.00  0.98           H  
ATOM   3340 HD12 LEU A 210     -11.744  -7.171   2.644  1.00  0.98           H  
ATOM   3341 HD13 LEU A 210     -10.866  -5.717   2.061  1.00  0.98           H  
ATOM   3342  CD2 LEU A 210     -11.627  -8.493   0.245  1.00  0.98           C  
ATOM   3343 HD21 LEU A 210     -10.708  -8.969   0.588  1.00  0.98           H  
ATOM   3344 HD22 LEU A 210     -12.480  -8.943   0.753  1.00  0.98           H  
ATOM   3345 HD23 LEU A 210     -11.686  -8.665  -0.829  1.00  0.98           H  
ATOM   3346  N   PHE A 211     -15.950  -6.567  -1.160  1.00  0.99           N  
ATOM   3347  H   PHE A 211     -15.735  -7.553  -1.182  1.00  0.99           H  
ATOM   3348  CA  PHE A 211     -17.292  -6.181  -0.758  1.00  0.99           C  
ATOM   3349  HA  PHE A 211     -17.464  -5.169  -1.123  1.00  0.99           H  
ATOM   3350  C   PHE A 211     -17.398  -6.185   0.763  1.00  0.99           C  
ATOM   3351  CB  PHE A 211     -18.352  -7.101  -1.364  1.00  0.99           C  
ATOM   3352  HB2 PHE A 211     -19.318  -6.842  -0.930  1.00  0.99           H  
ATOM   3353  HB3 PHE A 211     -18.124  -8.128  -1.079  1.00  0.99           H  
ATOM   3354  O   PHE A 211     -16.937  -7.124   1.405  1.00  0.99           O  
ATOM   3355  CG  PHE A 211     -18.487  -7.020  -2.867  1.00  0.99           C  
ATOM   3356  CD1 PHE A 211     -18.751  -5.785  -3.490  1.00  0.99           C  
ATOM   3357  HD1 PHE A 211     -18.840  -4.886  -2.899  1.00  0.99           H  
ATOM   3358  CD2 PHE A 211     -18.366  -8.185  -3.646  1.00  0.99           C  
ATOM   3359  HD2 PHE A 211     -18.147  -9.136  -3.185  1.00  0.99           H  
ATOM   3360  CE1 PHE A 211     -18.884  -5.721  -4.888  1.00  0.99           C  
ATOM   3361  HE1 PHE A 211     -19.050  -4.779  -5.390  1.00  0.99           H  
ATOM   3362  CE2 PHE A 211     -18.523  -8.115  -5.039  1.00  0.99           C  
ATOM   3363  HE2 PHE A 211     -18.419  -9.010  -5.635  1.00  0.99           H  
ATOM   3364  CZ  PHE A 211     -18.792  -6.887  -5.661  1.00  0.99           C  
ATOM   3365  HZ  PHE A 211     -18.906  -6.842  -6.734  1.00  0.99           H  
ATOM   3366  N   VAL A 212     -18.050  -5.173   1.338  1.00  0.99           N  
ATOM   3367  H   VAL A 212     -18.384  -4.434   0.735  1.00  0.99           H  
ATOM   3368  CA  VAL A 212     -18.294  -5.070   2.787  1.00  0.99           C  
ATOM   3369  HA  VAL A 212     -18.043  -6.026   3.246  1.00  0.99           H  
ATOM   3370  C   VAL A 212     -19.762  -4.787   3.059  1.00  0.99           C  
ATOM   3371  CB  VAL A 212     -17.419  -3.994   3.455  1.00  0.99           C  
ATOM   3372  HB  VAL A 212     -17.698  -3.013   3.070  1.00  0.99           H  
ATOM   3373  O   VAL A 212     -20.352  -3.905   2.433  1.00  0.99           O  
ATOM   3374  CG1 VAL A 212     -17.589  -3.972   4.983  1.00  0.99           C  
ATOM   3375 HG11 VAL A 212     -18.609  -3.698   5.251  1.00  0.99           H  
ATOM   3376 HG12 VAL A 212     -17.355  -4.953   5.396  1.00  0.99           H  
ATOM   3377 HG13 VAL A 212     -16.917  -3.234   5.420  1.00  0.99           H  
ATOM   3378  CG2 VAL A 212     -15.936  -4.210   3.161  1.00  0.99           C  
ATOM   3379 HG21 VAL A 212     -15.734  -4.085   2.097  1.00  0.99           H  
ATOM   3380 HG22 VAL A 212     -15.632  -5.212   3.465  1.00  0.99           H  
ATOM   3381 HG23 VAL A 212     -15.357  -3.468   3.711  1.00  0.99           H  
ATOM   3382  N   ALA A 213     -20.347  -5.492   4.024  1.00  0.98           N  
ATOM   3383  H   ALA A 213     -19.800  -6.195   4.500  1.00  0.98           H  
ATOM   3384  CA  ALA A 213     -21.729  -5.290   4.447  1.00  0.98           C  
ATOM   3385  HA  ALA A 213     -22.013  -4.253   4.266  1.00  0.98           H  
ATOM   3386  C   ALA A 213     -21.916  -5.565   5.944  1.00  0.98           C  
ATOM   3387  CB  ALA A 213     -22.630  -6.185   3.593  1.00  0.98           C  
ATOM   3388  HB1 ALA A 213     -23.669  -6.106   3.915  1.00  0.98           H  
ATOM   3389  HB2 ALA A 213     -22.560  -5.878   2.549  1.00  0.98           H  
ATOM   3390  HB3 ALA A 213     -22.292  -7.219   3.666  1.00  0.98           H  
ATOM   3391  O   ALA A 213     -21.135  -6.291   6.561  1.00  0.98           O  
ATOM   3392  N   VAL A 214     -22.986  -5.005   6.517  1.00  0.97           N  
ATOM   3393  H   VAL A 214     -23.609  -4.468   5.932  1.00  0.97           H  
ATOM   3394  CA  VAL A 214     -23.430  -5.291   7.889  1.00  0.97           C  
ATOM   3395  HA  VAL A 214     -22.758  -6.025   8.334  1.00  0.97           H  
ATOM   3396  C   VAL A 214     -24.826  -5.910   7.828  1.00  0.97           C  
ATOM   3397  CB  VAL A 214     -23.395  -4.039   8.789  1.00  0.97           C  
ATOM   3398  HB  VAL A 214     -24.127  -3.315   8.431  1.00  0.97           H  
ATOM   3399  O   VAL A 214     -25.748  -5.306   7.275  1.00  0.97           O  
ATOM   3400  CG1 VAL A 214     -23.725  -4.416  10.239  1.00  0.97           C  
ATOM   3401 HG11 VAL A 214     -24.714  -4.871  10.300  1.00  0.97           H  
ATOM   3402 HG12 VAL A 214     -23.717  -3.527  10.870  1.00  0.97           H  
ATOM   3403 HG13 VAL A 214     -22.990  -5.127  10.617  1.00  0.97           H  
ATOM   3404  CG2 VAL A 214     -22.020  -3.357   8.789  1.00  0.97           C  
ATOM   3405 HG21 VAL A 214     -21.256  -4.068   9.102  1.00  0.97           H  
ATOM   3406 HG22 VAL A 214     -22.022  -2.509   9.474  1.00  0.97           H  
ATOM   3407 HG23 VAL A 214     -21.777  -2.993   7.790  1.00  0.97           H  
ATOM   3408  N   ALA A 215     -24.992  -7.115   8.381  1.00  0.95           N  
ATOM   3409  H   ALA A 215     -24.201  -7.533   8.850  1.00  0.95           H  
ATOM   3410  CA  ALA A 215     -26.251  -7.861   8.362  1.00  0.95           C  
ATOM   3411  HA  ALA A 215     -26.465  -8.155   7.334  1.00  0.95           H  
ATOM   3412  C   ALA A 215     -27.410  -7.000   8.876  1.00  0.95           C  
ATOM   3413  CB  ALA A 215     -26.130  -9.129   9.215  1.00  0.95           C  
ATOM   3414  HB1 ALA A 215     -25.385  -9.809   8.801  1.00  0.95           H  
ATOM   3415  HB2 ALA A 215     -25.852  -8.867  10.236  1.00  0.95           H  
ATOM   3416  HB3 ALA A 215     -27.088  -9.650   9.228  1.00  0.95           H  
ATOM   3417  O   ALA A 215     -27.294  -6.367   9.921  1.00  0.95           O  
ATOM   3418  N   ASN A 216     -28.529  -6.995   8.152  1.00  0.93           N  
ATOM   3419  H   ASN A 216     -28.574  -7.632   7.369  1.00  0.93           H  
ATOM   3420  CA  ASN A 216     -29.758  -6.249   8.456  1.00  0.93           C  
ATOM   3421  HA  ASN A 216     -30.440  -6.443   7.629  1.00  0.93           H  
ATOM   3422  C   ASN A 216     -29.657  -4.715   8.493  1.00  0.93           C  
ATOM   3423  CB  ASN A 216     -30.437  -6.831   9.711  1.00  0.93           C  
ATOM   3424  HB2 ASN A 216     -31.326  -6.246   9.949  1.00  0.93           H  
ATOM   3425  HB3 ASN A 216     -29.766  -6.769  10.567  1.00  0.93           H  
ATOM   3426  O   ASN A 216     -30.657  -4.066   8.784  1.00  0.93           O  
ATOM   3427  CG  ASN A 216     -30.885  -8.266   9.527  1.00  0.93           C  
ATOM   3428  ND2 ASN A 216     -31.397  -8.872  10.567  1.00  0.93           N  
ATOM   3429 HD21 ASN A 216     -31.474  -8.381  11.446  1.00  0.93           H  
ATOM   3430 HD22 ASN A 216     -31.564  -9.863  10.462  1.00  0.93           H  
ATOM   3431  OD1 ASN A 216     -30.812  -8.846   8.456  1.00  0.93           O  
ATOM   3432  N   HIS A 217     -28.526  -4.110   8.126  1.00  0.95           N  
ATOM   3433  H   HIS A 217     -27.726  -4.662   7.851  1.00  0.95           H  
ATOM   3434  CA  HIS A 217     -28.390  -2.652   8.119  1.00  0.95           C  
ATOM   3435  HA  HIS A 217     -29.225  -2.211   8.665  1.00  0.95           H  
ATOM   3436  C   HIS A 217     -28.446  -2.080   6.697  1.00  0.95           C  
ATOM   3437  CB  HIS A 217     -27.133  -2.232   8.884  1.00  0.95           C  
ATOM   3438  HB2 HIS A 217     -26.996  -1.155   8.786  1.00  0.95           H  
ATOM   3439  HB3 HIS A 217     -26.267  -2.723   8.440  1.00  0.95           H  
ATOM   3440  O   HIS A 217     -28.083  -2.726   5.714  1.00  0.95           O  
ATOM   3441  CG  HIS A 217     -27.201  -2.573  10.353  1.00  0.95           C  
ATOM   3442  CD2 HIS A 217     -27.339  -1.702  11.398  1.00  0.95           C  
ATOM   3443  HD2 HIS A 217     -27.434  -0.629  11.325  1.00  0.95           H  
ATOM   3444  ND1 HIS A 217     -27.143  -3.832  10.898  1.00  0.95           N  
ATOM   3445  HD1 HIS A 217     -27.107  -4.705  10.392  1.00  0.95           H  
ATOM   3446  CE1 HIS A 217     -27.221  -3.738  12.226  1.00  0.95           C  
ATOM   3447  HE1 HIS A 217     -27.215  -4.574  12.909  1.00  0.95           H  
ATOM   3448  NE2 HIS A 217     -27.305  -2.450  12.580  1.00  0.95           N  
ATOM   3449  N   THR A 218     -28.929  -0.844   6.579  1.00  0.96           N  
ATOM   3450  H   THR A 218     -29.229  -0.380   7.424  1.00  0.96           H  
ATOM   3451  CA  THR A 218     -28.643   0.015   5.422  1.00  0.96           C  
ATOM   3452  HA  THR A 218     -28.319  -0.587   4.574  1.00  0.96           H  
ATOM   3453  C   THR A 218     -27.501   0.942   5.813  1.00  0.96           C  
ATOM   3454  CB  THR A 218     -29.859   0.845   4.988  1.00  0.96           C  
ATOM   3455  HB  THR A 218     -30.141   1.516   5.800  1.00  0.96           H  
ATOM   3456  O   THR A 218     -27.555   1.595   6.853  1.00  0.96           O  
ATOM   3457  CG2 THR A 218     -29.589   1.668   3.728  1.00  0.96           C  
ATOM   3458 HG21 THR A 218     -28.824   2.419   3.926  1.00  0.96           H  
ATOM   3459 HG22 THR A 218     -29.249   1.019   2.921  1.00  0.96           H  
ATOM   3460 HG23 THR A 218     -30.498   2.183   3.420  1.00  0.96           H  
ATOM   3461  OG1 THR A 218     -30.964   0.020   4.682  1.00  0.96           O  
ATOM   3462  HG1 THR A 218     -31.726   0.602   4.749  1.00  0.96           H  
ATOM   3463  N   LEU A 219     -26.480   1.010   4.972  1.00  0.97           N  
ATOM   3464  H   LEU A 219     -26.532   0.490   4.107  1.00  0.97           H  
ATOM   3465  CA  LEU A 219     -25.320   1.872   5.133  1.00  0.97           C  
ATOM   3466  HA  LEU A 219     -25.202   2.144   6.182  1.00  0.97           H  
ATOM   3467  C   LEU A 219     -25.544   3.152   4.329  1.00  0.97           C  
ATOM   3468  CB  LEU A 219     -24.067   1.106   4.669  1.00  0.97           C  
ATOM   3469  HB2 LEU A 219     -24.165   0.909   3.601  1.00  0.97           H  
ATOM   3470  HB3 LEU A 219     -23.190   1.737   4.811  1.00  0.97           H  
ATOM   3471  O   LEU A 219     -26.117   3.109   3.239  1.00  0.97           O  
ATOM   3472  CG  LEU A 219     -23.846  -0.239   5.394  1.00  0.97           C  
ATOM   3473  HG  LEU A 219     -24.756  -0.837   5.357  1.00  0.97           H  
ATOM   3474  CD1 LEU A 219     -22.763  -1.055   4.687  1.00  0.97           C  
ATOM   3475 HD11 LEU A 219     -22.568  -1.972   5.242  1.00  0.97           H  
ATOM   3476 HD12 LEU A 219     -23.110  -1.328   3.690  1.00  0.97           H  
ATOM   3477 HD13 LEU A 219     -21.836  -0.489   4.589  1.00  0.97           H  
ATOM   3478  CD2 LEU A 219     -23.477  -0.035   6.866  1.00  0.97           C  
ATOM   3479 HD21 LEU A 219     -24.293   0.462   7.391  1.00  0.97           H  
ATOM   3480 HD22 LEU A 219     -23.310  -1.004   7.336  1.00  0.97           H  
ATOM   3481 HD23 LEU A 219     -22.571   0.565   6.951  1.00  0.97           H  
ATOM   3482  N   THR A 220     -25.092   4.289   4.852  1.00  0.98           N  
ATOM   3483  H   THR A 220     -24.670   4.268   5.770  1.00  0.98           H  
ATOM   3484  CA  THR A 220     -25.098   5.556   4.104  1.00  0.98           C  
ATOM   3485  HA  THR A 220     -25.556   5.407   3.126  1.00  0.98           H  
ATOM   3486  C   THR A 220     -23.668   6.021   3.884  1.00  0.98           C  
ATOM   3487  CB  THR A 220     -25.926   6.631   4.811  1.00  0.98           C  
ATOM   3488  HB  THR A 220     -25.425   6.925   5.734  1.00  0.98           H  
ATOM   3489  O   THR A 220     -23.020   6.448   4.834  1.00  0.98           O  
ATOM   3490  CG2 THR A 220     -26.117   7.875   3.949  1.00  0.98           C  
ATOM   3491 HG21 THR A 220     -25.152   8.341   3.748  1.00  0.98           H  
ATOM   3492 HG22 THR A 220     -26.747   8.590   4.478  1.00  0.98           H  
ATOM   3493 HG23 THR A 220     -26.588   7.608   3.003  1.00  0.98           H  
ATOM   3494  OG1 THR A 220     -27.201   6.112   5.129  1.00  0.98           O  
ATOM   3495  HG1 THR A 220     -27.051   5.413   5.769  1.00  0.98           H  
ATOM   3496  N   VAL A 221     -23.164   5.933   2.654  1.00  0.98           N  
ATOM   3497  H   VAL A 221     -23.765   5.612   1.909  1.00  0.98           H  
ATOM   3498  CA  VAL A 221     -21.844   6.472   2.295  1.00  0.98           C  
ATOM   3499  HA  VAL A 221     -21.107   6.134   3.024  1.00  0.98           H  
ATOM   3500  C   VAL A 221     -21.905   7.989   2.334  1.00  0.98           C  
ATOM   3501  CB  VAL A 221     -21.391   6.029   0.895  1.00  0.98           C  
ATOM   3502  HB  VAL A 221     -22.078   6.438   0.155  1.00  0.98           H  
ATOM   3503  O   VAL A 221     -22.816   8.570   1.749  1.00  0.98           O  
ATOM   3504  CG1 VAL A 221     -19.985   6.556   0.583  1.00  0.98           C  
ATOM   3505 HG11 VAL A 221     -20.016   7.633   0.419  1.00  0.98           H  
ATOM   3506 HG12 VAL A 221     -19.312   6.346   1.414  1.00  0.98           H  
ATOM   3507 HG13 VAL A 221     -19.596   6.093  -0.324  1.00  0.98           H  
ATOM   3508  CG2 VAL A 221     -21.377   4.508   0.737  1.00  0.98           C  
ATOM   3509 HG21 VAL A 221     -20.639   4.066   1.406  1.00  0.98           H  
ATOM   3510 HG22 VAL A 221     -21.087   4.283  -0.289  1.00  0.98           H  
ATOM   3511 HG23 VAL A 221     -22.364   4.086   0.925  1.00  0.98           H  
ATOM   3512  N   VAL A 222     -20.950   8.616   3.018  1.00  0.97           N  
ATOM   3513  H   VAL A 222     -20.278   8.050   3.518  1.00  0.97           H  
ATOM   3514  CA  VAL A 222     -20.892  10.078   3.170  1.00  0.97           C  
ATOM   3515  HA  VAL A 222     -21.571  10.537   2.451  1.00  0.97           H  
ATOM   3516  C   VAL A 222     -19.523  10.675   2.859  1.00  0.97           C  
ATOM   3517  CB  VAL A 222     -21.350  10.510   4.571  1.00  0.97           C  
ATOM   3518  HB  VAL A 222     -21.209  11.589   4.634  1.00  0.97           H  
ATOM   3519  O   VAL A 222     -19.441  11.849   2.498  1.00  0.97           O  
ATOM   3520  CG1 VAL A 222     -22.843  10.236   4.773  1.00  0.97           C  
ATOM   3521 HG11 VAL A 222     -23.412  10.679   3.957  1.00  0.97           H  
ATOM   3522 HG12 VAL A 222     -23.167  10.682   5.714  1.00  0.97           H  
ATOM   3523 HG13 VAL A 222     -23.030   9.162   4.800  1.00  0.97           H  
ATOM   3524  CG2 VAL A 222     -20.563   9.847   5.712  1.00  0.97           C  
ATOM   3525 HG21 VAL A 222     -19.496  10.043   5.603  1.00  0.97           H  
ATOM   3526 HG22 VAL A 222     -20.734   8.771   5.720  1.00  0.97           H  
ATOM   3527 HG23 VAL A 222     -20.892  10.260   6.666  1.00  0.97           H  
ATOM   3528  N   GLU A 223     -18.456   9.880   2.912  1.00  0.97           N  
ATOM   3529  H   GLU A 223     -18.573   8.910   3.168  1.00  0.97           H  
ATOM   3530  CA  GLU A 223     -17.119  10.287   2.472  1.00  0.97           C  
ATOM   3531  HA  GLU A 223     -17.220  11.118   1.774  1.00  0.97           H  
ATOM   3532  C   GLU A 223     -16.441   9.132   1.734  1.00  0.97           C  
ATOM   3533  CB  GLU A 223     -16.209  10.739   3.634  1.00  0.97           C  
ATOM   3534  HB2 GLU A 223     -15.897   9.847   4.178  1.00  0.97           H  
ATOM   3535  HB3 GLU A 223     -15.299  11.163   3.210  1.00  0.97           H  
ATOM   3536  O   GLU A 223     -16.637   7.965   2.082  1.00  0.97           O  
ATOM   3537  CG  GLU A 223     -16.805  11.777   4.604  1.00  0.97           C  
ATOM   3538  HG2 GLU A 223     -16.803  12.736   4.085  1.00  0.97           H  
ATOM   3539  HG3 GLU A 223     -17.837  11.520   4.842  1.00  0.97           H  
ATOM   3540  CD  GLU A 223     -16.056  11.922   5.945  1.00  0.97           C  
ATOM   3541  OE1 GLU A 223     -16.380  12.873   6.692  1.00  0.97           O  
ATOM   3542  OE2 GLU A 223     -15.217  11.055   6.295  1.00  0.97           O  
ATOM   3543  N   VAL A 224     -15.608   9.467   0.755  1.00  0.98           N  
ATOM   3544  H   VAL A 224     -15.488  10.446   0.540  1.00  0.98           H  
ATOM   3545  CA  VAL A 224     -14.646   8.552   0.133  1.00  0.98           C  
ATOM   3546  HA  VAL A 224     -14.500   7.688   0.781  1.00  0.98           H  
ATOM   3547  C   VAL A 224     -13.317   9.281   0.025  1.00  0.98           C  
ATOM   3548  CB  VAL A 224     -15.107   8.043  -1.247  1.00  0.98           C  
ATOM   3549  HB  VAL A 224     -14.339   7.369  -1.626  1.00  0.98           H  
ATOM   3550  O   VAL A 224     -13.310  10.460  -0.317  1.00  0.98           O  
ATOM   3551  CG1 VAL A 224     -16.410   7.237  -1.146  1.00  0.98           C  
ATOM   3552 HG11 VAL A 224     -16.667   6.812  -2.117  1.00  0.98           H  
ATOM   3553 HG12 VAL A 224     -17.227   7.874  -0.807  1.00  0.98           H  
ATOM   3554 HG13 VAL A 224     -16.274   6.424  -0.433  1.00  0.98           H  
ATOM   3555  CG2 VAL A 224     -15.294   9.168  -2.276  1.00  0.98           C  
ATOM   3556 HG21 VAL A 224     -15.699   8.776  -3.209  1.00  0.98           H  
ATOM   3557 HG22 VAL A 224     -14.333   9.634  -2.491  1.00  0.98           H  
ATOM   3558 HG23 VAL A 224     -15.955   9.939  -1.880  1.00  0.98           H  
ATOM   3559  N   ASP A 225     -12.205   8.613   0.324  1.00  0.98           N  
ATOM   3560  H   ASP A 225     -12.272   7.637   0.574  1.00  0.98           H  
ATOM   3561  CA  ASP A 225     -10.858   9.146   0.066  1.00  0.98           C  
ATOM   3562  HA  ASP A 225     -10.140   8.517   0.592  1.00  0.98           H  
ATOM   3563  C   ASP A 225     -10.625  10.568   0.634  1.00  0.98           C  
ATOM   3564  CB  ASP A 225     -10.570   8.980  -1.439  1.00  0.98           C  
ATOM   3565  HB2 ASP A 225     -11.347   9.486  -2.012  1.00  0.98           H  
ATOM   3566  HB3 ASP A 225      -9.628   9.461  -1.701  1.00  0.98           H  
ATOM   3567  O   ASP A 225     -10.059  11.439  -0.024  1.00  0.98           O  
ATOM   3568  CG  ASP A 225     -10.501   7.514  -1.887  1.00  0.98           C  
ATOM   3569  OD1 ASP A 225     -10.471   6.598  -1.031  1.00  0.98           O  
ATOM   3570  OD2 ASP A 225     -10.544   7.296  -3.122  1.00  0.98           O  
ATOM   3571  N   ALA A 226     -11.096  10.804   1.867  1.00  0.97           N  
ATOM   3572  H   ALA A 226     -11.427   9.998   2.378  1.00  0.97           H  
ATOM   3573  CA  ALA A 226     -11.107  12.106   2.550  1.00  0.97           C  
ATOM   3574  HA  ALA A 226     -11.722  11.959   3.438  1.00  0.97           H  
ATOM   3575  C   ALA A 226     -11.802  13.260   1.791  1.00  0.97           C  
ATOM   3576  CB  ALA A 226      -9.704  12.444   3.059  1.00  0.97           C  
ATOM   3577  HB1 ALA A 226      -9.391  11.647   3.733  1.00  0.97           H  
ATOM   3578  HB2 ALA A 226      -9.013  12.535   2.221  1.00  0.97           H  
ATOM   3579  HB3 ALA A 226      -9.711  13.384   3.611  1.00  0.97           H  
ATOM   3580  O   ALA A 226     -11.413  14.433   1.879  1.00  0.97           O  
ATOM   3581  N   VAL A 227     -12.879  12.937   1.072  1.00  0.96           N  
ATOM   3582  H   VAL A 227     -13.046  11.958   0.889  1.00  0.96           H  
ATOM   3583  CA  VAL A 227     -13.760  13.900   0.409  1.00  0.96           C  
ATOM   3584  HA  VAL A 227     -13.534  14.900   0.781  1.00  0.96           H  
ATOM   3585  C   VAL A 227     -15.221  13.581   0.728  1.00  0.96           C  
ATOM   3586  CB  VAL A 227     -13.530  13.906  -1.114  1.00  0.96           C  
ATOM   3587  HB  VAL A 227     -13.851  12.948  -1.522  1.00  0.96           H  
ATOM   3588  O   VAL A 227     -15.662  12.436   0.637  1.00  0.96           O  
ATOM   3589  CG1 VAL A 227     -14.350  15.018  -1.786  1.00  0.96           C  
ATOM   3590 HG11 VAL A 227     -15.355  15.108  -1.374  1.00  0.96           H  
ATOM   3591 HG12 VAL A 227     -14.492  14.746  -2.831  1.00  0.96           H  
ATOM   3592 HG13 VAL A 227     -13.836  15.978  -1.727  1.00  0.96           H  
ATOM   3593  CG2 VAL A 227     -12.058  14.135  -1.486  1.00  0.96           C  
ATOM   3594 HG21 VAL A 227     -11.963  14.214  -2.569  1.00  0.96           H  
ATOM   3595 HG22 VAL A 227     -11.457  13.284  -1.166  1.00  0.96           H  
ATOM   3596 HG23 VAL A 227     -11.678  15.045  -1.021  1.00  0.96           H  
ATOM   3597  N   TYR A 228     -16.003  14.609   1.071  1.00  0.96           N  
ATOM   3598  H   TYR A 228     -15.593  15.532   1.111  1.00  0.96           H  
ATOM   3599  CA  TYR A 228     -17.452  14.484   1.225  1.00  0.96           C  
ATOM   3600  HA  TYR A 228     -17.647  13.669   1.922  1.00  0.96           H  
ATOM   3601  C   TYR A 228     -18.151  14.151  -0.092  1.00  0.96           C  
ATOM   3602  CB  TYR A 228     -18.070  15.769   1.785  1.00  0.96           C  
ATOM   3603  HB2 TYR A 228     -19.154  15.658   1.771  1.00  0.96           H  
ATOM   3604  HB3 TYR A 228     -17.815  16.603   1.131  1.00  0.96           H  
ATOM   3605  O   TYR A 228     -17.890  14.749  -1.138  1.00  0.96           O  
ATOM   3606  CG  TYR A 228     -17.673  16.085   3.204  1.00  0.96           C  
ATOM   3607  CD1 TYR A 228     -17.948  15.152   4.218  1.00  0.96           C  
ATOM   3608  HD1 TYR A 228     -18.444  14.221   3.987  1.00  0.96           H  
ATOM   3609  CD2 TYR A 228     -17.066  17.316   3.519  1.00  0.96           C  
ATOM   3610  HD2 TYR A 228     -16.890  18.047   2.743  1.00  0.96           H  
ATOM   3611  CE1 TYR A 228     -17.565  15.428   5.537  1.00  0.96           C  
ATOM   3612  HE1 TYR A 228     -17.744  14.717   6.329  1.00  0.96           H  
ATOM   3613  CE2 TYR A 228     -16.710  17.599   4.850  1.00  0.96           C  
ATOM   3614  HE2 TYR A 228     -16.240  18.534   5.117  1.00  0.96           H  
ATOM   3615  OH  TYR A 228     -16.595  16.878   7.134  1.00  0.96           O  
ATOM   3616  HH  TYR A 228     -16.647  16.060   7.634  1.00  0.96           H  
ATOM   3617  CZ  TYR A 228     -16.942  16.640   5.852  1.00  0.96           C  
ATOM   3618  N   THR A 229     -19.140  13.273   0.002  1.00  0.97           N  
ATOM   3619  H   THR A 229     -19.358  12.899   0.915  1.00  0.97           H  
ATOM   3620  CA  THR A 229     -19.973  12.843  -1.121  1.00  0.97           C  
ATOM   3621  HA  THR A 229     -19.649  13.350  -2.030  1.00  0.97           H  
ATOM   3622  C   THR A 229     -21.428  13.222  -0.885  1.00  0.97           C  
ATOM   3623  CB  THR A 229     -19.835  11.334  -1.370  1.00  0.97           C  
ATOM   3624  HB  THR A 229     -20.462  11.044  -2.214  1.00  0.97           H  
ATOM   3625  O   THR A 229     -21.838  13.514   0.242  1.00  0.97           O  
ATOM   3626  CG2 THR A 229     -18.393  10.943  -1.673  1.00  0.97           C  
ATOM   3627 HG21 THR A 229     -18.063  11.434  -2.588  1.00  0.97           H  
ATOM   3628 HG22 THR A 229     -17.731  11.225  -0.855  1.00  0.97           H  
ATOM   3629 HG23 THR A 229     -18.338   9.862  -1.803  1.00  0.97           H  
ATOM   3630  OG1 THR A 229     -20.228  10.600  -0.239  1.00  0.97           O  
ATOM   3631  HG1 THR A 229     -19.738  10.946   0.510  1.00  0.97           H  
ATOM   3632  N   LYS A 230     -22.234  13.215  -1.948  1.00  0.97           N  
ATOM   3633  H   LYS A 230     -21.835  12.963  -2.841  1.00  0.97           H  
ATOM   3634  CA  LYS A 230     -23.689  13.151  -1.776  1.00  0.97           C  
ATOM   3635  HA  LYS A 230     -23.995  13.974  -1.130  1.00  0.97           H  
ATOM   3636  C   LYS A 230     -24.033  11.816  -1.102  1.00  0.97           C  
ATOM   3637  CB  LYS A 230     -24.410  13.288  -3.121  1.00  0.97           C  
ATOM   3638  HB2 LYS A 230     -25.473  13.091  -2.980  1.00  0.97           H  
ATOM   3639  HB3 LYS A 230     -24.010  12.562  -3.829  1.00  0.97           H  
ATOM   3640  O   LYS A 230     -23.513  10.799  -1.557  1.00  0.97           O  
ATOM   3641  CG  LYS A 230     -24.231  14.708  -3.663  1.00  0.97           C  
ATOM   3642  HG2 LYS A 230     -24.633  15.420  -2.942  1.00  0.97           H  
ATOM   3643  HG3 LYS A 230     -23.167  14.905  -3.790  1.00  0.97           H  
ATOM   3644  CD  LYS A 230     -24.925  14.912  -5.010  1.00  0.97           C  
ATOM   3645  HD2 LYS A 230     -25.998  14.750  -4.900  1.00  0.97           H  
ATOM   3646  HD3 LYS A 230     -24.517  14.216  -5.743  1.00  0.97           H  
ATOM   3647  CE  LYS A 230     -24.644  16.350  -5.452  1.00  0.97           C  
ATOM   3648  HE2 LYS A 230     -23.565  16.476  -5.535  1.00  0.97           H  
ATOM   3649  HE3 LYS A 230     -24.992  17.036  -4.681  1.00  0.97           H  
ATOM   3650  NZ  LYS A 230     -25.278  16.665  -6.750  1.00  0.97           N  
ATOM   3651  HZ1 LYS A 230     -25.063  17.612  -7.025  1.00  0.97           H  
ATOM   3652  HZ2 LYS A 230     -26.278  16.519  -6.741  1.00  0.97           H  
ATOM   3653  HZ3 LYS A 230     -24.863  16.093  -7.471  1.00  0.97           H  
ATOM   3654  N   PRO A 231     -24.886  11.794  -0.060  1.00  0.97           N  
ATOM   3655  CA  PRO A 231     -25.204  10.557   0.640  1.00  0.97           C  
ATOM   3656  HA  PRO A 231     -24.290  10.224   1.133  1.00  0.97           H  
ATOM   3657  C   PRO A 231     -25.724   9.460  -0.296  1.00  0.97           C  
ATOM   3658  CB  PRO A 231     -26.226  10.935   1.715  1.00  0.97           C  
ATOM   3659  HB2 PRO A 231     -27.238  10.884   1.313  1.00  0.97           H  
ATOM   3660  HB3 PRO A 231     -26.132  10.308   2.602  1.00  0.97           H  
ATOM   3661  O   PRO A 231     -26.667   9.690  -1.054  1.00  0.97           O  
ATOM   3662  CG  PRO A 231     -25.874  12.388   2.020  1.00  0.97           C  
ATOM   3663  HG2 PRO A 231     -26.723  12.935   2.430  1.00  0.97           H  
ATOM   3664  HG3 PRO A 231     -25.025  12.424   2.703  1.00  0.97           H  
ATOM   3665  CD  PRO A 231     -25.455  12.930   0.654  1.00  0.97           C  
ATOM   3666  HD2 PRO A 231     -26.328  13.298   0.115  1.00  0.97           H  
ATOM   3667  HD3 PRO A 231     -24.726  13.728   0.796  1.00  0.97           H  
ATOM   3668  N   VAL A 232     -25.143   8.260  -0.213  1.00  0.98           N  
ATOM   3669  H   VAL A 232     -24.332   8.174   0.382  1.00  0.98           H  
ATOM   3670  CA  VAL A 232     -25.598   7.080  -0.968  1.00  0.98           C  
ATOM   3671  HA  VAL A 232     -26.451   7.356  -1.588  1.00  0.98           H  
ATOM   3672  C   VAL A 232     -26.048   5.993  -0.005  1.00  0.98           C  
ATOM   3673  CB  VAL A 232     -24.514   6.538  -1.918  1.00  0.98           C  
ATOM   3674  HB  VAL A 232     -23.635   6.255  -1.339  1.00  0.98           H  
ATOM   3675  O   VAL A 232     -25.251   5.480   0.778  1.00  0.98           O  
ATOM   3676  CG1 VAL A 232     -25.003   5.288  -2.663  1.00  0.98           C  
ATOM   3677 HG11 VAL A 232     -24.164   4.865  -3.214  1.00  0.98           H  
ATOM   3678 HG12 VAL A 232     -25.340   4.515  -1.973  1.00  0.98           H  
ATOM   3679 HG13 VAL A 232     -25.807   5.544  -3.354  1.00  0.98           H  
ATOM   3680  CG2 VAL A 232     -24.098   7.584  -2.955  1.00  0.98           C  
ATOM   3681 HG21 VAL A 232     -24.971   7.973  -3.479  1.00  0.98           H  
ATOM   3682 HG22 VAL A 232     -23.577   8.406  -2.464  1.00  0.98           H  
ATOM   3683 HG23 VAL A 232     -23.419   7.136  -3.681  1.00  0.98           H  
ATOM   3684  N   HIS A 233     -27.318   5.599  -0.092  1.00  0.98           N  
ATOM   3685  H   HIS A 233     -27.920   6.055  -0.762  1.00  0.98           H  
ATOM   3686  CA  HIS A 233     -27.853   4.472   0.667  1.00  0.98           C  
ATOM   3687  HA  HIS A 233     -27.352   4.438   1.635  1.00  0.98           H  
ATOM   3688  C   HIS A 233     -27.592   3.151  -0.057  1.00  0.98           C  
ATOM   3689  CB  HIS A 233     -29.346   4.668   0.933  1.00  0.98           C  
ATOM   3690  HB2 HIS A 233     -29.719   3.817   1.502  1.00  0.98           H  
ATOM   3691  HB3 HIS A 233     -29.879   4.700  -0.017  1.00  0.98           H  
ATOM   3692  O   HIS A 233     -27.948   2.990  -1.224  1.00  0.98           O  
ATOM   3693  CG  HIS A 233     -29.641   5.923   1.708  1.00  0.98           C  
ATOM   3694  CD2 HIS A 233     -30.357   7.001   1.264  1.00  0.98           C  
ATOM   3695  HD2 HIS A 233     -30.825   7.102   0.296  1.00  0.98           H  
ATOM   3696  ND1 HIS A 233     -29.208   6.221   2.982  1.00  0.98           N  
ATOM   3697  HD1 HIS A 233     -28.556   5.703   3.553  1.00  0.98           H  
ATOM   3698  CE1 HIS A 233     -29.659   7.445   3.295  1.00  0.98           C  
ATOM   3699  HE1 HIS A 233     -29.443   7.964   4.217  1.00  0.98           H  
ATOM   3700  NE2 HIS A 233     -30.367   7.959   2.281  1.00  0.98           N  
ATOM   3701  N   THR A 234     -27.004   2.188   0.644  1.00  0.98           N  
ATOM   3702  H   THR A 234     -26.709   2.386   1.590  1.00  0.98           H  
ATOM   3703  CA  THR A 234     -26.662   0.879   0.083  1.00  0.98           C  
ATOM   3704  HA  THR A 234     -27.414   0.610  -0.659  1.00  0.98           H  
ATOM   3705  C   THR A 234     -26.665  -0.214   1.153  1.00  0.98           C  
ATOM   3706  CB  THR A 234     -25.316   0.955  -0.650  1.00  0.98           C  
ATOM   3707  HB  THR A 234     -25.377   1.726  -1.418  1.00  0.98           H  
ATOM   3708  O   THR A 234     -26.604   0.065   2.348  1.00  0.98           O  
ATOM   3709  CG2 THR A 234     -24.139   1.287   0.267  1.00  0.98           C  
ATOM   3710 HG21 THR A 234     -23.983   0.497   1.002  1.00  0.98           H  
ATOM   3711 HG22 THR A 234     -24.318   2.229   0.784  1.00  0.98           H  
ATOM   3712 HG23 THR A 234     -23.243   1.399  -0.342  1.00  0.98           H  
ATOM   3713  OG1 THR A 234     -25.091  -0.281  -1.283  1.00  0.98           O  
ATOM   3714  HG1 THR A 234     -24.149  -0.458  -1.234  1.00  0.98           H  
ATOM   3715  N   LYS A 235     -26.764  -1.480   0.741  1.00  0.97           N  
ATOM   3716  H   LYS A 235     -26.754  -1.632  -0.258  1.00  0.97           H  
ATOM   3717  CA  LYS A 235     -26.657  -2.650   1.635  1.00  0.97           C  
ATOM   3718  HA  LYS A 235     -26.940  -2.372   2.651  1.00  0.97           H  
ATOM   3719  C   LYS A 235     -25.224  -3.159   1.786  1.00  0.97           C  
ATOM   3720  CB  LYS A 235     -27.586  -3.768   1.135  1.00  0.97           C  
ATOM   3721  HB2 LYS A 235     -27.332  -4.015   0.104  1.00  0.97           H  
ATOM   3722  HB3 LYS A 235     -27.411  -4.661   1.736  1.00  0.97           H  
ATOM   3723  O   LYS A 235     -24.894  -3.750   2.808  1.00  0.97           O  
ATOM   3724  CG  LYS A 235     -29.081  -3.417   1.214  1.00  0.97           C  
ATOM   3725  HG2 LYS A 235     -29.652  -4.283   0.879  1.00  0.97           H  
ATOM   3726  HG3 LYS A 235     -29.305  -2.581   0.551  1.00  0.97           H  
ATOM   3727  CD  LYS A 235     -29.502  -3.063   2.647  1.00  0.97           C  
ATOM   3728  HD2 LYS A 235     -29.079  -2.096   2.919  1.00  0.97           H  
ATOM   3729  HD3 LYS A 235     -29.111  -3.820   3.326  1.00  0.97           H  
ATOM   3730  CE  LYS A 235     -31.020  -2.991   2.798  1.00  0.97           C  
ATOM   3731  HE2 LYS A 235     -31.411  -2.216   2.139  1.00  0.97           H  
ATOM   3732  HE3 LYS A 235     -31.443  -3.949   2.497  1.00  0.97           H  
ATOM   3733  NZ  LYS A 235     -31.368  -2.698   4.208  1.00  0.97           N  
ATOM   3734  HZ1 LYS A 235     -32.364  -2.746   4.370  1.00  0.97           H  
ATOM   3735  HZ2 LYS A 235     -30.897  -3.338   4.833  1.00  0.97           H  
ATOM   3736  HZ3 LYS A 235     -31.055  -1.771   4.457  1.00  0.97           H  
ATOM   3737  N   ALA A 236     -24.388  -2.887   0.791  1.00  0.98           N  
ATOM   3738  H   ALA A 236     -24.729  -2.343   0.012  1.00  0.98           H  
ATOM   3739  CA  ALA A 236     -22.977  -3.233   0.769  1.00  0.98           C  
ATOM   3740  HA  ALA A 236     -22.612  -3.312   1.793  1.00  0.98           H  
ATOM   3741  C   ALA A 236     -22.179  -2.132   0.058  1.00  0.98           C  
ATOM   3742  CB  ALA A 236     -22.816  -4.596   0.079  1.00  0.98           C  
ATOM   3743  HB1 ALA A 236     -23.451  -5.338   0.562  1.00  0.98           H  
ATOM   3744  HB2 ALA A 236     -23.101  -4.532  -0.971  1.00  0.98           H  
ATOM   3745  HB3 ALA A 236     -21.778  -4.923   0.143  1.00  0.98           H  
ATOM   3746  O   ALA A 236     -22.748  -1.288  -0.637  1.00  0.98           O  
ATOM   3747  N   ILE A 237     -20.865  -2.140   0.205  1.00  0.98           N  
ATOM   3748  H   ILE A 237     -20.457  -2.849   0.797  1.00  0.98           H  
ATOM   3749  CA  ILE A 237     -19.951  -1.301  -0.577  1.00  0.98           C  
ATOM   3750  HA  ILE A 237     -20.502  -0.789  -1.366  1.00  0.98           H  
ATOM   3751  C   ILE A 237     -18.919  -2.179  -1.271  1.00  0.98           C  
ATOM   3752  CB  ILE A 237     -19.286  -0.223   0.302  1.00  0.98           C  
ATOM   3753  HB  ILE A 237     -18.644   0.370  -0.349  1.00  0.98           H  
ATOM   3754  O   ILE A 237     -18.677  -3.289  -0.811  1.00  0.98           O  
ATOM   3755  CG1 ILE A 237     -18.408  -0.817   1.424  1.00  0.98           C  
ATOM   3756 HG12 ILE A 237     -17.751  -1.583   1.011  1.00  0.98           H  
ATOM   3757 HG13 ILE A 237     -19.042  -1.282   2.179  1.00  0.98           H  
ATOM   3758  CG2 ILE A 237     -20.362   0.710   0.882  1.00  0.98           C  
ATOM   3759 HG21 ILE A 237     -21.096   0.946   0.112  1.00  0.98           H  
ATOM   3760 HG22 ILE A 237     -19.896   1.643   1.201  1.00  0.98           H  
ATOM   3761 HG23 ILE A 237     -20.869   0.238   1.724  1.00  0.98           H  
ATOM   3762  CD1 ILE A 237     -17.507   0.223   2.097  1.00  0.98           C  
ATOM   3763 HD11 ILE A 237     -16.889  -0.271   2.847  1.00  0.98           H  
ATOM   3764 HD12 ILE A 237     -18.104   0.994   2.585  1.00  0.98           H  
ATOM   3765 HD13 ILE A 237     -16.857   0.686   1.355  1.00  0.98           H  
ATOM   3766  N   MET A 238     -18.307  -1.671  -2.339  1.00  0.98           N  
ATOM   3767  H   MET A 238     -18.548  -0.733  -2.626  1.00  0.98           H  
ATOM   3768  CA  MET A 238     -17.068  -2.212  -2.905  1.00  0.98           C  
ATOM   3769  HA  MET A 238     -16.836  -3.174  -2.448  1.00  0.98           H  
ATOM   3770  C   MET A 238     -15.936  -1.238  -2.587  1.00  0.98           C  
ATOM   3771  CB  MET A 238     -17.236  -2.430  -4.415  1.00  0.98           C  
ATOM   3772  HB2 MET A 238     -18.109  -3.064  -4.566  1.00  0.98           H  
ATOM   3773  HB3 MET A 238     -17.433  -1.479  -4.908  1.00  0.98           H  
ATOM   3774  O   MET A 238     -16.099  -0.035  -2.791  1.00  0.98           O  
ATOM   3775  CG  MET A 238     -16.019  -3.105  -5.067  1.00  0.98           C  
ATOM   3776  HG2 MET A 238     -15.635  -3.871  -4.394  1.00  0.98           H  
ATOM   3777  HG3 MET A 238     -16.345  -3.610  -5.977  1.00  0.98           H  
ATOM   3778  SD  MET A 238     -14.668  -1.973  -5.507  1.00  0.98           S  
ATOM   3779  CE  MET A 238     -15.333  -1.239  -7.026  1.00  0.98           C  
ATOM   3780  HE1 MET A 238     -14.644  -0.477  -7.391  1.00  0.98           H  
ATOM   3781  HE2 MET A 238     -16.305  -0.785  -6.834  1.00  0.98           H  
ATOM   3782  HE3 MET A 238     -15.433  -2.014  -7.786  1.00  0.98           H  
ATOM   3783  N   ILE A 239     -14.819  -1.738  -2.068  1.00  0.99           N  
ATOM   3784  H   ILE A 239     -14.760  -2.732  -1.896  1.00  0.99           H  
ATOM   3785  CA  ILE A 239     -13.661  -0.920  -1.711  1.00  0.99           C  
ATOM   3786  HA  ILE A 239     -13.735   0.029  -2.242  1.00  0.99           H  
ATOM   3787  C   ILE A 239     -12.374  -1.591  -2.191  1.00  0.99           C  
ATOM   3788  CB  ILE A 239     -13.693  -0.601  -0.199  1.00  0.99           C  
ATOM   3789  HB  ILE A 239     -14.669  -0.158   0.002  1.00  0.99           H  
ATOM   3790  O   ILE A 239     -12.092  -2.741  -1.853  1.00  0.99           O  
ATOM   3791  CG1 ILE A 239     -12.648   0.478   0.144  1.00  0.99           C  
ATOM   3792 HG12 ILE A 239     -12.824   1.338  -0.502  1.00  0.99           H  
ATOM   3793 HG13 ILE A 239     -11.642   0.105  -0.047  1.00  0.99           H  
ATOM   3794  CG2 ILE A 239     -13.586  -1.850   0.698  1.00  0.99           C  
ATOM   3795 HG21 ILE A 239     -14.363  -2.568   0.435  1.00  0.99           H  
ATOM   3796 HG22 ILE A 239     -12.616  -2.334   0.581  1.00  0.99           H  
ATOM   3797 HG23 ILE A 239     -13.728  -1.579   1.745  1.00  0.99           H  
ATOM   3798  CD1 ILE A 239     -12.737   0.961   1.596  1.00  0.99           C  
ATOM   3799 HD11 ILE A 239     -13.773   1.166   1.864  1.00  0.99           H  
ATOM   3800 HD12 ILE A 239     -12.320   0.209   2.266  1.00  0.99           H  
ATOM   3801 HD13 ILE A 239     -12.164   1.881   1.706  1.00  0.99           H  
ATOM   3802  N   ALA A 240     -11.584  -0.876  -2.988  1.00  0.98           N  
ATOM   3803  H   ALA A 240     -11.859   0.061  -3.244  1.00  0.98           H  
ATOM   3804  CA  ALA A 240     -10.313  -1.371  -3.507  1.00  0.98           C  
ATOM   3805  HA  ALA A 240     -10.376  -2.456  -3.590  1.00  0.98           H  
ATOM   3806  C   ALA A 240      -9.136  -1.032  -2.572  1.00  0.98           C  
ATOM   3807  CB  ALA A 240     -10.119  -0.808  -4.915  1.00  0.98           C  
ATOM   3808  HB1 ALA A 240      -9.902   0.259  -4.868  1.00  0.98           H  
ATOM   3809  HB2 ALA A 240     -11.014  -0.977  -5.514  1.00  0.98           H  
ATOM   3810  HB3 ALA A 240      -9.285  -1.327  -5.387  1.00  0.98           H  
ATOM   3811  O   ALA A 240      -9.270  -0.100  -1.775  1.00  0.98           O  
ATOM   3812  N   PRO A 241      -7.992  -1.738  -2.655  1.00  0.98           N  
ATOM   3813  CA  PRO A 241      -6.781  -1.384  -1.918  1.00  0.98           C  
ATOM   3814  HA  PRO A 241      -6.917  -1.668  -0.874  1.00  0.98           H  
ATOM   3815  C   PRO A 241      -6.442   0.109  -2.003  1.00  0.98           C  
ATOM   3816  CB  PRO A 241      -5.682  -2.256  -2.522  1.00  0.98           C  
ATOM   3817  HB2 PRO A 241      -5.309  -1.806  -3.442  1.00  0.98           H  
ATOM   3818  HB3 PRO A 241      -4.862  -2.427  -1.824  1.00  0.98           H  
ATOM   3819  O   PRO A 241      -6.584   0.740  -3.053  1.00  0.98           O  
ATOM   3820  CG  PRO A 241      -6.446  -3.530  -2.863  1.00  0.98           C  
ATOM   3821  HG2 PRO A 241      -6.636  -4.102  -1.955  1.00  0.98           H  
ATOM   3822  HG3 PRO A 241      -5.920  -4.139  -3.598  1.00  0.98           H  
ATOM   3823  CD  PRO A 241      -7.758  -2.964  -3.408  1.00  0.98           C  
ATOM   3824  HD2 PRO A 241      -7.645  -2.735  -4.468  1.00  0.98           H  
ATOM   3825  HD3 PRO A 241      -8.561  -3.685  -3.259  1.00  0.98           H  
ATOM   3826  N   GLY A 242      -6.076   0.693  -0.861  1.00  0.97           N  
ATOM   3827  H   GLY A 242      -6.057   0.122  -0.029  1.00  0.97           H  
ATOM   3828  CA  GLY A 242      -5.763   2.117  -0.721  1.00  0.97           C  
ATOM   3829  HA2 GLY A 242      -5.122   2.261   0.150  1.00  0.97           H  
ATOM   3830  HA3 GLY A 242      -5.212   2.443  -1.603  1.00  0.97           H  
ATOM   3831  C   GLY A 242      -6.986   3.024  -0.574  1.00  0.97           C  
ATOM   3832  O   GLY A 242      -6.870   4.130  -0.047  1.00  0.97           O  
ATOM   3833  N   GLN A 243      -8.176   2.571  -0.972  1.00  0.98           N  
ATOM   3834  H   GLN A 243      -8.244   1.640  -1.358  1.00  0.98           H  
ATOM   3835  CA  GLN A 243      -9.389   3.368  -0.824  1.00  0.98           C  
ATOM   3836  HA  GLN A 243      -9.145   4.396  -1.092  1.00  0.98           H  
ATOM   3837  C   GLN A 243      -9.885   3.389   0.620  1.00  0.98           C  
ATOM   3838  CB  GLN A 243     -10.500   2.903  -1.773  1.00  0.98           C  
ATOM   3839  HB2 GLN A 243     -11.395   3.496  -1.582  1.00  0.98           H  
ATOM   3840  HB3 GLN A 243     -10.741   1.858  -1.580  1.00  0.98           H  
ATOM   3841  O   GLN A 243      -9.699   2.458   1.413  1.00  0.98           O  
ATOM   3842  CG  GLN A 243     -10.108   3.093  -3.241  1.00  0.98           C  
ATOM   3843  HG2 GLN A 243      -9.872   4.146  -3.396  1.00  0.98           H  
ATOM   3844  HG3 GLN A 243      -9.227   2.496  -3.476  1.00  0.98           H  
ATOM   3845  CD  GLN A 243     -11.222   2.703  -4.201  1.00  0.98           C  
ATOM   3846  NE2 GLN A 243     -11.263   3.286  -5.379  1.00  0.98           N  
ATOM   3847 HE21 GLN A 243     -11.946   2.925  -6.029  1.00  0.98           H  
ATOM   3848 HE22 GLN A 243     -10.586   3.997  -5.617  1.00  0.98           H  
ATOM   3849  OE1 GLN A 243     -12.107   1.912  -3.913  1.00  0.98           O  
ATOM   3850  N   THR A 244     -10.602   4.463   0.935  1.00  0.99           N  
ATOM   3851  H   THR A 244     -10.697   5.181   0.232  1.00  0.99           H  
ATOM   3852  CA  THR A 244     -11.318   4.628   2.199  1.00  0.99           C  
ATOM   3853  HA  THR A 244     -11.319   3.680   2.737  1.00  0.99           H  
ATOM   3854  C   THR A 244     -12.767   5.014   1.940  1.00  0.99           C  
ATOM   3855  CB  THR A 244     -10.641   5.655   3.102  1.00  0.99           C  
ATOM   3856  HB  THR A 244     -11.193   5.730   4.040  1.00  0.99           H  
ATOM   3857  O   THR A 244     -13.104   5.650   0.939  1.00  0.99           O  
ATOM   3858  CG2 THR A 244      -9.188   5.299   3.402  1.00  0.99           C  
ATOM   3859 HG21 THR A 244      -9.128   4.252   3.700  1.00  0.99           H  
ATOM   3860 HG22 THR A 244      -8.822   5.925   4.216  1.00  0.99           H  
ATOM   3861 HG23 THR A 244      -8.563   5.447   2.522  1.00  0.99           H  
ATOM   3862  OG1 THR A 244     -10.659   6.889   2.446  1.00  0.99           O  
ATOM   3863  HG1 THR A 244     -10.181   6.766   1.622  1.00  0.99           H  
ATOM   3864  N   THR A 245     -13.669   4.609   2.826  1.00  0.99           N  
ATOM   3865  H   THR A 245     -13.358   4.035   3.598  1.00  0.99           H  
ATOM   3866  CA  THR A 245     -15.090   4.949   2.745  1.00  0.99           C  
ATOM   3867  HA  THR A 245     -15.207   5.886   2.200  1.00  0.99           H  
ATOM   3868  C   THR A 245     -15.653   5.149   4.146  1.00  0.99           C  
ATOM   3869  CB  THR A 245     -15.865   3.864   1.981  1.00  0.99           C  
ATOM   3870  HB  THR A 245     -15.770   2.910   2.498  1.00  0.99           H  
ATOM   3871  O   THR A 245     -15.589   4.254   4.989  1.00  0.99           O  
ATOM   3872  CG2 THR A 245     -17.340   4.211   1.813  1.00  0.99           C  
ATOM   3873 HG21 THR A 245     -17.815   4.325   2.788  1.00  0.99           H  
ATOM   3874 HG22 THR A 245     -17.838   3.414   1.261  1.00  0.99           H  
ATOM   3875 HG23 THR A 245     -17.426   5.144   1.256  1.00  0.99           H  
ATOM   3876  OG1 THR A 245     -15.355   3.747   0.672  1.00  0.99           O  
ATOM   3877  HG1 THR A 245     -14.531   4.239   0.640  1.00  0.99           H  
ATOM   3878  N   THR A 246     -16.237   6.320   4.390  1.00  0.98           N  
ATOM   3879  H   THR A 246     -16.265   7.003   3.646  1.00  0.98           H  
ATOM   3880  CA  THR A 246     -16.932   6.641   5.641  1.00  0.98           C  
ATOM   3881  HA  THR A 246     -16.543   6.006   6.437  1.00  0.98           H  
ATOM   3882  C   THR A 246     -18.423   6.369   5.471  1.00  0.98           C  
ATOM   3883  CB  THR A 246     -16.701   8.094   6.072  1.00  0.98           C  
ATOM   3884  HB  THR A 246     -17.174   8.754   5.345  1.00  0.98           H  
ATOM   3885  O   THR A 246     -19.077   6.928   4.584  1.00  0.98           O  
ATOM   3886  CG2 THR A 246     -17.274   8.403   7.446  1.00  0.98           C  
ATOM   3887 HG21 THR A 246     -17.174   9.469   7.647  1.00  0.98           H  
ATOM   3888 HG22 THR A 246     -16.694   7.844   8.181  1.00  0.98           H  
ATOM   3889 HG23 THR A 246     -18.328   8.132   7.506  1.00  0.98           H  
ATOM   3890  OG1 THR A 246     -15.322   8.374   6.191  1.00  0.98           O  
ATOM   3891  HG1 THR A 246     -15.236   9.330   6.204  1.00  0.98           H  
ATOM   3892  N   LEU A 247     -18.965   5.524   6.346  1.00  0.98           N  
ATOM   3893  H   LEU A 247     -18.354   5.118   7.040  1.00  0.98           H  
ATOM   3894  CA  LEU A 247     -20.359   5.097   6.356  1.00  0.98           C  
ATOM   3895  HA  LEU A 247     -20.871   5.497   5.481  1.00  0.98           H  
ATOM   3896  C   LEU A 247     -21.064   5.599   7.613  1.00  0.98           C  
ATOM   3897  CB  LEU A 247     -20.440   3.561   6.321  1.00  0.98           C  
ATOM   3898  HB2 LEU A 247     -20.101   3.189   7.288  1.00  0.98           H  
ATOM   3899  HB3 LEU A 247     -21.486   3.272   6.215  1.00  0.98           H  
ATOM   3900  O   LEU A 247     -20.504   5.528   8.704  1.00  0.98           O  
ATOM   3901  CG  LEU A 247     -19.612   2.867   5.230  1.00  0.98           C  
ATOM   3902  HG  LEU A 247     -18.569   3.179   5.273  1.00  0.98           H  
ATOM   3903  CD1 LEU A 247     -19.668   1.360   5.455  1.00  0.98           C  
ATOM   3904 HD11 LEU A 247     -19.184   0.834   4.632  1.00  0.98           H  
ATOM   3905 HD12 LEU A 247     -19.151   1.113   6.382  1.00  0.98           H  
ATOM   3906 HD13 LEU A 247     -20.708   1.044   5.537  1.00  0.98           H  
ATOM   3907  CD2 LEU A 247     -20.179   3.192   3.856  1.00  0.98           C  
ATOM   3908 HD21 LEU A 247     -20.101   4.265   3.681  1.00  0.98           H  
ATOM   3909 HD22 LEU A 247     -21.219   2.875   3.779  1.00  0.98           H  
ATOM   3910 HD23 LEU A 247     -19.581   2.679   3.103  1.00  0.98           H  
ATOM   3911  N   LEU A 248     -22.323   6.004   7.491  1.00  0.97           N  
ATOM   3912  H   LEU A 248     -22.704   6.095   6.560  1.00  0.97           H  
ATOM   3913  CA  LEU A 248     -23.228   6.097   8.631  1.00  0.97           C  
ATOM   3914  HA  LEU A 248     -22.644   6.286   9.531  1.00  0.97           H  
ATOM   3915  C   LEU A 248     -23.944   4.762   8.813  1.00  0.97           C  
ATOM   3916  CB  LEU A 248     -24.228   7.253   8.485  1.00  0.97           C  
ATOM   3917  HB2 LEU A 248     -24.786   7.335   9.417  1.00  0.97           H  
ATOM   3918  HB3 LEU A 248     -24.946   7.002   7.704  1.00  0.97           H  
ATOM   3919  O   LEU A 248     -24.594   4.266   7.887  1.00  0.97           O  
ATOM   3920  CG  LEU A 248     -23.598   8.618   8.168  1.00  0.97           C  
ATOM   3921  HG  LEU A 248     -23.064   8.566   7.219  1.00  0.97           H  
ATOM   3922  CD1 LEU A 248     -24.701   9.669   8.046  1.00  0.97           C  
ATOM   3923 HD11 LEU A 248     -25.254   9.747   8.982  1.00  0.97           H  
ATOM   3924 HD12 LEU A 248     -25.383   9.392   7.241  1.00  0.97           H  
ATOM   3925 HD13 LEU A 248     -24.261  10.637   7.808  1.00  0.97           H  
ATOM   3926  CD2 LEU A 248     -22.628   9.044   9.266  1.00  0.97           C  
ATOM   3927 HD21 LEU A 248     -21.795   8.342   9.306  1.00  0.97           H  
ATOM   3928 HD22 LEU A 248     -22.224  10.028   9.029  1.00  0.97           H  
ATOM   3929 HD23 LEU A 248     -23.131   9.070  10.232  1.00  0.97           H  
ATOM   3930  N   LEU A 249     -23.850   4.222  10.024  1.00  0.97           N  
ATOM   3931  H   LEU A 249     -23.262   4.689  10.699  1.00  0.97           H  
ATOM   3932  CA  LEU A 249     -24.643   3.098  10.496  1.00  0.97           C  
ATOM   3933  HA  LEU A 249     -25.233   2.699   9.671  1.00  0.97           H  
ATOM   3934  C   LEU A 249     -25.605   3.606  11.567  1.00  0.97           C  
ATOM   3935  CB  LEU A 249     -23.708   1.974  10.983  1.00  0.97           C  
ATOM   3936  HB2 LEU A 249     -23.089   1.678  10.135  1.00  0.97           H  
ATOM   3937  HB3 LEU A 249     -23.044   2.351  11.760  1.00  0.97           H  
ATOM   3938  O   LEU A 249     -25.186   4.082  12.622  1.00  0.97           O  
ATOM   3939  CG  LEU A 249     -24.483   0.743  11.502  1.00  0.97           C  
ATOM   3940  HG  LEU A 249     -25.485   0.747  11.073  1.00  0.97           H  
ATOM   3941  CD1 LEU A 249     -23.814  -0.564  11.085  1.00  0.97           C  
ATOM   3942 HD11 LEU A 249     -22.865  -0.686  11.607  1.00  0.97           H  
ATOM   3943 HD12 LEU A 249     -23.658  -0.582  10.006  1.00  0.97           H  
ATOM   3944 HD13 LEU A 249     -24.465  -1.395  11.356  1.00  0.97           H  
ATOM   3945  CD2 LEU A 249     -24.596   0.722  13.030  1.00  0.97           C  
ATOM   3946 HD21 LEU A 249     -25.159  -0.157  13.342  1.00  0.97           H  
ATOM   3947 HD22 LEU A 249     -25.121   1.607  13.390  1.00  0.97           H  
ATOM   3948 HD23 LEU A 249     -23.604   0.690  13.482  1.00  0.97           H  
ATOM   3949  N   ARG A 250     -26.907   3.502  11.305  1.00  0.95           N  
ATOM   3950  H   ARG A 250     -27.188   3.077  10.433  1.00  0.95           H  
ATOM   3951  CA  ARG A 250     -27.930   3.703  12.332  1.00  0.95           C  
ATOM   3952  HA  ARG A 250     -27.567   4.413  13.075  1.00  0.95           H  
ATOM   3953  C   ARG A 250     -28.166   2.371  13.027  1.00  0.95           C  
ATOM   3954  CB  ARG A 250     -29.201   4.272  11.696  1.00  0.95           C  
ATOM   3955  HB2 ARG A 250     -28.940   5.148  11.103  1.00  0.95           H  
ATOM   3956  HB3 ARG A 250     -29.648   3.526  11.039  1.00  0.95           H  
ATOM   3957  O   ARG A 250     -28.502   1.398  12.364  1.00  0.95           O  
ATOM   3958  CG  ARG A 250     -30.212   4.685  12.772  1.00  0.95           C  
ATOM   3959  HG2 ARG A 250     -30.477   3.824  13.384  1.00  0.95           H  
ATOM   3960  HG3 ARG A 250     -29.769   5.451  13.408  1.00  0.95           H  
ATOM   3961  CD  ARG A 250     -31.470   5.244  12.107  1.00  0.95           C  
ATOM   3962  HD2 ARG A 250     -31.908   4.469  11.478  1.00  0.95           H  
ATOM   3963  HD3 ARG A 250     -31.183   6.090  11.482  1.00  0.95           H  
ATOM   3964  NE  ARG A 250     -32.456   5.678  13.112  1.00  0.95           N  
ATOM   3965  HE  ARG A 250     -32.293   5.374  14.061  1.00  0.95           H  
ATOM   3966  NH1 ARG A 250     -33.835   6.826  11.682  1.00  0.95           N  
ATOM   3967 HH11 ARG A 250     -33.243   6.545  10.914  1.00  0.95           H  
ATOM   3968 HH12 ARG A 250     -34.677   7.357  11.509  1.00  0.95           H  
ATOM   3969  NH2 ARG A 250     -34.352   6.694  13.849  1.00  0.95           N  
ATOM   3970 HH21 ARG A 250     -34.151   6.372  14.784  1.00  0.95           H  
ATOM   3971 HH22 ARG A 250     -35.194   7.220  13.661  1.00  0.95           H  
ATOM   3972  CZ  ARG A 250     -33.539   6.395  12.876  1.00  0.95           C  
ATOM   3973  N   ALA A 251     -28.000   2.336  14.343  1.00  0.94           N  
ATOM   3974  H   ALA A 251     -27.706   3.175  14.823  1.00  0.94           H  
ATOM   3975  CA  ALA A 251     -28.224   1.144  15.146  1.00  0.94           C  
ATOM   3976  HA  ALA A 251     -27.847   0.297  14.574  1.00  0.94           H  
ATOM   3977  C   ALA A 251     -29.733   0.936  15.388  1.00  0.94           C  
ATOM   3978  CB  ALA A 251     -27.385   1.252  16.424  1.00  0.94           C  
ATOM   3979  HB1 ALA A 251     -26.329   1.330  16.166  1.00  0.94           H  
ATOM   3980  HB2 ALA A 251     -27.682   2.137  16.987  1.00  0.94           H  
ATOM   3981  HB3 ALA A 251     -27.530   0.368  17.045  1.00  0.94           H  
ATOM   3982  O   ALA A 251     -30.226   1.098  16.501  1.00  0.94           O  
ATOM   3983  N   ASP A 252     -30.503   0.680  14.333  1.00  0.89           N  
ATOM   3984  H   ASP A 252     -30.057   0.489  13.447  1.00  0.89           H  
ATOM   3985  CA  ASP A 252     -31.973   0.642  14.349  1.00  0.89           C  
ATOM   3986  HA  ASP A 252     -32.316   1.286  15.159  1.00  0.89           H  
ATOM   3987  C   ASP A 252     -32.578  -0.737  14.658  1.00  0.89           C  
ATOM   3988  CB  ASP A 252     -32.518   1.250  13.048  1.00  0.89           C  
ATOM   3989  HB2 ASP A 252     -32.166   2.280  12.976  1.00  0.89           H  
ATOM   3990  HB3 ASP A 252     -33.606   1.291  13.106  1.00  0.89           H  
ATOM   3991  O   ASP A 252     -33.797  -0.902  14.619  1.00  0.89           O  
ATOM   3992  CG  ASP A 252     -32.118   0.509  11.765  1.00  0.89           C  
ATOM   3993  OD1 ASP A 252     -31.436  -0.541  11.843  1.00  0.89           O  
ATOM   3994  OD2 ASP A 252     -32.482   1.043  10.695  1.00  0.89           O  
ATOM   3995  N   GLN A 253     -31.745  -1.715  15.014  1.00  0.88           N  
ATOM   3996  H   GLN A 253     -30.753  -1.525  14.990  1.00  0.88           H  
ATOM   3997  CA  GLN A 253     -32.190  -3.055  15.389  1.00  0.88           C  
ATOM   3998  HA  GLN A 253     -33.105  -3.271  14.838  1.00  0.88           H  
ATOM   3999  C   GLN A 253     -32.532  -3.175  16.887  1.00  0.88           C  
ATOM   4000  CB  GLN A 253     -31.147  -4.091  14.950  1.00  0.88           C  
ATOM   4001  HB2 GLN A 253     -31.577  -5.079  15.118  1.00  0.88           H  
ATOM   4002  HB3 GLN A 253     -30.262  -4.004  15.580  1.00  0.88           H  
ATOM   4003  O   GLN A 253     -32.211  -2.311  17.708  1.00  0.88           O  
ATOM   4004  CG  GLN A 253     -30.728  -3.986  13.471  1.00  0.88           C  
ATOM   4005  HG2 GLN A 253     -29.960  -4.729  13.261  1.00  0.88           H  
ATOM   4006  HG3 GLN A 253     -30.294  -3.008  13.266  1.00  0.88           H  
ATOM   4007  CD  GLN A 253     -31.891  -4.226  12.522  1.00  0.88           C  
ATOM   4008  NE2 GLN A 253     -32.186  -3.299  11.641  1.00  0.88           N  
ATOM   4009 HE21 GLN A 253     -31.735  -2.395  11.665  1.00  0.88           H  
ATOM   4010 HE22 GLN A 253     -32.939  -3.477  10.993  1.00  0.88           H  
ATOM   4011  OE1 GLN A 253     -32.558  -5.252  12.578  1.00  0.88           O  
ATOM   4012  N   LEU A 254     -33.200  -4.275  17.262  1.00  0.75           N  
ATOM   4013  H   LEU A 254     -33.416  -4.958  16.550  1.00  0.75           H  
ATOM   4014  CA  LEU A 254     -33.579  -4.557  18.652  1.00  0.75           C  
ATOM   4015  HA  LEU A 254     -34.154  -3.708  19.022  1.00  0.75           H  
ATOM   4016  C   LEU A 254     -32.339  -4.699  19.557  1.00  0.75           C  
ATOM   4017  CB  LEU A 254     -34.457  -5.825  18.722  1.00  0.75           C  
ATOM   4018  HB2 LEU A 254     -34.600  -6.091  19.770  1.00  0.75           H  
ATOM   4019  HB3 LEU A 254     -33.908  -6.640  18.251  1.00  0.75           H  
ATOM   4020  O   LEU A 254     -31.388  -5.412  19.232  1.00  0.75           O  
ATOM   4021  CG  LEU A 254     -35.844  -5.708  18.059  1.00  0.75           C  
ATOM   4022  HG  LEU A 254     -35.728  -5.370  17.029  1.00  0.75           H  
ATOM   4023  CD1 LEU A 254     -36.521  -7.081  18.039  1.00  0.75           C  
ATOM   4024 HD11 LEU A 254     -35.904  -7.786  17.483  1.00  0.75           H  
ATOM   4025 HD12 LEU A 254     -37.489  -6.999  17.544  1.00  0.75           H  
ATOM   4026 HD13 LEU A 254     -36.668  -7.441  19.057  1.00  0.75           H  
ATOM   4027  CD2 LEU A 254     -36.762  -4.738  18.805  1.00  0.75           C  
ATOM   4028 HD21 LEU A 254     -37.747  -4.731  18.337  1.00  0.75           H  
ATOM   4029 HD22 LEU A 254     -36.871  -5.036  19.848  1.00  0.75           H  
ATOM   4030 HD23 LEU A 254     -36.362  -3.725  18.752  1.00  0.75           H  
ATOM   4031  N   SER A 255     -32.374  -4.063  20.734  1.00  0.70           N  
ATOM   4032  H   SER A 255     -33.177  -3.488  20.944  1.00  0.70           H  
ATOM   4033  CA  SER A 255     -31.276  -4.103  21.712  1.00  0.70           C  
ATOM   4034  HA  SER A 255     -30.388  -3.682  21.241  1.00  0.70           H  
ATOM   4035  C   SER A 255     -30.957  -5.534  22.166  1.00  0.70           C  
ATOM   4036  CB  SER A 255     -31.616  -3.249  22.937  1.00  0.70           C  
ATOM   4037  HB2 SER A 255     -31.778  -2.214  22.635  1.00  0.70           H  
ATOM   4038  HB3 SER A 255     -30.792  -3.286  23.649  1.00  0.70           H  
ATOM   4039  O   SER A 255     -31.874  -6.314  22.444  1.00  0.70           O  
ATOM   4040  OG  SER A 255     -32.790  -3.761  23.533  1.00  0.70           O  
ATOM   4041  HG  SER A 255     -32.801  -4.699  23.330  1.00  0.70           H  
ATOM   4042  N   GLY A 256     -29.669  -5.848  22.311  1.00  0.70           N  
ATOM   4043  H   GLY A 256     -28.967  -5.151  22.104  1.00  0.70           H  
ATOM   4044  CA  GLY A 256     -29.172  -7.174  22.689  1.00  0.70           C  
ATOM   4045  HA2 GLY A 256     -29.871  -7.650  23.378  1.00  0.70           H  
ATOM   4046  HA3 GLY A 256     -28.218  -7.050  23.201  1.00  0.70           H  
ATOM   4047  C   GLY A 256     -28.938  -8.128  21.512  1.00  0.70           C  
ATOM   4048  O   GLY A 256     -28.543  -9.268  21.741  1.00  0.70           O  
ATOM   4049  N   GLY A 257     -29.178  -7.686  20.274  1.00  0.84           N  
ATOM   4050  H   GLY A 257     -29.545  -6.753  20.150  1.00  0.84           H  
ATOM   4051  CA  GLY A 257     -28.771  -8.410  19.071  1.00  0.84           C  
ATOM   4052  HA2 GLY A 257     -29.309  -8.015  18.210  1.00  0.84           H  
ATOM   4053  HA3 GLY A 257     -29.028  -9.464  19.179  1.00  0.84           H  
ATOM   4054  C   GLY A 257     -27.270  -8.298  18.788  1.00  0.84           C  
ATOM   4055  O   GLY A 257     -26.603  -7.349  19.204  1.00  0.84           O  
ATOM   4056  N   GLU A 258     -26.744  -9.260  18.043  1.00  0.89           N  
ATOM   4057  H   GLU A 258     -27.337 -10.003  17.701  1.00  0.89           H  
ATOM   4058  CA  GLU A 258     -25.397  -9.222  17.480  1.00  0.89           C  
ATOM   4059  HA  GLU A 258     -24.965  -8.234  17.633  1.00  0.89           H  
ATOM   4060  C   GLU A 258     -25.512  -9.458  15.972  1.00  0.89           C  
ATOM   4061  CB  GLU A 258     -24.506 -10.247  18.197  1.00  0.89           C  
ATOM   4062  HB2 GLU A 258     -24.586 -10.082  19.272  1.00  0.89           H  
ATOM   4063  HB3 GLU A 258     -24.850 -11.257  17.973  1.00  0.89           H  
ATOM   4064  O   GLU A 258     -26.191 -10.389  15.535  1.00  0.89           O  
ATOM   4065  CG  GLU A 258     -23.038 -10.097  17.797  1.00  0.89           C  
ATOM   4066  HG2 GLU A 258     -22.747  -9.054  17.922  1.00  0.89           H  
ATOM   4067  HG3 GLU A 258     -22.939 -10.352  16.742  1.00  0.89           H  
ATOM   4068  CD  GLU A 258     -22.136 -10.993  18.659  1.00  0.89           C  
ATOM   4069  OE1 GLU A 258     -22.143 -12.221  18.448  1.00  0.89           O  
ATOM   4070  OE2 GLU A 258     -21.487 -10.442  19.590  1.00  0.89           O  
ATOM   4071  N   PHE A 259     -24.906  -8.576  15.181  1.00  0.93           N  
ATOM   4072  H   PHE A 259     -24.377  -7.827  15.606  1.00  0.93           H  
ATOM   4073  CA  PHE A 259     -25.017  -8.578  13.725  1.00  0.93           C  
ATOM   4074  HA  PHE A 259     -25.624  -9.425  13.404  1.00  0.93           H  
ATOM   4075  C   PHE A 259     -23.639  -8.729  13.105  1.00  0.93           C  
ATOM   4076  CB  PHE A 259     -25.707  -7.295  13.242  1.00  0.93           C  
ATOM   4077  HB2 PHE A 259     -25.124  -6.431  13.562  1.00  0.93           H  
ATOM   4078  HB3 PHE A 259     -25.728  -7.291  12.152  1.00  0.93           H  
ATOM   4079  O   PHE A 259     -22.686  -8.088  13.544  1.00  0.93           O  
ATOM   4080  CG  PHE A 259     -27.122  -7.160  13.761  1.00  0.93           C  
ATOM   4081  CD1 PHE A 259     -28.195  -7.699  13.032  1.00  0.93           C  
ATOM   4082  HD1 PHE A 259     -28.019  -8.160  12.072  1.00  0.93           H  
ATOM   4083  CD2 PHE A 259     -27.357  -6.552  15.008  1.00  0.93           C  
ATOM   4084  HD2 PHE A 259     -26.528  -6.155  15.576  1.00  0.93           H  
ATOM   4085  CE1 PHE A 259     -29.493  -7.668  13.568  1.00  0.93           C  
ATOM   4086  HE1 PHE A 259     -30.311  -8.116  13.024  1.00  0.93           H  
ATOM   4087  CE2 PHE A 259     -28.657  -6.504  15.536  1.00  0.93           C  
ATOM   4088  HE2 PHE A 259     -28.832  -6.042  16.497  1.00  0.93           H  
ATOM   4089  CZ  PHE A 259     -29.720  -7.086  14.826  1.00  0.93           C  
ATOM   4090  HZ  PHE A 259     -30.715  -7.094  15.247  1.00  0.93           H  
ATOM   4091  N   LEU A 260     -23.528  -9.557  12.071  1.00  0.95           N  
ATOM   4092  H   LEU A 260     -24.337 -10.072  11.756  1.00  0.95           H  
ATOM   4093  CA  LEU A 260     -22.263  -9.738  11.372  1.00  0.95           C  
ATOM   4094  HA  LEU A 260     -21.478  -9.889  12.113  1.00  0.95           H  
ATOM   4095  C   LEU A 260     -21.905  -8.490  10.564  1.00  0.95           C  
ATOM   4096  CB  LEU A 260     -22.337 -10.975  10.468  1.00  0.95           C  
ATOM   4097  HB2 LEU A 260     -21.444 -11.007   9.844  1.00  0.95           H  
ATOM   4098  HB3 LEU A 260     -23.206 -10.861   9.821  1.00  0.95           H  
ATOM   4099  O   LEU A 260     -22.733  -7.975   9.814  1.00  0.95           O  
ATOM   4100  CG  LEU A 260     -22.466 -12.315  11.208  1.00  0.95           C  
ATOM   4101  HG  LEU A 260     -23.346 -12.299  11.851  1.00  0.95           H  
ATOM   4102  CD1 LEU A 260     -22.630 -13.429  10.182  1.00  0.95           C  
ATOM   4103 HD11 LEU A 260     -23.482 -13.196   9.544  1.00  0.95           H  
ATOM   4104 HD12 LEU A 260     -21.738 -13.507   9.560  1.00  0.95           H  
ATOM   4105 HD13 LEU A 260     -22.803 -14.381  10.684  1.00  0.95           H  
ATOM   4106  CD2 LEU A 260     -21.236 -12.645  12.043  1.00  0.95           C  
ATOM   4107 HD21 LEU A 260     -21.365 -13.613  12.527  1.00  0.95           H  
ATOM   4108 HD22 LEU A 260     -21.082 -11.881  12.805  1.00  0.95           H  
ATOM   4109 HD23 LEU A 260     -20.349 -12.683  11.409  1.00  0.95           H  
ATOM   4110  N   ILE A 261     -20.654  -8.055  10.668  1.00  0.97           N  
ATOM   4111  H   ILE A 261     -20.055  -8.549  11.313  1.00  0.97           H  
ATOM   4112  CA  ILE A 261     -19.983  -7.308   9.605  1.00  0.97           C  
ATOM   4113  HA  ILE A 261     -20.733  -6.924   8.913  1.00  0.97           H  
ATOM   4114  C   ILE A 261     -19.117  -8.303   8.839  1.00  0.97           C  
ATOM   4115  CB  ILE A 261     -19.201  -6.094  10.145  1.00  0.97           C  
ATOM   4116  HB  ILE A 261     -19.931  -5.410  10.577  1.00  0.97           H  
ATOM   4117  O   ILE A 261     -18.387  -9.071   9.459  1.00  0.97           O  
ATOM   4118  CG1 ILE A 261     -18.521  -5.374   8.959  1.00  0.97           C  
ATOM   4119 HG12 ILE A 261     -19.263  -5.187   8.183  1.00  0.97           H  
ATOM   4120 HG13 ILE A 261     -17.740  -6.007   8.537  1.00  0.97           H  
ATOM   4121  CG2 ILE A 261     -18.205  -6.456  11.265  1.00  0.97           C  
ATOM   4122 HG21 ILE A 261     -17.721  -5.559  11.650  1.00  0.97           H  
ATOM   4123 HG22 ILE A 261     -18.738  -6.917  12.097  1.00  0.97           H  
ATOM   4124 HG23 ILE A 261     -17.444  -7.143  10.895  1.00  0.97           H  
ATOM   4125  CD1 ILE A 261     -17.893  -4.036   9.337  1.00  0.97           C  
ATOM   4126 HD11 ILE A 261     -18.619  -3.411   9.856  1.00  0.97           H  
ATOM   4127 HD12 ILE A 261     -17.558  -3.526   8.434  1.00  0.97           H  
ATOM   4128 HD13 ILE A 261     -17.029  -4.221   9.974  1.00  0.97           H  
ATOM   4129  N   ALA A 262     -19.210  -8.319   7.515  1.00  0.98           N  
ATOM   4130  H   ALA A 262     -19.805  -7.648   7.050  1.00  0.98           H  
ATOM   4131  CA  ALA A 262     -18.469  -9.265   6.691  1.00  0.98           C  
ATOM   4132  HA  ALA A 262     -17.699  -9.744   7.295  1.00  0.98           H  
ATOM   4133  C   ALA A 262     -17.756  -8.569   5.539  1.00  0.98           C  
ATOM   4134  CB  ALA A 262     -19.415 -10.359   6.197  1.00  0.98           C  
ATOM   4135  HB1 ALA A 262     -20.188  -9.925   5.562  1.00  0.98           H  
ATOM   4136  HB2 ALA A 262     -18.851 -11.096   5.625  1.00  0.98           H  
ATOM   4137  HB3 ALA A 262     -19.869 -10.857   7.054  1.00  0.98           H  
ATOM   4138  O   ALA A 262     -18.265  -7.577   5.008  1.00  0.98           O  
ATOM   4139  N   ALA A 263     -16.608  -9.127   5.154  1.00  0.98           N  
ATOM   4140  H   ALA A 263     -16.274  -9.939   5.654  1.00  0.98           H  
ATOM   4141  CA  ALA A 263     -15.883  -8.756   3.951  1.00  0.98           C  
ATOM   4142  HA  ALA A 263     -16.552  -8.134   3.357  1.00  0.98           H  
ATOM   4143  C   ALA A 263     -15.538 -10.001   3.120  1.00  0.98           C  
ATOM   4144  CB  ALA A 263     -14.659  -7.907   4.307  1.00  0.98           C  
ATOM   4145  HB1 ALA A 263     -14.185  -7.554   3.391  1.00  0.98           H  
ATOM   4146  HB2 ALA A 263     -13.938  -8.500   4.871  1.00  0.98           H  
ATOM   4147  HB3 ALA A 263     -14.964  -7.048   4.903  1.00  0.98           H  
ATOM   4148  O   ALA A 263     -15.071 -11.004   3.660  1.00  0.98           O  
ATOM   4149  N   THR A 264     -15.790  -9.929   1.815  1.00  0.98           N  
ATOM   4150  H   THR A 264     -16.111  -9.046   1.445  1.00  0.98           H  
ATOM   4151  CA  THR A 264     -15.551 -10.999   0.829  1.00  0.98           C  
ATOM   4152  HA  THR A 264     -14.838 -11.717   1.235  1.00  0.98           H  
ATOM   4153  C   THR A 264     -14.945 -10.372  -0.427  1.00  0.98           C  
ATOM   4154  CB  THR A 264     -16.871 -11.736   0.531  1.00  0.98           C  
ATOM   4155  HB  THR A 264     -17.382 -11.888   1.482  1.00  0.98           H  
ATOM   4156  O   THR A 264     -15.213  -9.191  -0.671  1.00  0.98           O  
ATOM   4157  CG2 THR A 264     -17.824 -10.994  -0.406  1.00  0.98           C  
ATOM   4158 HG21 THR A 264     -18.055 -10.018   0.020  1.00  0.98           H  
ATOM   4159 HG22 THR A 264     -18.746 -11.565  -0.518  1.00  0.98           H  
ATOM   4160 HG23 THR A 264     -17.376 -10.873  -1.392  1.00  0.98           H  
ATOM   4161  OG1 THR A 264     -16.675 -13.007  -0.020  1.00  0.98           O  
ATOM   4162  HG1 THR A 264     -16.430 -13.598   0.696  1.00  0.98           H  
ATOM   4163  N   PRO A 265     -14.128 -11.075  -1.220  1.00  0.98           N  
ATOM   4164  CA  PRO A 265     -13.506 -10.475  -2.392  1.00  0.98           C  
ATOM   4165  HA  PRO A 265     -12.966  -9.573  -2.104  1.00  0.98           H  
ATOM   4166  C   PRO A 265     -14.517 -10.083  -3.471  1.00  0.98           C  
ATOM   4167  CB  PRO A 265     -12.495 -11.503  -2.891  1.00  0.98           C  
ATOM   4168  HB2 PRO A 265     -11.554 -11.369  -2.358  1.00  0.98           H  
ATOM   4169  HB3 PRO A 265     -12.329 -11.435  -3.966  1.00  0.98           H  
ATOM   4170  O   PRO A 265     -15.502 -10.778  -3.719  1.00  0.98           O  
ATOM   4171  CG  PRO A 265     -13.155 -12.812  -2.474  1.00  0.98           C  
ATOM   4172  HG2 PRO A 265     -12.450 -13.643  -2.454  1.00  0.98           H  
ATOM   4173  HG3 PRO A 265     -13.979 -13.041  -3.149  1.00  0.98           H  
ATOM   4174  CD  PRO A 265     -13.693 -12.458  -1.093  1.00  0.98           C  
ATOM   4175  HD2 PRO A 265     -14.496 -13.148  -0.830  1.00  0.98           H  
ATOM   4176  HD3 PRO A 265     -12.896 -12.518  -0.352  1.00  0.98           H  
ATOM   4177  N   TYR A 266     -14.236  -8.968  -4.139  1.00  0.97           N  
ATOM   4178  H   TYR A 266     -13.389  -8.481  -3.883  1.00  0.97           H  
ATOM   4179  CA  TYR A 266     -14.756  -8.676  -5.468  1.00  0.97           C  
ATOM   4180  HA  TYR A 266     -15.669  -9.244  -5.644  1.00  0.97           H  
ATOM   4181  C   TYR A 266     -13.700  -9.113  -6.479  1.00  0.97           C  
ATOM   4182  CB  TYR A 266     -15.074  -7.184  -5.608  1.00  0.97           C  
ATOM   4183  HB2 TYR A 266     -14.225  -6.613  -5.233  1.00  0.97           H  
ATOM   4184  HB3 TYR A 266     -15.933  -6.941  -4.983  1.00  0.97           H  
ATOM   4185  O   TYR A 266     -12.588  -8.595  -6.474  1.00  0.97           O  
ATOM   4186  CG  TYR A 266     -15.360  -6.759  -7.040  1.00  0.97           C  
ATOM   4187  CD1 TYR A 266     -14.620  -5.712  -7.625  1.00  0.97           C  
ATOM   4188  HD1 TYR A 266     -13.847  -5.217  -7.057  1.00  0.97           H  
ATOM   4189  CD2 TYR A 266     -16.314  -7.453  -7.812  1.00  0.97           C  
ATOM   4190  HD2 TYR A 266     -16.856  -8.284  -7.387  1.00  0.97           H  
ATOM   4191  CE1 TYR A 266     -14.847  -5.346  -8.964  1.00  0.97           C  
ATOM   4192  HE1 TYR A 266     -14.255  -4.560  -9.409  1.00  0.97           H  
ATOM   4193  CE2 TYR A 266     -16.542  -7.096  -9.152  1.00  0.97           C  
ATOM   4194  HE2 TYR A 266     -17.248  -7.655  -9.749  1.00  0.97           H  
ATOM   4195  OH  TYR A 266     -16.035  -5.686 -11.021  1.00  0.97           O  
ATOM   4196  HH  TYR A 266     -15.395  -5.026 -11.300  1.00  0.97           H  
ATOM   4197  CZ  TYR A 266     -15.813  -6.037  -9.727  1.00  0.97           C  
ATOM   4198  N   VAL A 267     -14.040 -10.074  -7.331  1.00  0.94           N  
ATOM   4199  H   VAL A 267     -14.997 -10.396  -7.346  1.00  0.94           H  
ATOM   4200  CA  VAL A 267     -13.082 -10.735  -8.215  1.00  0.94           C  
ATOM   4201  HA  VAL A 267     -12.085 -10.341  -8.022  1.00  0.94           H  
ATOM   4202  C   VAL A 267     -13.439 -10.446  -9.658  1.00  0.94           C  
ATOM   4203  CB  VAL A 267     -13.019 -12.247  -7.952  1.00  0.94           C  
ATOM   4204  HB  VAL A 267     -13.982 -12.698  -8.190  1.00  0.94           H  
ATOM   4205  O   VAL A 267     -14.562 -10.674 -10.102  1.00  0.94           O  
ATOM   4206  CG1 VAL A 267     -11.932 -12.915  -8.802  1.00  0.94           C  
ATOM   4207 HG11 VAL A 267     -10.955 -12.484  -8.585  1.00  0.94           H  
ATOM   4208 HG12 VAL A 267     -12.153 -12.810  -9.864  1.00  0.94           H  
ATOM   4209 HG13 VAL A 267     -11.900 -13.982  -8.580  1.00  0.94           H  
ATOM   4210  CG2 VAL A 267     -12.714 -12.526  -6.480  1.00  0.94           C  
ATOM   4211 HG21 VAL A 267     -13.501 -12.121  -5.842  1.00  0.94           H  
ATOM   4212 HG22 VAL A 267     -12.689 -13.605  -6.329  1.00  0.94           H  
ATOM   4213 HG23 VAL A 267     -11.751 -12.095  -6.205  1.00  0.94           H  
ATOM   4214  N   THR A 268     -12.447  -9.967 -10.398  1.00  0.91           N  
ATOM   4215  H   THR A 268     -11.582  -9.739  -9.929  1.00  0.91           H  
ATOM   4216  CA  THR A 268     -12.499  -9.855 -11.865  1.00  0.91           C  
ATOM   4217  HA  THR A 268     -13.441 -10.264 -12.232  1.00  0.91           H  
ATOM   4218  C   THR A 268     -11.404 -10.672 -12.543  1.00  0.91           C  
ATOM   4219  CB  THR A 268     -12.429  -8.390 -12.305  1.00  0.91           C  
ATOM   4220  HB  THR A 268     -12.389  -8.345 -13.393  1.00  0.91           H  
ATOM   4221  O   THR A 268     -11.484 -10.937 -13.737  1.00  0.91           O  
ATOM   4222  CG2 THR A 268     -13.644  -7.604 -11.824  1.00  0.91           C  
ATOM   4223 HG21 THR A 268     -14.552  -8.070 -12.208  1.00  0.91           H  
ATOM   4224 HG22 THR A 268     -13.681  -7.593 -10.735  1.00  0.91           H  
ATOM   4225 HG23 THR A 268     -13.584  -6.580 -12.194  1.00  0.91           H  
ATOM   4226  OG1 THR A 268     -11.300  -7.738 -11.771  1.00  0.91           O  
ATOM   4227  HG1 THR A 268     -11.372  -7.721 -10.814  1.00  0.91           H  
ATOM   4228  N   SER A 269     -10.406 -11.114 -11.776  1.00  0.87           N  
ATOM   4229  H   SER A 269     -10.423 -10.919 -10.785  1.00  0.87           H  
ATOM   4230  CA  SER A 269      -9.282 -11.885 -12.283  1.00  0.87           C  
ATOM   4231  HA  SER A 269      -9.000 -11.446 -13.240  1.00  0.87           H  
ATOM   4232  C   SER A 269      -9.629 -13.356 -12.517  1.00  0.87           C  
ATOM   4233  CB  SER A 269      -8.091 -11.754 -11.336  1.00  0.87           C  
ATOM   4234  HB2 SER A 269      -8.014 -10.732 -10.967  1.00  0.87           H  
ATOM   4235  HB3 SER A 269      -8.212 -12.431 -10.490  1.00  0.87           H  
ATOM   4236  O   SER A 269     -10.472 -13.928 -11.826  1.00  0.87           O  
ATOM   4237  OG  SER A 269      -6.923 -12.071 -12.049  1.00  0.87           O  
ATOM   4238  HG  SER A 269      -6.488 -11.236 -12.235  1.00  0.87           H  
ATOM   4239  N   VAL A 270      -8.936 -13.979 -13.473  1.00  0.86           N  
ATOM   4240  H   VAL A 270      -8.233 -13.439 -13.956  1.00  0.86           H  
ATOM   4241  CA  VAL A 270      -8.949 -15.442 -13.680  1.00  0.86           C  
ATOM   4242  HA  VAL A 270      -9.890 -15.840 -13.301  1.00  0.86           H  
ATOM   4243  C   VAL A 270      -7.839 -16.142 -12.890  1.00  0.86           C  
ATOM   4244  CB  VAL A 270      -8.862 -15.810 -15.173  1.00  0.86           C  
ATOM   4245  HB  VAL A 270      -8.947 -16.892 -15.269  1.00  0.86           H  
ATOM   4246  O   VAL A 270      -7.779 -17.371 -12.861  1.00  0.86           O  
ATOM   4247  CG1 VAL A 270     -10.023 -15.192 -15.965  1.00  0.86           C  
ATOM   4248 HG11 VAL A 270      -9.948 -14.105 -15.968  1.00  0.86           H  
ATOM   4249 HG12 VAL A 270      -9.996 -15.552 -16.994  1.00  0.86           H  
ATOM   4250 HG13 VAL A 270     -10.970 -15.484 -15.513  1.00  0.86           H  
ATOM   4251  CG2 VAL A 270      -7.528 -15.382 -15.799  1.00  0.86           C  
ATOM   4252 HG21 VAL A 270      -7.338 -14.325 -15.616  1.00  0.86           H  
ATOM   4253 HG22 VAL A 270      -7.542 -15.565 -16.873  1.00  0.86           H  
ATOM   4254 HG23 VAL A 270      -6.711 -15.959 -15.367  1.00  0.86           H  
ATOM   4255  N   PHE A 271      -6.943 -15.370 -12.268  1.00  0.87           N  
ATOM   4256  H   PHE A 271      -7.051 -14.366 -12.304  1.00  0.87           H  
ATOM   4257  CA  PHE A 271      -5.843 -15.893 -11.470  1.00  0.87           C  
ATOM   4258  HA  PHE A 271      -5.461 -16.769 -11.994  1.00  0.87           H  
ATOM   4259  C   PHE A 271      -6.314 -16.344 -10.080  1.00  0.87           C  
ATOM   4260  CB  PHE A 271      -4.719 -14.850 -11.398  1.00  0.87           C  
ATOM   4261  HB2 PHE A 271      -5.106 -13.947 -10.924  1.00  0.87           H  
ATOM   4262  HB3 PHE A 271      -3.913 -15.226 -10.768  1.00  0.87           H  
ATOM   4263  O   PHE A 271      -7.355 -15.890  -9.601  1.00  0.87           O  
ATOM   4264  CG  PHE A 271      -4.131 -14.506 -12.754  1.00  0.87           C  
ATOM   4265  CD1 PHE A 271      -3.561 -15.517 -13.553  1.00  0.87           C  
ATOM   4266  HD1 PHE A 271      -3.516 -16.534 -13.193  1.00  0.87           H  
ATOM   4267  CD2 PHE A 271      -4.165 -13.183 -13.232  1.00  0.87           C  
ATOM   4268  HD2 PHE A 271      -4.550 -12.384 -12.616  1.00  0.87           H  
ATOM   4269  CE1 PHE A 271      -3.065 -15.212 -14.832  1.00  0.87           C  
ATOM   4270  HE1 PHE A 271      -2.646 -15.989 -15.454  1.00  0.87           H  
ATOM   4271  CE2 PHE A 271      -3.672 -12.880 -14.510  1.00  0.87           C  
ATOM   4272  HE2 PHE A 271      -3.700 -11.861 -14.866  1.00  0.87           H  
ATOM   4273  CZ  PHE A 271      -3.129 -13.894 -15.314  1.00  0.87           C  
ATOM   4274  HZ  PHE A 271      -2.754 -13.656 -16.298  1.00  0.87           H  
ATOM   4275  N   PRO A 272      -5.568 -17.246  -9.411  1.00  0.92           N  
ATOM   4276  CA  PRO A 272      -5.915 -17.710  -8.073  1.00  0.92           C  
ATOM   4277  HA  PRO A 272      -6.844 -18.276  -8.139  1.00  0.92           H  
ATOM   4278  C   PRO A 272      -6.087 -16.559  -7.073  1.00  0.92           C  
ATOM   4279  CB  PRO A 272      -4.778 -18.648  -7.656  1.00  0.92           C  
ATOM   4280  HB2 PRO A 272      -5.135 -19.459  -7.020  1.00  0.92           H  
ATOM   4281  HB3 PRO A 272      -3.991 -18.086  -7.152  1.00  0.92           H  
ATOM   4282  O   PRO A 272      -5.255 -15.659  -6.995  1.00  0.92           O  
ATOM   4283  CG  PRO A 272      -4.240 -19.164  -8.988  1.00  0.92           C  
ATOM   4284  HG2 PRO A 272      -3.202 -19.486  -8.911  1.00  0.92           H  
ATOM   4285  HG3 PRO A 272      -4.871 -19.976  -9.350  1.00  0.92           H  
ATOM   4286  CD  PRO A 272      -4.390 -17.952  -9.901  1.00  0.92           C  
ATOM   4287  HD2 PRO A 272      -3.515 -17.309  -9.805  1.00  0.92           H  
ATOM   4288  HD3 PRO A 272      -4.509 -18.286 -10.932  1.00  0.92           H  
ATOM   4289  N   PHE A 273      -7.137 -16.635  -6.260  1.00  0.93           N  
ATOM   4290  H   PHE A 273      -7.783 -17.403  -6.372  1.00  0.93           H  
ATOM   4291  CA  PHE A 273      -7.466 -15.654  -5.226  1.00  0.93           C  
ATOM   4292  HA  PHE A 273      -6.568 -15.099  -4.957  1.00  0.93           H  
ATOM   4293  C   PHE A 273      -7.982 -16.361  -3.969  1.00  0.93           C  
ATOM   4294  CB  PHE A 273      -8.498 -14.653  -5.771  1.00  0.93           C  
ATOM   4295  HB2 PHE A 273      -8.646 -13.861  -5.037  1.00  0.93           H  
ATOM   4296  HB3 PHE A 273      -8.093 -14.182  -6.667  1.00  0.93           H  
ATOM   4297  O   PHE A 273      -8.325 -17.547  -3.996  1.00  0.93           O  
ATOM   4298  CG  PHE A 273      -9.844 -15.272  -6.106  1.00  0.93           C  
ATOM   4299  CD1 PHE A 273     -10.057 -15.852  -7.369  1.00  0.93           C  
ATOM   4300  HD1 PHE A 273      -9.278 -15.819  -8.116  1.00  0.93           H  
ATOM   4301  CD2 PHE A 273     -10.880 -15.285  -5.154  1.00  0.93           C  
ATOM   4302  HD2 PHE A 273     -10.737 -14.805  -4.197  1.00  0.93           H  
ATOM   4303  CE1 PHE A 273     -11.288 -16.455  -7.677  1.00  0.93           C  
ATOM   4304  HE1 PHE A 273     -11.443 -16.878  -8.658  1.00  0.93           H  
ATOM   4305  CE2 PHE A 273     -12.113 -15.888  -5.460  1.00  0.93           C  
ATOM   4306  HE2 PHE A 273     -12.918 -15.862  -4.740  1.00  0.93           H  
ATOM   4307  CZ  PHE A 273     -12.319 -16.471  -6.723  1.00  0.93           C  
ATOM   4308  HZ  PHE A 273     -13.274 -16.911  -6.968  1.00  0.93           H  
ATOM   4309  N   ASN A 274      -8.047 -15.638  -2.851  1.00  0.95           N  
ATOM   4310  H   ASN A 274      -7.839 -14.650  -2.891  1.00  0.95           H  
ATOM   4311  CA  ASN A 274      -8.628 -16.167  -1.625  1.00  0.95           C  
ATOM   4312  HA  ASN A 274      -8.385 -17.226  -1.537  1.00  0.95           H  
ATOM   4313  C   ASN A 274     -10.154 -16.036  -1.708  1.00  0.95           C  
ATOM   4314  CB  ASN A 274      -8.008 -15.444  -0.415  1.00  0.95           C  
ATOM   4315  HB2 ASN A 274      -8.247 -14.381  -0.444  1.00  0.95           H  
ATOM   4316  HB3 ASN A 274      -6.923 -15.542  -0.440  1.00  0.95           H  
ATOM   4317  O   ASN A 274     -10.679 -14.939  -1.627  1.00  0.95           O  
ATOM   4318  CG  ASN A 274      -8.502 -16.008   0.898  1.00  0.95           C  
ATOM   4319  ND2 ASN A 274      -7.768 -15.833   1.966  1.00  0.95           N  
ATOM   4320 HD21 ASN A 274      -6.837 -15.471   1.820  1.00  0.95           H  
ATOM   4321 HD22 ASN A 274      -7.965 -16.415   2.768  1.00  0.95           H  
ATOM   4322  OD1 ASN A 274      -9.537 -16.649   0.981  1.00  0.95           O  
ATOM   4323  N   ASN A 275     -10.886 -17.140  -1.855  1.00  0.96           N  
ATOM   4324  H   ASN A 275     -10.411 -18.030  -1.904  1.00  0.96           H  
ATOM   4325  CA  ASN A 275     -12.349 -17.127  -1.991  1.00  0.96           C  
ATOM   4326  HA  ASN A 275     -12.635 -16.177  -2.442  1.00  0.96           H  
ATOM   4327  C   ASN A 275     -13.108 -17.184  -0.650  1.00  0.96           C  
ATOM   4328  CB  ASN A 275     -12.770 -18.236  -2.966  1.00  0.96           C  
ATOM   4329  HB2 ASN A 275     -13.824 -18.105  -3.213  1.00  0.96           H  
ATOM   4330  HB3 ASN A 275     -12.191 -18.149  -3.885  1.00  0.96           H  
ATOM   4331  O   ASN A 275     -14.288 -17.534  -0.614  1.00  0.96           O  
ATOM   4332  CG  ASN A 275     -12.583 -19.639  -2.417  1.00  0.96           C  
ATOM   4333  ND2 ASN A 275     -12.908 -20.637  -3.202  1.00  0.96           N  
ATOM   4334 HD21 ASN A 275     -13.243 -20.458  -4.138  1.00  0.96           H  
ATOM   4335 HD22 ASN A 275     -12.737 -21.563  -2.835  1.00  0.96           H  
ATOM   4336  OD1 ASN A 275     -12.124 -19.877  -1.312  1.00  0.96           O  
ATOM   4337  N   SER A 276     -12.440 -16.891   0.464  1.00  0.97           N  
ATOM   4338  H   SER A 276     -11.477 -16.599   0.379  1.00  0.97           H  
ATOM   4339  CA  SER A 276     -13.058 -16.916   1.790  1.00  0.97           C  
ATOM   4340  HA  SER A 276     -13.865 -17.650   1.772  1.00  0.97           H  
ATOM   4341  C   SER A 276     -13.694 -15.574   2.170  1.00  0.97           C  
ATOM   4342  CB  SER A 276     -12.061 -17.413   2.837  1.00  0.97           C  
ATOM   4343  HB2 SER A 276     -12.573 -17.565   3.787  1.00  0.97           H  
ATOM   4344  HB3 SER A 276     -11.638 -18.365   2.515  1.00  0.97           H  
ATOM   4345  O   SER A 276     -13.509 -14.547   1.519  1.00  0.97           O  
ATOM   4346  OG  SER A 276     -11.029 -16.477   3.019  1.00  0.97           O  
ATOM   4347  HG  SER A 276     -10.483 -16.511   2.230  1.00  0.97           H  
ATOM   4348  N   THR A 277     -14.459 -15.588   3.260  1.00  0.97           N  
ATOM   4349  H   THR A 277     -14.528 -16.451   3.780  1.00  0.97           H  
ATOM   4350  CA  THR A 277     -15.103 -14.405   3.841  1.00  0.97           C  
ATOM   4351  HA  THR A 277     -14.829 -13.514   3.275  1.00  0.97           H  
ATOM   4352  C   THR A 277     -14.612 -14.239   5.273  1.00  0.97           C  
ATOM   4353  CB  THR A 277     -16.632 -14.555   3.783  1.00  0.97           C  
ATOM   4354  HB  THR A 277     -16.913 -15.497   4.254  1.00  0.97           H  
ATOM   4355  O   THR A 277     -14.665 -15.188   6.055  1.00  0.97           O  
ATOM   4356  CG2 THR A 277     -17.409 -13.422   4.452  1.00  0.97           C  
ATOM   4357 HG21 THR A 277     -17.168 -13.375   5.514  1.00  0.97           H  
ATOM   4358 HG22 THR A 277     -18.479 -13.601   4.345  1.00  0.97           H  
ATOM   4359 HG23 THR A 277     -17.159 -12.472   3.981  1.00  0.97           H  
ATOM   4360  OG1 THR A 277     -17.047 -14.573   2.435  1.00  0.97           O  
ATOM   4361  HG1 THR A 277     -17.810 -15.150   2.361  1.00  0.97           H  
ATOM   4362  N   THR A 278     -14.180 -13.033   5.640  1.00  0.98           N  
ATOM   4363  H   THR A 278     -14.219 -12.290   4.958  1.00  0.98           H  
ATOM   4364  CA  THR A 278     -13.905 -12.675   7.040  1.00  0.98           C  
ATOM   4365  HA  THR A 278     -13.685 -13.586   7.595  1.00  0.98           H  
ATOM   4366  C   THR A 278     -15.142 -12.045   7.667  1.00  0.98           C  
ATOM   4367  CB  THR A 278     -12.668 -11.775   7.185  1.00  0.98           C  
ATOM   4368  HB  THR A 278     -11.800 -12.297   6.782  1.00  0.98           H  
ATOM   4369  O   THR A 278     -15.890 -11.326   6.997  1.00  0.98           O  
ATOM   4370  CG2 THR A 278     -12.796 -10.425   6.486  1.00  0.98           C  
ATOM   4371 HG21 THR A 278     -13.638  -9.863   6.890  1.00  0.98           H  
ATOM   4372 HG22 THR A 278     -11.882  -9.851   6.639  1.00  0.98           H  
ATOM   4373 HG23 THR A 278     -12.935 -10.577   5.415  1.00  0.98           H  
ATOM   4374  OG1 THR A 278     -12.436 -11.485   8.541  1.00  0.98           O  
ATOM   4375  HG1 THR A 278     -12.025 -12.249   8.951  1.00  0.98           H  
ATOM   4376  N   VAL A 279     -15.378 -12.316   8.953  1.00  0.97           N  
ATOM   4377  H   VAL A 279     -14.673 -12.816   9.476  1.00  0.97           H  
ATOM   4378  CA  VAL A 279     -16.509 -11.741   9.691  1.00  0.97           C  
ATOM   4379  HA  VAL A 279     -16.838 -10.862   9.137  1.00  0.97           H  
ATOM   4380  C   VAL A 279     -16.098 -11.239  11.069  1.00  0.97           C  
ATOM   4381  CB  VAL A 279     -17.731 -12.680   9.780  1.00  0.97           C  
ATOM   4382  HB  VAL A 279     -18.557 -12.100  10.193  1.00  0.97           H  
ATOM   4383  O   VAL A 279     -15.223 -11.794  11.732  1.00  0.97           O  
ATOM   4384  CG1 VAL A 279     -18.184 -13.191   8.411  1.00  0.97           C  
ATOM   4385 HG11 VAL A 279     -18.318 -12.346   7.736  1.00  0.97           H  
ATOM   4386 HG12 VAL A 279     -17.424 -13.848   7.987  1.00  0.97           H  
ATOM   4387 HG13 VAL A 279     -19.126 -13.732   8.501  1.00  0.97           H  
ATOM   4388  CG2 VAL A 279     -17.502 -13.889  10.687  1.00  0.97           C  
ATOM   4389 HG21 VAL A 279     -18.339 -14.583  10.608  1.00  0.97           H  
ATOM   4390 HG22 VAL A 279     -17.436 -13.553  11.722  1.00  0.97           H  
ATOM   4391 HG23 VAL A 279     -16.580 -14.390  10.394  1.00  0.97           H  
ATOM   4392  N   GLY A 280     -16.784 -10.193  11.510  1.00  0.97           N  
ATOM   4393  H   GLY A 280     -17.481  -9.813  10.886  1.00  0.97           H  
ATOM   4394  CA  GLY A 280     -16.766  -9.663  12.865  1.00  0.97           C  
ATOM   4395  HA2 GLY A 280     -16.168  -8.752  12.896  1.00  0.97           H  
ATOM   4396  HA3 GLY A 280     -16.336 -10.389  13.555  1.00  0.97           H  
ATOM   4397  C   GLY A 280     -18.185  -9.347  13.323  1.00  0.97           C  
ATOM   4398  O   GLY A 280     -19.157  -9.660  12.634  1.00  0.97           O  
ATOM   4399  N   PHE A 281     -18.315  -8.691  14.471  1.00  0.95           N  
ATOM   4400  H   PHE A 281     -17.477  -8.475  14.992  1.00  0.95           H  
ATOM   4401  CA  PHE A 281     -19.605  -8.464  15.115  1.00  0.95           C  
ATOM   4402  HA  PHE A 281     -20.406  -8.787  14.449  1.00  0.95           H  
ATOM   4403  C   PHE A 281     -19.861  -6.991  15.440  1.00  0.95           C  
ATOM   4404  CB  PHE A 281     -19.685  -9.342  16.366  1.00  0.95           C  
ATOM   4405  HB2 PHE A 281     -18.866  -9.079  17.036  1.00  0.95           H  
ATOM   4406  HB3 PHE A 281     -20.614  -9.117  16.890  1.00  0.95           H  
ATOM   4407  O   PHE A 281     -18.995  -6.283  15.948  1.00  0.95           O  
ATOM   4408  CG  PHE A 281     -19.640 -10.835  16.083  1.00  0.95           C  
ATOM   4409  CD1 PHE A 281     -20.737 -11.475  15.479  1.00  0.95           C  
ATOM   4410  HD1 PHE A 281     -21.600 -10.902  15.174  1.00  0.95           H  
ATOM   4411  CD2 PHE A 281     -18.514 -11.595  16.448  1.00  0.95           C  
ATOM   4412  HD2 PHE A 281     -17.678 -11.116  16.936  1.00  0.95           H  
ATOM   4413  CE1 PHE A 281     -20.728 -12.867  15.283  1.00  0.95           C  
ATOM   4414  HE1 PHE A 281     -21.598 -13.357  14.871  1.00  0.95           H  
ATOM   4415  CE2 PHE A 281     -18.496 -12.985  16.224  1.00  0.95           C  
ATOM   4416  HE2 PHE A 281     -17.655 -13.579  16.550  1.00  0.95           H  
ATOM   4417  CZ  PHE A 281     -19.600 -13.621  15.638  1.00  0.95           C  
ATOM   4418  HZ  PHE A 281     -19.599 -14.692  15.497  1.00  0.95           H  
ATOM   4419  N   ILE A 282     -21.091  -6.546  15.202  1.00  0.95           N  
ATOM   4420  H   ILE A 282     -21.718  -7.170  14.714  1.00  0.95           H  
ATOM   4421  CA  ILE A 282     -21.676  -5.320  15.742  1.00  0.95           C  
ATOM   4422  HA  ILE A 282     -20.894  -4.708  16.191  1.00  0.95           H  
ATOM   4423  C   ILE A 282     -22.659  -5.737  16.839  1.00  0.95           C  
ATOM   4424  CB  ILE A 282     -22.349  -4.490  14.627  1.00  0.95           C  
ATOM   4425  HB  ILE A 282     -23.164  -5.078  14.206  1.00  0.95           H  
ATOM   4426  O   ILE A 282     -23.734  -6.275  16.559  1.00  0.95           O  
ATOM   4427  CG1 ILE A 282     -21.405  -4.136  13.455  1.00  0.95           C  
ATOM   4428 HG12 ILE A 282     -21.966  -3.555  12.723  1.00  0.95           H  
ATOM   4429 HG13 ILE A 282     -21.096  -5.056  12.958  1.00  0.95           H  
ATOM   4430  CG2 ILE A 282     -22.962  -3.212  15.225  1.00  0.95           C  
ATOM   4431 HG21 ILE A 282     -22.214  -2.658  15.792  1.00  0.95           H  
ATOM   4432 HG22 ILE A 282     -23.789  -3.474  15.885  1.00  0.95           H  
ATOM   4433 HG23 ILE A 282     -23.355  -2.578  14.430  1.00  0.95           H  
ATOM   4434  CD1 ILE A 282     -20.145  -3.344  13.826  1.00  0.95           C  
ATOM   4435 HD11 ILE A 282     -19.506  -3.947  14.470  1.00  0.95           H  
ATOM   4436 HD12 ILE A 282     -19.591  -3.109  12.916  1.00  0.95           H  
ATOM   4437 HD13 ILE A 282     -20.408  -2.411  14.325  1.00  0.95           H  
ATOM   4438  N   ARG A 283     -22.276  -5.528  18.098  1.00  0.94           N  
ATOM   4439  H   ARG A 283     -21.397  -5.051  18.240  1.00  0.94           H  
ATOM   4440  CA  ARG A 283     -23.029  -5.941  19.284  1.00  0.94           C  
ATOM   4441  HA  ARG A 283     -23.722  -6.734  19.002  1.00  0.94           H  
ATOM   4442  C   ARG A 283     -23.844  -4.784  19.839  1.00  0.94           C  
ATOM   4443  CB  ARG A 283     -22.056  -6.513  20.320  1.00  0.94           C  
ATOM   4444  HB2 ARG A 283     -21.485  -7.311  19.846  1.00  0.94           H  
ATOM   4445  HB3 ARG A 283     -21.362  -5.735  20.640  1.00  0.94           H  
ATOM   4446  O   ARG A 283     -23.296  -3.735  20.166  1.00  0.94           O  
ATOM   4447  CG  ARG A 283     -22.804  -7.071  21.542  1.00  0.94           C  
ATOM   4448  HG2 ARG A 283     -23.536  -7.810  21.217  1.00  0.94           H  
ATOM   4449  HG3 ARG A 283     -23.328  -6.262  22.052  1.00  0.94           H  
ATOM   4450  CD  ARG A 283     -21.839  -7.719  22.535  1.00  0.94           C  
ATOM   4451  HD2 ARG A 283     -22.399  -8.017  23.422  1.00  0.94           H  
ATOM   4452  HD3 ARG A 283     -21.090  -6.980  22.822  1.00  0.94           H  
ATOM   4453  NE  ARG A 283     -21.191  -8.905  21.952  1.00  0.94           N  
ATOM   4454  HE  ARG A 283     -21.582  -9.306  21.111  1.00  0.94           H  
ATOM   4455  NH1 ARG A 283     -19.377  -9.073  23.352  1.00  0.94           N  
ATOM   4456 HH11 ARG A 283     -18.496  -9.519  23.563  1.00  0.94           H  
ATOM   4457 HH12 ARG A 283     -19.710  -8.271  23.868  1.00  0.94           H  
ATOM   4458  NH2 ARG A 283     -19.634 -10.475  21.613  1.00  0.94           N  
ATOM   4459 HH21 ARG A 283     -18.739 -10.921  21.759  1.00  0.94           H  
ATOM   4460 HH22 ARG A 283     -20.176 -10.704  20.792  1.00  0.94           H  
ATOM   4461  CZ  ARG A 283     -20.068  -9.478  22.320  1.00  0.94           C  
ATOM   4462  N   TYR A 284     -25.144  -4.994  20.002  1.00  0.93           N  
ATOM   4463  H   TYR A 284     -25.540  -5.880  19.724  1.00  0.93           H  
ATOM   4464  CA  TYR A 284     -26.040  -3.975  20.527  1.00  0.93           C  
ATOM   4465  HA  TYR A 284     -25.692  -3.005  20.172  1.00  0.93           H  
ATOM   4466  C   TYR A 284     -26.054  -3.960  22.058  1.00  0.93           C  
ATOM   4467  CB  TYR A 284     -27.447  -4.162  19.966  1.00  0.93           C  
ATOM   4468  HB2 TYR A 284     -27.715  -5.218  19.955  1.00  0.93           H  
ATOM   4469  HB3 TYR A 284     -28.139  -3.669  20.650  1.00  0.93           H  
ATOM   4470  O   TYR A 284     -26.454  -4.940  22.690  1.00  0.93           O  
ATOM   4471  CG  TYR A 284     -27.653  -3.573  18.588  1.00  0.93           C  
ATOM   4472  CD1 TYR A 284     -28.652  -2.599  18.431  1.00  0.93           C  
ATOM   4473  HD1 TYR A 284     -29.254  -2.286  19.272  1.00  0.93           H  
ATOM   4474  CD2 TYR A 284     -26.884  -3.981  17.475  1.00  0.93           C  
ATOM   4475  HD2 TYR A 284     -26.117  -4.733  17.583  1.00  0.93           H  
ATOM   4476  CE1 TYR A 284     -28.908  -2.052  17.172  1.00  0.93           C  
ATOM   4477  HE1 TYR A 284     -29.711  -1.341  17.049  1.00  0.93           H  
ATOM   4478  CE2 TYR A 284     -27.122  -3.411  16.206  1.00  0.93           C  
ATOM   4479  HE2 TYR A 284     -26.543  -3.712  15.346  1.00  0.93           H  
ATOM   4480  OH  TYR A 284     -28.505  -1.935  14.870  1.00  0.93           O  
ATOM   4481  HH  TYR A 284     -27.980  -2.225  14.120  1.00  0.93           H  
ATOM   4482  CZ  TYR A 284     -28.152  -2.457  16.062  1.00  0.93           C  
ATOM   4483  N   THR A 285     -25.705  -2.825  22.656  1.00  0.88           N  
ATOM   4484  H   THR A 285     -25.371  -2.063  22.084  1.00  0.88           H  
ATOM   4485  CA  THR A 285     -25.914  -2.525  24.073  1.00  0.88           C  
ATOM   4486  HA  THR A 285     -25.917  -3.469  24.617  1.00  0.88           H  
ATOM   4487  C   THR A 285     -27.271  -1.878  24.322  1.00  0.88           C  
ATOM   4488  CB  THR A 285     -24.782  -1.663  24.661  1.00  0.88           C  
ATOM   4489  HB  THR A 285     -25.127  -1.145  25.556  1.00  0.88           H  
ATOM   4490  O   THR A 285     -27.883  -1.247  23.458  1.00  0.88           O  
ATOM   4491  CG2 THR A 285     -23.621  -2.572  25.052  1.00  0.88           C  
ATOM   4492 HG21 THR A 285     -22.766  -1.960  25.342  1.00  0.88           H  
ATOM   4493 HG22 THR A 285     -23.360  -3.228  24.222  1.00  0.88           H  
ATOM   4494 HG23 THR A 285     -23.910  -3.186  25.904  1.00  0.88           H  
ATOM   4495  OG1 THR A 285     -24.283  -0.727  23.748  1.00  0.88           O  
ATOM   4496  HG1 THR A 285     -24.666   0.137  23.916  1.00  0.88           H  
ATOM   4497  N   GLY A 286     -27.773  -2.084  25.538  1.00  0.74           N  
ATOM   4498  H   GLY A 286     -27.243  -2.665  26.172  1.00  0.74           H  
ATOM   4499  CA  GLY A 286     -29.030  -1.518  26.010  1.00  0.74           C  
ATOM   4500  HA2 GLY A 286     -29.612  -1.125  25.176  1.00  0.74           H  
ATOM   4501  HA3 GLY A 286     -28.806  -0.688  26.680  1.00  0.74           H  
ATOM   4502  C   GLY A 286     -29.887  -2.547  26.733  1.00  0.74           C  
ATOM   4503  O   GLY A 286     -30.030  -3.692  26.302  1.00  0.74           O  
ATOM   4504  N   LYS A 287     -30.491  -2.125  27.848  1.00  0.57           N  
ATOM   4505  H   LYS A 287     -30.358  -1.161  28.117  1.00  0.57           H  
ATOM   4506  CA  LYS A 287     -31.590  -2.870  28.460  1.00  0.57           C  
ATOM   4507  HA  LYS A 287     -31.304  -3.915  28.589  1.00  0.57           H  
ATOM   4508  C   LYS A 287     -32.740  -2.795  27.465  1.00  0.57           C  
ATOM   4509  CB  LYS A 287     -31.978  -2.261  29.824  1.00  0.57           C  
ATOM   4510  HB2 LYS A 287     -32.874  -2.764  30.188  1.00  0.57           H  
ATOM   4511  HB3 LYS A 287     -32.212  -1.205  29.692  1.00  0.57           H  
ATOM   4512  O   LYS A 287     -33.219  -1.695  27.193  1.00  0.57           O  
ATOM   4513  CG  LYS A 287     -30.865  -2.405  30.877  1.00  0.57           C  
ATOM   4514  HG2 LYS A 287     -30.663  -3.464  31.037  1.00  0.57           H  
ATOM   4515  HG3 LYS A 287     -29.955  -1.929  30.511  1.00  0.57           H  
ATOM   4516  CD  LYS A 287     -31.254  -1.758  32.216  1.00  0.57           C  
ATOM   4517  HD2 LYS A 287     -32.141  -2.254  32.610  1.00  0.57           H  
ATOM   4518  HD3 LYS A 287     -31.481  -0.705  32.049  1.00  0.57           H  
ATOM   4519  CE  LYS A 287     -30.096  -1.883  33.219  1.00  0.57           C  
ATOM   4520  HE2 LYS A 287     -29.872  -2.941  33.359  1.00  0.57           H  
ATOM   4521  HE3 LYS A 287     -29.212  -1.415  32.787  1.00  0.57           H  
ATOM   4522  NZ  LYS A 287     -30.410  -1.255  34.530  1.00  0.57           N  
ATOM   4523  HZ1 LYS A 287     -31.219  -1.684  34.956  1.00  0.57           H  
ATOM   4524  HZ2 LYS A 287     -29.633  -1.358  35.167  1.00  0.57           H  
ATOM   4525  HZ3 LYS A 287     -30.590  -0.267  34.423  1.00  0.57           H  
ATOM   4526  N   THR A 288     -33.195  -3.930  26.933  1.00  0.55           N  
ATOM   4527  H   THR A 288     -32.700  -4.795  27.097  1.00  0.55           H  
ATOM   4528  CA  THR A 288     -34.529  -3.968  26.322  1.00  0.55           C  
ATOM   4529  HA  THR A 288     -34.525  -3.426  25.376  1.00  0.55           H  
ATOM   4530  C   THR A 288     -35.467  -3.270  27.282  1.00  0.55           C  
ATOM   4531  CB  THR A 288     -35.070  -5.391  26.123  1.00  0.55           C  
ATOM   4532  HB  THR A 288     -36.160  -5.356  26.136  1.00  0.55           H  
ATOM   4533  O   THR A 288     -35.511  -3.670  28.453  1.00  0.55           O  
ATOM   4534  CG2 THR A 288     -34.665  -5.938  24.755  1.00  0.55           C  
ATOM   4535 HG21 THR A 288     -35.266  -6.814  24.513  1.00  0.55           H  
ATOM   4536 HG22 THR A 288     -33.599  -6.161  24.727  1.00  0.55           H  
ATOM   4537 HG23 THR A 288     -34.897  -5.200  23.988  1.00  0.55           H  
ATOM   4538  OG1 THR A 288     -34.635  -6.225  27.191  1.00  0.55           O  
ATOM   4539  HG1 THR A 288     -34.896  -5.747  27.981  1.00  0.55           H  
ATOM   4540  N   LYS A 289     -36.204  -2.254  26.814  1.00  0.54           N  
ATOM   4541  H   LYS A 289     -36.070  -1.950  25.860  1.00  0.54           H  
ATOM   4542  CA  LYS A 289     -37.424  -1.865  27.521  1.00  0.54           C  
ATOM   4543  HA  LYS A 289     -37.153  -1.351  28.443  1.00  0.54           H  
ATOM   4544  C   LYS A 289     -38.143  -3.178  27.849  1.00  0.54           C  
ATOM   4545  CB  LYS A 289     -38.321  -0.964  26.660  1.00  0.54           C  
ATOM   4546  HB2 LYS A 289     -39.327  -0.981  27.080  1.00  0.54           H  
ATOM   4547  HB3 LYS A 289     -38.374  -1.354  25.644  1.00  0.54           H  
ATOM   4548  O   LYS A 289     -38.203  -4.031  26.957  1.00  0.54           O  
ATOM   4549  CG  LYS A 289     -37.833   0.491  26.644  1.00  0.54           C  
ATOM   4550  HG2 LYS A 289     -37.759   0.856  27.669  1.00  0.54           H  
ATOM   4551  HG3 LYS A 289     -36.849   0.544  26.176  1.00  0.54           H  
ATOM   4552  CD  LYS A 289     -38.822   1.370  25.867  1.00  0.54           C  
ATOM   4553  HD2 LYS A 289     -39.814   1.259  26.304  1.00  0.54           H  
ATOM   4554  HD3 LYS A 289     -38.855   1.036  24.830  1.00  0.54           H  
ATOM   4555  CE  LYS A 289     -38.407   2.845  25.925  1.00  0.54           C  
ATOM   4556  HE2 LYS A 289     -37.414   2.946  25.488  1.00  0.54           H  
ATOM   4557  HE3 LYS A 289     -38.346   3.148  26.970  1.00  0.54           H  
ATOM   4558  NZ  LYS A 289     -39.377   3.706  25.202  1.00  0.54           N  
ATOM   4559  HZ1 LYS A 289     -39.438   3.437  24.230  1.00  0.54           H  
ATOM   4560  HZ2 LYS A 289     -40.299   3.620  25.606  1.00  0.54           H  
ATOM   4561  HZ3 LYS A 289     -39.103   4.677  25.248  1.00  0.54           H  
ATOM   4562  N   PRO A 290     -38.559  -3.415  29.102  1.00  0.52           N  
ATOM   4563  CA  PRO A 290     -39.343  -4.590  29.426  1.00  0.52           C  
ATOM   4564  HA  PRO A 290     -38.830  -5.498  29.109  1.00  0.52           H  
ATOM   4565  C   PRO A 290     -40.660  -4.468  28.657  1.00  0.52           C  
ATOM   4566  CB  PRO A 290     -39.481  -4.589  30.954  1.00  0.52           C  
ATOM   4567  HB2 PRO A 290     -40.437  -4.995  31.284  1.00  0.52           H  
ATOM   4568  HB3 PRO A 290     -38.662  -5.162  31.388  1.00  0.52           H  
ATOM   4569  O   PRO A 290     -41.633  -3.909  29.142  1.00  0.52           O  
ATOM   4570  CG  PRO A 290     -39.323  -3.118  31.336  1.00  0.52           C  
ATOM   4571  HG2 PRO A 290     -38.905  -3.001  32.336  1.00  0.52           H  
ATOM   4572  HG3 PRO A 290     -40.291  -2.621  31.270  1.00  0.52           H  
ATOM   4573  CD  PRO A 290     -38.393  -2.558  30.263  1.00  0.52           C  
ATOM   4574  HD2 PRO A 290     -38.667  -1.526  30.042  1.00  0.52           H  
ATOM   4575  HD3 PRO A 290     -37.359  -2.613  30.605  1.00  0.52           H  
ATOM   4576  N   GLU A 291     -40.667  -4.913  27.404  1.00  0.55           N  
ATOM   4577  H   GLU A 291     -39.793  -5.193  26.981  1.00  0.55           H  
ATOM   4578  CA  GLU A 291     -41.892  -5.258  26.717  1.00  0.55           C  
ATOM   4579  HA  GLU A 291     -42.581  -4.414  26.742  1.00  0.55           H  
ATOM   4580  C   GLU A 291     -42.483  -6.408  27.520  1.00  0.55           C  
ATOM   4581  CB  GLU A 291     -41.642  -5.655  25.256  1.00  0.55           C  
ATOM   4582  HB2 GLU A 291     -42.523  -6.184  24.892  1.00  0.55           H  
ATOM   4583  HB3 GLU A 291     -40.783  -6.324  25.201  1.00  0.55           H  
ATOM   4584  O   GLU A 291     -41.807  -7.410  27.780  1.00  0.55           O  
ATOM   4585  CG  GLU A 291     -41.416  -4.425  24.364  1.00  0.55           C  
ATOM   4586  HG2 GLU A 291     -40.512  -3.913  24.693  1.00  0.55           H  
ATOM   4587  HG3 GLU A 291     -42.256  -3.743  24.496  1.00  0.55           H  
ATOM   4588  CD  GLU A 291     -41.283  -4.781  22.874  1.00  0.55           C  
ATOM   4589  OE1 GLU A 291     -41.347  -3.831  22.063  1.00  0.55           O  
ATOM   4590  OE2 GLU A 291     -41.086  -5.978  22.557  1.00  0.55           O  
ATOM   4591  N   ASN A 292     -43.710  -6.194  27.986  1.00  0.56           N  
ATOM   4592  H   ASN A 292     -44.118  -5.286  27.816  1.00  0.56           H  
ATOM   4593  CA  ASN A 292     -44.479  -7.125  28.795  1.00  0.56           C  
ATOM   4594  HA  ASN A 292     -44.131  -7.042  29.825  1.00  0.56           H  
ATOM   4595  C   ASN A 292     -44.253  -8.573  28.329  1.00  0.56           C  
ATOM   4596  CB  ASN A 292     -45.952  -6.690  28.737  1.00  0.56           C  
ATOM   4597  HB2 ASN A 292     -46.571  -7.436  29.235  1.00  0.56           H  
ATOM   4598  HB3 ASN A 292     -46.271  -6.620  27.697  1.00  0.56           H  
ATOM   4599  O   ASN A 292     -44.326  -8.892  27.142  1.00  0.56           O  
ATOM   4600  CG  ASN A 292     -46.185  -5.361  29.441  1.00  0.56           C  
ATOM   4601  ND2 ASN A 292     -47.118  -4.562  28.982  1.00  0.56           N  
ATOM   4602 HD21 ASN A 292     -47.262  -3.710  29.505  1.00  0.56           H  
ATOM   4603 HD22 ASN A 292     -47.709  -4.833  28.209  1.00  0.56           H  
ATOM   4604  OD1 ASN A 292     -45.530  -5.024  30.409  1.00  0.56           O  
ATOM   4605  N   SER A 293     -43.930  -9.426  29.298  1.00  0.54           N  
ATOM   4606  H   SER A 293     -44.067  -9.088  30.240  1.00  0.54           H  
ATOM   4607  CA  SER A 293     -43.241 -10.722  29.236  1.00  0.54           C  
ATOM   4608  HA  SER A 293     -42.276 -10.553  28.759  1.00  0.54           H  
ATOM   4609  C   SER A 293     -43.917 -11.863  28.452  1.00  0.54           C  
ATOM   4610  CB  SER A 293     -42.983 -11.150  30.689  1.00  0.54           C  
ATOM   4611  HB2 SER A 293     -42.525 -12.138  30.724  1.00  0.54           H  
ATOM   4612  HB3 SER A 293     -42.303 -10.438  31.157  1.00  0.54           H  
ATOM   4613  O   SER A 293     -43.668 -13.033  28.733  1.00  0.54           O  
ATOM   4614  OG  SER A 293     -44.208 -11.150  31.401  1.00  0.54           O  
ATOM   4615  HG  SER A 293     -44.092 -11.582  32.251  1.00  0.54           H  
ATOM   4616  N   VAL A 294     -44.718 -11.592  27.424  1.00  0.59           N  
ATOM   4617  H   VAL A 294     -44.866 -10.620  27.189  1.00  0.59           H  
ATOM   4618  CA  VAL A 294     -45.573 -12.614  26.794  1.00  0.59           C  
ATOM   4619  HA  VAL A 294     -45.799 -13.358  27.558  1.00  0.59           H  
ATOM   4620  C   VAL A 294     -44.873 -13.415  25.677  1.00  0.59           C  
ATOM   4621  CB  VAL A 294     -46.944 -12.005  26.414  1.00  0.59           C  
ATOM   4622  HB  VAL A 294     -46.799 -11.257  25.635  1.00  0.59           H  
ATOM   4623  O   VAL A 294     -45.421 -14.400  25.204  1.00  0.59           O  
ATOM   4624  CG1 VAL A 294     -47.960 -13.042  25.918  1.00  0.59           C  
ATOM   4625 HG11 VAL A 294     -47.668 -13.426  24.940  1.00  0.59           H  
ATOM   4626 HG12 VAL A 294     -48.942 -12.583  25.804  1.00  0.59           H  
ATOM   4627 HG13 VAL A 294     -48.035 -13.868  26.626  1.00  0.59           H  
ATOM   4628  CG2 VAL A 294     -47.587 -11.326  27.639  1.00  0.59           C  
ATOM   4629 HG21 VAL A 294     -48.573 -10.943  27.378  1.00  0.59           H  
ATOM   4630 HG22 VAL A 294     -46.986 -10.480  27.974  1.00  0.59           H  
ATOM   4631 HG23 VAL A 294     -47.690 -12.040  28.455  1.00  0.59           H  
ATOM   4632  N   ASN A 295     -43.630 -13.102  25.272  1.00  0.56           N  
ATOM   4633  H   ASN A 295     -43.192 -12.293  25.689  1.00  0.56           H  
ATOM   4634  CA  ASN A 295     -42.971 -13.810  24.151  1.00  0.56           C  
ATOM   4635  HA  ASN A 295     -43.427 -14.798  24.075  1.00  0.56           H  
ATOM   4636  C   ASN A 295     -41.481 -14.171  24.349  1.00  0.56           C  
ATOM   4637  CB  ASN A 295     -43.293 -13.062  22.837  1.00  0.56           C  
ATOM   4638  HB2 ASN A 295     -42.499 -13.195  22.103  1.00  0.56           H  
ATOM   4639  HB3 ASN A 295     -43.380 -11.993  23.032  1.00  0.56           H  
ATOM   4640  O   ASN A 295     -40.661 -14.065  23.431  1.00  0.56           O  
ATOM   4641  CG  ASN A 295     -44.565 -13.574  22.179  1.00  0.56           C  
ATOM   4642  ND2 ASN A 295     -45.321 -12.718  21.535  1.00  0.56           N  
ATOM   4643 HD21 ASN A 295     -46.201 -13.093  21.210  1.00  0.56           H  
ATOM   4644 HD22 ASN A 295     -45.177 -11.725  21.643  1.00  0.56           H  
ATOM   4645  OD1 ASN A 295     -44.845 -14.757  22.150  1.00  0.56           O  
ATOM   4646  N   THR A 296     -41.108 -14.693  25.519  1.00  0.55           N  
ATOM   4647  H   THR A 296     -41.801 -14.796  26.247  1.00  0.55           H  
ATOM   4648  CA  THR A 296     -39.739 -15.189  25.797  1.00  0.55           C  
ATOM   4649  HA  THR A 296     -39.043 -14.360  25.668  1.00  0.55           H  
ATOM   4650  C   THR A 296     -39.269 -16.299  24.841  1.00  0.55           C  
ATOM   4651  CB  THR A 296     -39.620 -15.674  27.251  1.00  0.55           C  
ATOM   4652  HB  THR A 296     -38.682 -16.212  27.383  1.00  0.55           H  
ATOM   4653  O   THR A 296     -38.079 -16.370  24.527  1.00  0.55           O  
ATOM   4654  CG2 THR A 296     -39.658 -14.509  28.239  1.00  0.55           C  
ATOM   4655 HG21 THR A 296     -39.523 -14.884  29.253  1.00  0.55           H  
ATOM   4656 HG22 THR A 296     -40.613 -13.987  28.179  1.00  0.55           H  
ATOM   4657 HG23 THR A 296     -38.851 -13.810  28.019  1.00  0.55           H  
ATOM   4658  OG1 THR A 296     -40.701 -16.527  27.542  1.00  0.55           O  
ATOM   4659  HG1 THR A 296     -40.808 -16.555  28.496  1.00  0.55           H  
ATOM   4660  N   ARG A 297     -40.176 -17.106  24.263  1.00  0.53           N  
ATOM   4661  H   ARG A 297     -41.131 -17.029  24.583  1.00  0.53           H  
ATOM   4662  CA  ARG A 297     -39.823 -18.110  23.234  1.00  0.53           C  
ATOM   4663  HA  ARG A 297     -38.945 -18.658  23.575  1.00  0.53           H  
ATOM   4664  C   ARG A 297     -39.405 -17.500  21.892  1.00  0.53           C  
ATOM   4665  CB  ARG A 297     -40.965 -19.119  23.024  1.00  0.53           C  
ATOM   4666  HB2 ARG A 297     -40.756 -19.693  22.122  1.00  0.53           H  
ATOM   4667  HB3 ARG A 297     -41.905 -18.587  22.877  1.00  0.53           H  
ATOM   4668  O   ARG A 297     -38.571 -18.080  21.200  1.00  0.53           O  
ATOM   4669  CG  ARG A 297     -41.100 -20.108  24.191  1.00  0.53           C  
ATOM   4670  HG2 ARG A 297     -41.419 -19.569  25.083  1.00  0.53           H  
ATOM   4671  HG3 ARG A 297     -40.136 -20.580  24.387  1.00  0.53           H  
ATOM   4672  CD  ARG A 297     -42.129 -21.196  23.854  1.00  0.53           C  
ATOM   4673  HD2 ARG A 297     -43.058 -20.715  23.547  1.00  0.53           H  
ATOM   4674  HD3 ARG A 297     -41.754 -21.795  23.024  1.00  0.53           H  
ATOM   4675  NE  ARG A 297     -42.404 -22.069  25.012  1.00  0.53           N  
ATOM   4676  HE  ARG A 297     -41.946 -21.840  25.883  1.00  0.53           H  
ATOM   4677  NH1 ARG A 297     -43.916 -23.475  23.993  1.00  0.53           N  
ATOM   4678 HH11 ARG A 297     -43.814 -22.976  23.121  1.00  0.53           H  
ATOM   4679 HH12 ARG A 297     -44.570 -24.242  24.058  1.00  0.53           H  
ATOM   4680  NH2 ARG A 297     -43.453 -23.741  26.154  1.00  0.53           N  
ATOM   4681 HH21 ARG A 297     -44.110 -24.507  26.178  1.00  0.53           H  
ATOM   4682 HH22 ARG A 297     -42.988 -23.478  27.011  1.00  0.53           H  
ATOM   4683  CZ  ARG A 297     -43.251 -23.086  25.045  1.00  0.53           C  
ATOM   4684  N   ARG A 298     -39.921 -16.320  21.528  1.00  0.52           N  
ATOM   4685  H   ARG A 298     -40.556 -15.861  22.166  1.00  0.52           H  
ATOM   4686  CA  ARG A 298     -39.540 -15.628  20.281  1.00  0.52           C  
ATOM   4687  HA  ARG A 298     -39.502 -16.367  19.481  1.00  0.52           H  
ATOM   4688  C   ARG A 298     -38.127 -15.044  20.382  1.00  0.52           C  
ATOM   4689  CB  ARG A 298     -40.607 -14.569  19.935  1.00  0.52           C  
ATOM   4690  HB2 ARG A 298     -40.266 -13.581  20.246  1.00  0.52           H  
ATOM   4691  HB3 ARG A 298     -41.527 -14.791  20.475  1.00  0.52           H  
ATOM   4692  O   ARG A 298     -37.376 -15.051  19.410  1.00  0.52           O  
ATOM   4693  CG  ARG A 298     -40.942 -14.561  18.436  1.00  0.52           C  
ATOM   4694  HG2 ARG A 298     -41.288 -15.552  18.144  1.00  0.52           H  
ATOM   4695  HG3 ARG A 298     -40.048 -14.313  17.864  1.00  0.52           H  
ATOM   4696  CD  ARG A 298     -42.045 -13.538  18.127  1.00  0.52           C  
ATOM   4697  HD2 ARG A 298     -41.664 -12.540  18.344  1.00  0.52           H  
ATOM   4698  HD3 ARG A 298     -42.900 -13.733  18.774  1.00  0.52           H  
ATOM   4699  NE  ARG A 298     -42.483 -13.610  16.718  1.00  0.52           N  
ATOM   4700  HE  ARG A 298     -42.117 -14.364  16.155  1.00  0.52           H  
ATOM   4701  NH1 ARG A 298     -43.838 -11.750  16.727  1.00  0.52           N  
ATOM   4702 HH11 ARG A 298     -44.467 -11.125  16.244  1.00  0.52           H  
ATOM   4703 HH12 ARG A 298     -43.582 -11.559  17.685  1.00  0.52           H  
ATOM   4704  NH2 ARG A 298     -43.661 -12.969  14.871  1.00  0.52           N  
ATOM   4705 HH21 ARG A 298     -44.297 -12.327  14.420  1.00  0.52           H  
ATOM   4706 HH22 ARG A 298     -43.290 -13.741  14.337  1.00  0.52           H  
ATOM   4707  CZ  ARG A 298     -43.322 -12.780  16.116  1.00  0.52           C  
ATOM   4708  N   ARG A 299     -37.729 -14.647  21.593  1.00  0.50           N  
ATOM   4709  H   ARG A 299     -38.417 -14.686  22.331  1.00  0.50           H  
ATOM   4710  CA  ARG A 299     -36.425 -14.045  21.898  1.00  0.50           C  
ATOM   4711  HA  ARG A 299     -36.242 -13.261  21.163  1.00  0.50           H  
ATOM   4712  C   ARG A 299     -35.253 -15.025  21.754  1.00  0.50           C  
ATOM   4713  CB  ARG A 299     -36.521 -13.410  23.295  1.00  0.50           C  
ATOM   4714  HB2 ARG A 299     -36.129 -14.095  24.047  1.00  0.50           H  
ATOM   4715  HB3 ARG A 299     -37.566 -13.209  23.533  1.00  0.50           H  
ATOM   4716  O   ARG A 299     -34.212 -14.638  21.242  1.00  0.50           O  
ATOM   4717  CG  ARG A 299     -35.772 -12.080  23.350  1.00  0.50           C  
ATOM   4718  HG2 ARG A 299     -36.103 -11.436  22.535  1.00  0.50           H  
ATOM   4719  HG3 ARG A 299     -34.703 -12.267  23.245  1.00  0.50           H  
ATOM   4720  CD  ARG A 299     -36.047 -11.373  24.676  1.00  0.50           C  
ATOM   4721  HD2 ARG A 299     -35.820 -12.053  25.497  1.00  0.50           H  
ATOM   4722  HD3 ARG A 299     -37.098 -11.090  24.724  1.00  0.50           H  
ATOM   4723  NE  ARG A 299     -35.196 -10.187  24.788  1.00  0.50           N  
ATOM   4724  HE  ARG A 299     -34.533 -10.035  24.041  1.00  0.50           H  
ATOM   4725  NH1 ARG A 299     -35.900  -9.407  26.841  1.00  0.50           N  
ATOM   4726 HH11 ARG A 299     -36.734  -9.975  26.795  1.00  0.50           H  
ATOM   4727 HH12 ARG A 299     -35.773  -8.731  27.581  1.00  0.50           H  
ATOM   4728  NH2 ARG A 299     -34.080  -8.581  25.884  1.00  0.50           N  
ATOM   4729 HH21 ARG A 299     -34.084  -7.845  26.575  1.00  0.50           H  
ATOM   4730 HH22 ARG A 299     -33.419  -8.518  25.123  1.00  0.50           H  
ATOM   4731  CZ  ARG A 299     -35.078  -9.399  25.834  1.00  0.50           C  
ATOM   4732  N   ARG A 300     -35.450 -16.309  22.092  1.00  0.48           N  
ATOM   4733  H   ARG A 300     -36.325 -16.542  22.540  1.00  0.48           H  
ATOM   4734  CA  ARG A 300     -34.436 -17.371  21.898  1.00  0.48           C  
ATOM   4735  HA  ARG A 300     -33.463 -16.941  22.133  1.00  0.48           H  
ATOM   4736  C   ARG A 300     -34.311 -17.848  20.443  1.00  0.48           C  
ATOM   4737  CB  ARG A 300     -34.706 -18.542  22.864  1.00  0.48           C  
ATOM   4738  HB2 ARG A 300     -35.252 -18.177  23.734  1.00  0.48           H  
ATOM   4739  HB3 ARG A 300     -35.316 -19.299  22.371  1.00  0.48           H  
ATOM   4740  O   ARG A 300     -33.324 -18.484  20.090  1.00  0.48           O  
ATOM   4741  CG  ARG A 300     -33.392 -19.167  23.363  1.00  0.48           C  
ATOM   4742  HG2 ARG A 300     -32.795 -19.514  22.520  1.00  0.48           H  
ATOM   4743  HG3 ARG A 300     -32.822 -18.391  23.874  1.00  0.48           H  
ATOM   4744  CD  ARG A 300     -33.617 -20.319  24.358  1.00  0.48           C  
ATOM   4745  HD2 ARG A 300     -34.620 -20.258  24.779  1.00  0.48           H  
ATOM   4746  HD3 ARG A 300     -32.901 -20.190  25.169  1.00  0.48           H  
ATOM   4747  NE  ARG A 300     -33.402 -21.646  23.743  1.00  0.48           N  
ATOM   4748  HE  ARG A 300     -33.344 -21.678  22.735  1.00  0.48           H  
ATOM   4749  NH1 ARG A 300     -33.142 -22.846  25.691  1.00  0.48           N  
ATOM   4750 HH11 ARG A 300     -33.310 -22.011  26.235  1.00  0.48           H  
ATOM   4751 HH12 ARG A 300     -32.900 -23.708  26.158  1.00  0.48           H  
ATOM   4752  NH2 ARG A 300     -32.863 -23.864  23.731  1.00  0.48           N  
ATOM   4753 HH21 ARG A 300     -32.636 -24.713  24.230  1.00  0.48           H  
ATOM   4754 HH22 ARG A 300     -32.786 -23.857  22.724  1.00  0.48           H  
ATOM   4755  CZ  ARG A 300     -33.141 -22.773  24.388  1.00  0.48           C  
ATOM   4756  N   ARG A 301     -35.305 -17.551  19.596  1.00  0.45           N  
ATOM   4757  H   ARG A 301     -36.102 -17.053  19.965  1.00  0.45           H  
ATOM   4758  CA  ARG A 301     -35.256 -17.823  18.148  1.00  0.45           C  
ATOM   4759  HA  ARG A 301     -34.632 -18.702  17.986  1.00  0.45           H  
ATOM   4760  C   ARG A 301     -34.550 -16.705  17.374  1.00  0.45           C  
ATOM   4761  CB  ARG A 301     -36.674 -18.115  17.613  1.00  0.45           C  
ATOM   4762  HB2 ARG A 301     -36.990 -17.311  16.949  1.00  0.45           H  
ATOM   4763  HB3 ARG A 301     -37.382 -18.163  18.441  1.00  0.45           H  
ATOM   4764  O   ARG A 301     -33.903 -16.986  16.376  1.00  0.45           O  
ATOM   4765  CG  ARG A 301     -36.718 -19.452  16.856  1.00  0.45           C  
ATOM   4766  HG2 ARG A 301     -36.020 -19.419  16.019  1.00  0.45           H  
ATOM   4767  HG3 ARG A 301     -36.416 -20.249  17.536  1.00  0.45           H  
ATOM   4768  CD  ARG A 301     -38.129 -19.748  16.328  1.00  0.45           C  
ATOM   4769  HD2 ARG A 301     -38.841 -19.623  17.144  1.00  0.45           H  
ATOM   4770  HD3 ARG A 301     -38.360 -19.030  15.542  1.00  0.45           H  
ATOM   4771  NE  ARG A 301     -38.242 -21.124  15.801  1.00  0.45           N  
ATOM   4772  HE  ARG A 301     -37.423 -21.711  15.878  1.00  0.45           H  
ATOM   4773  NH1 ARG A 301     -40.389 -20.981  14.987  1.00  0.45           N  
ATOM   4774 HH11 ARG A 301     -41.162 -21.409  14.497  1.00  0.45           H  
ATOM   4775 HH12 ARG A 301     -40.407 -19.997  15.212  1.00  0.45           H  
ATOM   4776  NH2 ARG A 301     -39.284 -22.908  14.831  1.00  0.45           N  
ATOM   4777 HH21 ARG A 301     -38.452 -23.471  14.935  1.00  0.45           H  
ATOM   4778 HH22 ARG A 301     -40.080 -23.310  14.357  1.00  0.45           H  
ATOM   4779  CZ  ARG A 301     -39.300 -21.662  15.213  1.00  0.45           C  
ATOM   4780  N   LEU A 302     -34.608 -15.467  17.871  1.00  0.47           N  
ATOM   4781  H   LEU A 302     -35.191 -15.304  18.679  1.00  0.47           H  
ATOM   4782  CA  LEU A 302     -33.923 -14.313  17.273  1.00  0.47           C  
ATOM   4783  HA  LEU A 302     -34.080 -14.338  16.195  1.00  0.47           H  
ATOM   4784  C   LEU A 302     -32.399 -14.341  17.461  1.00  0.47           C  
ATOM   4785  CB  LEU A 302     -34.554 -13.024  17.825  1.00  0.47           C  
ATOM   4786  HB2 LEU A 302     -34.789 -13.165  18.880  1.00  0.47           H  
ATOM   4787  HB3 LEU A 302     -33.836 -12.207  17.759  1.00  0.47           H  
ATOM   4788  O   LEU A 302     -31.683 -13.864  16.588  1.00  0.47           O  
ATOM   4789  CG  LEU A 302     -35.821 -12.634  17.041  1.00  0.47           C  
ATOM   4790  HG  LEU A 302     -36.361 -13.534  16.744  1.00  0.47           H  
ATOM   4791  CD1 LEU A 302     -36.760 -11.797  17.908  1.00  0.47           C  
ATOM   4792 HD11 LEU A 302     -37.066 -12.371  18.783  1.00  0.47           H  
ATOM   4793 HD12 LEU A 302     -37.645 -11.526  17.332  1.00  0.47           H  
ATOM   4794 HD13 LEU A 302     -36.253 -10.887  18.228  1.00  0.47           H  
ATOM   4795  CD2 LEU A 302     -35.464 -11.829  15.790  1.00  0.47           C  
ATOM   4796 HD21 LEU A 302     -34.961 -10.901  16.065  1.00  0.47           H  
ATOM   4797 HD22 LEU A 302     -34.802 -12.407  15.146  1.00  0.47           H  
ATOM   4798 HD23 LEU A 302     -36.368 -11.589  15.230  1.00  0.47           H  
ATOM   4799  N   THR A 303     -31.884 -14.987  18.511  1.00  0.50           N  
ATOM   4800  H   THR A 303     -32.496 -15.319  19.243  1.00  0.50           H  
ATOM   4801  CA  THR A 303     -30.435 -15.210  18.690  1.00  0.50           C  
ATOM   4802  HA  THR A 303     -29.923 -14.258  18.555  1.00  0.50           H  
ATOM   4803  C   THR A 303     -29.813 -16.152  17.651  1.00  0.50           C  
ATOM   4804  CB  THR A 303     -30.127 -15.708  20.115  1.00  0.50           C  
ATOM   4805  HB  THR A 303     -29.147 -16.184  20.145  1.00  0.50           H  
ATOM   4806  O   THR A 303     -28.596 -16.236  17.575  1.00  0.50           O  
ATOM   4807  CG2 THR A 303     -30.133 -14.548  21.108  1.00  0.50           C  
ATOM   4808 HG21 THR A 303     -31.115 -14.075  21.129  1.00  0.50           H  
ATOM   4809 HG22 THR A 303     -29.890 -14.922  22.102  1.00  0.50           H  
ATOM   4810 HG23 THR A 303     -29.383 -13.812  20.818  1.00  0.50           H  
ATOM   4811  OG1 THR A 303     -31.115 -16.618  20.567  1.00  0.50           O  
ATOM   4812  HG1 THR A 303     -30.982 -17.452  20.111  1.00  0.50           H  
ATOM   4813  N   ALA A 304     -30.619 -16.838  16.832  1.00  0.48           N  
ATOM   4814  H   ALA A 304     -31.618 -16.714  16.923  1.00  0.48           H  
ATOM   4815  CA  ALA A 304     -30.150 -17.720  15.760  1.00  0.48           C  
ATOM   4816  HA  ALA A 304     -29.071 -17.848  15.841  1.00  0.48           H  
ATOM   4817  C   ALA A 304     -30.408 -17.166  14.339  1.00  0.48           C  
ATOM   4818  CB  ALA A 304     -30.794 -19.098  15.976  1.00  0.48           C  
ATOM   4819  HB1 ALA A 304     -31.877 -19.022  15.873  1.00  0.48           H  
ATOM   4820  HB2 ALA A 304     -30.415 -19.796  15.230  1.00  0.48           H  
ATOM   4821  HB3 ALA A 304     -30.543 -19.474  16.968  1.00  0.48           H  
ATOM   4822  O   ALA A 304     -30.094 -17.844  13.367  1.00  0.48           O  
ATOM   4823  N   MET A 305     -30.997 -15.969  14.188  1.00  0.47           N  
ATOM   4824  H   MET A 305     -31.153 -15.404  15.011  1.00  0.47           H  
ATOM   4825  CA  MET A 305     -31.650 -15.547  12.932  1.00  0.47           C  
ATOM   4826  HA  MET A 305     -31.459 -16.320  12.187  1.00  0.47           H  
ATOM   4827  C   MET A 305     -31.085 -14.290  12.247  1.00  0.47           C  
ATOM   4828  CB  MET A 305     -33.182 -15.496  13.126  1.00  0.47           C  
ATOM   4829  HB2 MET A 305     -33.608 -14.586  12.702  1.00  0.47           H  
ATOM   4830  HB3 MET A 305     -33.426 -15.496  14.188  1.00  0.47           H  
ATOM   4831  O   MET A 305     -31.768 -13.696  11.419  1.00  0.47           O  
ATOM   4832  CG  MET A 305     -33.863 -16.692  12.455  1.00  0.47           C  
ATOM   4833  HG2 MET A 305     -33.573 -16.719  11.405  1.00  0.47           H  
ATOM   4834  HG3 MET A 305     -33.509 -17.605  12.935  1.00  0.47           H  
ATOM   4835  SD  MET A 305     -35.674 -16.643  12.545  1.00  0.47           S  
ATOM   4836  CE  MET A 305     -36.038 -18.268  11.841  1.00  0.47           C  
ATOM   4837  HE1 MET A 305     -37.117 -18.416  11.796  1.00  0.47           H  
ATOM   4838  HE2 MET A 305     -35.628 -18.324  10.832  1.00  0.47           H  
ATOM   4839  HE3 MET A 305     -35.584 -19.045  12.456  1.00  0.47           H  
ATOM   4840  N   SER A 306     -29.837 -13.893  12.506  1.00  0.55           N  
ATOM   4841  H   SER A 306     -29.292 -14.391  13.196  1.00  0.55           H  
ATOM   4842  CA  SER A 306     -29.187 -12.852  11.686  1.00  0.55           C  
ATOM   4843  HA  SER A 306     -29.701 -12.802  10.727  1.00  0.55           H  
ATOM   4844  C   SER A 306     -27.740 -13.186  11.316  1.00  0.55           C  
ATOM   4845  CB  SER A 306     -29.346 -11.465  12.314  1.00  0.55           C  
ATOM   4846  HB2 SER A 306     -28.749 -11.393  13.223  1.00  0.55           H  
ATOM   4847  HB3 SER A 306     -30.395 -11.287  12.552  1.00  0.55           H  
ATOM   4848  O   SER A 306     -26.844 -12.354  11.438  1.00  0.55           O  
ATOM   4849  OG  SER A 306     -28.915 -10.508  11.372  1.00  0.55           O  
ATOM   4850  HG  SER A 306     -27.990 -10.704  11.202  1.00  0.55           H  
ATOM   4851  N   THR A 307     -27.508 -14.413  10.850  1.00  0.59           N  
ATOM   4852  H   THR A 307     -28.260 -15.087  10.814  1.00  0.59           H  
ATOM   4853  CA  THR A 307     -26.210 -14.851  10.309  1.00  0.59           C  
ATOM   4854  HA  THR A 307     -25.407 -14.315  10.814  1.00  0.59           H  
ATOM   4855  C   THR A 307     -26.042 -14.576   8.813  1.00  0.59           C  
ATOM   4856  CB  THR A 307     -26.000 -16.350  10.554  1.00  0.59           C  
ATOM   4857  HB  THR A 307     -25.125 -16.695  10.002  1.00  0.59           H  
ATOM   4858  O   THR A 307     -24.938 -14.709   8.297  1.00  0.59           O  
ATOM   4859  CG2 THR A 307     -25.798 -16.658  12.036  1.00  0.59           C  
ATOM   4860 HG21 THR A 307     -25.592 -17.721  12.163  1.00  0.59           H  
ATOM   4861 HG22 THR A 307     -24.948 -16.090  12.415  1.00  0.59           H  
ATOM   4862 HG23 THR A 307     -26.690 -16.395  12.605  1.00  0.59           H  
ATOM   4863  OG1 THR A 307     -27.143 -17.059  10.126  1.00  0.59           O  
ATOM   4864  HG1 THR A 307     -26.916 -17.992  10.122  1.00  0.59           H  
ATOM   4865  N   VAL A 308     -27.097 -14.192   8.089  1.00  0.75           N  
ATOM   4866  H   VAL A 308     -27.993 -14.074   8.540  1.00  0.75           H  
ATOM   4867  CA  VAL A 308     -26.993 -13.968   6.641  1.00  0.75           C  
ATOM   4868  HA  VAL A 308     -26.166 -14.563   6.254  1.00  0.75           H  
ATOM   4869  C   VAL A 308     -26.663 -12.504   6.374  1.00  0.75           C  
ATOM   4870  CB  VAL A 308     -28.239 -14.451   5.879  1.00  0.75           C  
ATOM   4871  HB  VAL A 308     -29.100 -13.843   6.156  1.00  0.75           H  
ATOM   4872  O   VAL A 308     -27.514 -11.624   6.493  1.00  0.75           O  
ATOM   4873  CG1 VAL A 308     -28.012 -14.348   4.365  1.00  0.75           C  
ATOM   4874 HG11 VAL A 308     -27.145 -14.938   4.069  1.00  0.75           H  
ATOM   4875 HG12 VAL A 308     -28.890 -14.715   3.833  1.00  0.75           H  
ATOM   4876 HG13 VAL A 308     -27.851 -13.309   4.076  1.00  0.75           H  
ATOM   4877  CG2 VAL A 308     -28.552 -15.920   6.206  1.00  0.75           C  
ATOM   4878 HG21 VAL A 308     -29.402 -16.256   5.612  1.00  0.75           H  
ATOM   4879 HG22 VAL A 308     -27.690 -16.546   5.979  1.00  0.75           H  
ATOM   4880 HG23 VAL A 308     -28.808 -16.031   7.260  1.00  0.75           H  
ATOM   4881  N   VAL A 309     -25.410 -12.237   6.011  1.00  0.82           N  
ATOM   4882  H   VAL A 309     -24.752 -13.002   5.956  1.00  0.82           H  
ATOM   4883  CA  VAL A 309     -25.018 -10.945   5.446  1.00  0.82           C  
ATOM   4884  HA  VAL A 309     -25.592 -10.158   5.936  1.00  0.82           H  
ATOM   4885  C   VAL A 309     -25.366 -10.964   3.962  1.00  0.82           C  
ATOM   4886  CB  VAL A 309     -23.524 -10.638   5.652  1.00  0.82           C  
ATOM   4887  HB  VAL A 309     -22.918 -11.314   5.048  1.00  0.82           H  
ATOM   4888  O   VAL A 309     -24.920 -11.849   3.237  1.00  0.82           O  
ATOM   4889  CG1 VAL A 309     -23.247  -9.189   5.240  1.00  0.82           C  
ATOM   4890 HG11 VAL A 309     -22.187  -8.963   5.356  1.00  0.82           H  
ATOM   4891 HG12 VAL A 309     -23.523  -9.039   4.196  1.00  0.82           H  
ATOM   4892 HG13 VAL A 309     -23.819  -8.499   5.860  1.00  0.82           H  
ATOM   4893  CG2 VAL A 309     -23.095 -10.765   7.113  1.00  0.82           C  
ATOM   4894 HG21 VAL A 309     -22.021 -10.595   7.195  1.00  0.82           H  
ATOM   4895 HG22 VAL A 309     -23.594 -10.005   7.715  1.00  0.82           H  
ATOM   4896 HG23 VAL A 309     -23.312 -11.763   7.496  1.00  0.82           H  
ATOM   4897  N   ALA A 310     -26.144  -9.986   3.498  1.00  0.89           N  
ATOM   4898  H   ALA A 310     -26.503  -9.303   4.149  1.00  0.89           H  
ATOM   4899  CA  ALA A 310     -26.462  -9.815   2.081  1.00  0.89           C  
ATOM   4900  HA  ALA A 310     -26.646 -10.797   1.644  1.00  0.89           H  
ATOM   4901  C   ALA A 310     -25.270  -9.205   1.314  1.00  0.89           C  
ATOM   4902  CB  ALA A 310     -27.760  -9.003   1.964  1.00  0.89           C  
ATOM   4903  HB1 ALA A 310     -27.619  -8.009   2.387  1.00  0.89           H  
ATOM   4904  HB2 ALA A 310     -28.566  -9.516   2.489  1.00  0.89           H  
ATOM   4905  HB3 ALA A 310     -28.029  -8.906   0.912  1.00  0.89           H  
ATOM   4906  O   ALA A 310     -25.348  -8.077   0.823  1.00  0.89           O  
ATOM   4907  N   LEU A 311     -24.148  -9.927   1.272  1.00  0.96           N  
ATOM   4908  H   LEU A 311     -24.168 -10.851   1.680  1.00  0.96           H  
ATOM   4909  CA  LEU A 311     -23.010  -9.589   0.421  1.00  0.96           C  
ATOM   4910  HA  LEU A 311     -22.801  -8.526   0.545  1.00  0.96           H  
ATOM   4911  C   LEU A 311     -23.365  -9.865  -1.052  1.00  0.96           C  
ATOM   4912  CB  LEU A 311     -21.765 -10.392   0.840  1.00  0.96           C  
ATOM   4913  HB2 LEU A 311     -21.037 -10.362   0.029  1.00  0.96           H  
ATOM   4914  HB3 LEU A 311     -22.055 -11.435   0.972  1.00  0.96           H  
ATOM   4915  O   LEU A 311     -24.034 -10.863  -1.331  1.00  0.96           O  
ATOM   4916  CG  LEU A 311     -21.081  -9.882   2.120  1.00  0.96           C  
ATOM   4917  HG  LEU A 311     -21.832  -9.729   2.895  1.00  0.96           H  
ATOM   4918  CD1 LEU A 311     -20.092 -10.928   2.627  1.00  0.96           C  
ATOM   4919 HD11 LEU A 311     -20.634 -11.781   3.034  1.00  0.96           H  
ATOM   4920 HD12 LEU A 311     -19.446 -10.503   3.395  1.00  0.96           H  
ATOM   4921 HD13 LEU A 311     -19.470 -11.273   1.801  1.00  0.96           H  
ATOM   4922  CD2 LEU A 311     -20.335  -8.563   1.896  1.00  0.96           C  
ATOM   4923 HD21 LEU A 311     -19.564  -8.695   1.137  1.00  0.96           H  
ATOM   4924 HD22 LEU A 311     -21.021  -7.781   1.571  1.00  0.96           H  
ATOM   4925 HD23 LEU A 311     -19.856  -8.247   2.823  1.00  0.96           H  
ATOM   4926  N   PRO A 312     -22.927  -9.014  -1.996  1.00  0.97           N  
ATOM   4927  CA  PRO A 312     -22.962  -9.343  -3.417  1.00  0.97           C  
ATOM   4928  HA  PRO A 312     -24.000  -9.469  -3.728  1.00  0.97           H  
ATOM   4929  C   PRO A 312     -22.177 -10.629  -3.715  1.00  0.97           C  
ATOM   4930  CB  PRO A 312     -22.353  -8.137  -4.143  1.00  0.97           C  
ATOM   4931  HB2 PRO A 312     -22.885  -7.913  -5.068  1.00  0.97           H  
ATOM   4932  HB3 PRO A 312     -21.299  -8.320  -4.352  1.00  0.97           H  
ATOM   4933  O   PRO A 312     -21.265 -10.997  -2.972  1.00  0.97           O  
ATOM   4934  CG  PRO A 312     -22.474  -6.996  -3.136  1.00  0.97           C  
ATOM   4935  HG2 PRO A 312     -21.687  -6.255  -3.274  1.00  0.97           H  
ATOM   4936  HG3 PRO A 312     -23.460  -6.539  -3.213  1.00  0.97           H  
ATOM   4937  CD  PRO A 312     -22.338  -7.703  -1.794  1.00  0.97           C  
ATOM   4938  HD2 PRO A 312     -21.285  -7.820  -1.537  1.00  0.97           H
[truncated: 309,745 more chars]
