# Supplementary material for: Phenoloxidases in Plants—How Structural Diversity Enables Functional Specificity
Source: Front Plant Sci. 2021 Oct 1;12:754601. doi: 10.3389/fpls.2021.754601 (PMC8517187; doi:10.3389/fpls.2021.754601)
Supplement: Supplementary file 3 [file Data_Sheet_2.ZIP › Figure 7/AlphaFold2_models/models/plantae/MsLAC1_relaxed_model_1.pdb]

ATOM      1  N   GLU A   1       3.236  22.186  12.860  1.00  0.94           N  
ATOM      2  H   GLU A   1       3.668  22.484  11.997  1.00  0.94           H  
ATOM      3  H2  GLU A   1       2.670  22.919  13.264  1.00  0.94           H  
ATOM      4  H3  GLU A   1       2.616  21.424  12.627  1.00  0.94           H  
ATOM      5  CA  GLU A   1       4.254  21.691  13.822  1.00  0.94           C  
ATOM      6  HA  GLU A   1       4.885  22.518  14.148  1.00  0.94           H  
ATOM      7  C   GLU A   1       5.152  20.666  13.125  1.00  0.94           C  
ATOM      8  CB  GLU A   1       3.560  21.083  15.052  1.00  0.94           C  
ATOM      9  HB2 GLU A   1       4.309  20.643  15.709  1.00  0.94           H  
ATOM     10  HB3 GLU A   1       2.882  20.299  14.717  1.00  0.94           H  
ATOM     11  O   GLU A   1       4.877  20.339  11.975  1.00  0.94           O  
ATOM     12  CG  GLU A   1       2.788  22.155  15.837  1.00  0.94           C  
ATOM     13  HG2 GLU A   1       2.113  22.680  15.162  1.00  0.94           H  
ATOM     14  HG3 GLU A   1       3.506  22.880  16.221  1.00  0.94           H  
ATOM     15  CD  GLU A   1       1.952  21.592  16.997  1.00  0.94           C  
ATOM     16  OE1 GLU A   1       1.529  22.412  17.829  1.00  0.94           O  
ATOM     17  OE2 GLU A   1       1.689  20.364  17.023  1.00  0.94           O  
ATOM     18  N   THR A   2       6.219  20.176  13.767  1.00  0.98           N  
ATOM     19  H   THR A   2       6.426  20.482  14.707  1.00  0.98           H  
ATOM     20  CA  THR A   2       6.979  19.014  13.266  1.00  0.98           C  
ATOM     21  HA  THR A   2       6.709  18.828  12.226  1.00  0.98           H  
ATOM     22  C   THR A   2       6.607  17.780  14.082  1.00  0.98           C  
ATOM     23  CB  THR A   2       8.500  19.233  13.288  1.00  0.98           C  
ATOM     24  HB  THR A   2       8.832  19.356  14.319  1.00  0.98           H  
ATOM     25  O   THR A   2       6.856  17.737  15.286  1.00  0.98           O  
ATOM     26  CG2 THR A   2       9.266  18.074  12.645  1.00  0.98           C  
ATOM     27 HG21 THR A   2       9.139  17.165  13.232  1.00  0.98           H  
ATOM     28 HG22 THR A   2      10.329  18.312  12.599  1.00  0.98           H  
ATOM     29 HG23 THR A   2       8.897  17.891  11.636  1.00  0.98           H  
ATOM     30  OG1 THR A   2       8.838  20.393  12.566  1.00  0.98           O  
ATOM     31  HG1 THR A   2       8.934  20.150  11.642  1.00  0.98           H  
ATOM     32  N   ARG A   3       6.016  16.774  13.435  1.00  0.98           N  
ATOM     33  H   ARG A   3       5.879  16.881  12.440  1.00  0.98           H  
ATOM     34  CA  ARG A   3       5.712  15.457  14.004  1.00  0.98           C  
ATOM     35  HA  ARG A   3       5.572  15.543  15.082  1.00  0.98           H  
ATOM     36  C   ARG A   3       6.890  14.526  13.740  1.00  0.98           C  
ATOM     37  CB  ARG A   3       4.438  14.879  13.363  1.00  0.98           C  
ATOM     38  HB2 ARG A   3       4.630  14.698  12.305  1.00  0.98           H  
ATOM     39  HB3 ARG A   3       4.220  13.922  13.836  1.00  0.98           H  
ATOM     40  O   ARG A   3       7.336  14.425  12.602  1.00  0.98           O  
ATOM     41  CG  ARG A   3       3.188  15.758  13.468  1.00  0.98           C  
ATOM     42  HG2 ARG A   3       3.398  16.754  13.080  1.00  0.98           H  
ATOM     43  HG3 ARG A   3       2.408  15.314  12.849  1.00  0.98           H  
ATOM     44  CD  ARG A   3       2.669  15.859  14.903  1.00  0.98           C  
ATOM     45  HD2 ARG A   3       3.455  16.262  15.541  1.00  0.98           H  
ATOM     46  HD3 ARG A   3       2.385  14.866  15.251  1.00  0.98           H  
ATOM     47  NE  ARG A   3       1.498  16.739  14.927  1.00  0.98           N  
ATOM     48  HE  ARG A   3       1.083  16.952  14.031  1.00  0.98           H  
ATOM     49  NH1 ARG A   3       1.608  17.514  17.097  1.00  0.98           N  
ATOM     50 HH11 ARG A   3       2.278  16.800  17.344  1.00  0.98           H  
ATOM     51 HH12 ARG A   3       1.543  18.386  17.602  1.00  0.98           H  
ATOM     52  NH2 ARG A   3       0.311  18.505  15.591  1.00  0.98           N  
ATOM     53 HH21 ARG A   3       0.436  19.322  16.172  1.00  0.98           H  
ATOM     54 HH22 ARG A   3       0.163  18.639  14.601  1.00  0.98           H  
ATOM     55  CZ  ARG A   3       1.126  17.548  15.888  1.00  0.98           C  
ATOM     56  N   LYS A   4       7.392  13.854  14.776  1.00  0.99           N  
ATOM     57  H   LYS A   4       6.928  13.924  15.671  1.00  0.99           H  
ATOM     58  CA  LYS A   4       8.530  12.933  14.665  1.00  0.99           C  
ATOM     59  HA  LYS A   4       8.856  12.887  13.626  1.00  0.99           H  
ATOM     60  C   LYS A   4       8.116  11.526  15.064  1.00  0.99           C  
ATOM     61  CB  LYS A   4       9.727  13.418  15.493  1.00  0.99           C  
ATOM     62  HB2 LYS A   4       9.464  13.437  16.551  1.00  0.99           H  
ATOM     63  HB3 LYS A   4      10.544  12.711  15.352  1.00  0.99           H  
ATOM     64  O   LYS A   4       7.520  11.349  16.125  1.00  0.99           O  
ATOM     65  CG  LYS A   4      10.187  14.814  15.055  1.00  0.99           C  
ATOM     66  HG2 LYS A   4      10.238  14.850  13.967  1.00  0.99           H  
ATOM     67  HG3 LYS A   4       9.467  15.558  15.396  1.00  0.99           H  
ATOM     68  CD  LYS A   4      11.568  15.144  15.622  1.00  0.99           C  
ATOM     69  HD2 LYS A   4      12.277  14.414  15.230  1.00  0.99           H  
ATOM     70  HD3 LYS A   4      11.556  15.095  16.711  1.00  0.99           H  
ATOM     71  CE  LYS A   4      11.949  16.553  15.162  1.00  0.99           C  
ATOM     72  HE2 LYS A   4      11.685  17.276  15.934  1.00  0.99           H  
ATOM     73  HE3 LYS A   4      11.369  16.781  14.267  1.00  0.99           H  
ATOM     74  NZ  LYS A   4      13.374  16.632  14.791  1.00  0.99           N  
ATOM     75  HZ1 LYS A   4      13.979  16.210  15.480  1.00  0.99           H  
ATOM     76  HZ2 LYS A   4      13.646  17.582  14.580  1.00  0.99           H  
ATOM     77  HZ3 LYS A   4      13.456  16.139  13.913  1.00  0.99           H  
ATOM     78  N   TYR A   5       8.472  10.548  14.240  1.00  0.99           N  
ATOM     79  H   TYR A   5       8.929  10.800  13.376  1.00  0.99           H  
ATOM     80  CA  TYR A   5       8.188   9.132  14.458  1.00  0.99           C  
ATOM     81  HA  TYR A   5       7.803   8.993  15.468  1.00  0.99           H  
ATOM     82  C   TYR A   5       9.455   8.291  14.323  1.00  0.99           C  
ATOM     83  CB  TYR A   5       7.111   8.655  13.477  1.00  0.99           C  
ATOM     84  HB2 TYR A   5       6.961   7.583  13.606  1.00  0.99           H  
ATOM     85  HB3 TYR A   5       7.464   8.817  12.459  1.00  0.99           H  
ATOM     86  O   TYR A   5      10.348   8.603  13.535  1.00  0.99           O  
ATOM     87  CG  TYR A   5       5.787   9.357  13.660  1.00  0.99           C  
ATOM     88  CD1 TYR A   5       4.867   8.865  14.606  1.00  0.99           C  
ATOM     89  HD1 TYR A   5       5.088   7.964  15.159  1.00  0.99           H  
ATOM     90  CD2 TYR A   5       5.501  10.523  12.923  1.00  0.99           C  
ATOM     91  HD2 TYR A   5       6.205  10.889  12.190  1.00  0.99           H  
ATOM     92  CE1 TYR A   5       3.672   9.558  14.848  1.00  0.99           C  
ATOM     93  HE1 TYR A   5       2.970   9.187  15.580  1.00  0.99           H  
ATOM     94  CE2 TYR A   5       4.299  11.211  13.153  1.00  0.99           C  
ATOM     95  HE2 TYR A   5       4.050  12.091  12.577  1.00  0.99           H  
ATOM     96  OH  TYR A   5       2.294  11.445  14.418  1.00  0.99           O  
ATOM     97  HH  TYR A   5       1.836  11.124  15.198  1.00  0.99           H  
ATOM     98  CZ  TYR A   5       3.405  10.740  14.133  1.00  0.99           C  
ATOM     99  N   GLN A   6       9.501   7.202  15.086  1.00  0.99           N  
ATOM    100  H   GLN A   6       8.712   7.001  15.684  1.00  0.99           H  
ATOM    101  CA  GLN A   6      10.549   6.189  15.041  1.00  0.99           C  
ATOM    102  HA  GLN A   6      11.299   6.458  14.298  1.00  0.99           H  
ATOM    103  C   GLN A   6       9.915   4.859  14.636  1.00  0.99           C  
ATOM    104  CB  GLN A   6      11.228   6.122  16.419  1.00  0.99           C  
ATOM    105  HB2 GLN A   6      11.701   7.081  16.629  1.00  0.99           H  
ATOM    106  HB3 GLN A   6      10.470   5.945  17.182  1.00  0.99           H  
ATOM    107  O   GLN A   6       9.006   4.372  15.318  1.00  0.99           O  
ATOM    108  CG  GLN A   6      12.280   5.010  16.527  1.00  0.99           C  
ATOM    109  HG2 GLN A   6      11.792   4.045  16.392  1.00  0.99           H  
ATOM    110  HG3 GLN A   6      12.710   5.019  17.529  1.00  0.99           H  
ATOM    111  CD  GLN A   6      13.412   5.159  15.522  1.00  0.99           C  
ATOM    112  NE2 GLN A   6      13.836   4.071  14.925  1.00  0.99           N  
ATOM    113 HE21 GLN A   6      13.482   3.180  15.241  1.00  0.99           H  
ATOM    114 HE22 GLN A   6      14.523   4.152  14.189  1.00  0.99           H  
ATOM    115  OE1 GLN A   6      13.921   6.246  15.277  1.00  0.99           O  
ATOM    116  N   PHE A   7      10.361   4.314  13.508  1.00  0.99           N  
ATOM    117  H   PHE A   7      11.113   4.775  13.016  1.00  0.99           H  
ATOM    118  CA  PHE A   7       9.882   3.061  12.933  1.00  0.99           C  
ATOM    119  HA  PHE A   7       9.070   2.645  13.529  1.00  0.99           H  
ATOM    120  C   PHE A   7      11.033   2.052  12.941  1.00  0.99           C  
ATOM    121  CB  PHE A   7       9.360   3.316  11.505  1.00  0.99           C  
ATOM    122  HB2 PHE A   7      10.045   4.004  11.010  1.00  0.99           H  
ATOM    123  HB3 PHE A   7       9.406   2.371  10.964  1.00  0.99           H  
ATOM    124  O   PHE A   7      11.946   2.127  12.121  1.00  0.99           O  
ATOM    125  CG  PHE A   7       7.945   3.859  11.338  1.00  0.99           C  
ATOM    126  CD1 PHE A   7       7.283   4.587  12.350  1.00  0.99           C  
ATOM    127  HD1 PHE A   7       7.762   4.789  13.297  1.00  0.99           H  
ATOM    128  CD2 PHE A   7       7.271   3.628  10.123  1.00  0.99           C  
ATOM    129  HD2 PHE A   7       7.754   3.075   9.331  1.00  0.99           H  
ATOM    130  CE1 PHE A   7       5.977   5.065  12.160  1.00  0.99           C  
ATOM    131  HE1 PHE A   7       5.477   5.614  12.944  1.00  0.99           H  
ATOM    132  CE2 PHE A   7       5.962   4.103   9.931  1.00  0.99           C  
ATOM    133  HE2 PHE A   7       5.451   3.912   8.999  1.00  0.99           H  
ATOM    134  CZ  PHE A   7       5.313   4.820  10.949  1.00  0.99           C  
ATOM    135  HZ  PHE A   7       4.304   5.174  10.797  1.00  0.99           H  
ATOM    136  N   ASP A   8      10.992   1.094  13.859  1.00  0.99           N  
ATOM    137  H   ASP A   8      10.250   1.110  14.544  1.00  0.99           H  
ATOM    138  CA  ASP A   8      11.909  -0.041  13.902  1.00  0.99           C  
ATOM    139  HA  ASP A   8      12.835   0.214  13.388  1.00  0.99           H  
ATOM    140  C   ASP A   8      11.272  -1.225  13.163  1.00  0.99           C  
ATOM    141  CB  ASP A   8      12.276  -0.367  15.358  1.00  0.99           C  
ATOM    142  HB2 ASP A   8      12.791  -1.327  15.380  1.00  0.99           H  
ATOM    143  HB3 ASP A   8      11.371  -0.455  15.958  1.00  0.99           H  
ATOM    144  O   ASP A   8      10.319  -1.846  13.642  1.00  0.99           O  
ATOM    145  CG  ASP A   8      13.206   0.697  15.958  1.00  0.99           C  
ATOM    146  OD1 ASP A   8      14.447   0.568  15.791  1.00  0.99           O  
ATOM    147  OD2 ASP A   8      12.708   1.657  16.580  1.00  0.99           O  
ATOM    148  N   VAL A   9      11.787  -1.520  11.967  1.00  0.99           N  
ATOM    149  H   VAL A   9      12.578  -0.982  11.644  1.00  0.99           H  
ATOM    150  CA  VAL A   9      11.332  -2.648  11.145  1.00  0.99           C  
ATOM    151  HA  VAL A   9      10.253  -2.749  11.261  1.00  0.99           H  
ATOM    152  C   VAL A   9      12.015  -3.913  11.648  1.00  0.99           C  
ATOM    153  CB  VAL A   9      11.625  -2.435   9.649  1.00  0.99           C  
ATOM    154  HB  VAL A   9      12.703  -2.442   9.492  1.00  0.99           H  
ATOM    155  O   VAL A   9      13.241  -3.998  11.618  1.00  0.99           O  
ATOM    156  CG1 VAL A   9      11.016  -3.556   8.804  1.00  0.99           C  
ATOM    157 HG11 VAL A   9       9.932  -3.562   8.916  1.00  0.99           H  
ATOM    158 HG12 VAL A   9      11.418  -4.521   9.111  1.00  0.99           H  
ATOM    159 HG13 VAL A   9      11.269  -3.408   7.754  1.00  0.99           H  
ATOM    160  CG2 VAL A   9      11.075  -1.102   9.130  1.00  0.99           C  
ATOM    161 HG21 VAL A   9       9.992  -1.074   9.247  1.00  0.99           H  
ATOM    162 HG22 VAL A   9      11.522  -0.273   9.678  1.00  0.99           H  
ATOM    163 HG23 VAL A   9      11.322  -0.986   8.075  1.00  0.99           H  
ATOM    164  N   GLN A  10      11.252  -4.897  12.114  1.00  0.99           N  
ATOM    165  H   GLN A  10      10.250  -4.773  12.094  1.00  0.99           H  
ATOM    166  CA  GLN A  10      11.799  -6.075  12.794  1.00  0.99           C  
ATOM    167  HA  GLN A  10      12.787  -6.288  12.386  1.00  0.99           H  
ATOM    168  C   GLN A  10      10.945  -7.327  12.584  1.00  0.99           C  
ATOM    169  CB  GLN A  10      11.967  -5.763  14.293  1.00  0.99           C  
ATOM    170  HB2 GLN A  10      12.606  -4.886  14.396  1.00  0.99           H  
ATOM    171  HB3 GLN A  10      12.469  -6.601  14.776  1.00  0.99           H  
ATOM    172  O   GLN A  10       9.764  -7.245  12.246  1.00  0.99           O  
ATOM    173  CG  GLN A  10      10.633  -5.502  15.016  1.00  0.99           C  
ATOM    174  HG2 GLN A  10      10.107  -4.671  14.544  1.00  0.99           H  
ATOM    175  HG3 GLN A  10      10.002  -6.387  14.943  1.00  0.99           H  
ATOM    176  CD  GLN A  10      10.822  -5.160  16.488  1.00  0.99           C  
ATOM    177  NE2 GLN A  10       9.873  -5.509  17.329  1.00  0.99           N  
ATOM    178 HE21 GLN A  10       9.060  -6.012  17.003  1.00  0.99           H  
ATOM    179 HE22 GLN A  10      10.015  -5.253  18.296  1.00  0.99           H  
ATOM    180  OE1 GLN A  10      11.811  -4.586  16.914  1.00  0.99           O  
ATOM    181  N   MET A  11      11.534  -8.494  12.844  1.00  0.99           N  
ATOM    182  H   MET A  11      12.493  -8.494  13.160  1.00  0.99           H  
ATOM    183  CA  MET A  11      10.787  -9.751  12.901  1.00  0.99           C  
ATOM    184  HA  MET A  11      10.100  -9.783  12.055  1.00  0.99           H  
ATOM    185  C   MET A  11       9.960  -9.818  14.190  1.00  0.99           C  
ATOM    186  CB  MET A  11      11.728 -10.960  12.798  1.00  0.99           C  
ATOM    187  HB2 MET A  11      11.138 -11.874  12.867  1.00  0.99           H  
ATOM    188  HB3 MET A  11      12.427 -10.946  13.635  1.00  0.99           H  
ATOM    189  O   MET A  11      10.439  -9.465  15.267  1.00  0.99           O  
ATOM    190  CG  MET A  11      12.527 -10.990  11.489  1.00  0.99           C  
ATOM    191  HG2 MET A  11      13.201 -10.133  11.476  1.00  0.99           H  
ATOM    192  HG3 MET A  11      13.143 -11.889  11.478  1.00  0.99           H  
ATOM    193  SD  MET A  11      11.547 -10.951   9.964  1.00  0.99           S  
ATOM    194  CE  MET A  11      10.711 -12.559  10.019  1.00  0.99           C  
ATOM    195  HE1 MET A  11      11.446 -13.358  10.110  1.00  0.99           H  
ATOM    196  HE2 MET A  11      10.145 -12.702   9.098  1.00  0.99           H  
ATOM    197  HE3 MET A  11      10.021 -12.588  10.863  1.00  0.99           H  
ATOM    198  N   THR A  12       8.714 -10.272  14.108  1.00  0.99           N  
ATOM    199  H   THR A  12       8.327 -10.440  13.191  1.00  0.99           H  
ATOM    200  CA  THR A  12       7.826 -10.459  15.265  1.00  0.99           C  
ATOM    201  HA  THR A  12       8.428 -10.633  16.157  1.00  0.99           H  
ATOM    202  C   THR A  12       6.954 -11.689  15.055  1.00  0.99           C  
ATOM    203  CB  THR A  12       6.991  -9.193  15.506  1.00  0.99           C  
ATOM    204  HB  THR A  12       6.482  -8.907  14.585  1.00  0.99           H  
ATOM    205  O   THR A  12       6.446 -11.921  13.961  1.00  0.99           O  
ATOM    206  CG2 THR A  12       5.967  -9.330  16.633  1.00  0.99           C  
ATOM    207 HG21 THR A  12       5.190 -10.043  16.355  1.00  0.99           H  
ATOM    208 HG22 THR A  12       5.493  -8.364  16.803  1.00  0.99           H  
ATOM    209 HG23 THR A  12       6.456  -9.654  17.552  1.00  0.99           H  
ATOM    210  OG1 THR A  12       7.891  -8.177  15.893  1.00  0.99           O  
ATOM    211  HG1 THR A  12       8.769  -8.465  15.630  1.00  0.99           H  
ATOM    212  N   SER A  13       6.810 -12.509  16.096  1.00  0.98           N  
ATOM    213  H   SER A  13       7.241 -12.267  16.977  1.00  0.98           H  
ATOM    214  CA  SER A  13       5.977 -13.711  16.049  1.00  0.98           C  
ATOM    215  HA  SER A  13       6.071 -14.171  15.065  1.00  0.98           H  
ATOM    216  C   SER A  13       4.512 -13.356  16.267  1.00  0.98           C  
ATOM    217  CB  SER A  13       6.445 -14.744  17.073  1.00  0.98           C  
ATOM    218  HB2 SER A  13       6.443 -14.305  18.070  1.00  0.98           H  
ATOM    219  HB3 SER A  13       5.770 -15.600  17.056  1.00  0.98           H  
ATOM    220  O   SER A  13       4.163 -12.752  17.278  1.00  0.98           O  
ATOM    221  OG  SER A  13       7.752 -15.170  16.728  1.00  0.98           O  
ATOM    222  HG  SER A  13       8.033 -15.840  17.355  1.00  0.98           H  
ATOM    223  N   VAL A  14       3.657 -13.761  15.330  1.00  0.98           N  
ATOM    224  H   VAL A  14       4.024 -14.250  14.526  1.00  0.98           H  
ATOM    225  CA  VAL A  14       2.211 -13.527  15.368  1.00  0.98           C  
ATOM    226  HA  VAL A  14       1.941 -13.113  16.339  1.00  0.98           H  
ATOM    227  C   VAL A  14       1.484 -14.858  15.217  1.00  0.98           C  
ATOM    228  CB  VAL A  14       1.790 -12.502  14.294  1.00  0.98           C  
ATOM    229  HB  VAL A  14       2.113 -12.850  13.313  1.00  0.98           H  
ATOM    230  O   VAL A  14       1.865 -15.696  14.399  1.00  0.98           O  
ATOM    231  CG1 VAL A  14       0.271 -12.290  14.259  1.00  0.98           C  
ATOM    232 HG11 VAL A  14       0.025 -11.537  13.510  1.00  0.98           H  
ATOM    233 HG12 VAL A  14      -0.233 -13.212  13.970  1.00  0.98           H  
ATOM    234 HG13 VAL A  14      -0.090 -11.959  15.233  1.00  0.98           H  
ATOM    235  CG2 VAL A  14       2.444 -11.144  14.580  1.00  0.98           C  
ATOM    236 HG21 VAL A  14       2.024 -10.377  13.929  1.00  0.98           H  
ATOM    237 HG22 VAL A  14       3.518 -11.199  14.401  1.00  0.98           H  
ATOM    238 HG23 VAL A  14       2.270 -10.850  15.615  1.00  0.98           H  
ATOM    239  N   THR A  15       0.437 -15.046  16.020  1.00  0.97           N  
ATOM    240  H   THR A  15       0.184 -14.309  16.662  1.00  0.97           H  
ATOM    241  CA  THR A  15      -0.413 -16.241  15.999  1.00  0.97           C  
ATOM    242  HA  THR A  15       0.063 -17.002  15.380  1.00  0.97           H  
ATOM    243  C   THR A  15      -1.772 -15.906  15.407  1.00  0.97           C  
ATOM    244  CB  THR A  15      -0.586 -16.834  17.403  1.00  0.97           C  
ATOM    245  HB  THR A  15      -1.085 -16.109  18.045  1.00  0.97           H  
ATOM    246  O   THR A  15      -2.448 -15.025  15.931  1.00  0.97           O  
ATOM    247  CG2 THR A  15      -1.380 -18.141  17.403  1.00  0.97           C  
ATOM    248 HG21 THR A  15      -1.413 -18.551  18.413  1.00  0.97           H  
ATOM    249 HG22 THR A  15      -2.403 -17.959  17.076  1.00  0.97           H  
ATOM    250 HG23 THR A  15      -0.910 -18.866  16.738  1.00  0.97           H  
ATOM    251  OG1 THR A  15       0.679 -17.132  17.950  1.00  0.97           O  
ATOM    252  HG1 THR A  15       0.543 -17.307  18.884  1.00  0.97           H  
ATOM    253  N   ARG A  16      -2.185 -16.618  14.355  1.00  0.97           N  
ATOM    254  H   ARG A  16      -1.558 -17.324  13.997  1.00  0.97           H  
ATOM    255  CA  ARG A  16      -3.537 -16.573  13.769  1.00  0.97           C  
ATOM    256  HA  ARG A  16      -4.263 -16.281  14.528  1.00  0.97           H  
ATOM    257  C   ARG A  16      -3.922 -17.952  13.259  1.00  0.97           C  
ATOM    258  CB  ARG A  16      -3.603 -15.602  12.581  1.00  0.97           C  
ATOM    259  HB2 ARG A  16      -2.885 -15.953  11.839  1.00  0.97           H  
ATOM    260  HB3 ARG A  16      -4.594 -15.652  12.129  1.00  0.97           H  
ATOM    261  O   ARG A  16      -3.054 -18.737  12.878  1.00  0.97           O  
ATOM    262  CG  ARG A  16      -3.298 -14.138  12.893  1.00  0.97           C  
ATOM    263  HG2 ARG A  16      -3.311 -13.575  11.960  1.00  0.97           H  
ATOM    264  HG3 ARG A  16      -2.303 -14.050  13.329  1.00  0.97           H  
ATOM    265  CD  ARG A  16      -4.343 -13.544  13.839  1.00  0.97           C  
ATOM    266  HD2 ARG A  16      -4.409 -14.117  14.764  1.00  0.97           H  
ATOM    267  HD3 ARG A  16      -5.321 -13.588  13.358  1.00  0.97           H  
ATOM    268  NE  ARG A  16      -4.012 -12.147  14.121  1.00  0.97           N  
ATOM    269  HE  ARG A  16      -4.283 -11.479  13.413  1.00  0.97           H  
ATOM    270  NH1 ARG A  16      -3.018 -12.345  16.184  1.00  0.97           N  
ATOM    271 HH11 ARG A  16      -3.169 -13.343  16.146  1.00  0.97           H  
ATOM    272 HH12 ARG A  16      -2.753 -11.909  17.056  1.00  0.97           H  
ATOM    273  NH2 ARG A  16      -3.216 -10.345  15.204  1.00  0.97           N  
ATOM    274 HH21 ARG A  16      -3.560  -9.804  14.423  1.00  0.97           H  
ATOM    275 HH22 ARG A  16      -2.772  -9.890  15.988  1.00  0.97           H  
ATOM    276  CZ  ARG A  16      -3.416 -11.631  15.173  1.00  0.97           C  
ATOM    277  N   LEU A  17      -5.219 -18.249  13.224  1.00  0.97           N  
ATOM    278  H   LEU A  17      -5.873 -17.549  13.544  1.00  0.97           H  
ATOM    279  CA  LEU A  17      -5.751 -19.512  12.697  1.00  0.97           C  
ATOM    280  HA  LEU A  17      -6.798 -19.569  12.994  1.00  0.97           H  
ATOM    281  C   LEU A  17      -5.050 -20.761  13.296  1.00  0.97           C  
ATOM    282  CB  LEU A  17      -5.705 -19.509  11.151  1.00  0.97           C  
ATOM    283  HB2 LEU A  17      -6.261 -20.386  10.820  1.00  0.97           H  
ATOM    284  HB3 LEU A  17      -4.665 -19.613  10.843  1.00  0.97           H  
ATOM    285  O   LEU A  17      -4.691 -21.690  12.568  1.00  0.97           O  
ATOM    286  CG  LEU A  17      -6.308 -18.317  10.393  1.00  0.97           C  
ATOM    287  HG  LEU A  17      -5.896 -17.384  10.777  1.00  0.97           H  
ATOM    288  CD1 LEU A  17      -5.970 -18.446   8.908  1.00  0.97           C  
ATOM    289 HD11 LEU A  17      -6.320 -17.563   8.375  1.00  0.97           H  
ATOM    290 HD12 LEU A  17      -6.459 -19.317   8.471  1.00  0.97           H  
ATOM    291 HD13 LEU A  17      -4.893 -18.539   8.769  1.00  0.97           H  
ATOM    292  CD2 LEU A  17      -7.827 -18.313  10.504  1.00  0.97           C  
ATOM    293 HD21 LEU A  17      -8.227 -17.398  10.067  1.00  0.97           H  
ATOM    294 HD22 LEU A  17      -8.245 -19.166   9.969  1.00  0.97           H  
ATOM    295 HD23 LEU A  17      -8.137 -18.389  11.546  1.00  0.97           H  
ATOM    296  N   CYS A  18      -4.805 -20.781  14.614  1.00  0.97           N  
ATOM    297  H   CYS A  18      -5.148 -20.004  15.159  1.00  0.97           H  
ATOM    298  CA  CYS A  18      -4.052 -21.838  15.323  1.00  0.97           C  
ATOM    299  HA  CYS A  18      -4.013 -21.541  16.371  1.00  0.97           H  
ATOM    300  C   CYS A  18      -2.567 -22.016  14.912  1.00  0.97           C  
ATOM    301  CB  CYS A  18      -4.812 -23.185  15.276  1.00  0.97           C  
ATOM    302  HB2 CYS A  18      -4.114 -23.976  15.551  1.00  0.97           H  
ATOM    303  HB3 CYS A  18      -5.129 -23.405  14.256  1.00  0.97           H  
ATOM    304  O   CYS A  18      -1.954 -23.013  15.287  1.00  0.97           O  
ATOM    305  SG  CYS A  18      -6.222 -23.403  16.388  1.00  0.97           S  
ATOM    306  N   GLY A  19      -1.967 -21.092  14.154  1.00  0.97           N  
ATOM    307  H   GLY A  19      -2.490 -20.282  13.851  1.00  0.97           H  
ATOM    308  CA  GLY A  19      -0.563 -21.169  13.735  1.00  0.97           C  
ATOM    309  HA2 GLY A  19      -0.076 -22.040  14.174  1.00  0.97           H  
ATOM    310  HA3 GLY A  19      -0.519 -21.273  12.651  1.00  0.97           H  
ATOM    311  C   GLY A  19       0.228 -19.924  14.119  1.00  0.97           C  
ATOM    312  O   GLY A  19      -0.273 -18.809  14.000  1.00  0.97           O  
ATOM    313  N   THR A  20       1.475 -20.111  14.548  1.00  0.98           N  
ATOM    314  H   THR A  20       1.826 -21.054  14.630  1.00  0.98           H  
ATOM    315  CA  THR A  20       2.419 -19.019  14.824  1.00  0.98           C  
ATOM    316  HA  THR A  20       1.885 -18.069  14.830  1.00  0.98           H  
ATOM    317  C   THR A  20       3.477 -18.967  13.733  1.00  0.98           C  
ATOM    318  CB  THR A  20       3.092 -19.181  16.195  1.00  0.98           C  
ATOM    319  HB  THR A  20       3.715 -20.075  16.183  1.00  0.98           H  
ATOM    320  O   THR A  20       4.089 -19.988  13.423  1.00  0.98           O  
ATOM    321  CG2 THR A  20       3.957 -17.978  16.578  1.00  0.98           C  
ATOM    322 HG21 THR A  20       4.808 -17.898  15.901  1.00  0.98           H  
ATOM    323 HG22 THR A  20       4.334 -18.114  17.591  1.00  0.98           H  
ATOM    324 HG23 THR A  20       3.368 -17.062  16.532  1.00  0.98           H  
ATOM    325  OG1 THR A  20       2.123 -19.331  17.204  1.00  0.98           O  
ATOM    326  HG1 THR A  20       1.664 -18.495  17.311  1.00  0.98           H  
ATOM    327  N   LYS A  21       3.732 -17.777  13.185  1.00  0.98           N  
ATOM    328  H   LYS A  21       3.181 -16.984  13.483  1.00  0.98           H  
ATOM    329  CA  LYS A  21       4.868 -17.521  12.289  1.00  0.98           C  
ATOM    330  HA  LYS A  21       5.623 -18.287  12.466  1.00  0.98           H  
ATOM    331  C   LYS A  21       5.523 -16.182  12.613  1.00  0.98           C  
ATOM    332  CB  LYS A  21       4.442 -17.636  10.812  1.00  0.98           C  
ATOM    333  HB2 LYS A  21       3.978 -18.608  10.648  1.00  0.98           H  
ATOM    334  HB3 LYS A  21       5.344 -17.595  10.201  1.00  0.98           H  
ATOM    335  O   LYS A  21       4.888 -15.303  13.195  1.00  0.98           O  
ATOM    336  CG  LYS A  21       3.479 -16.533  10.341  1.00  0.98           C  
ATOM    337  HG2 LYS A  21       2.522 -16.632  10.853  1.00  0.98           H  
ATOM    338  HG3 LYS A  21       3.908 -15.560  10.582  1.00  0.98           H  
ATOM    339  CD  LYS A  21       3.265 -16.608   8.823  1.00  0.98           C  
ATOM    340  HD2 LYS A  21       4.235 -16.679   8.332  1.00  0.98           H  
ATOM    341  HD3 LYS A  21       2.681 -17.496   8.584  1.00  0.98           H  
ATOM    342  CE  LYS A  21       2.538 -15.363   8.303  1.00  0.98           C  
ATOM    343  HE2 LYS A  21       1.492 -15.406   8.607  1.00  0.98           H  
ATOM    344  HE3 LYS A  21       2.985 -14.481   8.761  1.00  0.98           H  
ATOM    345  NZ  LYS A  21       2.633 -15.257   6.824  1.00  0.98           N  
ATOM    346  HZ1 LYS A  21       3.576 -15.362   6.478  1.00  0.98           H  
ATOM    347  HZ2 LYS A  21       2.240 -14.390   6.487  1.00  0.98           H  
ATOM    348  HZ3 LYS A  21       2.085 -15.993   6.402  1.00  0.98           H  
ATOM    349  N   SER A  22       6.788 -16.023  12.240  1.00  0.98           N  
ATOM    350  H   SER A  22       7.251 -16.773  11.746  1.00  0.98           H  
ATOM    351  CA  SER A  22       7.478 -14.734  12.326  1.00  0.98           C  
ATOM    352  HA  SER A  22       7.068 -14.165  13.160  1.00  0.98           H  
ATOM    353  C   SER A  22       7.238 -13.930  11.052  1.00  0.98           C  
ATOM    354  CB  SER A  22       8.971 -14.914  12.598  1.00  0.98           C  
ATOM    355  HB2 SER A  22       9.445 -13.935  12.662  1.00  0.98           H  
ATOM    356  HB3 SER A  22       9.428 -15.476  11.783  1.00  0.98           H  
ATOM    357  O   SER A  22       7.424 -14.445   9.953  1.00  0.98           O  
ATOM    358  OG  SER A  22       9.169 -15.606  13.820  1.00  0.98           O  
ATOM    359  HG  SER A  22       8.697 -15.167  14.532  1.00  0.98           H  
ATOM    360  N   ILE A  23       6.831 -12.675  11.209  1.00  0.98           N  
ATOM    361  H   ILE A  23       6.678 -12.333  12.147  1.00  0.98           H  
ATOM    362  CA  ILE A  23       6.571 -11.728  10.119  1.00  0.98           C  
ATOM    363  HA  ILE A  23       6.916 -12.156   9.178  1.00  0.98           H  
ATOM    364  C   ILE A  23       7.364 -10.440  10.330  1.00  0.98           C  
ATOM    365  CB  ILE A  23       5.062 -11.430   9.979  1.00  0.98           C  
ATOM    366  HB  ILE A  23       4.959 -10.695   9.182  1.00  0.98           H  
ATOM    367  O   ILE A  23       7.767 -10.136  11.455  1.00  0.98           O  
ATOM    368  CG1 ILE A  23       4.438 -10.829  11.256  1.00  0.98           C  
ATOM    369 HG12 ILE A  23       4.525 -11.532  12.085  1.00  0.98           H  
ATOM    370 HG13 ILE A  23       4.993  -9.927  11.515  1.00  0.98           H  
ATOM    371  CG2 ILE A  23       4.317 -12.700   9.553  1.00  0.98           C  
ATOM    372 HG21 ILE A  23       3.299 -12.447   9.257  1.00  0.98           H  
ATOM    373 HG22 ILE A  23       4.828 -13.157   8.705  1.00  0.98           H  
ATOM    374 HG23 ILE A  23       4.288 -13.399  10.388  1.00  0.98           H  
ATOM    375  CD1 ILE A  23       2.964 -10.437  11.105  1.00  0.98           C  
ATOM    376 HD11 ILE A  23       2.333 -11.325  11.153  1.00  0.98           H  
ATOM    377 HD12 ILE A  23       2.798  -9.929  10.155  1.00  0.98           H  
ATOM    378 HD13 ILE A  23       2.686  -9.754  11.908  1.00  0.98           H  
ATOM    379  N   VAL A  24       7.568  -9.670   9.263  1.00  0.99           N  
ATOM    380  H   VAL A  24       7.192  -9.956   8.370  1.00  0.99           H  
ATOM    381  CA  VAL A  24       8.140  -8.323   9.364  1.00  0.99           C  
ATOM    382  HA  VAL A  24       8.939  -8.341  10.106  1.00  0.99           H  
ATOM    383  C   VAL A  24       7.053  -7.358   9.838  1.00  0.99           C  
ATOM    384  CB  VAL A  24       8.753  -7.853   8.032  1.00  0.99           C  
ATOM    385  HB  VAL A  24       7.961  -7.713   7.295  1.00  0.99           H  
ATOM    386  O   VAL A  24       5.953  -7.345   9.290  1.00  0.99           O  
ATOM    387  CG1 VAL A  24       9.504  -6.533   8.228  1.00  0.99           C  
ATOM    388 HG11 VAL A  24      10.292  -6.658   8.970  1.00  0.99           H  
ATOM    389 HG12 VAL A  24       8.821  -5.750   8.558  1.00  0.99           H  
ATOM    390 HG13 VAL A  24       9.948  -6.219   7.283  1.00  0.99           H  
ATOM    391  CG2 VAL A  24       9.767  -8.859   7.477  1.00  0.99           C  
ATOM    392 HG21 VAL A  24       9.288  -9.815   7.262  1.00  0.99           H  
ATOM    393 HG22 VAL A  24      10.579  -9.006   8.189  1.00  0.99           H  
ATOM    394 HG23 VAL A  24      10.180  -8.480   6.543  1.00  0.99           H  
ATOM    395  N   THR A  25       7.358  -6.547  10.847  1.00  0.99           N  
ATOM    396  H   THR A  25       8.289  -6.604  11.234  1.00  0.99           H  
ATOM    397  CA  THR A  25       6.452  -5.539  11.421  1.00  0.99           C  
ATOM    398  HA  THR A  25       5.632  -5.339  10.732  1.00  0.99           H  
ATOM    399  C   THR A  25       7.195  -4.231  11.667  1.00  0.99           C  
ATOM    400  CB  THR A  25       5.853  -6.004  12.756  1.00  0.99           C  
ATOM    401  HB  THR A  25       5.202  -5.219  13.142  1.00  0.99           H  
ATOM    402  O   THR A  25       8.426  -4.213  11.710  1.00  0.99           O  
ATOM    403  CG2 THR A  25       5.053  -7.294  12.641  1.00  0.99           C  
ATOM    404 HG21 THR A  25       4.328  -7.206  11.832  1.00  0.99           H  
ATOM    405 HG22 THR A  25       4.524  -7.476  13.577  1.00  0.99           H  
ATOM    406 HG23 THR A  25       5.731  -8.124  12.440  1.00  0.99           H  
ATOM    407  OG1 THR A  25       6.882  -6.214  13.693  1.00  0.99           O  
ATOM    408  HG1 THR A  25       7.485  -6.854  13.308  1.00  0.99           H  
ATOM    409  N   VAL A  26       6.451  -3.147  11.887  1.00  0.99           N  
ATOM    410  H   VAL A  26       5.446  -3.248  11.878  1.00  0.99           H  
ATOM    411  CA  VAL A  26       6.996  -1.895  12.430  1.00  0.99           C  
ATOM    412  HA  VAL A  26       8.081  -1.885  12.322  1.00  0.99           H  
ATOM    413  C   VAL A  26       6.668  -1.833  13.914  1.00  0.99           C  
ATOM    414  CB  VAL A  26       6.447  -0.668  11.690  1.00  0.99           C  
ATOM    415  HB  VAL A  26       5.358  -0.699  11.719  1.00  0.99           H  
ATOM    416  O   VAL A  26       5.508  -1.965  14.303  1.00  0.99           O  
ATOM    417  CG1 VAL A  26       6.918   0.650  12.309  1.00  0.99           C  
ATOM    418 HG11 VAL A  26       8.007   0.699  12.303  1.00  0.99           H  
ATOM    419 HG12 VAL A  26       6.560   0.744  13.335  1.00  0.99           H  
ATOM    420 HG13 VAL A  26       6.508   1.483  11.738  1.00  0.99           H  
ATOM    421  CG2 VAL A  26       6.914  -0.684  10.235  1.00  0.99           C  
ATOM    422 HG21 VAL A  26       8.003  -0.682  10.195  1.00  0.99           H  
ATOM    423 HG22 VAL A  26       6.537   0.192   9.707  1.00  0.99           H  
ATOM    424 HG23 VAL A  26       6.535  -1.585   9.750  1.00  0.99           H  
ATOM    425  N   ASN A  27       7.686  -1.625  14.747  1.00  0.99           N  
ATOM    426  H   ASN A  27       8.610  -1.533  14.351  1.00  0.99           H  
ATOM    427  CA  ASN A  27       7.569  -1.515  16.204  1.00  0.99           C  
ATOM    428  HA  ASN A  27       8.587  -1.497  16.595  1.00  0.99           H  
ATOM    429  C   ASN A  27       6.902  -2.739  16.866  1.00  0.99           C  
ATOM    430  CB  ASN A  27       6.912  -0.166  16.581  1.00  0.99           C  
ATOM    431  HB2 ASN A  27       5.904  -0.120  16.169  1.00  0.99           H  
ATOM    432  HB3 ASN A  27       6.837  -0.099  17.666  1.00  0.99           H  
ATOM    433  O   ASN A  27       6.280  -2.609  17.919  1.00  0.99           O  
ATOM    434  CG  ASN A  27       7.694   1.047  16.109  1.00  0.99           C  
ATOM    435  ND2 ASN A  27       7.180   2.238  16.294  1.00  0.99           N  
ATOM    436 HD21 ASN A  27       7.761   3.007  15.992  1.00  0.99           H  
ATOM    437 HD22 ASN A  27       6.282   2.358  16.739  1.00  0.99           H  
ATOM    438  OD1 ASN A  27       8.780   0.957  15.571  1.00  0.99           O  
ATOM    439  N   GLY A  28       7.001  -3.922  16.247  1.00  0.98           N  
ATOM    440  H   GLY A  28       7.486  -3.965  15.362  1.00  0.98           H  
ATOM    441  CA  GLY A  28       6.370  -5.149  16.743  1.00  0.98           C  
ATOM    442  HA2 GLY A  28       6.608  -5.276  17.799  1.00  0.98           H  
ATOM    443  HA3 GLY A  28       6.775  -6.000  16.195  1.00  0.98           H  
ATOM    444  C   GLY A  28       4.846  -5.192  16.596  1.00  0.98           C  
ATOM    445  O   GLY A  28       4.209  -6.034  17.225  1.00  0.98           O  
ATOM    446  N   GLN A  29       4.252  -4.284  15.814  1.00  0.99           N  
ATOM    447  H   GLN A  29       4.828  -3.627  15.306  1.00  0.99           H  
ATOM    448  CA  GLN A  29       2.802  -4.146  15.663  1.00  0.99           C  
ATOM    449  HA  GLN A  29       2.306  -4.753  16.420  1.00  0.99           H  
ATOM    450  C   GLN A  29       2.330  -4.647  14.292  1.00  0.99           C  
ATOM    451  CB  GLN A  29       2.380  -2.688  15.903  1.00  0.99           C  
ATOM    452  HB2 GLN A  29       2.870  -2.045  15.172  1.00  0.99           H  
ATOM    453  HB3 GLN A  29       1.300  -2.610  15.778  1.00  0.99           H  
ATOM    454  O   GLN A  29       2.968  -4.391  13.269  1.00  0.99           O  
ATOM    455  CG  GLN A  29       2.715  -2.183  17.311  1.00  0.99           C  
ATOM    456  HG2 GLN A  29       2.172  -2.773  18.049  1.00  0.99           H  
ATOM    457  HG3 GLN A  29       3.782  -2.309  17.493  1.00  0.99           H  
ATOM    458  CD  GLN A  29       2.363  -0.713  17.505  1.00  0.99           C  
ATOM    459  NE2 GLN A  29       3.188   0.029  18.211  1.00  0.99           N  
ATOM    460 HE21 GLN A  29       2.891   0.981  18.376  1.00  0.99           H  
ATOM    461 HE22 GLN A  29       4.017  -0.390  18.607  1.00  0.99           H  
ATOM    462  OE1 GLN A  29       1.358  -0.191  17.058  1.00  0.99           O  
ATOM    463  N   TYR A  30       1.195  -5.348  14.281  1.00  0.98           N  
ATOM    464  H   TYR A  30       0.707  -5.476  15.156  1.00  0.98           H  
ATOM    465  CA  TYR A  30       0.496  -5.785  13.073  1.00  0.98           C  
ATOM    466  HA  TYR A  30       0.829  -5.189  12.224  1.00  0.98           H  
ATOM    467  C   TYR A  30      -1.025  -5.613  13.261  1.00  0.98           C  
ATOM    468  CB  TYR A  30       0.866  -7.243  12.770  1.00  0.98           C  
ATOM    469  HB2 TYR A  30       0.707  -7.844  13.665  1.00  0.98           H  
ATOM    470  HB3 TYR A  30       1.928  -7.289  12.526  1.00  0.98           H  
ATOM    471  O   TYR A  30      -1.616  -6.385  14.026  1.00  0.98           O  
ATOM    472  CG  TYR A  30       0.085  -7.844  11.617  1.00  0.98           C  
ATOM    473  CD1 TYR A  30      -0.756  -8.952  11.840  1.00  0.98           C  
ATOM    474  HD1 TYR A  30      -0.853  -9.364  12.834  1.00  0.98           H  
ATOM    475  CD2 TYR A  30       0.176  -7.282  10.328  1.00  0.98           C  
ATOM    476  HD2 TYR A  30       0.815  -6.430  10.146  1.00  0.98           H  
ATOM    477  CE1 TYR A  30      -1.484  -9.513  10.774  1.00  0.98           C  
ATOM    478  HE1 TYR A  30      -2.133 -10.362  10.931  1.00  0.98           H  
ATOM    479  CE2 TYR A  30      -0.565  -7.835   9.264  1.00  0.98           C  
ATOM    480  HE2 TYR A  30      -0.517  -7.403   8.276  1.00  0.98           H  
ATOM    481  OH  TYR A  30      -2.070  -9.540   8.463  1.00  0.98           O  
ATOM    482  HH  TYR A  30      -1.912  -9.135   7.607  1.00  0.98           H  
ATOM    483  CZ  TYR A  30      -1.383  -8.962   9.481  1.00  0.98           C  
ATOM    484  N   PRO A  31      -1.668  -4.626  12.599  1.00  0.98           N  
ATOM    485  CA  PRO A  31      -1.084  -3.564  11.768  1.00  0.98           C  
ATOM    486  HA  PRO A  31      -0.592  -4.013  10.905  1.00  0.98           H  
ATOM    487  C   PRO A  31      -0.089  -2.681  12.530  1.00  0.98           C  
ATOM    488  CB  PRO A  31      -2.265  -2.717  11.278  1.00  0.98           C  
ATOM    489  HB2 PRO A  31      -2.114  -2.375  10.254  1.00  0.98           H  
ATOM    490  HB3 PRO A  31      -2.413  -1.862  11.937  1.00  0.98           H  
ATOM    491  O   PRO A  31      -0.081  -2.661  13.757  1.00  0.98           O  
ATOM    492  CG  PRO A  31      -3.462  -3.653  11.404  1.00  0.98           C  
ATOM    493  HG2 PRO A  31      -3.516  -4.313  10.539  1.00  0.98           H  
ATOM    494  HG3 PRO A  31      -4.391  -3.098  11.534  1.00  0.98           H  
ATOM    495  CD  PRO A  31      -3.104  -4.464  12.644  1.00  0.98           C  
ATOM    496  HD2 PRO A  31      -3.594  -5.438  12.621  1.00  0.98           H  
ATOM    497  HD3 PRO A  31      -3.384  -3.920  13.547  1.00  0.98           H  
ATOM    498  N   GLY A  32       0.754  -1.958  11.800  1.00  0.99           N  
ATOM    499  H   GLY A  32       0.649  -1.972  10.796  1.00  0.99           H  
ATOM    500  CA  GLY A  32       1.746  -1.041  12.348  1.00  0.99           C  
ATOM    501  HA2 GLY A  32       2.350  -1.573  13.084  1.00  0.99           H  
ATOM    502  HA3 GLY A  32       2.402  -0.728  11.536  1.00  0.99           H  
ATOM    503  C   GLY A  32       1.153   0.217  13.003  1.00  0.99           C  
ATOM    504  O   GLY A  32      -0.057   0.456  12.948  1.00  0.99           O  
ATOM    505  N   PRO A  33       2.007   1.061  13.613  1.00  0.98           N  
ATOM    506  CA  PRO A  33       1.573   2.235  14.363  1.00  0.98           C  
ATOM    507  HA  PRO A  33       0.916   1.912  15.170  1.00  0.98           H  
ATOM    508  C   PRO A  33       0.828   3.271  13.507  1.00  0.98           C  
ATOM    509  CB  PRO A  33       2.853   2.826  14.966  1.00  0.98           C  
ATOM    510  HB2 PRO A  33       3.034   2.377  15.943  1.00  0.98           H  
ATOM    511  HB3 PRO A  33       2.812   3.912  15.049  1.00  0.98           H  
ATOM    512  O   PRO A  33       1.116   3.475  12.326  1.00  0.98           O  
ATOM    513  CG  PRO A  33       3.939   2.374  13.990  1.00  0.98           C  
ATOM    514  HG2 PRO A  33       4.925   2.353  14.455  1.00  0.98           H  
ATOM    515  HG3 PRO A  33       3.940   3.016  13.109  1.00  0.98           H  
ATOM    516  CD  PRO A  33       3.461   0.977  13.608  1.00  0.98           C  
ATOM    517  HD2 PRO A  33       3.785   0.253  14.356  1.00  0.98           H  
ATOM    518  HD3 PRO A  33       3.852   0.705  12.627  1.00  0.98           H  
ATOM    519  N   THR A  34      -0.089   3.996  14.153  1.00  0.99           N  
ATOM    520  H   THR A  34      -0.238   3.808  15.134  1.00  0.99           H  
ATOM    521  CA  THR A  34      -0.775   5.149  13.554  1.00  0.99           C  
ATOM    522  HA  THR A  34      -1.052   4.895  12.531  1.00  0.99           H  
ATOM    523  C   THR A  34       0.144   6.366  13.495  1.00  0.99           C  
ATOM    524  CB  THR A  34      -2.047   5.509  14.338  1.00  0.99           C  
ATOM    525  HB  THR A  34      -1.769   5.783  15.356  1.00  0.99           H  
ATOM    526  O   THR A  34       0.682   6.794  14.517  1.00  0.99           O  
ATOM    527  CG2 THR A  34      -2.834   6.667  13.717  1.00  0.99           C  
ATOM    528 HG21 THR A  34      -3.807   6.748  14.201  1.00  0.99           H  
ATOM    529 HG22 THR A  34      -2.296   7.604  13.862  1.00  0.99           H  
ATOM    530 HG23 THR A  34      -2.976   6.502  12.649  1.00  0.99           H  
ATOM    531  OG1 THR A  34      -2.912   4.398  14.406  1.00  0.99           O  
ATOM    532  HG1 THR A  34      -2.382   3.597  14.389  1.00  0.99           H  
ATOM    533  N   LEU A  35       0.269   6.966  12.312  1.00  0.99           N  
ATOM    534  H   LEU A  35      -0.202   6.556  11.518  1.00  0.99           H  
ATOM    535  CA  LEU A  35       0.870   8.285  12.130  1.00  0.99           C  
ATOM    536  HA  LEU A  35       1.606   8.452  12.916  1.00  0.99           H  
ATOM    537  C   LEU A  35      -0.237   9.338  12.247  1.00  0.99           C  
ATOM    538  CB  LEU A  35       1.597   8.299  10.775  1.00  0.99           C  
ATOM    539  HB2 LEU A  35       0.870   8.357   9.965  1.00  0.99           H  
ATOM    540  HB3 LEU A  35       2.124   7.350  10.678  1.00  0.99           H  
ATOM    541  O   LEU A  35      -1.204   9.292  11.497  1.00  0.99           O  
ATOM    542  CG  LEU A  35       2.631   9.426  10.627  1.00  0.99           C  
ATOM    543  HG  LEU A  35       3.242   9.443  11.529  1.00  0.99           H  
ATOM    544  CD1 LEU A  35       3.557   9.109   9.457  1.00  0.99           C  
ATOM    545 HD11 LEU A  35       3.004   9.139   8.518  1.00  0.99           H  
ATOM    546 HD12 LEU A  35       3.994   8.118   9.585  1.00  0.99           H  
ATOM    547 HD13 LEU A  35       4.373   9.830   9.423  1.00  0.99           H  
ATOM    548  CD2 LEU A  35       2.025  10.815  10.398  1.00  0.99           C  
ATOM    549 HD21 LEU A  35       1.486  11.157  11.282  1.00  0.99           H  
ATOM    550 HD22 LEU A  35       1.355  10.801   9.538  1.00  0.99           H  
ATOM    551 HD23 LEU A  35       2.822  11.533  10.203  1.00  0.99           H  
ATOM    552  N   LEU A  36      -0.115  10.275  13.187  1.00  0.98           N  
ATOM    553  H   LEU A  36       0.755  10.320  13.698  1.00  0.98           H  
ATOM    554  CA  LEU A  36      -1.103  11.330  13.436  1.00  0.98           C  
ATOM    555  HA  LEU A  36      -1.962  11.172  12.783  1.00  0.98           H  
ATOM    556  C   LEU A  36      -0.524  12.714  13.121  1.00  0.98           C  
ATOM    557  CB  LEU A  36      -1.596  11.232  14.891  1.00  0.98           C  
ATOM    558  HB2 LEU A  36      -2.028  10.245  15.052  1.00  0.98           H  
ATOM    559  HB3 LEU A  36      -0.739  11.339  15.555  1.00  0.98           H  
ATOM    560  O   LEU A  36       0.316  13.235  13.854  1.00  0.98           O  
ATOM    561  CG  LEU A  36      -2.641  12.306  15.260  1.00  0.98           C  
ATOM    562  HG  LEU A  36      -2.245  13.301  15.056  1.00  0.98           H  
ATOM    563  CD1 LEU A  36      -3.943  12.127  14.483  1.00  0.98           C  
ATOM    564 HD11 LEU A  36      -4.693  12.829  14.845  1.00  0.98           H  
ATOM    565 HD12 LEU A  36      -4.320  11.112  14.610  1.00  0.98           H  
ATOM    566 HD13 LEU A  36      -3.775  12.326  13.425  1.00  0.98           H  
ATOM    567  CD2 LEU A  36      -2.955  12.234  16.753  1.00  0.98           C  
ATOM    568 HD21 LEU A  36      -3.681  13.004  17.015  1.00  0.98           H  
ATOM    569 HD22 LEU A  36      -3.369  11.255  16.998  1.00  0.98           H  
ATOM    570 HD23 LEU A  36      -2.044  12.396  17.330  1.00  0.98           H  
ATOM    571  N   ALA A  37      -1.025  13.353  12.074  1.00  0.98           N  
ATOM    572  H   ALA A  37      -1.762  12.910  11.543  1.00  0.98           H  
ATOM    573  CA  ALA A  37      -0.622  14.697  11.680  1.00  0.98           C  
ATOM    574  HA  ALA A  37       0.004  15.143  12.452  1.00  0.98           H  
ATOM    575  C   ALA A  37      -1.842  15.612  11.520  1.00  0.98           C  
ATOM    576  CB  ALA A  37       0.220  14.589  10.402  1.00  0.98           C  
ATOM    577  HB1 ALA A  37       1.091  13.960  10.584  1.00  0.98           H  
ATOM    578  HB2 ALA A  37       0.556  15.577  10.088  1.00  0.98           H  
ATOM    579  HB3 ALA A  37      -0.376  14.150   9.602  1.00  0.98           H  
ATOM    580  O   ALA A  37      -2.985  15.161  11.458  1.00  0.98           O  
ATOM    581  N   ARG A  38      -1.603  16.920  11.452  1.00  0.98           N  
ATOM    582  H   ARG A  38      -0.656  17.241  11.595  1.00  0.98           H  
ATOM    583  CA  ARG A  38      -2.555  17.889  10.904  1.00  0.98           C  
ATOM    584  HA  ARG A  38      -3.536  17.424  10.798  1.00  0.98           H  
ATOM    585  C   ARG A  38      -2.111  18.298   9.512  1.00  0.98           C  
ATOM    586  CB  ARG A  38      -2.689  19.117  11.816  1.00  0.98           C  
ATOM    587  HB2 ARG A  38      -1.733  19.637  11.880  1.00  0.98           H  
ATOM    588  HB3 ARG A  38      -3.420  19.794  11.372  1.00  0.98           H  
ATOM    589  O   ARG A  38      -0.919  18.276   9.207  1.00  0.98           O  
ATOM    590  CG  ARG A  38      -3.155  18.726  13.220  1.00  0.98           C  
ATOM    591  HG2 ARG A  38      -2.352  18.207  13.744  1.00  0.98           H  
ATOM    592  HG3 ARG A  38      -4.003  18.047  13.130  1.00  0.98           H  
ATOM    593  CD  ARG A  38      -3.591  19.940  14.040  1.00  0.98           C  
ATOM    594  HD2 ARG A  38      -4.265  20.553  13.442  1.00  0.98           H  
ATOM    595  HD3 ARG A  38      -2.711  20.539  14.276  1.00  0.98           H  
ATOM    596  NE  ARG A  38      -4.259  19.518  15.286  1.00  0.98           N  
ATOM    597  HE  ARG A  38      -3.661  19.367  16.086  1.00  0.98           H  
ATOM    598  NH1 ARG A  38      -6.423  19.413  14.478  1.00  0.98           N  
ATOM    599 HH11 ARG A  38      -7.402  19.203  14.608  1.00  0.98           H  
ATOM    600 HH12 ARG A  38      -6.136  19.693  13.551  1.00  0.98           H  
ATOM    601  NH2 ARG A  38      -5.999  18.842  16.585  1.00  0.98           N  
ATOM    602 HH21 ARG A  38      -6.975  18.600  16.676  1.00  0.98           H  
ATOM    603 HH22 ARG A  38      -5.362  18.671  17.350  1.00  0.98           H  
ATOM    604  CZ  ARG A  38      -5.550  19.263  15.436  1.00  0.98           C  
ATOM    605  N   GLU A  39      -3.046  18.740   8.687  1.00  0.98           N  
ATOM    606  H   GLU A  39      -4.017  18.681   8.961  1.00  0.98           H  
ATOM    607  CA  GLU A  39      -2.678  19.491   7.492  1.00  0.98           C  
ATOM    608  HA  GLU A  39      -2.149  18.830   6.806  1.00  0.98           H  
ATOM    609  C   GLU A  39      -1.761  20.675   7.866  1.00  0.98           C  
ATOM    610  CB  GLU A  39      -3.941  19.995   6.811  1.00  0.98           C  
ATOM    611  HB2 GLU A  39      -4.641  19.172   6.671  1.00  0.98           H  
ATOM    612  HB3 GLU A  39      -4.396  20.723   7.483  1.00  0.98           H  
ATOM    613  O   GLU A  39      -2.022  21.415   8.818  1.00  0.98           O  
ATOM    614  CG  GLU A  39      -3.624  20.632   5.449  1.00  0.98           C  
ATOM    615  HG2 GLU A  39      -2.782  21.319   5.535  1.00  0.98           H  
ATOM    616  HG3 GLU A  39      -3.348  19.847   4.745  1.00  0.98           H  
ATOM    617  CD  GLU A  39      -4.807  21.426   4.915  1.00  0.98           C  
ATOM    618  OE1 GLU A  39      -4.806  21.761   3.713  1.00  0.98           O  
ATOM    619  OE2 GLU A  39      -5.720  21.748   5.708  1.00  0.98           O  
ATOM    620  N   GLY A  40      -0.668  20.833   7.123  1.00  0.98           N  
ATOM    621  H   GLY A  40      -0.524  20.196   6.352  1.00  0.98           H  
ATOM    622  CA  GLY A  40       0.384  21.819   7.348  1.00  0.98           C  
ATOM    623  HA2 GLY A  40       0.810  22.094   6.383  1.00  0.98           H  
ATOM    624  HA3 GLY A  40      -0.049  22.710   7.802  1.00  0.98           H  
ATOM    625  C   GLY A  40       1.524  21.331   8.248  1.00  0.98           C  
ATOM    626  O   GLY A  40       2.578  21.978   8.283  1.00  0.98           O  
ATOM    627  N   ASP A  41       1.362  20.204   8.951  1.00  0.99           N  
ATOM    628  H   ASP A  41       0.500  19.684   8.861  1.00  0.99           H  
ATOM    629  CA  ASP A  41       2.448  19.616   9.732  1.00  0.99           C  
ATOM    630  HA  ASP A  41       2.872  20.409  10.348  1.00  0.99           H  
ATOM    631  C   ASP A  41       3.581  19.122   8.820  1.00  0.99           C  
ATOM    632  CB  ASP A  41       1.970  18.498  10.684  1.00  0.99           C  
ATOM    633  HB2 ASP A  41       1.339  17.794  10.141  1.00  0.99           H  
ATOM    634  HB3 ASP A  41       2.849  17.943  11.012  1.00  0.99           H  
ATOM    635  O   ASP A  41       3.366  18.576   7.736  1.00  0.99           O  
ATOM    636  CG  ASP A  41       1.260  18.990  11.956  1.00  0.99           C  
ATOM    637  OD1 ASP A  41       1.431  20.177  12.329  1.00  0.99           O  
ATOM    638  OD2 ASP A  41       0.652  18.152  12.670  1.00  0.99           O  
ATOM    639  N   HIS A  42       4.808  19.303   9.303  1.00  0.99           N  
ATOM    640  H   HIS A  42       4.886  19.689  10.233  1.00  0.99           H  
ATOM    641  CA  HIS A  42       5.980  18.616   8.781  1.00  0.99           C  
ATOM    642  HA  HIS A  42       5.875  18.456   7.708  1.00  0.99           H  
ATOM    643  C   HIS A  42       6.073  17.265   9.477  1.00  0.99           C  
ATOM    644  CB  HIS A  42       7.245  19.439   9.034  1.00  0.99           C  
ATOM    645  HB2 HIS A  42       8.111  18.844   8.743  1.00  0.99           H  
ATOM    646  HB3 HIS A  42       7.329  19.659  10.099  1.00  0.99           H  
ATOM    647  O   HIS A  42       5.940  17.193  10.700  1.00  0.99           O  
ATOM    648  CG  HIS A  42       7.278  20.734   8.270  1.00  0.99           C  
ATOM    649  CD2 HIS A  42       8.100  21.038   7.219  1.00  0.99           C  
ATOM    650  HD2 HIS A  42       8.847  20.390   6.785  1.00  0.99           H  
ATOM    651  ND1 HIS A  42       6.466  21.825   8.481  1.00  0.99           N  
ATOM    652  HD1 HIS A  42       5.642  21.839   9.064  1.00  0.99           H  
ATOM    653  CE1 HIS A  42       6.797  22.766   7.583  1.00  0.99           C  
ATOM    654  HE1 HIS A  42       6.292  23.712   7.454  1.00  0.99           H  
ATOM    655  NE2 HIS A  42       7.798  22.337   6.805  1.00  0.99           N  
ATOM    656  N   VAL A  43       6.326  16.207   8.725  1.00  0.99           N  
ATOM    657  H   VAL A  43       6.451  16.330   7.730  1.00  0.99           H  
ATOM    658  CA  VAL A  43       6.443  14.851   9.249  1.00  0.99           C  
ATOM    659  HA  VAL A  43       6.275  14.853  10.326  1.00  0.99           H  
ATOM    660  C   VAL A  43       7.860  14.356   8.997  1.00  0.99           C  
ATOM    661  CB  VAL A  43       5.378  13.937   8.626  1.00  0.99           C  
ATOM    662  HB  VAL A  43       5.536  13.891   7.549  1.00  0.99           H  
ATOM    663  O   VAL A  43       8.349  14.392   7.869  1.00  0.99           O  
ATOM    664  CG1 VAL A  43       5.475  12.526   9.205  1.00  0.99           C  
ATOM    665 HG11 VAL A  43       6.437  12.083   8.946  1.00  0.99           H  
ATOM    666 HG12 VAL A  43       4.691  11.913   8.760  1.00  0.99           H  
ATOM    667 HG13 VAL A  43       5.357  12.545  10.289  1.00  0.99           H  
ATOM    668  CG2 VAL A  43       3.955  14.453   8.899  1.00  0.99           C  
ATOM    669 HG21 VAL A  43       3.780  14.539   9.971  1.00  0.99           H  
ATOM    670 HG22 VAL A  43       3.227  13.765   8.468  1.00  0.99           H  
ATOM    671 HG23 VAL A  43       3.812  15.427   8.431  1.00  0.99           H  
ATOM    672  N   GLU A  44       8.518  13.903  10.062  1.00  0.99           N  
ATOM    673  H   GLU A  44       8.060  13.949  10.961  1.00  0.99           H  
ATOM    674  CA  GLU A  44       9.798  13.202  10.006  1.00  0.99           C  
ATOM    675  HA  GLU A  44      10.140  13.161   8.972  1.00  0.99           H  
ATOM    676  C   GLU A  44       9.607  11.773  10.522  1.00  0.99           C  
ATOM    677  CB  GLU A  44      10.890  13.919  10.822  1.00  0.99           C  
ATOM    678  HB2 GLU A  44      11.816  13.358  10.699  1.00  0.99           H  
ATOM    679  HB3 GLU A  44      10.622  13.898  11.878  1.00  0.99           H  
ATOM    680  O   GLU A  44       9.204  11.581  11.674  1.00  0.99           O  
ATOM    681  CG  GLU A  44      11.150  15.376  10.410  1.00  0.99           C  
ATOM    682  HG2 GLU A  44      10.313  15.993  10.736  1.00  0.99           H  
ATOM    683  HG3 GLU A  44      11.203  15.433   9.323  1.00  0.99           H  
ATOM    684  CD  GLU A  44      12.454  15.930  11.020  1.00  0.99           C  
ATOM    685  OE1 GLU A  44      13.225  16.576  10.275  1.00  0.99           O  
ATOM    686  OE2 GLU A  44      12.716  15.735  12.238  1.00  0.99           O  
ATOM    687  N   VAL A  45       9.919  10.767   9.704  1.00  0.99           N  
ATOM    688  H   VAL A  45      10.226  10.980   8.766  1.00  0.99           H  
ATOM    689  CA  VAL A  45       9.893   9.362  10.135  1.00  0.99           C  
ATOM    690  HA  VAL A  45       9.665   9.331  11.200  1.00  0.99           H  
ATOM    691  C   VAL A  45      11.267   8.744   9.956  1.00  0.99           C  
ATOM    692  CB  VAL A  45       8.807   8.522   9.435  1.00  0.99           C  
ATOM    693  HB  VAL A  45       9.091   8.329   8.401  1.00  0.99           H  
ATOM    694  O   VAL A  45      11.725   8.554   8.831  1.00  0.99           O  
ATOM    695  CG1 VAL A  45       8.690   7.179  10.176  1.00  0.99           C  
ATOM    696 HG11 VAL A  45       7.749   6.680   9.942  1.00  0.99           H  
ATOM    697 HG12 VAL A  45       9.515   6.526   9.892  1.00  0.99           H  
ATOM    698 HG13 VAL A  45       8.717   7.323  11.256  1.00  0.99           H  
ATOM    699  CG2 VAL A  45       7.453   9.244   9.423  1.00  0.99           C  
ATOM    700 HG21 VAL A  45       7.489  10.053   8.694  1.00  0.99           H  
ATOM    701 HG22 VAL A  45       7.224   9.654  10.407  1.00  0.99           H  
ATOM    702 HG23 VAL A  45       6.657   8.560   9.127  1.00  0.99           H  
ATOM    703  N   ASN A  46      11.924   8.426  11.070  1.00  0.99           N  
ATOM    704  H   ASN A  46      11.468   8.574  11.959  1.00  0.99           H  
ATOM    705  CA  ASN A  46      13.174   7.679  11.058  1.00  0.99           C  
ATOM    706  HA  ASN A  46      13.756   7.951  10.177  1.00  0.99           H  
ATOM    707  C   ASN A  46      12.869   6.182  10.980  1.00  0.99           C  
ATOM    708  CB  ASN A  46      13.996   8.033  12.305  1.00  0.99           C  
ATOM    709  HB2 ASN A  46      14.185   9.106  12.330  1.00  0.99           H  
ATOM    710  HB3 ASN A  46      13.436   7.756  13.198  1.00  0.99           H  
ATOM    711  O   ASN A  46      12.396   5.593  11.954  1.00  0.99           O  
ATOM    712  CG  ASN A  46      15.335   7.315  12.302  1.00  0.99           C  
ATOM    713  ND2 ASN A  46      15.868   6.980  13.448  1.00  0.99           N  
ATOM    714 HD21 ASN A  46      15.278   6.972  14.268  1.00  0.99           H  
ATOM    715 HD22 ASN A  46      16.743   6.477  13.397  1.00  0.99           H  
ATOM    716  OD1 ASN A  46      15.929   7.050  11.273  1.00  0.99           O  
ATOM    717  N   VAL A  47      13.131   5.580   9.823  1.00  0.99           N  
ATOM    718  H   VAL A  47      13.543   6.122   9.077  1.00  0.99           H  
ATOM    719  CA  VAL A  47      12.961   4.143   9.602  1.00  0.99           C  
ATOM    720  HA  VAL A  47      12.262   3.746  10.339  1.00  0.99           H  
ATOM    721  C   VAL A  47      14.306   3.459   9.797  1.00  0.99           C  
ATOM    722  CB  VAL A  47      12.370   3.854   8.211  1.00  0.99           C  
ATOM    723  HB  VAL A  47      13.038   4.246   7.444  1.00  0.99           H  
ATOM    724  O   VAL A  47      15.256   3.751   9.077  1.00  0.99           O  
ATOM    725  CG1 VAL A  47      12.189   2.347   7.985  1.00  0.99           C  
ATOM    726 HG11 VAL A  47      11.547   1.932   8.761  1.00  0.99           H  
ATOM    727 HG12 VAL A  47      11.732   2.172   7.011  1.00  0.99           H  
ATOM    728 HG13 VAL A  47      13.154   1.840   8.002  1.00  0.99           H  
ATOM    729  CG2 VAL A  47      10.992   4.511   8.049  1.00  0.99           C  
ATOM    730 HG21 VAL A  47      10.300   4.133   8.802  1.00  0.99           H  
ATOM    731 HG22 VAL A  47      11.075   5.593   8.150  1.00  0.99           H  
ATOM    732 HG23 VAL A  47      10.579   4.286   7.066  1.00  0.99           H  
ATOM    733  N   VAL A  48      14.382   2.530  10.746  1.00  0.99           N  
ATOM    734  H   VAL A  48      13.549   2.347  11.287  1.00  0.99           H  
ATOM    735  CA  VAL A  48      15.563   1.702  11.020  1.00  0.99           C  
ATOM    736  HA  VAL A  48      16.401   2.038  10.409  1.00  0.99           H  
ATOM    737  C   VAL A  48      15.235   0.266  10.634  1.00  0.99           C  
ATOM    738  CB  VAL A  48      15.984   1.807  12.498  1.00  0.99           C  
ATOM    739  HB  VAL A  48      15.162   1.471  13.131  1.00  0.99           H  
ATOM    740  O   VAL A  48      14.349  -0.358  11.224  1.00  0.99           O  
ATOM    741  CG1 VAL A  48      17.220   0.944  12.789  1.00  0.99           C  
ATOM    742 HG11 VAL A  48      16.996  -0.108  12.613  1.00  0.99           H  
ATOM    743 HG12 VAL A  48      18.047   1.244  12.147  1.00  0.99           H  
ATOM    744 HG13 VAL A  48      17.511   1.062  13.833  1.00  0.99           H  
ATOM    745  CG2 VAL A  48      16.331   3.253  12.883  1.00  0.99           C  
ATOM    746 HG21 VAL A  48      16.543   3.307  13.951  1.00  0.99           H  
ATOM    747 HG22 VAL A  48      17.206   3.590  12.327  1.00  0.99           H  
ATOM    748 HG23 VAL A  48      15.501   3.920  12.650  1.00  0.99           H  
ATOM    749  N   ASN A  49      15.945  -0.273   9.645  1.00  0.99           N  
ATOM    750  H   ASN A  49      16.701   0.250   9.228  1.00  0.99           H  
ATOM    751  CA  ASN A  49      15.712  -1.631   9.180  1.00  0.99           C  
ATOM    752  HA  ASN A  49      14.658  -1.868   9.323  1.00  0.99           H  
ATOM    753  C   ASN A  49      16.525  -2.641   9.996  1.00  0.99           C  
ATOM    754  CB  ASN A  49      15.987  -1.729   7.675  1.00  0.99           C  
ATOM    755  HB2 ASN A  49      17.047  -1.559   7.486  1.00  0.99           H  
ATOM    756  HB3 ASN A  49      15.415  -0.969   7.144  1.00  0.99           H  
ATOM    757  O   ASN A  49      17.724  -2.801   9.788  1.00  0.99           O  
ATOM    758  CG  ASN A  49      15.603  -3.096   7.135  1.00  0.99           C  
ATOM    759  ND2 ASN A  49      15.953  -3.374   5.911  1.00  0.99           N  
ATOM    760 HD21 ASN A  49      15.707  -4.288   5.557  1.00  0.99           H  
ATOM    761 HD22 ASN A  49      16.394  -2.692   5.310  1.00  0.99           H  
ATOM    762  OD1 ASN A  49      14.975  -3.913   7.802  1.00  0.99           O  
ATOM    763  N   ARG A  50      15.871  -3.349  10.917  1.00  0.99           N  
ATOM    764  H   ARG A  50      14.886  -3.166  11.046  1.00  0.99           H  
ATOM    765  CA  ARG A  50      16.454  -4.459  11.694  1.00  0.99           C  
ATOM    766  HA  ARG A  50      17.538  -4.446  11.584  1.00  0.99           H  
ATOM    767  C   ARG A  50      15.998  -5.829  11.186  1.00  0.99           C  
ATOM    768  CB  ARG A  50      16.108  -4.310  13.183  1.00  0.99           C  
ATOM    769  HB2 ARG A  50      16.660  -5.064  13.744  1.00  0.99           H  
ATOM    770  HB3 ARG A  50      15.045  -4.503  13.325  1.00  0.99           H  
ATOM    771  O   ARG A  50      16.320  -6.845  11.797  1.00  0.99           O  
ATOM    772  CG  ARG A  50      16.442  -2.932  13.758  1.00  0.99           C  
ATOM    773  HG2 ARG A  50      15.880  -2.161  13.230  1.00  0.99           H  
ATOM    774  HG3 ARG A  50      17.510  -2.737  13.660  1.00  0.99           H  
ATOM    775  CD  ARG A  50      16.032  -2.901  15.230  1.00  0.99           C  
ATOM    776  HD2 ARG A  50      16.576  -3.665  15.784  1.00  0.99           H  
ATOM    777  HD3 ARG A  50      14.968  -3.129  15.300  1.00  0.99           H  
ATOM    778  NE  ARG A  50      16.255  -1.570  15.804  1.00  0.99           N  
ATOM    779  HE  ARG A  50      15.522  -0.890  15.663  1.00  0.99           H  
ATOM    780  NH1 ARG A  50      18.295  -1.906  16.813  1.00  0.99           N  
ATOM    781 HH11 ARG A  50      18.294  -2.853  16.461  1.00  0.99           H  
ATOM    782 HH12 ARG A  50      19.072  -1.532  17.340  1.00  0.99           H  
ATOM    783  NH2 ARG A  50      17.240   0.086  16.919  1.00  0.99           N  
ATOM    784 HH21 ARG A  50      17.975   0.505  17.472  1.00  0.99           H  
ATOM    785 HH22 ARG A  50      16.402   0.598  16.684  1.00  0.99           H  
ATOM    786  CZ  ARG A  50      17.275  -1.145  16.511  1.00  0.99           C  
ATOM    787  N   SER A  51      15.215  -5.864  10.112  1.00  0.98           N  
ATOM    788  H   SER A  51      15.050  -4.998   9.617  1.00  0.98           H  
ATOM    789  CA  SER A  51      14.775  -7.102   9.478  1.00  0.98           C  
ATOM    790  HA  SER A  51      14.573  -7.832  10.262  1.00  0.98           H  
ATOM    791  C   SER A  51      15.880  -7.665   8.571  1.00  0.98           C  
ATOM    792  CB  SER A  51      13.461  -6.857   8.728  1.00  0.98           C  
ATOM    793  HB2 SER A  51      12.838  -6.173   9.305  1.00  0.98           H  
ATOM    794  HB3 SER A  51      12.918  -7.796   8.627  1.00  0.98           H  
ATOM    795  O   SER A  51      16.794  -6.929   8.191  1.00  0.98           O  
ATOM    796  OG  SER A  51      13.684  -6.335   7.438  1.00  0.98           O  
ATOM    797  HG  SER A  51      14.150  -5.498   7.495  1.00  0.98           H  
ATOM    798  N   PRO A  52      15.823  -8.956   8.201  1.00  0.98           N  
ATOM    799  CA  PRO A  52      16.768  -9.534   7.248  1.00  0.98           C  
ATOM    800  HA  PRO A  52      17.780  -9.197   7.474  1.00  0.98           H  
ATOM    801  C   PRO A  52      16.464  -9.151   5.788  1.00  0.98           C  
ATOM    802  CB  PRO A  52      16.675 -11.043   7.487  1.00  0.98           C  
ATOM    803  HB2 PRO A  52      16.934 -11.623   6.601  1.00  0.98           H  
ATOM    804  HB3 PRO A  52      17.319 -11.321   8.320  1.00  0.98           H  
ATOM    805  O   PRO A  52      17.231  -9.517   4.901  1.00  0.98           O  
ATOM    806  CG  PRO A  52      15.213 -11.237   7.882  1.00  0.98           C  
ATOM    807  HG2 PRO A  52      15.068 -12.135   8.482  1.00  0.98           H  
ATOM    808  HG3 PRO A  52      14.609 -11.280   6.976  1.00  0.98           H  
ATOM    809  CD  PRO A  52      14.885  -9.969   8.669  1.00  0.98           C  
ATOM    810  HD2 PRO A  52      13.851  -9.682   8.476  1.00  0.98           H  
ATOM    811  HD3 PRO A  52      15.041 -10.143   9.733  1.00  0.98           H  
ATOM    812  N   TYR A  53      15.365  -8.437   5.526  1.00  0.98           N  
ATOM    813  H   TYR A  53      14.827  -8.064   6.295  1.00  0.98           H  
ATOM    814  CA  TYR A  53      14.919  -8.073   4.184  1.00  0.98           C  
ATOM    815  HA  TYR A  53      15.421  -8.708   3.454  1.00  0.98           H  
ATOM    816  C   TYR A  53      15.259  -6.622   3.865  1.00  0.98           C  
ATOM    817  CB  TYR A  53      13.410  -8.309   4.045  1.00  0.98           C  
ATOM    818  HB2 TYR A  53      12.880  -7.623   4.706  1.00  0.98           H  
ATOM    819  HB3 TYR A  53      13.112  -8.068   3.025  1.00  0.98           H  
ATOM    820  O   TYR A  53      15.319  -5.772   4.750  1.00  0.98           O  
ATOM    821  CG  TYR A  53      12.976  -9.728   4.350  1.00  0.98           C  
ATOM    822  CD1 TYR A  53      13.021 -10.719   3.349  1.00  0.98           C  
ATOM    823  HD1 TYR A  53      13.340 -10.464   2.349  1.00  0.98           H  
ATOM    824  CD2 TYR A  53      12.522 -10.055   5.641  1.00  0.98           C  
ATOM    825  HD2 TYR A  53      12.478  -9.290   6.403  1.00  0.98           H  
ATOM    826  CE1 TYR A  53      12.605 -12.035   3.636  1.00  0.98           C  
ATOM    827  HE1 TYR A  53      12.606 -12.786   2.860  1.00  0.98           H  
ATOM    828  CE2 TYR A  53      12.119 -11.371   5.934  1.00  0.98           C  
ATOM    829  HE2 TYR A  53      11.753 -11.632   6.916  1.00  0.98           H  
ATOM    830  OH  TYR A  53      11.734 -13.619   5.241  1.00  0.98           O  
ATOM    831  HH  TYR A  53      11.505 -14.149   4.473  1.00  0.98           H  
ATOM    832  CZ  TYR A  53      12.154 -12.363   4.933  1.00  0.98           C  
ATOM    833  N   ASN A  54      15.419  -6.320   2.583  1.00  0.98           N  
ATOM    834  H   ASN A  54      15.320  -7.061   1.904  1.00  0.98           H  
ATOM    835  CA  ASN A  54      15.414  -4.946   2.099  1.00  0.98           C  
ATOM    836  HA  ASN A  54      16.122  -4.353   2.677  1.00  0.98           H  
ATOM    837  C   ASN A  54      14.024  -4.336   2.294  1.00  0.98           C  
ATOM    838  CB  ASN A  54      15.838  -4.969   0.623  1.00  0.98           C  
ATOM    839  HB2 ASN A  54      15.568  -4.021   0.157  1.00  0.98           H  
ATOM    840  HB3 ASN A  54      15.305  -5.759   0.094  1.00  0.98           H  
ATOM    841  O   ASN A  54      13.026  -4.996   2.019  1.00  0.98           O  
ATOM    842  CG  ASN A  54      17.329  -5.176   0.470  1.00  0.98           C  
ATOM    843  ND2 ASN A  54      17.837  -5.282  -0.735  1.00  0.98           N  
ATOM    844 HD21 ASN A  54      18.834  -5.439  -0.745  1.00  0.98           H  
ATOM    845 HD22 ASN A  54      17.248  -5.332  -1.554  1.00  0.98           H  
ATOM    846  OD1 ASN A  54      18.071  -5.223   1.430  1.00  0.98           O  
ATOM    847  N   ILE A  55      13.956  -3.082   2.748  1.00  0.98           N  
ATOM    848  H   ILE A  55      14.808  -2.591   2.976  1.00  0.98           H  
ATOM    849  CA  ILE A  55      12.679  -2.411   3.011  1.00  0.98           C  
ATOM    850  HA  ILE A  55      11.888  -2.986   2.530  1.00  0.98           H  
ATOM    851  C   ILE A  55      12.650  -1.019   2.388  1.00  0.98           C  
ATOM    852  CB  ILE A  55      12.367  -2.405   4.527  1.00  0.98           C  
ATOM    853  HB  ILE A  55      12.641  -3.381   4.927  1.00  0.98           H  
ATOM    854  O   ILE A  55      13.631  -0.282   2.421  1.00  0.98           O  
ATOM    855  CG1 ILE A  55      10.872  -2.182   4.838  1.00  0.98           C  
ATOM    856 HG12 ILE A  55      10.494  -1.308   4.308  1.00  0.98           H  
ATOM    857 HG13 ILE A  55      10.756  -1.994   5.905  1.00  0.98           H  
ATOM    858  CG2 ILE A  55      13.183  -1.358   5.296  1.00  0.98           C  
ATOM    859 HG21 ILE A  55      13.061  -1.516   6.368  1.00  0.98           H  
ATOM    860 HG22 ILE A  55      14.237  -1.473   5.043  1.00  0.98           H  
ATOM    861 HG23 ILE A  55      12.855  -0.350   5.045  1.00  0.98           H  
ATOM    862  CD1 ILE A  55      10.013  -3.402   4.498  1.00  0.98           C  
ATOM    863 HD11 ILE A  55      10.424  -4.287   4.984  1.00  0.98           H  
ATOM    864 HD12 ILE A  55       9.002  -3.243   4.874  1.00  0.98           H  
ATOM    865 HD13 ILE A  55       9.969  -3.557   3.420  1.00  0.98           H  
ATOM    866  N   SER A  56      11.501  -0.609   1.878  1.00  0.98           N  
ATOM    867  H   SER A  56      10.728  -1.254   1.802  1.00  0.98           H  
ATOM    868  CA  SER A  56      11.188   0.802   1.676  1.00  0.98           C  
ATOM    869  HA  SER A  56      11.851   1.409   2.292  1.00  0.98           H  
ATOM    870  C   SER A  56       9.766   1.059   2.149  1.00  0.98           C  
ATOM    871  CB  SER A  56      11.415   1.205   0.225  1.00  0.98           C  
ATOM    872  HB2 SER A  56      12.393   0.850  -0.102  1.00  0.98           H  
ATOM    873  HB3 SER A  56      11.424   2.293   0.173  1.00  0.98           H  
ATOM    874  O   SER A  56       8.956   0.135   2.147  1.00  0.98           O  
ATOM    875  OG  SER A  56      10.410   0.689  -0.619  1.00  0.98           O  
ATOM    876  HG  SER A  56      10.030   1.449  -1.065  1.00  0.98           H  
ATOM    877  N   ILE A  57       9.473   2.273   2.612  1.00  0.99           N  
ATOM    878  H   ILE A  57      10.132   3.027   2.480  1.00  0.99           H  
ATOM    879  CA  ILE A  57       8.159   2.636   3.152  1.00  0.99           C  
ATOM    880  HA  ILE A  57       7.489   1.777   3.106  1.00  0.99           H  
ATOM    881  C   ILE A  57       7.574   3.725   2.269  1.00  0.99           C  
ATOM    882  CB  ILE A  57       8.248   3.088   4.627  1.00  0.99           C  
ATOM    883  HB  ILE A  57       8.907   3.955   4.676  1.00  0.99           H  
ATOM    884  O   ILE A  57       8.170   4.790   2.138  1.00  0.99           O  
ATOM    885  CG1 ILE A  57       8.848   2.010   5.560  1.00  0.99           C  
ATOM    886 HG12 ILE A  57       9.859   1.773   5.230  1.00  0.99           H  
ATOM    887 HG13 ILE A  57       8.930   2.431   6.562  1.00  0.99           H  
ATOM    888  CG2 ILE A  57       6.866   3.530   5.146  1.00  0.99           C  
ATOM    889 HG21 ILE A  57       6.913   3.739   6.215  1.00  0.99           H  
ATOM    890 HG22 ILE A  57       6.119   2.758   4.959  1.00  0.99           H  
ATOM    891 HG23 ILE A  57       6.552   4.445   4.645  1.00  0.99           H  
ATOM    892  CD1 ILE A  57       8.054   0.699   5.665  1.00  0.99           C  
ATOM    893 HD11 ILE A  57       7.054   0.886   6.054  1.00  0.99           H  
ATOM    894 HD12 ILE A  57       7.981   0.216   4.690  1.00  0.99           H  
ATOM    895 HD13 ILE A  57       8.569   0.022   6.347  1.00  0.99           H  
ATOM    896  N   HIS A  58       6.415   3.450   1.684  1.00  0.99           N  
ATOM    897  H   HIS A  58       5.976   2.561   1.881  1.00  0.99           H  
ATOM    898  CA  HIS A  58       5.637   4.409   0.921  1.00  0.99           C  
ATOM    899  HA  HIS A  58       6.306   5.198   0.577  1.00  0.99           H  
ATOM    900  C   HIS A  58       4.566   5.059   1.796  1.00  0.99           C  
ATOM    901  CB  HIS A  58       5.048   3.720  -0.311  1.00  0.99           C  
ATOM    902  HB2 HIS A  58       4.459   2.857   0.002  1.00  0.99           H  
ATOM    903  HB3 HIS A  58       5.872   3.390  -0.943  1.00  0.99           H  
ATOM    904  O   HIS A  58       3.859   4.376   2.541  1.00  0.99           O  
ATOM    905  CG  HIS A  58       4.182   4.623  -1.141  1.00  0.99           C  
ATOM    906  CD2 HIS A  58       2.892   4.399  -1.538  1.00  0.99           C  
ATOM    907  HD2 HIS A  58       2.285   3.532  -1.324  1.00  0.99           H  
ATOM    908  ND1 HIS A  58       4.546   5.852  -1.641  1.00  0.99           N  
ATOM    909  HD1 HIS A  58       5.434   6.320  -1.528  1.00  0.99           H  
ATOM    910  CE1 HIS A  58       3.507   6.366  -2.306  1.00  0.99           C  
ATOM    911  HE1 HIS A  58       3.500   7.319  -2.816  1.00  0.99           H  
ATOM    912  NE2 HIS A  58       2.485   5.509  -2.276  1.00  0.99           N  
ATOM    913  N   TRP A  59       4.442   6.383   1.694  1.00  0.98           N  
ATOM    914  H   TRP A  59       5.052   6.859   1.045  1.00  0.98           H  
ATOM    915  CA  TRP A  59       3.407   7.178   2.364  1.00  0.98           C  
ATOM    916  HA  TRP A  59       3.050   6.636   3.239  1.00  0.98           H  
ATOM    917  C   TRP A  59       2.229   7.345   1.411  1.00  0.98           C  
ATOM    918  CB  TRP A  59       3.979   8.517   2.850  1.00  0.98           C  
ATOM    919  HB2 TRP A  59       3.270   8.966   3.545  1.00  0.98           H  
ATOM    920  HB3 TRP A  59       4.098   9.193   2.003  1.00  0.98           H  
ATOM    921  O   TRP A  59       2.082   8.382   0.760  1.00  0.98           O  
ATOM    922  CG  TRP A  59       5.301   8.397   3.522  1.00  0.98           C  
ATOM    923  CD1 TRP A  59       6.483   8.554   2.900  1.00  0.98           C  
ATOM    924  HD1 TRP A  59       6.586   8.798   1.853  1.00  0.98           H  
ATOM    925  CD2 TRP A  59       5.612   7.902   4.852  1.00  0.98           C  
ATOM    926  CE2 TRP A  59       7.027   7.763   4.958  1.00  0.98           C  
ATOM    927  CE3 TRP A  59       4.833   7.491   5.953  1.00  0.98           C  
ATOM    928  HE3 TRP A  59       3.758   7.578   5.893  1.00  0.98           H  
ATOM    929  NE1 TRP A  59       7.509   8.205   3.747  1.00  0.98           N  
ATOM    930  HE1 TRP A  59       8.455   8.081   3.415  1.00  0.98           H  
ATOM    931  CH2 TRP A  59       6.828   6.737   7.130  1.00  0.98           C  
ATOM    932  HH2 TRP A  59       7.276   6.203   7.955  1.00  0.98           H  
ATOM    933  CZ2 TRP A  59       7.637   7.200   6.083  1.00  0.98           C  
ATOM    934  HZ2 TRP A  59       8.705   7.043   6.105  1.00  0.98           H  
ATOM    935  CZ3 TRP A  59       5.434   6.903   7.080  1.00  0.98           C  
ATOM    936  HZ3 TRP A  59       4.819   6.528   7.884  1.00  0.98           H  
ATOM    937  N   HIS A  60       1.438   6.282   1.293  1.00  0.98           N  
ATOM    938  H   HIS A  60       1.593   5.495   1.908  1.00  0.98           H  
ATOM    939  CA  HIS A  60       0.399   6.140   0.283  1.00  0.98           C  
ATOM    940  HA  HIS A  60       0.875   6.088  -0.696  1.00  0.98           H  
ATOM    941  C   HIS A  60      -0.539   7.338   0.238  1.00  0.98           C  
ATOM    942  CB  HIS A  60      -0.354   4.823   0.466  1.00  0.98           C  
ATOM    943  HB2 HIS A  60       0.365   4.004   0.495  1.00  0.98           H  
ATOM    944  HB3 HIS A  60      -0.913   4.836   1.401  1.00  0.98           H  
ATOM    945  O   HIS A  60      -1.211   7.675   1.213  1.00  0.98           O  
ATOM    946  CG  HIS A  60      -1.314   4.576  -0.660  1.00  0.98           C  
ATOM    947  CD2 HIS A  60      -2.473   5.262  -0.874  1.00  0.98           C  
ATOM    948  HD2 HIS A  60      -2.886   6.045  -0.256  1.00  0.98           H  
ATOM    949  ND1 HIS A  60      -1.133   3.655  -1.684  1.00  0.98           N  
ATOM    950  CE1 HIS A  60      -2.160   3.850  -2.524  1.00  0.98           C  
ATOM    951  HE1 HIS A  60      -2.323   3.346  -3.465  1.00  0.98           H  
ATOM    952  NE2 HIS A  60      -2.979   4.796  -2.058  1.00  0.98           N  
ATOM    953  HE2 HIS A  60      -3.837   5.086  -2.505  1.00  0.98           H  
ATOM    954  N   GLY A  61      -0.593   7.968  -0.933  1.00  0.98           N  
ATOM    955  H   GLY A  61      -0.035   7.593  -1.688  1.00  0.98           H  
ATOM    956  CA  GLY A  61      -1.447   9.115  -1.202  1.00  0.98           C  
ATOM    957  HA2 GLY A  61      -1.580   9.210  -2.280  1.00  0.98           H  
ATOM    958  HA3 GLY A  61      -2.421   8.934  -0.748  1.00  0.98           H  
ATOM    959  C   GLY A  61      -0.939  10.456  -0.677  1.00  0.98           C  
ATOM    960  O   GLY A  61      -1.579  11.458  -0.971  1.00  0.98           O  
ATOM    961  N   VAL A  62       0.174  10.540   0.064  1.00  0.98           N  
ATOM    962  H   VAL A  62       0.704   9.700   0.251  1.00  0.98           H  
ATOM    963  CA  VAL A  62       0.742  11.843   0.458  1.00  0.98           C  
ATOM    964  HA  VAL A  62      -0.042  12.426   0.941  1.00  0.98           H  
ATOM    965  C   VAL A  62       1.184  12.587  -0.802  1.00  0.98           C  
ATOM    966  CB  VAL A  62       1.903  11.698   1.464  1.00  0.98           C  
ATOM    967  HB  VAL A  62       2.652  11.018   1.058  1.00  0.98           H  
ATOM    968  O   VAL A  62       1.949  12.057  -1.607  1.00  0.98           O  
ATOM    969  CG1 VAL A  62       2.590  13.039   1.764  1.00  0.98           C  
ATOM    970 HG11 VAL A  62       1.866  13.762   2.140  1.00  0.98           H  
ATOM    971 HG12 VAL A  62       3.065  13.433   0.865  1.00  0.98           H  
ATOM    972 HG13 VAL A  62       3.373  12.884   2.505  1.00  0.98           H  
ATOM    973  CG2 VAL A  62       1.389  11.142   2.800  1.00  0.98           C  
ATOM    974 HG21 VAL A  62       0.968  10.148   2.650  1.00  0.98           H  
ATOM    975 HG22 VAL A  62       2.211  11.070   3.512  1.00  0.98           H  
ATOM    976 HG23 VAL A  62       0.619  11.799   3.206  1.00  0.98           H  
ATOM    977  N   ARG A  63       0.730  13.832  -0.982  1.00  0.96           N  
ATOM    978  H   ARG A  63       0.088  14.201  -0.295  1.00  0.96           H  
ATOM    979  CA  ARG A  63       1.184  14.697  -2.083  1.00  0.96           C  
ATOM    980  HA  ARG A  63       1.174  14.135  -3.016  1.00  0.96           H  
ATOM    981  C   ARG A  63       2.624  15.111  -1.792  1.00  0.96           C  
ATOM    982  CB  ARG A  63       0.258  15.916  -2.226  1.00  0.96           C  
ATOM    983  HB2 ARG A  63       0.686  16.590  -2.968  1.00  0.96           H  
ATOM    984  HB3 ARG A  63       0.208  16.442  -1.273  1.00  0.96           H  
ATOM    985  O   ARG A  63       2.847  16.060  -1.049  1.00  0.96           O  
ATOM    986  CG  ARG A  63      -1.164  15.535  -2.664  1.00  0.96           C  
ATOM    987  HG2 ARG A  63      -1.575  14.799  -1.973  1.00  0.96           H  
ATOM    988  HG3 ARG A  63      -1.140  15.089  -3.659  1.00  0.96           H  
ATOM    989  CD  ARG A  63      -2.088  16.759  -2.665  1.00  0.96           C  
ATOM    990  HD2 ARG A  63      -2.040  17.243  -1.689  1.00  0.96           H  
ATOM    991  HD3 ARG A  63      -3.107  16.408  -2.824  1.00  0.96           H  
ATOM    992  NE  ARG A  63      -1.735  17.722  -3.727  1.00  0.96           N  
ATOM    993  HE  ARG A  63      -0.911  17.518  -4.275  1.00  0.96           H  
ATOM    994  NH1 ARG A  63      -3.544  19.101  -3.453  1.00  0.96           N  
ATOM    995 HH11 ARG A  63      -4.201  19.744  -3.872  1.00  0.96           H  
ATOM    996 HH12 ARG A  63      -3.881  18.473  -2.737  1.00  0.96           H  
ATOM    997  NH2 ARG A  63      -2.082  19.507  -5.097  1.00  0.96           N  
ATOM    998 HH21 ARG A  63      -1.284  19.247  -5.659  1.00  0.96           H  
ATOM    999 HH22 ARG A  63      -2.660  20.278  -5.399  1.00  0.96           H  
ATOM   1000  CZ  ARG A  63      -2.450  18.773  -4.083  1.00  0.96           C  
ATOM   1001  N   GLN A  64       3.597  14.377  -2.325  1.00  0.97           N  
ATOM   1002  H   GLN A  64       3.306  13.572  -2.860  1.00  0.97           H  
ATOM   1003  CA  GLN A  64       5.035  14.545  -2.071  1.00  0.97           C  
ATOM   1004  HA  GLN A  64       5.174  14.647  -0.995  1.00  0.97           H  
ATOM   1005  C   GLN A  64       5.607  15.826  -2.716  1.00  0.97           C  
ATOM   1006  CB  GLN A  64       5.792  13.288  -2.548  1.00  0.97           C  
ATOM   1007  HB2 GLN A  64       5.561  13.121  -3.600  1.00  0.97           H  
ATOM   1008  HB3 GLN A  64       6.866  13.459  -2.471  1.00  0.97           H  
ATOM   1009  O   GLN A  64       6.568  15.774  -3.489  1.00  0.97           O  
ATOM   1010  CG  GLN A  64       5.471  12.006  -1.770  1.00  0.97           C  
ATOM   1011  HG2 GLN A  64       5.924  11.173  -2.309  1.00  0.97           H  
ATOM   1012  HG3 GLN A  64       4.396  11.828  -1.753  1.00  0.97           H  
ATOM   1013  CD  GLN A  64       6.005  11.972  -0.344  1.00  0.97           C  
ATOM   1014  NE2 GLN A  64       5.653  10.959   0.411  1.00  0.97           N  
ATOM   1015 HE21 GLN A  64       6.039  10.923   1.344  1.00  0.97           H  
ATOM   1016 HE22 GLN A  64       5.064  10.235   0.026  1.00  0.97           H  
ATOM   1017  OE1 GLN A  64       6.735  12.841   0.116  1.00  0.97           O  
ATOM   1018  N   LEU A  65       4.985  16.981  -2.462  1.00  0.96           N  
ATOM   1019  H   LEU A  65       4.244  16.957  -1.775  1.00  0.96           H  
ATOM   1020  CA  LEU A  65       5.309  18.272  -3.066  1.00  0.96           C  
ATOM   1021  HA  LEU A  65       5.242  18.185  -4.150  1.00  0.96           H  
ATOM   1022  C   LEU A  65       6.744  18.665  -2.708  1.00  0.96           C  
ATOM   1023  CB  LEU A  65       4.312  19.349  -2.594  1.00  0.96           C  
ATOM   1024  HB2 LEU A  65       4.407  19.460  -1.514  1.00  0.96           H  
ATOM   1025  HB3 LEU A  65       4.603  20.296  -3.050  1.00  0.96           H  
ATOM   1026  O   LEU A  65       7.041  18.975  -1.556  1.00  0.96           O  
ATOM   1027  CG  LEU A  65       2.829  19.091  -2.919  1.00  0.96           C  
ATOM   1028  HG  LEU A  65       2.485  18.212  -2.374  1.00  0.96           H  
ATOM   1029  CD1 LEU A  65       1.996  20.287  -2.458  1.00  0.96           C  
ATOM   1030 HD11 LEU A  65       2.258  21.171  -3.040  1.00  0.96           H  
ATOM   1031 HD12 LEU A  65       2.193  20.479  -1.404  1.00  0.96           H  
ATOM   1032 HD13 LEU A  65       0.936  20.067  -2.584  1.00  0.96           H  
ATOM   1033  CD2 LEU A  65       2.573  18.868  -4.411  1.00  0.96           C  
ATOM   1034 HD21 LEU A  65       3.047  17.941  -4.735  1.00  0.96           H  
ATOM   1035 HD22 LEU A  65       2.973  19.699  -4.992  1.00  0.96           H  
ATOM   1036 HD23 LEU A  65       1.502  18.786  -4.598  1.00  0.96           H  
ATOM   1037  N   LEU A  66       7.637  18.632  -3.702  1.00  0.96           N  
ATOM   1038  H   LEU A  66       7.308  18.349  -4.613  1.00  0.96           H  
ATOM   1039  CA  LEU A  66       9.085  18.824  -3.536  1.00  0.96           C  
ATOM   1040  HA  LEU A  66       9.542  18.586  -4.496  1.00  0.96           H  
ATOM   1041  C   LEU A  66       9.740  17.856  -2.532  1.00  0.96           C  
ATOM   1042  CB  LEU A  66       9.406  20.298  -3.218  1.00  0.96           C  
ATOM   1043  HB2 LEU A  66       9.051  20.514  -2.210  1.00  0.96           H  
ATOM   1044  HB3 LEU A  66      10.489  20.425  -3.215  1.00  0.96           H  
ATOM   1045  O   LEU A  66      10.864  18.083  -2.094  1.00  0.96           O  
ATOM   1046  CG  LEU A  66       8.802  21.330  -4.182  1.00  0.96           C  
ATOM   1047  HG  LEU A  66       7.717  21.228  -4.207  1.00  0.96           H  
ATOM   1048  CD1 LEU A  66       9.131  22.732  -3.668  1.00  0.96           C  
ATOM   1049 HD11 LEU A  66       8.601  23.468  -4.272  1.00  0.96           H  
ATOM   1050 HD12 LEU A  66      10.205  22.909  -3.724  1.00  0.96           H  
ATOM   1051 HD13 LEU A  66       8.795  22.830  -2.635  1.00  0.96           H  
ATOM   1052  CD2 LEU A  66       9.355  21.171  -5.599  1.00  0.96           C  
ATOM   1053 HD21 LEU A  66      10.438  21.289  -5.597  1.00  0.96           H  
ATOM   1054 HD22 LEU A  66       8.908  21.920  -6.252  1.00  0.96           H  
ATOM   1055 HD23 LEU A  66       9.099  20.184  -5.986  1.00  0.96           H  
ATOM   1056  N   SER A  67       9.076  16.755  -2.188  1.00  0.97           N  
ATOM   1057  H   SER A  67       8.131  16.646  -2.528  1.00  0.97           H  
ATOM   1058  CA  SER A  67       9.578  15.724  -1.276  1.00  0.97           C  
ATOM   1059  HA  SER A  67      10.611  15.956  -1.018  1.00  0.97           H  
ATOM   1060  C   SER A  67       9.623  14.349  -1.941  1.00  0.97           C  
ATOM   1061  CB  SER A  67       8.799  15.731   0.045  1.00  0.97           C  
ATOM   1062  HB2 SER A  67       8.876  16.722   0.491  1.00  0.97           H  
ATOM   1063  HB3 SER A  67       9.234  15.007   0.735  1.00  0.97           H  
ATOM   1064  O   SER A  67       9.572  13.336  -1.258  1.00  0.97           O  
ATOM   1065  OG  SER A  67       7.436  15.427  -0.153  1.00  0.97           O  
ATOM   1066  HG  SER A  67       7.315  14.480  -0.052  1.00  0.97           H  
ATOM   1067  N   GLY A  68       9.766  14.291  -3.272  1.00  0.97           N  
ATOM   1068  H   GLY A  68       9.729  15.162  -3.782  1.00  0.97           H  
ATOM   1069  CA  GLY A  68       9.775  13.036  -4.039  1.00  0.97           C  
ATOM   1070  HA2 GLY A  68       9.985  13.263  -5.084  1.00  0.97           H  
ATOM   1071  HA3 GLY A  68       8.786  12.581  -3.982  1.00  0.97           H  
ATOM   1072  C   GLY A  68      10.802  11.997  -3.565  1.00  0.97           C  
ATOM   1073  O   GLY A  68      10.545  10.803  -3.666  1.00  0.97           O  
ATOM   1074  N   TRP A  69      11.923  12.421  -2.966  1.00  0.98           N  
ATOM   1075  H   TRP A  69      12.094  13.416  -2.922  1.00  0.98           H  
ATOM   1076  CA  TRP A  69      12.897  11.519  -2.327  1.00  0.98           C  
ATOM   1077  HA  TRP A  69      13.242  10.788  -3.059  1.00  0.98           H  
ATOM   1078  C   TRP A  69      12.319  10.731  -1.147  1.00  0.98           C  
ATOM   1079  CB  TRP A  69      14.095  12.335  -1.833  1.00  0.98           C  
ATOM   1080  HB2 TRP A  69      14.808  11.654  -1.369  1.00  0.98           H  
ATOM   1081  HB3 TRP A  69      13.760  13.034  -1.066  1.00  0.98           H  
ATOM   1082  O   TRP A  69      12.779   9.633  -0.863  1.00  0.98           O  
ATOM   1083  CG  TRP A  69      14.811  13.092  -2.902  1.00  0.98           C  
ATOM   1084  CD1 TRP A  69      14.856  14.438  -3.034  1.00  0.98           C  
ATOM   1085  HD1 TRP A  69      14.391  15.147  -2.365  1.00  0.98           H  
ATOM   1086  CD2 TRP A  69      15.583  12.551  -4.016  1.00  0.98           C  
ATOM   1087  CE2 TRP A  69      16.059  13.643  -4.799  1.00  0.98           C  
ATOM   1088  CE3 TRP A  69      15.931  11.251  -4.444  1.00  0.98           C  
ATOM   1089  HE3 TRP A  69      15.580  10.396  -3.885  1.00  0.98           H  
ATOM   1090  NE1 TRP A  69      15.591  14.765  -4.154  1.00  0.98           N  
ATOM   1091  HE1 TRP A  69      15.797  15.712  -4.438  1.00  0.98           H  
ATOM   1092  CH2 TRP A  69      17.169  12.159  -6.344  1.00  0.98           C  
ATOM   1093  HH2 TRP A  69      17.759  12.007  -7.237  1.00  0.98           H  
ATOM   1094  CZ2 TRP A  69      16.840  13.464  -5.945  1.00  0.98           C  
ATOM   1095  HZ2 TRP A  69      17.178  14.322  -6.506  1.00  0.98           H  
ATOM   1096  CZ3 TRP A  69      16.715  11.056  -5.597  1.00  0.98           C  
ATOM   1097  HZ3 TRP A  69      16.957  10.051  -5.907  1.00  0.98           H  
ATOM   1098  N   ALA A  70      11.309  11.288  -0.478  1.00  0.98           N  
ATOM   1099  H   ALA A  70      10.921  12.155  -0.821  1.00  0.98           H  
ATOM   1100  CA  ALA A  70      10.606  10.668   0.632  1.00  0.98           C  
ATOM   1101  HA  ALA A  70      11.292   9.975   1.119  1.00  0.98           H  
ATOM   1102  C   ALA A  70       9.387   9.848   0.178  1.00  0.98           C  
ATOM   1103  CB  ALA A  70      10.226  11.759   1.645  1.00  0.98           C  
ATOM   1104  HB1 ALA A  70       9.482  12.428   1.212  1.00  0.98           H  
ATOM   1105  HB2 ALA A  70       9.799  11.300   2.537  1.00  0.98           H  
ATOM   1106  HB3 ALA A  70      11.109  12.333   1.925  1.00  0.98           H  
ATOM   1107  O   ALA A  70       8.647   9.380   1.033  1.00  0.98           O  
ATOM   1108  N   ASP A  71       9.146   9.666  -1.125  1.00  0.98           N  
ATOM   1109  H   ASP A  71       9.759  10.085  -1.809  1.00  0.98           H  
ATOM   1110  CA  ASP A  71       7.962   8.941  -1.593  1.00  0.98           C  
ATOM   1111  HA  ASP A  71       7.084   9.351  -1.093  1.00  0.98           H  
ATOM   1112  C   ASP A  71       8.004   7.446  -1.249  1.00  0.98           C  
ATOM   1113  CB  ASP A  71       7.784   9.162  -3.096  1.00  0.98           C  
ATOM   1114  HB2 ASP A  71       8.630   8.705  -3.609  1.00  0.98           H  
ATOM   1115  HB3 ASP A  71       7.787  10.230  -3.313  1.00  0.98           H  
ATOM   1116  O   ASP A  71       6.973   6.884  -0.900  1.00  0.98           O  
ATOM   1117  CG  ASP A  71       6.479   8.553  -3.609  1.00  0.98           C  
ATOM   1118  OD1 ASP A  71       5.419   8.813  -3.004  1.00  0.98           O  
ATOM   1119  OD2 ASP A  71       6.556   7.792  -4.594  1.00  0.98           O  
ATOM   1120  N   GLY A  72       9.175   6.796  -1.298  1.00  0.97           N  
ATOM   1121  H   GLY A  72      10.010   7.323  -1.510  1.00  0.97           H  
ATOM   1122  CA  GLY A  72       9.335   5.408  -0.849  1.00  0.97           C  
ATOM   1123  HA2 GLY A  72      10.232   5.343  -0.233  1.00  0.97           H  
ATOM   1124  HA3 GLY A  72       8.500   5.169  -0.191  1.00  0.97           H  
ATOM   1125  C   GLY A  72       9.388   4.257  -1.869  1.00  0.97           C  
ATOM   1126  O   GLY A  72       9.984   3.241  -1.507  1.00  0.97           O  
ATOM   1127  N   PRO A  73       8.828   4.295  -3.097  1.00  0.98           N  
ATOM   1128  CA  PRO A  73       8.855   3.129  -3.986  1.00  0.98           C  
ATOM   1129  HA  PRO A  73       8.381   2.285  -3.485  1.00  0.98           H  
ATOM   1130  C   PRO A  73      10.281   2.723  -4.376  1.00  0.98           C  
ATOM   1131  CB  PRO A  73       8.008   3.496  -5.206  1.00  0.98           C  
ATOM   1132  HB2 PRO A  73       6.975   3.185  -5.044  1.00  0.98           H  
ATOM   1133  HB3 PRO A  73       8.389   3.055  -6.127  1.00  0.98           H  
ATOM   1134  O   PRO A  73      11.055   3.511  -4.940  1.00  0.98           O  
ATOM   1135  CG  PRO A  73       8.081   5.017  -5.220  1.00  0.98           C  
ATOM   1136  HG2 PRO A  73       7.252   5.464  -5.768  1.00  0.98           H  
ATOM   1137  HG3 PRO A  73       9.032   5.347  -5.638  1.00  0.98           H  
ATOM   1138  CD  PRO A  73       8.067   5.355  -3.736  1.00  0.98           C  
ATOM   1139  HD2 PRO A  73       8.522   6.337  -3.608  1.00  0.98           H  
ATOM   1140  HD3 PRO A  73       7.044   5.358  -3.359  1.00  0.98           H  
ATOM   1141  N   SER A  74      10.618   1.461  -4.095  1.00  0.97           N  
ATOM   1142  H   SER A  74       9.918   0.857  -3.690  1.00  0.97           H  
ATOM   1143  CA  SER A  74      11.951   0.908  -4.343  1.00  0.97           C  
ATOM   1144  HA  SER A  74      12.680   1.514  -3.805  1.00  0.97           H  
ATOM   1145  C   SER A  74      12.314   0.931  -5.827  1.00  0.97           C  
ATOM   1146  CB  SER A  74      12.039  -0.522  -3.816  1.00  0.97           C  
ATOM   1147  HB2 SER A  74      11.142  -1.082  -4.082  1.00  0.97           H  
ATOM   1148  HB3 SER A  74      12.903  -1.017  -4.260  1.00  0.97           H  
ATOM   1149  O   SER A  74      11.532   0.524  -6.683  1.00  0.97           O  
ATOM   1150  OG  SER A  74      12.210  -0.486  -2.416  1.00  0.97           O  
ATOM   1151  HG  SER A  74      11.381  -0.230  -2.006  1.00  0.97           H  
ATOM   1152  N   TYR A  75      13.529   1.395  -6.124  1.00  0.98           N  
ATOM   1153  H   TYR A  75      14.067   1.782  -5.362  1.00  0.98           H  
ATOM   1154  CA  TYR A  75      14.075   1.579  -7.474  1.00  0.98           C  
ATOM   1155  HA  TYR A  75      15.066   2.011  -7.334  1.00  0.98           H  
ATOM   1156  C   TYR A  75      13.312   2.586  -8.351  1.00  0.98           C  
ATOM   1157  CB  TYR A  75      14.290   0.230  -8.173  1.00  0.98           C  
ATOM   1158  HB2 TYR A  75      13.327  -0.178  -8.479  1.00  0.98           H  
ATOM   1159  HB3 TYR A  75      14.870   0.398  -9.080  1.00  0.98           H  
ATOM   1160  O   TYR A  75      13.617   2.726  -9.537  1.00  0.98           O  
ATOM   1161  CG  TYR A  75      15.023  -0.791  -7.330  1.00  0.98           C  
ATOM   1162  CD1 TYR A  75      16.414  -0.672  -7.151  1.00  0.98           C  
ATOM   1163  HD1 TYR A  75      16.955   0.134  -7.624  1.00  0.98           H  
ATOM   1164  CD2 TYR A  75      14.317  -1.846  -6.720  1.00  0.98           C  
ATOM   1165  HD2 TYR A  75      13.248  -1.926  -6.853  1.00  0.98           H  
ATOM   1166  CE1 TYR A  75      17.109  -1.621  -6.381  1.00  0.98           C  
ATOM   1167  HE1 TYR A  75      18.179  -1.531  -6.264  1.00  0.98           H  
ATOM   1168  CE2 TYR A  75      15.009  -2.796  -5.944  1.00  0.98           C  
ATOM   1169  HE2 TYR A  75      14.482  -3.614  -5.476  1.00  0.98           H  
ATOM   1170  OH  TYR A  75      17.080  -3.609  -5.044  1.00  0.98           O  
ATOM   1171  HH  TYR A  75      18.023  -3.433  -5.059  1.00  0.98           H  
ATOM   1172  CZ  TYR A  75      16.407  -2.689  -5.783  1.00  0.98           C  
ATOM   1173  N   ILE A  76      12.382   3.353  -7.775  1.00  0.98           N  
ATOM   1174  H   ILE A  76      12.128   3.164  -6.816  1.00  0.98           H  
ATOM   1175  CA  ILE A  76      11.733   4.475  -8.456  1.00  0.98           C  
ATOM   1176  HA  ILE A  76      12.026   4.470  -9.506  1.00  0.98           H  
ATOM   1177  C   ILE A  76      12.242   5.798  -7.889  1.00  0.98           C  
ATOM   1178  CB  ILE A  76      10.199   4.351  -8.433  1.00  0.98           C  
ATOM   1179  HB  ILE A  76       9.864   4.442  -7.399  1.00  0.98           H  
ATOM   1180  O   ILE A  76      12.926   6.531  -8.604  1.00  0.98           O  
ATOM   1181  CG1 ILE A  76       9.677   2.989  -8.942  1.00  0.98           C  
ATOM   1182 HG12 ILE A  76       8.594   2.969  -8.820  1.00  0.98           H  
ATOM   1183 HG13 ILE A  76      10.073   2.191  -8.314  1.00  0.98           H  
ATOM   1184  CG2 ILE A  76       9.604   5.520  -9.238  1.00  0.98           C  
ATOM   1185 HG21 ILE A  76       8.643   5.240  -9.669  1.00  0.98           H  
ATOM   1186 HG22 ILE A  76       9.466   6.389  -8.594  1.00  0.98           H  
ATOM   1187 HG23 ILE A  76      10.259   5.792 -10.066  1.00  0.98           H  
ATOM   1188  CD1 ILE A  76      10.004   2.663 -10.406  1.00  0.98           C  
ATOM   1189 HD11 ILE A  76       9.588   1.686 -10.653  1.00  0.98           H  
ATOM   1190 HD12 ILE A  76      11.082   2.631 -10.560  1.00  0.98           H  
ATOM   1191 HD13 ILE A  76       9.559   3.405 -11.068  1.00  0.98           H  
ATOM   1192  N   THR A  77      11.990   6.088  -6.612  1.00  0.98           N  
ATOM   1193  H   THR A  77      11.427   5.459  -6.058  1.00  0.98           H  
ATOM   1194  CA  THR A  77      12.435   7.344  -5.976  1.00  0.98           C  
ATOM   1195  HA  THR A  77      12.721   8.057  -6.750  1.00  0.98           H  
ATOM   1196  C   THR A  77      13.664   7.176  -5.091  1.00  0.98           C  
ATOM   1197  CB  THR A  77      11.305   8.006  -5.192  1.00  0.98           C  
ATOM   1198  HB  THR A  77      11.699   8.892  -4.694  1.00  0.98           H  
ATOM   1199  O   THR A  77      14.428   8.123  -4.912  1.00  0.98           O  
ATOM   1200  CG2 THR A  77      10.160   8.412  -6.124  1.00  0.98           C  
ATOM   1201 HG21 THR A  77       9.593   7.538  -6.444  1.00  0.98           H  
ATOM   1202 HG22 THR A  77      10.553   8.925  -7.002  1.00  0.98           H  
ATOM   1203 HG23 THR A  77       9.488   9.101  -5.611  1.00  0.98           H  
ATOM   1204  OG1 THR A  77      10.802   7.106  -4.240  1.00  0.98           O  
ATOM   1205  HG1 THR A  77       9.984   7.494  -3.922  1.00  0.98           H  
ATOM   1206  N   GLN A  78      13.905   5.959  -4.607  1.00  0.98           N  
ATOM   1207  H   GLN A  78      13.216   5.239  -4.776  1.00  0.98           H  
ATOM   1208  CA  GLN A  78      15.033   5.609  -3.748  1.00  0.98           C  
ATOM   1209  HA  GLN A  78      15.889   6.237  -3.997  1.00  0.98           H  
ATOM   1210  C   GLN A  78      15.440   4.148  -3.942  1.00  0.98           C  
ATOM   1211  CB  GLN A  78      14.650   5.865  -2.283  1.00  0.98           C  
ATOM   1212  HB2 GLN A  78      14.398   6.918  -2.160  1.00  0.98           H  
ATOM   1213  HB3 GLN A  78      15.509   5.650  -1.647  1.00  0.98           H  
ATOM   1214  O   GLN A  78      14.665   3.343  -4.465  1.00  0.98           O  
ATOM   1215  CG  GLN A  78      13.456   5.016  -1.820  1.00  0.98           C  
ATOM   1216  HG2 GLN A  78      12.567   5.274  -2.395  1.00  0.98           H  
ATOM   1217  HG3 GLN A  78      13.660   3.955  -1.961  1.00  0.98           H  
ATOM   1218  CD  GLN A  78      13.160   5.265  -0.357  1.00  0.98           C  
ATOM   1219  NE2 GLN A  78      13.681   4.458   0.539  1.00  0.98           N  
ATOM   1220 HE21 GLN A  78      14.327   3.737   0.252  1.00  0.98           H  
ATOM   1221 HE22 GLN A  78      13.393   4.643   1.490  1.00  0.98           H  
ATOM   1222  OE1 GLN A  78      12.465   6.193   0.007  1.00  0.98           O  
ATOM   1223  N   CYS A  79      16.631   3.781  -3.475  1.00  0.98           N  
ATOM   1224  H   CYS A  79      17.236   4.469  -3.049  1.00  0.98           H  
ATOM   1225  CA  CYS A  79      16.947   2.375  -3.265  1.00  0.98           C  
ATOM   1226  HA  CYS A  79      16.452   1.816  -4.059  1.00  0.98           H  
ATOM   1227  C   CYS A  79      16.348   1.844  -1.946  1.00  0.98           C  
ATOM   1228  CB  CYS A  79      18.451   2.136  -3.443  1.00  0.98           C  
ATOM   1229  HB2 CYS A  79      18.810   1.431  -2.694  1.00  0.98           H  
ATOM   1230  HB3 CYS A  79      19.014   3.063  -3.338  1.00  0.98           H  
ATOM   1231  O   CYS A  79      15.971   2.628  -1.065  1.00  0.98           O  
ATOM   1232  SG  CYS A  79      18.733   1.420  -5.081  1.00  0.98           S  
ATOM   1233  N   PRO A  80      16.207   0.516  -1.795  1.00  0.98           N  
ATOM   1234  CA  PRO A  80      15.713  -0.061  -0.552  1.00  0.98           C  
ATOM   1235  HA  PRO A  80      14.746   0.382  -0.312  1.00  0.98           H  
ATOM   1236  C   PRO A  80      16.700   0.173   0.601  1.00  0.98           C  
ATOM   1237  CB  PRO A  80      15.527  -1.551  -0.830  1.00  0.98           C  
ATOM   1238  HB2 PRO A  80      14.592  -1.918  -0.409  1.00  0.98           H  
ATOM   1239  HB3 PRO A  80      16.379  -2.098  -0.424  1.00  0.98           H  
ATOM   1240  O   PRO A  80      17.913   0.027   0.434  1.00  0.98           O  
ATOM   1241  CG  PRO A  80      15.550  -1.678  -2.352  1.00  0.98           C  
ATOM   1242  HG2 PRO A  80      14.551  -1.528  -2.760  1.00  0.98           H  
ATOM   1243  HG3 PRO A  80      15.953  -2.640  -2.671  1.00  0.98           H  
ATOM   1244  CD  PRO A  80      16.430  -0.520  -2.793  1.00  0.98           C  
ATOM   1245  HD2 PRO A  80      16.139  -0.209  -3.797  1.00  0.98           H  
ATOM   1246  HD3 PRO A  80      17.478  -0.821  -2.778  1.00  0.98           H  
ATOM   1247  N   ILE A  81      16.183   0.462   1.794  1.00  0.99           N  
ATOM   1248  H   ILE A  81      15.176   0.471   1.876  1.00  0.99           H  
ATOM   1249  CA  ILE A  81      16.949   0.509   3.042  1.00  0.99           C  
ATOM   1250  HA  ILE A  81      17.815   1.155   2.896  1.00  0.99           H  
ATOM   1251  C   ILE A  81      17.425  -0.918   3.347  1.00  0.99           C  
ATOM   1252  CB  ILE A  81      16.100   1.075   4.208  1.00  0.99           C  
ATOM   1253  HB  ILE A  81      15.318   0.351   4.437  1.00  0.99           H  
ATOM   1254  O   ILE A  81      16.617  -1.807   3.631  1.00  0.99           O  
ATOM   1255  CG1 ILE A  81      15.404   2.414   3.866  1.00  0.99           C  
ATOM   1256 HG12 ILE A  81      16.150   3.208   3.815  1.00  0.99           H  
ATOM   1257 HG13 ILE A  81      14.914   2.347   2.895  1.00  0.99           H  
ATOM   1258  CG2 ILE A  81      16.983   1.241   5.461  1.00  0.99           C  
ATOM   1259 HG21 ILE A  81      16.381   1.546   6.317  1.00  0.99           H  
ATOM   1260 HG22 ILE A  81      17.462   0.297   5.722  1.00  0.99           H  
ATOM   1261 HG23 ILE A  81      17.751   1.994   5.282  1.00  0.99           H  
ATOM   1262  CD1 ILE A  81      14.319   2.808   4.877  1.00  0.99           C  
ATOM   1263 HD11 ILE A  81      14.758   3.026   5.850  1.00  0.99           H  
ATOM   1264 HD12 ILE A  81      13.592   2.002   4.976  1.00  0.99           H  
ATOM   1265 HD13 ILE A  81      13.807   3.701   4.519  1.00  0.99           H  
ATOM   1266  N   GLN A  82      18.735  -1.147   3.276  1.00  0.98           N  
ATOM   1267  H   GLN A  82      19.339  -0.386   3.000  1.00  0.98           H  
ATOM   1268  CA  GLN A  82      19.339  -2.459   3.530  1.00  0.98           C  
ATOM   1269  HA  GLN A  82      18.786  -3.202   2.957  1.00  0.98           H  
ATOM   1270  C   GLN A  82      19.262  -2.840   5.024  1.00  0.98           C  
ATOM   1271  CB  GLN A  82      20.803  -2.466   3.049  1.00  0.98           C  
ATOM   1272  HB2 GLN A  82      21.227  -3.456   3.220  1.00  0.98           H  
ATOM   1273  HB3 GLN A  82      21.373  -1.756   3.647  1.00  0.98           H  
ATOM   1274  O   GLN A  82      19.157  -1.948   5.876  1.00  0.98           O  
ATOM   1275  CG  GLN A  82      20.998  -2.112   1.565  1.00  0.98           C  
ATOM   1276  HG2 GLN A  82      20.670  -1.088   1.384  1.00  0.98           H  
ATOM   1277  HG3 GLN A  82      22.061  -2.159   1.331  1.00  0.98           H  
ATOM   1278  CD  GLN A  82      20.266  -3.057   0.622  1.00  0.98           C  
ATOM   1279  NE2 GLN A  82      19.244  -2.590  -0.063  1.00  0.98           N  
ATOM   1280 HE21 GLN A  82      18.952  -1.629   0.035  1.00  0.98           H  
ATOM   1281 HE22 GLN A  82      18.747  -3.264  -0.628  1.00  0.98           H  
ATOM   1282  OE1 GLN A  82      20.601  -4.223   0.484  1.00  0.98           O  
ATOM   1283  N   PRO A  83      19.351  -4.135   5.377  1.00  0.98           N  
ATOM   1284  CA  PRO A  83      19.461  -4.576   6.764  1.00  0.98           C  
ATOM   1285  HA  PRO A  83      18.497  -4.423   7.250  1.00  0.98           H  
ATOM   1286  C   PRO A  83      20.556  -3.829   7.540  1.00  0.98           C  
ATOM   1287  CB  PRO A  83      19.745  -6.078   6.689  1.00  0.98           C  
ATOM   1288  HB2 PRO A  83      20.815  -6.255   6.575  1.00  0.98           H  
ATOM   1289  HB3 PRO A  83      19.361  -6.609   7.560  1.00  0.98           H  
ATOM   1290  O   PRO A  83      21.686  -3.671   7.076  1.00  0.98           O  
ATOM   1291  CG  PRO A  83      19.029  -6.491   5.406  1.00  0.98           C  
ATOM   1292  HG2 PRO A  83      17.963  -6.604   5.603  1.00  0.98           H  
ATOM   1293  HG3 PRO A  83      19.442  -7.406   4.983  1.00  0.98           H  
ATOM   1294  CD  PRO A  83      19.252  -5.289   4.492  1.00  0.98           C  
ATOM   1295  HD2 PRO A  83      20.176  -5.414   3.928  1.00  0.98           H  
ATOM   1296  HD3 PRO A  83      18.399  -5.191   3.822  1.00  0.98           H  
ATOM   1297  N   GLY A  84      20.216  -3.355   8.736  1.00  0.98           N  
ATOM   1298  H   GLY A  84      19.252  -3.451   9.024  1.00  0.98           H  
ATOM   1299  CA  GLY A  84      21.094  -2.577   9.609  1.00  0.98           C  
ATOM   1300  HA2 GLY A  84      22.089  -3.024   9.604  1.00  0.98           H  
ATOM   1301  HA3 GLY A  84      20.700  -2.625  10.624  1.00  0.98           H  
ATOM   1302  C   GLY A  84      21.242  -1.097   9.240  1.00  0.98           C  
ATOM   1303  O   GLY A  84      21.945  -0.384   9.952  1.00  0.98           O  
ATOM   1304  N   GLN A  85      20.604  -0.624   8.164  1.00  0.98           N  
ATOM   1305  H   GLN A  85      20.034  -1.257   7.622  1.00  0.98           H  
ATOM   1306  CA  GLN A  85      20.630   0.782   7.745  1.00  0.98           C  
ATOM   1307  HA  GLN A  85      21.467   1.283   8.232  1.00  0.98           H  
ATOM   1308  C   GLN A  85      19.366   1.533   8.181  1.00  0.98           C  
ATOM   1309  CB  GLN A  85      20.855   0.890   6.224  1.00  0.98           C  
ATOM   1310  HB2 GLN A  85      20.921   1.942   5.948  1.00  0.98           H  
ATOM   1311  HB3 GLN A  85      19.997   0.468   5.700  1.00  0.98           H  
ATOM   1312  O   GLN A  85      18.378   0.943   8.631  1.00  0.98           O  
ATOM   1313  CG  GLN A  85      22.131   0.187   5.734  1.00  0.98           C  
ATOM   1314  HG2 GLN A  85      22.224   0.337   4.658  1.00  0.98           H  
ATOM   1315  HG3 GLN A  85      22.050  -0.885   5.913  1.00  0.98           H  
ATOM   1316  CD  GLN A  85      23.389   0.731   6.399  1.00  0.98           C  
ATOM   1317  NE2 GLN A  85      24.161  -0.099   7.065  1.00  0.98           N  
ATOM   1318 HE21 GLN A  85      23.898  -1.069   7.159  1.00  0.98           H  
ATOM   1319 HE22 GLN A  85      24.953   0.315   7.535  1.00  0.98           H  
ATOM   1320  OE1 GLN A  85      23.693   1.909   6.351  1.00  0.98           O  
ATOM   1321  N   SER A  86      19.392   2.856   8.033  1.00  0.99           N  
ATOM   1322  H   SER A  86      20.213   3.293   7.639  1.00  0.99           H  
ATOM   1323  CA  SER A  86      18.268   3.734   8.351  1.00  0.99           C  
ATOM   1324  HA  SER A  86      17.359   3.132   8.352  1.00  0.99           H  
ATOM   1325  C   SER A  86      18.088   4.832   7.314  1.00  0.99           C  
ATOM   1326  CB  SER A  86      18.447   4.364   9.736  1.00  0.99           C  
ATOM   1327  HB2 SER A  86      18.509   3.569  10.479  1.00  0.99           H  
ATOM   1328  HB3 SER A  86      17.586   4.992   9.965  1.00  0.99           H  
ATOM   1329  O   SER A  86      19.053   5.221   6.662  1.00  0.99           O  
ATOM   1330  OG  SER A  86      19.630   5.143   9.793  1.00  0.99           O  
ATOM   1331  HG  SER A  86      19.669   5.699   9.012  1.00  0.99           H  
ATOM   1332  N   TYR A  87      16.874   5.367   7.216  1.00  0.99           N  
ATOM   1333  H   TYR A  87      16.138   5.004   7.804  1.00  0.99           H  
ATOM   1334  CA  TYR A  87      16.567   6.533   6.392  1.00  0.99           C  
ATOM   1335  HA  TYR A  87      17.467   7.139   6.289  1.00  0.99           H  
ATOM   1336  C   TYR A  87      15.488   7.394   7.051  1.00  0.99           C  
ATOM   1337  CB  TYR A  87      16.122   6.065   5.002  1.00  0.99           C  
ATOM   1338  HB2 TYR A  87      15.266   5.402   5.128  1.00  0.99           H  
ATOM   1339  HB3 TYR A  87      16.935   5.496   4.551  1.00  0.99           H  
ATOM   1340  O   TYR A  87      14.499   6.863   7.571  1.00  0.99           O  
ATOM   1341  CG  TYR A  87      15.734   7.175   4.046  1.00  0.99           C  
ATOM   1342  CD1 TYR A  87      14.563   7.070   3.271  1.00  0.99           C  
ATOM   1343  HD1 TYR A  87      13.944   6.188   3.340  1.00  0.99           H  
ATOM   1344  CD2 TYR A  87      16.551   8.314   3.922  1.00  0.99           C  
ATOM   1345  HD2 TYR A  87      17.464   8.399   4.493  1.00  0.99           H  
ATOM   1346  CE1 TYR A  87      14.195   8.111   2.398  1.00  0.99           C  
ATOM   1347  HE1 TYR A  87      13.304   8.037   1.791  1.00  0.99           H  
ATOM   1348  CE2 TYR A  87      16.185   9.359   3.061  1.00  0.99           C  
ATOM   1349  HE2 TYR A  87      16.810  10.238   3.003  1.00  0.99           H  
ATOM   1350  OH  TYR A  87      14.647  10.287   1.489  1.00  0.99           O  
ATOM   1351  HH  TYR A  87      15.308  10.982   1.517  1.00  0.99           H  
ATOM   1352  CZ  TYR A  87      15.000   9.263   2.304  1.00  0.99           C  
ATOM   1353  N   VAL A  88      15.668   8.718   7.025  1.00  0.99           N  
ATOM   1354  H   VAL A  88      16.513   9.096   6.621  1.00  0.99           H  
ATOM   1355  CA  VAL A  88      14.686   9.670   7.550  1.00  0.99           C  
ATOM   1356  HA  VAL A  88      14.011   9.133   8.216  1.00  0.99           H  
ATOM   1357  C   VAL A  88      13.850  10.257   6.417  1.00  0.99           C  
ATOM   1358  CB  VAL A  88      15.341  10.772   8.398  1.00  0.99           C  
ATOM   1359  HB  VAL A  88      15.966  11.406   7.768  1.00  0.99           H  
ATOM   1360  O   VAL A  88      14.293  11.136   5.675  1.00  0.99           O  
ATOM   1361  CG1 VAL A  88      14.261  11.643   9.062  1.00  0.99           C  
ATOM   1362 HG11 VAL A  88      13.662  12.147   8.304  1.00  0.99           H  
ATOM   1363 HG12 VAL A  88      14.724  12.399   9.696  1.00  0.99           H  
ATOM   1364 HG13 VAL A  88      13.605  11.020   9.670  1.00  0.99           H  
ATOM   1365  CG2 VAL A  88      16.215  10.192   9.517  1.00  0.99           C  
ATOM   1366 HG21 VAL A  88      15.632   9.504  10.130  1.00  0.99           H  
ATOM   1367 HG22 VAL A  88      17.056   9.651   9.083  1.00  0.99           H  
ATOM   1368 HG23 VAL A  88      16.612  10.993  10.141  1.00  0.99           H  
ATOM   1369  N   TYR A  89      12.590   9.839   6.351  1.00  0.99           N  
ATOM   1370  H   TYR A  89      12.281   9.151   7.023  1.00  0.99           H  
ATOM   1371  CA  TYR A  89      11.599  10.420   5.452  1.00  0.99           C  
ATOM   1372  HA  TYR A  89      12.046  10.546   4.466  1.00  0.99           H  
ATOM   1373  C   TYR A  89      11.161  11.784   5.981  1.00  0.99           C  
ATOM   1374  CB  TYR A  89      10.403   9.479   5.320  1.00  0.99           C  
ATOM   1375  HB2 TYR A  89       9.976   9.298   6.306  1.00  0.99           H  
ATOM   1376  HB3 TYR A  89       9.637   9.968   4.718  1.00  0.99           H  
ATOM   1377  O   TYR A  89      10.798  11.899   7.153  1.00  0.99           O  
ATOM   1378  CG  TYR A  89      10.754   8.152   4.681  1.00  0.99           C  
ATOM   1379  CD1 TYR A  89      10.575   7.972   3.301  1.00  0.99           C  
ATOM   1380  HD1 TYR A  89      10.221   8.793   2.695  1.00  0.99           H  
ATOM   1381  CD2 TYR A  89      11.263   7.098   5.459  1.00  0.99           C  
ATOM   1382  HD2 TYR A  89      11.439   7.240   6.515  1.00  0.99           H  
ATOM   1383  CE1 TYR A  89      10.840   6.729   2.701  1.00  0.99           C  
ATOM   1384  HE1 TYR A  89      10.666   6.586   1.645  1.00  0.99           H  
ATOM   1385  CE2 TYR A  89      11.566   5.864   4.858  1.00  0.99           C  
ATOM   1386  HE2 TYR A  89      11.994   5.070   5.453  1.00  0.99           H  
ATOM   1387  OH  TYR A  89      11.663   4.465   2.929  1.00  0.99           O  
ATOM   1388  HH  TYR A  89      12.006   3.878   3.607  1.00  0.99           H  
ATOM   1389  CZ  TYR A  89      11.340   5.668   3.481  1.00  0.99           C  
ATOM   1390  N   ARG A  90      11.192  12.811   5.125  1.00  0.99           N  
ATOM   1391  H   ARG A  90      11.488  12.629   4.176  1.00  0.99           H  
ATOM   1392  CA  ARG A  90      10.781  14.181   5.461  1.00  0.99           C  
ATOM   1393  HA  ARG A  90      10.247  14.176   6.411  1.00  0.99           H  
ATOM   1394  C   ARG A  90       9.836  14.720   4.401  1.00  0.99           C  
ATOM   1395  CB  ARG A  90      11.993  15.112   5.593  1.00  0.99           C  
ATOM   1396  HB2 ARG A  90      12.527  15.151   4.643  1.00  0.99           H  
ATOM   1397  HB3 ARG A  90      11.630  16.114   5.824  1.00  0.99           H  
ATOM   1398  O   ARG A  90      10.215  14.812   3.237  1.00  0.99           O  
ATOM   1399  CG  ARG A  90      12.964  14.674   6.693  1.00  0.99           C  
ATOM   1400  HG2 ARG A  90      13.424  13.726   6.417  1.00  0.99           H  
ATOM   1401  HG3 ARG A  90      12.422  14.545   7.630  1.00  0.99           H  
ATOM   1402  CD  ARG A  90      14.053  15.735   6.870  1.00  0.99           C  
ATOM   1403  HD2 ARG A  90      13.578  16.679   7.139  1.00  0.99           H  
ATOM   1404  HD3 ARG A  90      14.586  15.876   5.930  1.00  0.99           H  
ATOM   1405  NE  ARG A  90      14.989  15.364   7.941  1.00  0.99           N  
ATOM   1406  HE  ARG A  90      14.752  15.727   8.853  1.00  0.99           H  
ATOM   1407  NH1 ARG A  90      16.358  13.966   6.703  1.00  0.99           N  
ATOM   1408 HH11 ARG A  90      15.701  13.991   5.936  1.00  0.99           H  
ATOM   1409 HH12 ARG A  90      17.072  13.253   6.658  1.00  0.99           H  
ATOM   1410  NH2 ARG A  90      16.796  14.328   8.853  1.00  0.99           N  
ATOM   1411 HH21 ARG A  90      16.548  14.730   9.746  1.00  0.99           H  
ATOM   1412 HH22 ARG A  90      17.545  13.658   8.757  1.00  0.99           H  
ATOM   1413  CZ  ARG A  90      16.040  14.564   7.821  1.00  0.99           C  
ATOM   1414  N   TYR A  91       8.640  15.108   4.815  1.00  0.98           N  
ATOM   1415  H   TYR A  91       8.390  14.972   5.785  1.00  0.98           H  
ATOM   1416  CA  TYR A  91       7.645  15.718   3.938  1.00  0.98           C  
ATOM   1417  HA  TYR A  91       8.151  16.325   3.187  1.00  0.98           H  
ATOM   1418  C   TYR A  91       6.723  16.648   4.728  1.00  0.98           C  
ATOM   1419  CB  TYR A  91       6.859  14.622   3.197  1.00  0.98           C  
ATOM   1420  HB2 TYR A  91       7.546  14.092   2.537  1.00  0.98           H  
ATOM   1421  HB3 TYR A  91       6.111  15.086   2.554  1.00  0.98           H  
ATOM   1422  O   TYR A  91       6.725  16.661   5.961  1.00  0.98           O  
ATOM   1423  CG  TYR A  91       6.175  13.607   4.092  1.00  0.98           C  
ATOM   1424  CD1 TYR A  91       6.839  12.408   4.416  1.00  0.98           C  
ATOM   1425  HD1 TYR A  91       7.828  12.218   4.028  1.00  0.98           H  
ATOM   1426  CD2 TYR A  91       4.873  13.845   4.573  1.00  0.98           C  
ATOM   1427  HD2 TYR A  91       4.352  14.752   4.303  1.00  0.98           H  
ATOM   1428  CE1 TYR A  91       6.202  11.442   5.216  1.00  0.98           C  
ATOM   1429  HE1 TYR A  91       6.709  10.517   5.449  1.00  0.98           H  
ATOM   1430  CE2 TYR A  91       4.228  12.874   5.364  1.00  0.98           C  
ATOM   1431  HE2 TYR A  91       3.218  13.029   5.714  1.00  0.98           H  
ATOM   1432  OH  TYR A  91       4.259  10.719   6.419  1.00  0.98           O  
ATOM   1433  HH  TYR A  91       4.776   9.912   6.460  1.00  0.98           H  
ATOM   1434  CZ  TYR A  91       4.890  11.668   5.680  1.00  0.98           C  
ATOM   1435  N   GLN A  92       5.932  17.438   4.009  1.00  0.98           N  
ATOM   1436  H   GLN A  92       5.946  17.351   3.003  1.00  0.98           H  
ATOM   1437  CA  GLN A  92       4.874  18.259   4.581  1.00  0.98           C  
ATOM   1438  HA  GLN A  92       4.883  18.168   5.667  1.00  0.98           H  
ATOM   1439  C   GLN A  92       3.523  17.753   4.079  1.00  0.98           C  
ATOM   1440  CB  GLN A  92       5.116  19.731   4.224  1.00  0.98           C  
ATOM   1441  HB2 GLN A  92       6.142  19.998   4.478  1.00  0.98           H  
ATOM   1442  HB3 GLN A  92       4.970  19.876   3.154  1.00  0.98           H  
ATOM   1443  O   GLN A  92       3.371  17.458   2.897  1.00  0.98           O  
ATOM   1444  CG  GLN A  92       4.169  20.647   5.009  1.00  0.98           C  
ATOM   1445  HG2 GLN A  92       4.334  20.487   6.075  1.00  0.98           H  
ATOM   1446  HG3 GLN A  92       3.131  20.401   4.784  1.00  0.98           H  
ATOM   1447  CD  GLN A  92       4.371  22.126   4.712  1.00  0.98           C  
ATOM   1448  NE2 GLN A  92       3.944  22.989   5.608  1.00  0.98           N  
ATOM   1449 HE21 GLN A  92       3.497  22.664   6.453  1.00  0.98           H  
ATOM   1450 HE22 GLN A  92       4.045  23.961   5.354  1.00  0.98           H  
ATOM   1451  OE1 GLN A  92       4.876  22.546   3.685  1.00  0.98           O  
ATOM   1452  N   VAL A  93       2.534  17.667   4.966  1.00  0.98           N  
ATOM   1453  H   VAL A  93       2.711  17.933   5.924  1.00  0.98           H  
ATOM   1454  CA  VAL A  93       1.165  17.311   4.574  1.00  0.98           C  
ATOM   1455  HA  VAL A  93       1.198  16.599   3.749  1.00  0.98           H  
ATOM   1456  C   VAL A  93       0.452  18.573   4.093  1.00  0.98           C  
ATOM   1457  CB  VAL A  93       0.423  16.641   5.741  1.00  0.98           C  
ATOM   1458  HB  VAL A  93       0.365  17.328   6.585  1.00  0.98           H  
ATOM   1459  O   VAL A  93       0.211  19.475   4.891  1.00  0.98           O  
ATOM   1460  CG1 VAL A  93      -0.993  16.250   5.321  1.00  0.98           C  
ATOM   1461 HG11 VAL A  93      -0.962  15.614   4.437  1.00  0.98           H  
ATOM   1462 HG12 VAL A  93      -1.455  15.700   6.141  1.00  0.98           H  
ATOM   1463 HG13 VAL A  93      -1.595  17.135   5.112  1.00  0.98           H  
ATOM   1464  CG2 VAL A  93       1.143  15.363   6.199  1.00  0.98           C  
ATOM   1465 HG21 VAL A  93       0.585  14.894   7.009  1.00  0.98           H  
ATOM   1466 HG22 VAL A  93       1.225  14.663   5.367  1.00  0.98           H  
ATOM   1467 HG23 VAL A  93       2.141  15.603   6.566  1.00  0.98           H  
ATOM   1468  N   VAL A  94       0.116  18.664   2.805  1.00  0.97           N  
ATOM   1469  H   VAL A  94       0.352  17.900   2.188  1.00  0.97           H  
ATOM   1470  CA  VAL A  94      -0.447  19.887   2.200  1.00  0.97           C  
ATOM   1471  HA  VAL A  94      -0.686  20.607   2.982  1.00  0.97           H  
ATOM   1472  C   VAL A  94      -1.737  19.574   1.451  1.00  0.97           C  
ATOM   1473  CB  VAL A  94       0.571  20.559   1.254  1.00  0.97           C  
ATOM   1474  HB  VAL A  94       0.808  19.873   0.440  1.00  0.97           H  
ATOM   1475  O   VAL A  94      -1.734  18.762   0.529  1.00  0.97           O  
ATOM   1476  CG1 VAL A  94       0.008  21.856   0.655  1.00  0.97           C  
ATOM   1477 HG11 VAL A  94      -0.856  21.641   0.026  1.00  0.97           H  
ATOM   1478 HG12 VAL A  94      -0.281  22.544   1.450  1.00  0.97           H  
ATOM   1479 HG13 VAL A  94       0.765  22.330   0.030  1.00  0.97           H  
ATOM   1480  CG2 VAL A  94       1.875  20.913   1.981  1.00  0.97           C  
ATOM   1481 HG21 VAL A  94       1.667  21.542   2.847  1.00  0.97           H  
ATOM   1482 HG22 VAL A  94       2.551  21.439   1.307  1.00  0.97           H  
ATOM   1483 HG23 VAL A  94       2.378  20.002   2.306  1.00  0.97           H  
ATOM   1484  N   GLY A  95      -2.835  20.248   1.806  1.00  0.96           N  
ATOM   1485  H   GLY A  95      -2.810  20.901   2.575  1.00  0.96           H  
ATOM   1486  CA  GLY A  95      -4.108  20.115   1.093  1.00  0.96           C  
ATOM   1487  HA2 GLY A  95      -4.782  20.908   1.416  1.00  0.96           H  
ATOM   1488  HA3 GLY A  95      -3.933  20.236   0.024  1.00  0.96           H  
ATOM   1489  C   GLY A  95      -4.819  18.778   1.306  1.00  0.96           C  
ATOM   1490  O   GLY A  95      -5.625  18.396   0.464  1.00  0.96           O  
ATOM   1491  N   GLN A  96      -4.511  18.045   2.380  1.00  0.98           N  
ATOM   1492  H   GLN A  96      -3.870  18.435   3.056  1.00  0.98           H  
ATOM   1493  CA  GLN A  96      -5.062  16.711   2.658  1.00  0.98           C  
ATOM   1494  HA  GLN A  96      -5.884  16.503   1.973  1.00  0.98           H  
ATOM   1495  C   GLN A  96      -5.617  16.654   4.077  1.00  0.98           C  
ATOM   1496  CB  GLN A  96      -3.993  15.630   2.451  1.00  0.98           C  
ATOM   1497  HB2 GLN A  96      -4.437  14.653   2.639  1.00  0.98           H  
ATOM   1498  HB3 GLN A  96      -3.173  15.784   3.153  1.00  0.98           H  
ATOM   1499  O   GLN A  96      -5.013  17.212   4.994  1.00  0.98           O  
ATOM   1500  CG  GLN A  96      -3.449  15.668   1.021  1.00  0.98           C  
ATOM   1501  HG2 GLN A  96      -2.907  16.598   0.850  1.00  0.98           H  
ATOM   1502  HG3 GLN A  96      -4.280  15.624   0.317  1.00  0.98           H  
ATOM   1503  CD  GLN A  96      -2.494  14.528   0.747  1.00  0.98           C  
ATOM   1504  NE2 GLN A  96      -2.987  13.496   0.113  1.00  0.98           N  
ATOM   1505 HE21 GLN A  96      -2.360  12.760  -0.178  1.00  0.98           H  
ATOM   1506 HE22 GLN A  96      -3.964  13.443  -0.136  1.00  0.98           H  
ATOM   1507  OE1 GLN A  96      -1.315  14.569   1.073  1.00  0.98           O  
ATOM   1508  N   ARG A  97      -6.779  16.015   4.253  1.00  0.97           N  
ATOM   1509  H   ARG A  97      -7.194  15.573   3.445  1.00  0.97           H  
ATOM   1510  CA  ARG A  97      -7.503  15.872   5.530  1.00  0.97           C  
ATOM   1511  HA  ARG A  97      -6.796  15.807   6.357  1.00  0.97           H  
ATOM   1512  C   ARG A  97      -8.334  14.595   5.479  1.00  0.97           C  
ATOM   1513  CB  ARG A  97      -8.464  17.054   5.759  1.00  0.97           C  
ATOM   1514  HB2 ARG A  97      -9.234  17.025   4.988  1.00  0.97           H  
ATOM   1515  HB3 ARG A  97      -8.952  16.927   6.725  1.00  0.97           H  
ATOM   1516  O   ARG A  97      -9.008  14.352   4.491  1.00  0.97           O  
ATOM   1517  CG  ARG A  97      -7.796  18.436   5.723  1.00  0.97           C  
ATOM   1518  HG2 ARG A  97      -7.095  18.537   6.552  1.00  0.97           H  
ATOM   1519  HG3 ARG A  97      -7.260  18.559   4.782  1.00  0.97           H  
ATOM   1520  CD  ARG A  97      -8.844  19.545   5.779  1.00  0.97           C  
ATOM   1521  HD2 ARG A  97      -9.260  19.596   6.785  1.00  0.97           H  
ATOM   1522  HD3 ARG A  97      -9.649  19.309   5.083  1.00  0.97           H  
ATOM   1523  NE  ARG A  97      -8.248  20.841   5.420  1.00  0.97           N  
ATOM   1524  HE  ARG A  97      -7.556  21.233   6.043  1.00  0.97           H  
ATOM   1525  NH1 ARG A  97      -8.741  20.905   3.170  1.00  0.97           N  
ATOM   1526 HH11 ARG A  97      -8.686  21.403   2.293  1.00  0.97           H  
ATOM   1527 HH12 ARG A  97      -9.090  19.959   3.213  1.00  0.97           H  
ATOM   1528  NH2 ARG A  97      -7.654  22.589   4.115  1.00  0.97           N  
ATOM   1529 HH21 ARG A  97      -7.519  22.981   3.193  1.00  0.97           H  
ATOM   1530 HH22 ARG A  97      -6.888  22.704   4.763  1.00  0.97           H  
ATOM   1531  CZ  ARG A  97      -8.235  21.440   4.243  1.00  0.97           C  
ATOM   1532  N   GLY A  98      -8.320  13.794   6.531  1.00  0.98           N  
ATOM   1533  H   GLY A  98      -7.762  14.057   7.331  1.00  0.98           H  
ATOM   1534  CA  GLY A  98      -8.990  12.499   6.553  1.00  0.98           C  
ATOM   1535  HA2 GLY A  98      -9.749  12.496   7.336  1.00  0.98           H  
ATOM   1536  HA3 GLY A  98      -9.499  12.299   5.610  1.00  0.98           H  
ATOM   1537  C   GLY A  98      -7.992  11.388   6.823  1.00  0.98           C  
ATOM   1538  O   GLY A  98      -7.223  11.475   7.784  1.00  0.98           O  
ATOM   1539  N   THR A  99      -8.046  10.322   6.031  1.00  0.99           N  
ATOM   1540  H   THR A  99      -8.718  10.302   5.278  1.00  0.99           H  
ATOM   1541  CA  THR A  99      -7.217   9.128   6.246  1.00  0.99           C  
ATOM   1542  HA  THR A  99      -6.514   9.305   7.060  1.00  0.99           H  
ATOM   1543  C   THR A  99      -6.415   8.789   5.005  1.00  0.99           C  
ATOM   1544  CB  THR A  99      -8.081   7.934   6.657  1.00  0.99           C  
ATOM   1545  HB  THR A  99      -8.788   7.707   5.858  1.00  0.99           H  
ATOM   1546  O   THR A  99      -6.963   8.693   3.912  1.00  0.99           O  
ATOM   1547  CG2 THR A  99      -7.288   6.680   7.001  1.00  0.99           C  
ATOM   1548 HG21 THR A  99      -7.958   5.925   7.410  1.00  0.99           H  
ATOM   1549 HG22 THR A  99      -6.509   6.915   7.727  1.00  0.99           H  
ATOM   1550 HG23 THR A  99      -6.832   6.269   6.100  1.00  0.99           H  
ATOM   1551  OG1 THR A  99      -8.794   8.274   7.821  1.00  0.99           O  
ATOM   1552  HG1 THR A  99      -9.699   8.033   7.611  1.00  0.99           H  
ATOM   1553  N   LEU A 100      -5.128   8.550   5.204  1.00  0.99           N  
ATOM   1554  H   LEU A 100      -4.792   8.634   6.152  1.00  0.99           H  
ATOM   1555  CA  LEU A 100      -4.235   7.866   4.280  1.00  0.99           C  
ATOM   1556  HA  LEU A 100      -4.784   7.498   3.413  1.00  0.99           H  
ATOM   1557  C   LEU A 100      -3.650   6.644   5.001  1.00  0.99           C  
ATOM   1558  CB  LEU A 100      -3.153   8.855   3.808  1.00  0.99           C  
ATOM   1559  HB2 LEU A 100      -2.661   9.289   4.678  1.00  0.99           H  
ATOM   1560  HB3 LEU A 100      -2.398   8.309   3.242  1.00  0.99           H  
ATOM   1561  O   LEU A 100      -4.098   6.262   6.087  1.00  0.99           O  
ATOM   1562  CG  LEU A 100      -3.640  10.018   2.940  1.00  0.99           C  
ATOM   1563  HG  LEU A 100      -4.288  10.656   3.542  1.00  0.99           H  
ATOM   1564  CD1 LEU A 100      -2.422  10.838   2.535  1.00  0.99           C  
ATOM   1565 HD11 LEU A 100      -2.741  11.731   1.998  1.00  0.99           H  
ATOM   1566 HD12 LEU A 100      -1.780  10.231   1.897  1.00  0.99           H  
ATOM   1567 HD13 LEU A 100      -1.850  11.133   3.414  1.00  0.99           H  
ATOM   1568  CD2 LEU A 100      -4.377   9.571   1.675  1.00  0.99           C  
ATOM   1569 HD21 LEU A 100      -3.771   8.844   1.134  1.00  0.99           H  
ATOM   1570 HD22 LEU A 100      -4.566  10.431   1.032  1.00  0.99           H  
ATOM   1571 HD23 LEU A 100      -5.336   9.124   1.933  1.00  0.99           H  
ATOM   1572  N   TRP A 101      -2.629   6.027   4.426  1.00  0.99           N  
ATOM   1573  H   TRP A 101      -2.255   6.376   3.555  1.00  0.99           H  
ATOM   1574  CA  TRP A 101      -1.924   4.916   5.048  1.00  0.99           C  
ATOM   1575  HA  TRP A 101      -1.891   5.067   6.127  1.00  0.99           H  
ATOM   1576  C   TRP A 101      -0.475   4.875   4.569  1.00  0.99           C  
ATOM   1577  CB  TRP A 101      -2.705   3.623   4.794  1.00  0.99           C  
ATOM   1578  HB2 TRP A 101      -3.725   3.765   5.153  1.00  0.99           H  
ATOM   1579  HB3 TRP A 101      -2.264   2.827   5.393  1.00  0.99           H  
ATOM   1580  O   TRP A 101      -0.101   5.563   3.627  1.00  0.99           O  
ATOM   1581  CG  TRP A 101      -2.789   3.142   3.383  1.00  0.99           C  
ATOM   1582  CD1 TRP A 101      -3.366   3.784   2.341  1.00  0.99           C  
ATOM   1583  HD1 TRP A 101      -3.849   4.749   2.383  1.00  0.99           H  
ATOM   1584  CD2 TRP A 101      -2.303   1.877   2.850  1.00  0.99           C  
ATOM   1585  CE2 TRP A 101      -2.526   1.864   1.443  1.00  0.99           C  
ATOM   1586  CE3 TRP A 101      -1.690   0.742   3.421  1.00  0.99           C  
ATOM   1587  HE3 TRP A 101      -1.507   0.722   4.485  1.00  0.99           H  
ATOM   1588  NE1 TRP A 101      -3.209   3.034   1.193  1.00  0.99           N  
ATOM   1589  HE1 TRP A 101      -3.501   3.348   0.278  1.00  0.99           H  
ATOM   1590  CH2 TRP A 101      -1.532  -0.329   1.236  1.00  0.99           C  
ATOM   1591  HH2 TRP A 101      -1.245  -1.175   0.628  1.00  0.99           H  
ATOM   1592  CZ2 TRP A 101      -2.082   0.810   0.634  1.00  0.99           C  
ATOM   1593  HZ2 TRP A 101      -2.151   0.870  -0.442  1.00  0.99           H  
ATOM   1594  CZ3 TRP A 101      -1.350  -0.369   2.627  1.00  0.99           C  
ATOM   1595  HZ3 TRP A 101      -0.925  -1.251   3.082  1.00  0.99           H  
ATOM   1596  N   TRP A 102       0.368   4.127   5.262  1.00  0.99           N  
ATOM   1597  H   TRP A 102       0.009   3.583   6.033  1.00  0.99           H  
ATOM   1598  CA  TRP A 102       1.738   3.855   4.845  1.00  0.99           C  
ATOM   1599  HA  TRP A 102       1.904   4.282   3.856  1.00  0.99           H  
ATOM   1600  C   TRP A 102       1.929   2.349   4.724  1.00  0.99           C  
ATOM   1601  CB  TRP A 102       2.735   4.495   5.820  1.00  0.99           C  
ATOM   1602  HB2 TRP A 102       3.747   4.285   5.473  1.00  0.99           H  
ATOM   1603  HB3 TRP A 102       2.606   5.577   5.791  1.00  0.99           H  
ATOM   1604  O   TRP A 102       1.258   1.585   5.423  1.00  0.99           O  
ATOM   1605  CG  TRP A 102       2.619   4.041   7.243  1.00  0.99           C  
ATOM   1606  CD1 TRP A 102       1.945   4.668   8.237  1.00  0.99           C  
ATOM   1607  HD1 TRP A 102       1.403   5.596   8.126  1.00  0.99           H  
ATOM   1608  CD2 TRP A 102       3.131   2.810   7.827  1.00  0.99           C  
ATOM   1609  CE2 TRP A 102       2.711   2.753   9.187  1.00  0.99           C  
ATOM   1610  CE3 TRP A 102       3.889   1.725   7.338  1.00  0.99           C  
ATOM   1611  HE3 TRP A 102       4.231   1.740   6.313  1.00  0.99           H  
ATOM   1612  NE1 TRP A 102       2.002   3.913   9.392  1.00  0.99           N  
ATOM   1613  HE1 TRP A 102       1.517   4.139  10.249  1.00  0.99           H  
ATOM   1614  CH2 TRP A 102       3.722   0.580   9.482  1.00  0.99           C  
ATOM   1615  HH2 TRP A 102       3.921  -0.295  10.083  1.00  0.99           H  
ATOM   1616  CZ2 TRP A 102       3.002   1.664  10.010  1.00  0.99           C  
ATOM   1617  HZ2 TRP A 102       2.630   1.659  11.025  1.00  0.99           H  
ATOM   1618  CZ3 TRP A 102       4.172   0.617   8.153  1.00  0.99           C  
ATOM   1619  HZ3 TRP A 102       4.725  -0.218   7.749  1.00  0.99           H  
ATOM   1620  N   HIS A 103       2.843   1.913   3.860  1.00  0.99           N  
ATOM   1621  H   HIS A 103       3.337   2.580   3.284  1.00  0.99           H  
ATOM   1622  CA  HIS A 103       3.141   0.493   3.696  1.00  0.99           C  
ATOM   1623  HA  HIS A 103       3.112   0.023   4.679  1.00  0.99           H  
ATOM   1624  C   HIS A 103       4.528   0.216   3.122  1.00  0.99           C  
ATOM   1625  CB  HIS A 103       2.057  -0.151   2.834  1.00  0.99           C  
ATOM   1626  HB2 HIS A 103       1.088   0.074   3.279  1.00  0.99           H  
ATOM   1627  HB3 HIS A 103       2.191  -1.231   2.899  1.00  0.99           H  
ATOM   1628  O   HIS A 103       5.166   1.104   2.562  1.00  0.99           O  
ATOM   1629  CG  HIS A 103       2.044   0.281   1.387  1.00  0.99           C  
ATOM   1630  CD2 HIS A 103       1.275   1.267   0.832  1.00  0.99           C  
ATOM   1631  HD2 HIS A 103       0.563   1.888   1.356  1.00  0.99           H  
ATOM   1632  ND1 HIS A 103       2.763  -0.288   0.361  1.00  0.99           N  
ATOM   1633  HD1 HIS A 103       3.449  -1.025   0.442  1.00  0.99           H  
ATOM   1634  CE1 HIS A 103       2.436   0.329  -0.781  1.00  0.99           C  
ATOM   1635  HE1 HIS A 103       2.829   0.082  -1.756  1.00  0.99           H  
ATOM   1636  NE2 HIS A 103       1.530   1.283  -0.543  1.00  0.99           N  
ATOM   1637  N   ALA A 104       4.999  -1.027   3.245  1.00  0.98           N  
ATOM   1638  H   ALA A 104       4.443  -1.713   3.734  1.00  0.98           H  
ATOM   1639  CA  ALA A 104       6.200  -1.462   2.544  1.00  0.98           C  
ATOM   1640  HA  ALA A 104       6.994  -0.764   2.809  1.00  0.98           H  
ATOM   1641  C   ALA A 104       5.989  -1.423   1.028  1.00  0.98           C  
ATOM   1642  CB  ALA A 104       6.628  -2.853   3.002  1.00  0.98           C  
ATOM   1643  HB1 ALA A 104       6.958  -2.800   4.039  1.00  0.98           H  
ATOM   1644  HB2 ALA A 104       7.458  -3.205   2.389  1.00  0.98           H  
ATOM   1645  HB3 ALA A 104       5.795  -3.549   2.908  1.00  0.98           H  
ATOM   1646  O   ALA A 104       4.980  -1.922   0.532  1.00  0.98           O  
ATOM   1647  N   HIS A 105       6.940  -0.850   0.294  1.00  0.97           N  
ATOM   1648  H   HIS A 105       7.738  -0.460   0.774  1.00  0.97           H  
ATOM   1649  CA  HIS A 105       6.879  -0.717  -1.167  1.00  0.97           C  
ATOM   1650  HA  HIS A 105       6.006  -1.260  -1.530  1.00  0.97           H  
ATOM   1651  C   HIS A 105       8.070  -1.414  -1.833  1.00  0.97           C  
ATOM   1652  CB  HIS A 105       6.652   0.747  -1.543  1.00  0.97           C  
ATOM   1653  HB2 HIS A 105       5.980   1.176  -0.799  1.00  0.97           H  
ATOM   1654  HB3 HIS A 105       7.593   1.296  -1.519  1.00  0.97           H  
ATOM   1655  O   HIS A 105       8.850  -0.851  -2.606  1.00  0.97           O  
ATOM   1656  CG  HIS A 105       5.995   0.891  -2.890  1.00  0.97           C  
ATOM   1657  CD2 HIS A 105       4.753   1.403  -3.136  1.00  0.97           C  
ATOM   1658  HD2 HIS A 105       4.076   1.841  -2.417  1.00  0.97           H  
ATOM   1659  ND1 HIS A 105       6.544   0.448  -4.088  1.00  0.97           N  
ATOM   1660  CE1 HIS A 105       5.619   0.688  -5.022  1.00  0.97           C  
ATOM   1661  HE1 HIS A 105       5.758   0.438  -6.064  1.00  0.97           H  
ATOM   1662  NE2 HIS A 105       4.529   1.267  -4.489  1.00  0.97           N  
ATOM   1663  HE2 HIS A 105       3.719   1.593  -4.997  1.00  0.97           H  
ATOM   1664  N   ILE A 106       8.226  -2.674  -1.436  1.00  0.95           N  
ATOM   1665  H   ILE A 106       7.556  -3.035  -0.772  1.00  0.95           H  
ATOM   1666  CA  ILE A 106       9.136  -3.662  -1.999  1.00  0.95           C  
ATOM   1667  HA  ILE A 106       9.157  -3.522  -3.080  1.00  0.95           H  
ATOM   1668  C   ILE A 106       8.564  -5.045  -1.693  1.00  0.95           C  
ATOM   1669  CB  ILE A 106      10.568  -3.486  -1.456  1.00  0.95           C  
ATOM   1670  HB  ILE A 106      10.884  -2.483  -1.744  1.00  0.95           H  
ATOM   1671  O   ILE A 106       8.215  -5.312  -0.543  1.00  0.95           O  
ATOM   1672  CG1 ILE A 106      11.519  -4.491  -2.140  1.00  0.95           C  
ATOM   1673 HG12 ILE A 106      11.292  -5.502  -1.802  1.00  0.95           H  
ATOM   1674 HG13 ILE A 106      11.359  -4.447  -3.217  1.00  0.95           H  
ATOM   1675  CG2 ILE A 106      10.675  -3.566   0.074  1.00  0.95           C  
ATOM   1676 HG21 ILE A 106      10.539  -4.596   0.402  1.00  0.95           H  
ATOM   1677 HG22 ILE A 106       9.925  -2.932   0.547  1.00  0.95           H  
ATOM   1678 HG23 ILE A 106      11.665  -3.225   0.378  1.00  0.95           H  
ATOM   1679  CD1 ILE A 106      12.999  -4.210  -1.873  1.00  0.95           C  
ATOM   1680 HD11 ILE A 106      13.611  -4.882  -2.475  1.00  0.95           H  
ATOM   1681 HD12 ILE A 106      13.234  -4.369  -0.821  1.00  0.95           H  
ATOM   1682 HD13 ILE A 106      13.219  -3.179  -2.150  1.00  0.95           H  
ATOM   1683  N   SER A 107       8.464  -5.872  -2.740  1.00  0.93           N  
ATOM   1684  H   SER A 107       8.717  -5.507  -3.647  1.00  0.93           H  
ATOM   1685  CA  SER A 107       7.900  -7.229  -2.698  1.00  0.93           C  
ATOM   1686  HA  SER A 107       7.679  -7.524  -3.723  1.00  0.93           H  
ATOM   1687  C   SER A 107       6.555  -7.319  -1.957  1.00  0.93           C  
ATOM   1688  CB  SER A 107       8.957  -8.218  -2.184  1.00  0.93           C  
ATOM   1689  HB2 SER A 107       9.862  -8.123  -2.783  1.00  0.93           H  
ATOM   1690  HB3 SER A 107       8.586  -9.236  -2.298  1.00  0.93           H  
ATOM   1691  O   SER A 107       5.815  -6.341  -1.868  1.00  0.93           O  
ATOM   1692  OG  SER A 107       9.279  -7.997  -0.835  1.00  0.93           O  
ATOM   1693  HG  SER A 107       9.520  -8.857  -0.485  1.00  0.93           H  
ATOM   1694  N   TRP A 108       6.204  -8.502  -1.446  1.00  0.97           N  
ATOM   1695  H   TRP A 108       6.905  -9.222  -1.350  1.00  0.97           H  
ATOM   1696  CA  TRP A 108       4.935  -8.747  -0.761  1.00  0.97           C  
ATOM   1697  HA  TRP A 108       4.182  -8.069  -1.163  1.00  0.97           H  
ATOM   1698  C   TRP A 108       5.013  -8.441   0.740  1.00  0.97           C  
ATOM   1699  CB  TRP A 108       4.462 -10.173  -1.055  1.00  0.97           C  
ATOM   1700  HB2 TRP A 108       3.705 -10.442  -0.318  1.00  0.97           H  
ATOM   1701  HB3 TRP A 108       5.291 -10.870  -0.935  1.00  0.97           H  
ATOM   1702  O   TRP A 108       4.085  -8.759   1.487  1.00  0.97           O  
ATOM   1703  CG  TRP A 108       3.826 -10.395  -2.392  1.00  0.97           C  
ATOM   1704  CD1 TRP A 108       4.049  -9.705  -3.534  1.00  0.97           C  
ATOM   1705  HD1 TRP A 108       4.725  -8.870  -3.642  1.00  0.97           H  
ATOM   1706  CD2 TRP A 108       2.775 -11.350  -2.710  1.00  0.97           C  
ATOM   1707  CE2 TRP A 108       2.371 -11.154  -4.063  1.00  0.97           C  
ATOM   1708  CE3 TRP A 108       2.107 -12.347  -1.971  1.00  0.97           C  
ATOM   1709  HE3 TRP A 108       2.394 -12.525  -0.945  1.00  0.97           H  
ATOM   1710  NE1 TRP A 108       3.238 -10.196  -4.537  1.00  0.97           N  
ATOM   1711  HE1 TRP A 108       3.237  -9.805  -5.469  1.00  0.97           H  
ATOM   1712  CH2 TRP A 108       0.624 -12.805  -3.846  1.00  0.97           C  
ATOM   1713  HH2 TRP A 108      -0.252 -13.314  -4.220  1.00  0.97           H  
ATOM   1714  CZ2 TRP A 108       1.304 -11.860  -4.635  1.00  0.97           C  
ATOM   1715  HZ2 TRP A 108       0.990 -11.652  -5.647  1.00  0.97           H  
ATOM   1716  CZ3 TRP A 108       1.045 -13.071  -2.535  1.00  0.97           C  
ATOM   1717  HZ3 TRP A 108       0.515 -13.798  -1.937  1.00  0.97           H  
ATOM   1718  N   LEU A 109       6.065  -7.754   1.204  1.00  0.98           N  
ATOM   1719  H   LEU A 109       6.823  -7.567   0.564  1.00  0.98           H  
ATOM   1720  CA  LEU A 109       6.175  -7.277   2.590  1.00  0.98           C  
ATOM   1721  HA  LEU A 109       6.115  -8.136   3.258  1.00  0.98           H  
ATOM   1722  C   LEU A 109       5.019  -6.347   2.988  1.00  0.98           C  
ATOM   1723  CB  LEU A 109       7.524  -6.567   2.786  1.00  0.98           C  
ATOM   1724  HB2 LEU A 109       7.617  -5.783   2.035  1.00  0.98           H  
ATOM   1725  HB3 LEU A 109       7.530  -6.092   3.767  1.00  0.98           H  
ATOM   1726  O   LEU A 109       4.692  -6.238   4.173  1.00  0.98           O  
ATOM   1727  CG  LEU A 109       8.748  -7.496   2.692  1.00  0.98           C  
ATOM   1728  HG  LEU A 109       8.771  -7.979   1.716  1.00  0.98           H  
ATOM   1729  CD1 LEU A 109      10.023  -6.676   2.867  1.00  0.98           C  
ATOM   1730 HD11 LEU A 109      10.885  -7.305   2.645  1.00  0.98           H  
ATOM   1731 HD12 LEU A 109      10.021  -5.846   2.160  1.00  0.98           H  
ATOM   1732 HD13 LEU A 109      10.096  -6.298   3.887  1.00  0.98           H  
ATOM   1733  CD2 LEU A 109       8.742  -8.574   3.779  1.00  0.98           C  
ATOM   1734 HD21 LEU A 109       7.952  -9.297   3.574  1.00  0.98           H  
ATOM   1735 HD22 LEU A 109       8.584  -8.122   4.758  1.00  0.98           H  
ATOM   1736 HD23 LEU A 109       9.690  -9.112   3.765  1.00  0.98           H  
ATOM   1737  N   ARG A 110       4.343  -5.734   2.006  1.00  0.97           N  
ATOM   1738  H   ARG A 110       4.689  -5.856   1.065  1.00  0.97           H  
ATOM   1739  CA  ARG A 110       3.084  -5.000   2.196  1.00  0.97           C  
ATOM   1740  HA  ARG A 110       3.275  -4.125   2.816  1.00  0.97           H  
ATOM   1741  C   ARG A 110       2.013  -5.825   2.917  1.00  0.97           C  
ATOM   1742  CB  ARG A 110       2.570  -4.543   0.823  1.00  0.97           C  
ATOM   1743  HB2 ARG A 110       3.381  -4.051   0.287  1.00  0.97           H  
ATOM   1744  HB3 ARG A 110       2.262  -5.412   0.241  1.00  0.97           H  
ATOM   1745  O   ARG A 110       1.178  -5.232   3.578  1.00  0.97           O  
ATOM   1746  CG  ARG A 110       1.395  -3.561   0.941  1.00  0.97           C  
ATOM   1747  HG2 ARG A 110       0.546  -4.013   1.455  1.00  0.97           H  
ATOM   1748  HG3 ARG A 110       1.730  -2.697   1.516  1.00  0.97           H  
ATOM   1749  CD  ARG A 110       0.942  -3.074  -0.432  1.00  0.97           C  
ATOM   1750  HD2 ARG A 110       0.406  -2.133  -0.312  1.00  0.97           H  
ATOM   1751  HD3 ARG A 110       1.815  -2.891  -1.058  1.00  0.97           H  
ATOM   1752  NE  ARG A 110       0.064  -4.058  -1.075  1.00  0.97           N  
ATOM   1753  HE  ARG A 110      -0.077  -4.941  -0.606  1.00  0.97           H  
ATOM   1754  NH1 ARG A 110      -0.443  -2.842  -2.957  1.00  0.97           N  
ATOM   1755 HH11 ARG A 110       0.419  -2.333  -2.826  1.00  0.97           H  
ATOM   1756 HH12 ARG A 110      -0.832  -2.932  -3.885  1.00  0.97           H  
ATOM   1757  NH2 ARG A 110      -1.399  -4.791  -2.643  1.00  0.97           N  
ATOM   1758 HH21 ARG A 110      -1.476  -5.690  -2.188  1.00  0.97           H  
ATOM   1759 HH22 ARG A 110      -1.965  -4.631  -3.464  1.00  0.97           H  
ATOM   1760  CZ  ARG A 110      -0.577  -3.896  -2.214  1.00  0.97           C  
ATOM   1761  N   ALA A 111       2.049  -7.160   2.858  1.00  0.98           N  
ATOM   1762  H   ALA A 111       2.767  -7.603   2.303  1.00  0.98           H  
ATOM   1763  CA  ALA A 111       1.104  -8.027   3.569  1.00  0.98           C  
ATOM   1764  HA  ALA A 111       0.091  -7.793   3.245  1.00  0.98           H  
ATOM   1765  C   ALA A 111       1.159  -7.884   5.100  1.00  0.98           C  
ATOM   1766  CB  ALA A 111       1.422  -9.480   3.210  1.00  0.98           C  
ATOM   1767  HB1 ALA A 111       0.663 -10.136   3.636  1.00  0.98           H  
ATOM   1768  HB2 ALA A 111       1.436  -9.610   2.128  1.00  0.98           H  
ATOM   1769  HB3 ALA A 111       2.401  -9.758   3.601  1.00  0.98           H  
ATOM   1770  O   ALA A 111       0.201  -8.236   5.788  1.00  0.98           O  
ATOM   1771  N   THR A 112       2.287  -7.422   5.652  1.00  0.98           N  
ATOM   1772  H   THR A 112       3.069  -7.228   5.043  1.00  0.98           H  
ATOM   1773  CA  THR A 112       2.499  -7.346   7.109  1.00  0.98           C  
ATOM   1774  HA  THR A 112       1.537  -7.446   7.611  1.00  0.98           H  
ATOM   1775  C   THR A 112       3.059  -6.008   7.583  1.00  0.98           C  
ATOM   1776  CB  THR A 112       3.377  -8.503   7.605  1.00  0.98           C  
ATOM   1777  HB  THR A 112       3.411  -8.460   8.693  1.00  0.98           H  
ATOM   1778  O   THR A 112       2.970  -5.688   8.768  1.00  0.98           O  
ATOM   1779  CG2 THR A 112       2.825  -9.869   7.186  1.00  0.98           C  
ATOM   1780 HG21 THR A 112       1.795  -9.970   7.529  1.00  0.98           H  
ATOM   1781 HG22 THR A 112       2.856  -9.973   6.101  1.00  0.98           H  
ATOM   1782 HG23 THR A 112       3.430 -10.668   7.615  1.00  0.98           H  
ATOM   1783  OG1 THR A 112       4.697  -8.411   7.126  1.00  0.98           O  
ATOM   1784  HG1 THR A 112       5.179  -7.894   7.776  1.00  0.98           H  
ATOM   1785  N   VAL A 113       3.607  -5.201   6.672  1.00  0.99           N  
ATOM   1786  H   VAL A 113       3.695  -5.549   5.728  1.00  0.99           H  
ATOM   1787  CA  VAL A 113       4.191  -3.889   6.955  1.00  0.99           C  
ATOM   1788  HA  VAL A 113       4.240  -3.737   8.033  1.00  0.99           H  
ATOM   1789  C   VAL A 113       3.293  -2.802   6.373  1.00  0.99           C  
ATOM   1790  CB  VAL A 113       5.629  -3.815   6.413  1.00  0.99           C  
ATOM   1791  HB  VAL A 113       5.609  -3.970   5.334  1.00  0.99           H  
ATOM   1792  O   VAL A 113       3.472  -2.369   5.236  1.00  0.99           O  
ATOM   1793  CG1 VAL A 113       6.277  -2.460   6.722  1.00  0.99           C  
ATOM   1794 HG11 VAL A 113       5.792  -1.669   6.149  1.00  0.99           H  
ATOM   1795 HG12 VAL A 113       6.185  -2.247   7.787  1.00  0.99           H  
ATOM   1796 HG13 VAL A 113       7.331  -2.474   6.447  1.00  0.99           H  
ATOM   1797  CG2 VAL A 113       6.521  -4.900   7.026  1.00  0.99           C  
ATOM   1798 HG21 VAL A 113       6.527  -4.811   8.113  1.00  0.99           H  
ATOM   1799 HG22 VAL A 113       7.536  -4.803   6.640  1.00  0.99           H  
ATOM   1800 HG23 VAL A 113       6.153  -5.886   6.745  1.00  0.99           H  
ATOM   1801  N   TYR A 114       2.320  -2.363   7.166  1.00  0.99           N  
ATOM   1802  H   TYR A 114       2.170  -2.821   8.053  1.00  0.99           H  
ATOM   1803  CA  TYR A 114       1.426  -1.253   6.842  1.00  0.99           C  
ATOM   1804  HA  TYR A 114       2.002  -0.476   6.340  1.00  0.99           H  
ATOM   1805  C   TYR A 114       0.823  -0.640   8.105  1.00  0.99           C  
ATOM   1806  CB  TYR A 114       0.309  -1.738   5.910  1.00  0.99           C  
ATOM   1807  HB2 TYR A 114      -0.325  -0.889   5.654  1.00  0.99           H  
ATOM   1808  HB3 TYR A 114       0.752  -2.091   4.979  1.00  0.99           H  
ATOM   1809  O   TYR A 114       0.756  -1.302   9.139  1.00  0.99           O  
ATOM   1810  CG  TYR A 114      -0.564  -2.838   6.486  1.00  0.99           C  
ATOM   1811  CD1 TYR A 114      -0.278  -4.180   6.205  1.00  0.99           C  
ATOM   1812  HD1 TYR A 114       0.601  -4.425   5.628  1.00  0.99           H  
ATOM   1813  CD2 TYR A 114      -1.669  -2.527   7.294  1.00  0.99           C  
ATOM   1814  HD2 TYR A 114      -1.844  -1.497   7.567  1.00  0.99           H  
ATOM   1815  CE1 TYR A 114      -1.133  -5.199   6.655  1.00  0.99           C  
ATOM   1816  HE1 TYR A 114      -0.953  -6.227   6.377  1.00  0.99           H  
ATOM   1817  CE2 TYR A 114      -2.534  -3.539   7.752  1.00  0.99           C  
ATOM   1818  HE2 TYR A 114      -3.402  -3.283   8.341  1.00  0.99           H  
ATOM   1819  OH  TYR A 114      -3.087  -5.878   7.854  1.00  0.99           O  
ATOM   1820  HH  TYR A 114      -3.902  -5.538   8.229  1.00  0.99           H  
ATOM   1821  CZ  TYR A 114      -2.267  -4.884   7.424  1.00  0.99           C  
ATOM   1822  N   GLY A 115       0.337   0.595   8.024  1.00  0.99           N  
ATOM   1823  H   GLY A 115       0.460   1.106   7.161  1.00  0.99           H  
ATOM   1824  CA  GLY A 115      -0.378   1.249   9.119  1.00  0.99           C  
ATOM   1825  HA2 GLY A 115      -1.111   0.551   9.522  1.00  0.99           H  
ATOM   1826  HA3 GLY A 115       0.315   1.503   9.921  1.00  0.99           H  
ATOM   1827  C   GLY A 115      -1.103   2.520   8.674  1.00  0.99           C  
ATOM   1828  O   GLY A 115      -0.907   2.991   7.552  1.00  0.99           O  
ATOM   1829  N   PRO A 116      -1.975   3.081   9.522  1.00  0.99           N  
ATOM   1830  CA  PRO A 116      -2.803   4.218   9.146  1.00  0.99           C  
ATOM   1831  HA  PRO A 116      -3.153   4.102   8.120  1.00  0.99           H  
ATOM   1832  C   PRO A 116      -2.036   5.544   9.250  1.00  0.99           C  
ATOM   1833  CB  PRO A 116      -4.008   4.143  10.087  1.00  0.99           C  
ATOM   1834  HB2 PRO A 116      -4.747   3.448   9.688  1.00  0.99           H  
ATOM   1835  HB3 PRO A 116      -4.457   5.119  10.270  1.00  0.99           H  
ATOM   1836  O   PRO A 116      -1.188   5.731  10.128  1.00  0.99           O  
ATOM   1837  CG  PRO A 116      -3.422   3.532  11.352  1.00  0.99           C  
ATOM   1838  HG2 PRO A 116      -4.170   2.990  11.930  1.00  0.99           H  
ATOM   1839  HG3 PRO A 116      -2.997   4.349  11.935  1.00  0.99           H  
ATOM   1840  CD  PRO A 116      -2.300   2.618  10.863  1.00  0.99           C  
ATOM   1841  HD2 PRO A 116      -2.652   1.587  10.839  1.00  0.99           H  
ATOM   1842  HD3 PRO A 116      -1.434   2.693  11.521  1.00  0.99           H  
ATOM   1843  N   ILE A 117      -2.394   6.496   8.388  1.00  0.99           N  
ATOM   1844  H   ILE A 117      -3.087   6.269   7.689  1.00  0.99           H  
ATOM   1845  CA  ILE A 117      -2.028   7.910   8.502  1.00  0.99           C  
ATOM   1846  HA  ILE A 117      -1.373   8.053   9.361  1.00  0.99           H  
ATOM   1847  C   ILE A 117      -3.324   8.692   8.736  1.00  0.99           C  
ATOM   1848  CB  ILE A 117      -1.283   8.419   7.249  1.00  0.99           C  
ATOM   1849  HB  ILE A 117      -1.960   8.299   6.403  1.00  0.99           H  
ATOM   1850  O   ILE A 117      -4.174   8.796   7.855  1.00  0.99           O  
ATOM   1851  CG1 ILE A 117      -0.001   7.623   6.931  1.00  0.99           C  
ATOM   1852 HG12 ILE A 117       0.722   7.749   7.737  1.00  0.99           H  
ATOM   1853 HG13 ILE A 117      -0.248   6.564   6.855  1.00  0.99           H  
ATOM   1854  CG2 ILE A 117      -0.946   9.914   7.402  1.00  0.99           C  
ATOM   1855 HG21 ILE A 117      -0.544  10.315   6.472  1.00  0.99           H  
ATOM   1856 HG22 ILE A 117      -1.839  10.492   7.639  1.00  0.99           H  
ATOM   1857 HG23 ILE A 117      -0.217  10.049   8.201  1.00  0.99           H  
ATOM   1858  CD1 ILE A 117       0.654   8.045   5.608  1.00  0.99           C  
ATOM   1859 HD11 ILE A 117       1.136   9.018   5.710  1.00  0.99           H  
ATOM   1860 HD12 ILE A 117      -0.094   8.091   4.816  1.00  0.99           H  
ATOM   1861 HD13 ILE A 117       1.415   7.320   5.319  1.00  0.99           H  
ATOM   1862  N   VAL A 118      -3.481   9.261   9.924  1.00  0.99           N  
ATOM   1863  H   VAL A 118      -2.720   9.187  10.584  1.00  0.99           H  
ATOM   1864  CA  VAL A 118      -4.610  10.120  10.280  1.00  0.99           C  
ATOM   1865  HA  VAL A 118      -5.440   9.929   9.600  1.00  0.99           H  
ATOM   1866  C   VAL A 118      -4.193  11.575  10.116  1.00  0.99           C  
ATOM   1867  CB  VAL A 118      -5.102   9.812  11.704  1.00  0.99           C  
ATOM   1868  HB  VAL A 118      -4.278   9.912  12.410  1.00  0.99           H  
ATOM   1869  O   VAL A 118      -3.260  12.036  10.775  1.00  0.99           O  
ATOM   1870  CG1 VAL A 118      -6.222  10.777  12.106  1.00  0.99           C  
ATOM   1871 HG11 VAL A 118      -6.684  10.458  13.040  1.00  0.99           H  
ATOM   1872 HG12 VAL A 118      -6.972  10.807  11.316  1.00  0.99           H  
ATOM   1873 HG13 VAL A 118      -5.826  11.783  12.247  1.00  0.99           H  
ATOM   1874  CG2 VAL A 118      -5.640   8.377  11.778  1.00  0.99           C  
ATOM   1875 HG21 VAL A 118      -6.419   8.232  11.030  1.00  0.99           H  
ATOM   1876 HG22 VAL A 118      -6.046   8.180  12.771  1.00  0.99           H  
ATOM   1877 HG23 VAL A 118      -4.836   7.666  11.588  1.00  0.99           H  
ATOM   1878  N   ILE A 119      -4.898  12.299   9.247  1.00  0.99           N  
ATOM   1879  H   ILE A 119      -5.647  11.850   8.738  1.00  0.99           H  
ATOM   1880  CA  ILE A 119      -4.645  13.709   8.957  1.00  0.99           C  
ATOM   1881  HA  ILE A 119      -3.764  14.031   9.512  1.00  0.99           H  
ATOM   1882  C   ILE A 119      -5.839  14.528   9.432  1.00  0.99           C  
ATOM   1883  CB  ILE A 119      -4.336  13.952   7.467  1.00  0.99           C  
ATOM   1884  HB  ILE A 119      -5.230  13.754   6.876  1.00  0.99           H  
ATOM   1885  O   ILE A 119      -6.898  14.541   8.808  1.00  0.99           O  
ATOM   1886  CG1 ILE A 119      -3.201  13.035   6.961  1.00  0.99           C  
ATOM   1887 HG12 ILE A 119      -3.431  12.002   7.220  1.00  0.99           H  
ATOM   1888 HG13 ILE A 119      -2.264  13.309   7.447  1.00  0.99           H  
ATOM   1889  CG2 ILE A 119      -3.939  15.430   7.318  1.00  0.99           C  
ATOM   1890 HG21 ILE A 119      -4.762  16.089   7.594  1.00  0.99           H  
ATOM   1891 HG22 ILE A 119      -3.075  15.658   7.942  1.00  0.99           H  
ATOM   1892 HG23 ILE A 119      -3.691  15.641   6.278  1.00  0.99           H  
ATOM   1893  CD1 ILE A 119      -3.011  13.050   5.443  1.00  0.99           C  
ATOM   1894 HD11 ILE A 119      -2.176  12.393   5.195  1.00  0.99           H  
ATOM   1895 HD12 ILE A 119      -2.781  14.050   5.075  1.00  0.99           H  
ATOM   1896 HD13 ILE A 119      -3.914  12.687   4.953  1.00  0.99           H  
ATOM   1897  N   LEU A 120      -5.681  15.222  10.550  1.00  0.98           N  
ATOM   1898  H   LEU A 120      -4.780  15.187  11.005  1.00  0.98           H  
ATOM   1899  CA  LEU A 120      -6.714  16.109  11.070  1.00  0.98           C  
ATOM   1900  HA  LEU A 120      -7.683  15.633  10.915  1.00  0.98           H  
ATOM   1901  C   LEU A 120      -6.710  17.453  10.315  1.00  0.98           C  
ATOM   1902  CB  LEU A 120      -6.508  16.311  12.576  1.00  0.98           C  
ATOM   1903  HB2 LEU A 120      -5.554  16.822  12.702  1.00  0.98           H  
ATOM   1904  HB3 LEU A 120      -7.296  16.962  12.956  1.00  0.98           H  
ATOM   1905  O   LEU A 120      -5.674  17.858   9.774  1.00  0.98           O  
ATOM   1906  CG  LEU A 120      -6.469  15.033  13.430  1.00  0.98           C  
ATOM   1907  HG  LEU A 120      -5.664  14.382  13.088  1.00  0.98           H  
ATOM   1908  CD1 LEU A 120      -6.184  15.428  14.881  1.00  0.98           C  
ATOM   1909 HD11 LEU A 120      -6.173  14.532  15.502  1.00  0.98           H  
ATOM   1910 HD12 LEU A 120      -6.966  16.094  15.245  1.00  0.98           H  
ATOM   1911 HD13 LEU A 120      -5.210  15.914  14.944  1.00  0.98           H  
ATOM   1912  CD2 LEU A 120      -7.788  14.268  13.373  1.00  0.98           C  
ATOM   1913 HD21 LEU A 120      -7.747  13.397  14.027  1.00  0.98           H  
ATOM   1914 HD22 LEU A 120      -7.972  13.910  12.359  1.00  0.98           H  
ATOM   1915 HD23 LEU A 120      -8.619  14.901  13.683  1.00  0.98           H  
ATOM   1916  N   PRO A 121      -7.825  18.202  10.340  1.00  0.98           N  
ATOM   1917  CA  PRO A 121      -7.831  19.593   9.902  1.00  0.98           C  
ATOM   1918  HA  PRO A 121      -7.642  19.612   8.828  1.00  0.98           H  
ATOM   1919  C   PRO A 121      -6.785  20.443  10.647  1.00  0.98           C  
ATOM   1920  CB  PRO A 121      -9.244  20.111  10.188  1.00  0.98           C  
ATOM   1921  HB2 PRO A 121      -9.269  20.577  11.173  1.00  0.98           H  
ATOM   1922  HB3 PRO A 121      -9.586  20.812   9.427  1.00  0.98           H  
ATOM   1923  O   PRO A 121      -6.345  20.072  11.751  1.00  0.98           O  
ATOM   1924  CG  PRO A 121     -10.096  18.847  10.217  1.00  0.98           C  
ATOM   1925  HG2 PRO A 121     -10.994  18.969  10.822  1.00  0.98           H  
ATOM   1926  HG3 PRO A 121     -10.348  18.570   9.193  1.00  0.98           H  
ATOM   1927  CD  PRO A 121      -9.149  17.802  10.795  1.00  0.98           C  
ATOM   1928  HD2 PRO A 121      -9.420  16.813  10.426  1.00  0.98           H  
ATOM   1929  HD3 PRO A 121      -9.194  17.828  11.884  1.00  0.98           H  
ATOM   1930  N   PRO A 122      -6.420  21.619  10.105  1.00  0.97           N  
ATOM   1931  CA  PRO A 122      -5.654  22.611  10.847  1.00  0.97           C  
ATOM   1932  HA  PRO A 122      -4.646  22.223  10.999  1.00  0.97           H  
ATOM   1933  C   PRO A 122      -6.303  22.920  12.203  1.00  0.97           C  
ATOM   1934  CB  PRO A 122      -5.585  23.849   9.949  1.00  0.97           C  
ATOM   1935  HB2 PRO A 122      -4.627  24.360  10.042  1.00  0.97           H  
ATOM   1936  HB3 PRO A 122      -6.402  24.531  10.186  1.00  0.97           H  
ATOM   1937  O   PRO A 122      -7.516  22.795  12.384  1.00  0.97           O  
ATOM   1938  CG  PRO A 122      -5.787  23.286   8.544  1.00  0.97           C  
ATOM   1939  HG2 PRO A 122      -6.210  24.025   7.864  1.00  0.97           H  
ATOM   1940  HG3 PRO A 122      -4.836  22.914   8.162  1.00  0.97           H  
ATOM   1941  CD  PRO A 122      -6.746  22.120   8.778  1.00  0.97           C  
ATOM   1942  HD2 PRO A 122      -7.775  22.479   8.762  1.00  0.97           H  
ATOM   1943  HD3 PRO A 122      -6.602  21.354   8.016  1.00  0.97           H  
ATOM   1944  N   ALA A 123      -5.497  23.313  13.189  1.00  0.96           N  
ATOM   1945  H   ALA A 123      -4.523  23.486  12.988  1.00  0.96           H  
ATOM   1946  CA  ALA A 123      -6.017  23.625  14.517  1.00  0.96           C  
ATOM   1947  HA  ALA A 123      -6.493  22.729  14.913  1.00  0.96           H  
ATOM   1948  C   ALA A 123      -7.080  24.740  14.445  1.00  0.96           C  
ATOM   1949  CB  ALA A 123      -4.851  23.996  15.439  1.00  0.96           C  
ATOM   1950  HB1 ALA A 123      -4.351  24.888  15.063  1.00  0.96           H  
ATOM   1951  HB2 ALA A 123      -5.227  24.199  16.442  1.00  0.96           H  
ATOM   1952  HB3 ALA A 123      -4.136  23.174  15.487  1.00  0.96           H  
ATOM   1953  O   ALA A 123      -6.849  25.786  13.844  1.00  0.96           O  
ATOM   1954  N   GLY A 124      -8.242  24.507  15.059  1.00  0.96           N  
ATOM   1955  H   GLY A 124      -8.392  23.601  15.481  1.00  0.96           H  
ATOM   1956  CA  GLY A 124      -9.366  25.450  15.053  1.00  0.96           C  
ATOM   1957  HA2 GLY A 124      -8.982  26.466  15.138  1.00  0.96           H  
ATOM   1958  HA3 GLY A 124      -9.999  25.253  15.919  1.00  0.96           H  
ATOM   1959  C   GLY A 124     -10.259  25.399  13.807  1.00  0.96           C  
ATOM   1960  O   GLY A 124     -11.288  26.068  13.796  1.00  0.96           O  
ATOM   1961  N   VAL A 125      -9.920  24.596  12.794  1.00  0.97           N  
ATOM   1962  H   VAL A 125      -9.068  24.056  12.850  1.00  0.97           H  
ATOM   1963  CA  VAL A 125     -10.771  24.374  11.617  1.00  0.97           C  
ATOM   1964  HA  VAL A 125     -11.405  25.250  11.478  1.00  0.97           H  
ATOM   1965  C   VAL A 125     -11.646  23.138  11.861  1.00  0.97           C  
ATOM   1966  CB  VAL A 125      -9.928  24.239  10.336  1.00  0.97           C  
ATOM   1967  HB  VAL A 125      -9.255  23.386  10.428  1.00  0.97           H  
ATOM   1968  O   VAL A 125     -11.102  22.065  12.136  1.00  0.97           O  
ATOM   1969  CG1 VAL A 125     -10.805  24.034   9.096  1.00  0.97           C  
ATOM   1970 HG11 VAL A 125     -11.514  24.854   8.986  1.00  0.97           H  
ATOM   1971 HG12 VAL A 125     -10.185  23.987   8.200  1.00  0.97           H  
ATOM   1972 HG13 VAL A 125     -11.355  23.096   9.168  1.00  0.97           H  
ATOM   1973  CG2 VAL A 125      -9.090  25.506  10.107  1.00  0.97           C  
ATOM   1974 HG21 VAL A 125      -8.393  25.656  10.931  1.00  0.97           H  
ATOM   1975 HG22 VAL A 125      -8.520  25.407   9.183  1.00  0.97           H  
ATOM   1976 HG23 VAL A 125      -9.744  26.374  10.028  1.00  0.97           H  
ATOM   1977  N   PRO A 126     -12.986  23.253  11.817  1.00  0.97           N  
ATOM   1978  CA  PRO A 126     -13.871  22.108  12.002  1.00  0.97           C  
ATOM   1979  HA  PRO A 126     -13.544  21.513  12.855  1.00  0.97           H  
ATOM   1980  C   PRO A 126     -13.900  21.206  10.759  1.00  0.97           C  
ATOM   1981  CB  PRO A 126     -15.241  22.720  12.310  1.00  0.97           C  
ATOM   1982  HB2 PRO A 126     -15.303  22.960  13.371  1.00  0.97           H  
ATOM   1983  HB3 PRO A 126     -16.066  22.069  12.018  1.00  0.97           H  
ATOM   1984  O   PRO A 126     -13.476  21.591   9.671  1.00  0.97           O  
ATOM   1985  CG  PRO A 126     -15.225  24.013  11.495  1.00  0.97           C  
ATOM   1986  HG2 PRO A 126     -15.906  24.759  11.904  1.00  0.97           H  
ATOM   1987  HG3 PRO A 126     -15.477  23.793  10.457  1.00  0.97           H  
ATOM   1988  CD  PRO A 126     -13.767  24.464  11.584  1.00  0.97           C  
ATOM   1989  HD2 PRO A 126     -13.473  24.950  10.654  1.00  0.97           H  
ATOM   1990  HD3 PRO A 126     -13.641  25.145  12.426  1.00  0.97           H  
ATOM   1991  N   TYR A 127     -14.454  20.004  10.910  1.00  0.97           N  
ATOM   1992  H   TYR A 127     -14.794  19.732  11.821  1.00  0.97           H  
ATOM   1993  CA  TYR A 127     -14.886  19.204   9.764  1.00  0.97           C  
ATOM   1994  HA  TYR A 127     -14.039  19.085   9.088  1.00  0.97           H  
ATOM   1995  C   TYR A 127     -16.030  19.920   9.012  1.00  0.97           C  
ATOM   1996  CB  TYR A 127     -15.329  17.815  10.256  1.00  0.97           C  
ATOM   1997  HB2 TYR A 127     -15.748  17.267   9.412  1.00  0.97           H  
ATOM   1998  HB3 TYR A 127     -16.124  17.936  10.991  1.00  0.97           H  
ATOM   1999  O   TYR A 127     -16.843  20.593   9.652  1.00  0.97           O  
ATOM   2000  CG  TYR A 127     -14.215  16.973  10.857  1.00  0.97           C  
ATOM   2001  CD1 TYR A 127     -13.160  16.553  10.030  1.00  0.97           C  
ATOM   2002  HD1 TYR A 127     -13.180  16.800   8.979  1.00  0.97           H  
ATOM   2003  CD2 TYR A 127     -14.236  16.579  12.211  1.00  0.97           C  
ATOM   2004  HD2 TYR A 127     -15.059  16.875  12.845  1.00  0.97           H  
ATOM   2005  CE1 TYR A 127     -12.107  15.782  10.550  1.00  0.97           C  
ATOM   2006  HE1 TYR A 127     -11.308  15.449   9.905  1.00  0.97           H  
ATOM   2007  CE2 TYR A 127     -13.203  15.767  12.730  1.00  0.97           C  
ATOM   2008  HE2 TYR A 127     -13.226  15.428  13.755  1.00  0.97           H  
ATOM   2009  OH  TYR A 127     -11.115  14.595  12.357  1.00  0.97           O  
ATOM   2010  HH  TYR A 127     -11.356  14.078  13.129  1.00  0.97           H  
ATOM   2011  CZ  TYR A 127     -12.127  15.378  11.899  1.00  0.97           C  
ATOM   2012  N   PRO A 128     -16.175  19.745   7.683  1.00  0.97           N  
ATOM   2013  CA  PRO A 128     -17.311  20.278   6.917  1.00  0.97           C  
ATOM   2014  HA  PRO A 128     -17.515  21.302   7.228  1.00  0.97           H  
ATOM   2015  C   PRO A 128     -18.607  19.461   7.110  1.00  0.97           C  
ATOM   2016  CB  PRO A 128     -16.826  20.287   5.466  1.00  0.97           C  
ATOM   2017  HB2 PRO A 128     -16.235  21.186   5.288  1.00  0.97           H  
ATOM   2018  HB3 PRO A 128     -17.639  20.221   4.743  1.00  0.97           H  
ATOM   2019  O   PRO A 128     -19.577  19.622   6.373  1.00  0.97           O  
ATOM   2020  CG  PRO A 128     -15.916  19.065   5.412  1.00  0.97           C  
ATOM   2021  HG2 PRO A 128     -15.184  19.164   4.611  1.00  0.97           H  
ATOM   2022  HG3 PRO A 128     -16.513  18.163   5.277  1.00  0.97           H  
ATOM   2023  CD  PRO A 128     -15.254  19.053   6.791  1.00  0.97           C  
ATOM   2024  HD2 PRO A 128     -14.316  19.608   6.748  1.00  0.97           H  
ATOM   2025  HD3 PRO A 128     -15.074  18.028   7.115  1.00  0.97           H  
ATOM   2026  N   PHE A 129     -18.616  18.563   8.093  1.00  0.97           N  
ATOM   2027  H   PHE A 129     -17.808  18.545   8.699  1.00  0.97           H  
ATOM   2028  CA  PHE A 129     -19.720  17.715   8.528  1.00  0.97           C  
ATOM   2029  HA  PHE A 129     -20.659  18.156   8.192  1.00  0.97           H  
ATOM   2030  C   PHE A 129     -19.726  17.663  10.069  1.00  0.97           C  
ATOM   2031  CB  PHE A 129     -19.570  16.320   7.893  1.00  0.97           C  
ATOM   2032  HB2 PHE A 129     -20.315  15.641   8.310  1.00  0.97           H  
ATOM   2033  HB3 PHE A 129     -19.790  16.410   6.830  1.00  0.97           H  
ATOM   2034  O   PHE A 129     -18.731  18.043  10.692  1.00  0.97           O  
ATOM   2035  CG  PHE A 129     -18.199  15.686   8.050  1.00  0.97           C  
ATOM   2036  CD1 PHE A 129     -17.282  15.741   6.986  1.00  0.97           C  
ATOM   2037  HD1 PHE A 129     -17.558  16.213   6.054  1.00  0.97           H  
ATOM   2038  CD2 PHE A 129     -17.834  15.039   9.246  1.00  0.97           C  
ATOM   2039  HD2 PHE A 129     -18.533  14.981  10.067  1.00  0.97           H  
ATOM   2040  CE1 PHE A 129     -16.013  15.155   7.118  1.00  0.97           C  
ATOM   2041  HE1 PHE A 129     -15.327  15.164   6.283  1.00  0.97           H  
ATOM   2042  CE2 PHE A 129     -16.561  14.457   9.379  1.00  0.97           C  
ATOM   2043  HE2 PHE A 129     -16.284  13.958  10.296  1.00  0.97           H  
ATOM   2044  CZ  PHE A 129     -15.649  14.512   8.312  1.00  0.97           C  
ATOM   2045  HZ  PHE A 129     -14.680  14.045   8.403  1.00  0.97           H  
ATOM   2046  N   PRO A 130     -20.820  17.218  10.716  1.00  0.96           N  
ATOM   2047  CA  PRO A 130     -20.874  17.115  12.173  1.00  0.96           C  
ATOM   2048  HA  PRO A 130     -20.836  18.120  12.591  1.00  0.96           H  
ATOM   2049  C   PRO A 130     -19.715  16.281  12.730  1.00  0.96           C  
ATOM   2050  CB  PRO A 130     -22.234  16.487  12.492  1.00  0.96           C  
ATOM   2051  HB2 PRO A 130     -22.157  15.400  12.517  1.00  0.96           H  
ATOM   2052  HB3 PRO A 130     -22.640  16.861  13.432  1.00  0.96           H  
ATOM   2053  O   PRO A 130     -19.502  15.149  12.298  1.00  0.96           O  
ATOM   2054  CG  PRO A 130     -23.093  16.902  11.298  1.00  0.96           C  
ATOM   2055  HG2 PRO A 130     -23.444  17.924  11.434  1.00  0.96           H  
ATOM   2056  HG3 PRO A 130     -23.931  16.222  11.146  1.00  0.96           H  
ATOM   2057  CD  PRO A 130     -22.103  16.848  10.136  1.00  0.96           C  
ATOM   2058  HD2 PRO A 130     -22.049  15.829   9.753  1.00  0.96           H  
ATOM   2059  HD3 PRO A 130     -22.411  17.537   9.350  1.00  0.96           H  
ATOM   2060  N   ALA A 131     -18.967  16.844  13.681  1.00  0.97           N  
ATOM   2061  H   ALA A 131     -19.184  17.779  13.995  1.00  0.97           H  
ATOM   2062  CA  ALA A 131     -17.828  16.157  14.276  1.00  0.97           C  
ATOM   2063  HA  ALA A 131     -17.142  15.919  13.464  1.00  0.97           H  
ATOM   2064  C   ALA A 131     -18.278  14.852  14.966  1.00  0.97           C  
ATOM   2065  CB  ALA A 131     -17.113  17.101  15.251  1.00  0.97           C  
ATOM   2066  HB1 ALA A 131     -16.788  18.000  14.728  1.00  0.97           H  
ATOM   2067  HB2 ALA A 131     -17.787  17.372  16.064  1.00  0.97           H  
ATOM   2068  HB3 ALA A 131     -16.244  16.595  15.671  1.00  0.97           H  
ATOM   2069  O   ALA A 131     -19.279  14.873  15.691  1.00  0.97           O  
ATOM   2070  N   PRO A 132     -17.566  13.730  14.753  1.00  0.98           N  
ATOM   2071  CA  PRO A 132     -17.860  12.480  15.442  1.00  0.98           C  
ATOM   2072  HA  PRO A 132     -18.918  12.234  15.349  1.00  0.98           H  
ATOM   2073  C   PRO A 132     -17.500  12.579  16.933  1.00  0.98           C  
ATOM   2074  CB  PRO A 132     -17.022  11.428  14.713  1.00  0.98           C  
ATOM   2075  HB2 PRO A 132     -17.554  11.086  13.826  1.00  0.98           H  
ATOM   2076  HB3 PRO A 132     -16.771  10.585  15.357  1.00  0.98           H  
ATOM   2077  O   PRO A 132     -16.657  13.382  17.332  1.00  0.98           O  
ATOM   2078  CG  PRO A 132     -15.783  12.226  14.301  1.00  0.98           C  
ATOM   2079  HG2 PRO A 132     -15.251  11.782  13.460  1.00  0.98           H  
ATOM   2080  HG3 PRO A 132     -15.113  12.335  15.154  1.00  0.98           H  
ATOM   2081  CD  PRO A 132     -16.370  13.584  13.930  1.00  0.98           C  
ATOM   2082  HD2 PRO A 132     -16.651  13.590  12.877  1.00  0.98           H  
ATOM   2083  HD3 PRO A 132     -15.642  14.369  14.136  1.00  0.98           H  
ATOM   2084  N   ASP A 133     -18.111  11.728  17.756  1.00  0.98           N  
ATOM   2085  H   ASP A 133     -18.773  11.070  17.370  1.00  0.98           H  
ATOM   2086  CA  ASP A 133     -17.750  11.562  19.167  1.00  0.98           C  
ATOM   2087  HA  ASP A 133     -17.639  12.542  19.631  1.00  0.98           H  
ATOM   2088  C   ASP A 133     -16.415  10.809  19.332  1.00  0.98           C  
ATOM   2089  CB  ASP A 133     -18.860  10.789  19.900  1.00  0.98           C  
ATOM   2090  HB2 ASP A 133     -18.524  10.592  20.918  1.00  0.98           H  
ATOM   2091  HB3 ASP A 133     -19.000   9.821  19.420  1.00  0.98           H  
ATOM   2092  O   ASP A 133     -15.687  11.053  20.293  1.00  0.98           O  
ATOM   2093  CG  ASP A 133     -20.210  11.510  19.981  1.00  0.98           C  
ATOM   2094  OD1 ASP A 133     -20.443  12.229  20.990  1.00  0.98           O  
ATOM   2095  OD2 ASP A 133     -21.104  11.194  19.162  1.00  0.98           O  
ATOM   2096  N   GLU A 134     -16.094   9.896  18.407  1.00  0.98           N  
ATOM   2097  H   GLU A 134     -16.744   9.746  17.648  1.00  0.98           H  
ATOM   2098  CA  GLU A 134     -14.868   9.088  18.408  1.00  0.98           C  
ATOM   2099  HA  GLU A 134     -14.063   9.683  18.839  1.00  0.98           H  
ATOM   2100  C   GLU A 134     -14.458   8.700  16.977  1.00  0.98           C  
ATOM   2101  CB  GLU A 134     -15.082   7.853  19.301  1.00  0.98           C  
ATOM   2102  HB2 GLU A 134     -15.862   7.233  18.859  1.00  0.98           H  
ATOM   2103  HB3 GLU A 134     -15.430   8.201  20.273  1.00  0.98           H  
ATOM   2104  O   GLU A 134     -15.295   8.600  16.077  1.00  0.98           O  
ATOM   2105  CG  GLU A 134     -13.815   7.005  19.516  1.00  0.98           C  
ATOM   2106  HG2 GLU A 134     -13.004   7.665  19.826  1.00  0.98           H  
ATOM   2107  HG3 GLU A 134     -13.535   6.548  18.567  1.00  0.98           H  
ATOM   2108  CD  GLU A 134     -13.981   5.890  20.564  1.00  0.98           C  
ATOM   2109  OE1 GLU A 134     -13.064   5.042  20.640  1.00  0.98           O  
ATOM   2110  OE2 GLU A 134     -15.001   5.882  21.296  1.00  0.98           O  
ATOM   2111  N   GLU A 135     -13.164   8.469  16.756  1.00  0.98           N  
ATOM   2112  H   GLU A 135     -12.530   8.468  17.543  1.00  0.98           H  
ATOM   2113  CA  GLU A 135     -12.600   8.093  15.460  1.00  0.98           C  
ATOM   2114  HA  GLU A 135     -13.405   7.959  14.737  1.00  0.98           H  
ATOM   2115  C   GLU A 135     -11.823   6.781  15.577  1.00  0.98           C  
ATOM   2116  CB  GLU A 135     -11.666   9.183  14.930  1.00  0.98           C  
ATOM   2117  HB2 GLU A 135     -10.762   9.196  15.539  1.00  0.98           H  
ATOM   2118  HB3 GLU A 135     -11.392   8.910  13.911  1.00  0.98           H  
ATOM   2119  O   GLU A 135     -10.959   6.648  16.443  1.00  0.98           O  
ATOM   2120  CG  GLU A 135     -12.264  10.599  14.928  1.00  0.98           C  
ATOM   2121  HG2 GLU A 135     -12.477  10.908  15.952  1.00  0.98           H  
ATOM   2122  HG3 GLU A 135     -13.202  10.588  14.373  1.00  0.98           H  
ATOM   2123  CD  GLU A 135     -11.297  11.612  14.305  1.00  0.98           C  
ATOM   2124  OE1 GLU A 135     -11.662  12.800  14.157  1.00  0.98           O  
ATOM   2125  OE2 GLU A 135     -10.193  11.198  13.884  1.00  0.98           O  
ATOM   2126  N   VAL A 136     -12.097   5.819  14.693  1.00  0.99           N  
ATOM   2127  H   VAL A 136     -12.802   5.997  13.992  1.00  0.99           H  
ATOM   2128  CA  VAL A 136     -11.551   4.460  14.804  1.00  0.99           C  
ATOM   2129  HA  VAL A 136     -10.753   4.456  15.547  1.00  0.99           H  
ATOM   2130  C   VAL A 136     -10.978   3.993  13.464  1.00  0.99           C  
ATOM   2131  CB  VAL A 136     -12.614   3.474  15.326  1.00  0.99           C  
ATOM   2132  HB  VAL A 136     -13.413   3.369  14.591  1.00  0.99           H  
ATOM   2133  O   VAL A 136     -11.740   3.801  12.514  1.00  0.99           O  
ATOM   2134  CG1 VAL A 136     -11.979   2.097  15.566  1.00  0.99           C  
ATOM   2135 HG11 VAL A 136     -12.725   1.410  15.965  1.00  0.99           H  
ATOM   2136 HG12 VAL A 136     -11.608   1.680  14.631  1.00  0.99           H  
ATOM   2137 HG13 VAL A 136     -11.159   2.182  16.279  1.00  0.99           H  
ATOM   2138  CG2 VAL A 136     -13.233   3.958  16.645  1.00  0.99           C  
ATOM   2139 HG21 VAL A 136     -13.888   3.193  17.063  1.00  0.99           H  
ATOM   2140 HG22 VAL A 136     -13.826   4.857  16.480  1.00  0.99           H  
ATOM   2141 HG23 VAL A 136     -12.452   4.180  17.372  1.00  0.99           H  
ATOM   2142  N   PRO A 137      -9.655   3.773  13.359  1.00  0.98           N  
ATOM   2143  CA  PRO A 137      -9.053   3.081  12.222  1.00  0.98           C  
ATOM   2144  HA  PRO A 137      -9.294   3.613  11.301  1.00  0.98           H  
ATOM   2145  C   PRO A 137      -9.558   1.642  12.078  1.00  0.98           C  
ATOM   2146  CB  PRO A 137      -7.537   3.161  12.432  1.00  0.98           C  
ATOM   2147  HB2 PRO A 137      -7.179   2.268  12.945  1.00  0.98           H  
ATOM   2148  HB3 PRO A 137      -7.007   3.295  11.489  1.00  0.98           H  
ATOM   2149  O   PRO A 137      -9.545   0.862  13.034  1.00  0.98           O  
ATOM   2150  CG  PRO A 137      -7.369   4.371  13.352  1.00  0.98           C  
ATOM   2151  HG2 PRO A 137      -6.453   4.311  13.940  1.00  0.98           H  
ATOM   2152  HG3 PRO A 137      -7.392   5.288  12.763  1.00  0.98           H  
ATOM   2153  CD  PRO A 137      -8.615   4.293  14.233  1.00  0.98           C  
ATOM   2154  HD2 PRO A 137      -8.866   5.282  14.617  1.00  0.98           H  
ATOM   2155  HD3 PRO A 137      -8.449   3.596  15.054  1.00  0.98           H  
ATOM   2156  N   VAL A 138      -9.974   1.287  10.863  1.00  0.99           N  
ATOM   2157  H   VAL A 138      -9.959   1.983  10.131  1.00  0.99           H  
ATOM   2158  CA  VAL A 138     -10.389  -0.067  10.480  1.00  0.99           C  
ATOM   2159  HA  VAL A 138     -10.132  -0.772  11.271  1.00  0.99           H  
ATOM   2160  C   VAL A 138      -9.611  -0.451   9.226  1.00  0.99           C  
ATOM   2161  CB  VAL A 138     -11.908  -0.152  10.246  1.00  0.99           C  
ATOM   2162  HB  VAL A 138     -12.164   0.491   9.404  1.00  0.99           H  
ATOM   2163  O   VAL A 138      -9.905   0.011   8.126  1.00  0.99           O  
ATOM   2164  CG1 VAL A 138     -12.348  -1.584   9.919  1.00  0.99           C  
ATOM   2165 HG11 VAL A 138     -11.816  -1.960   9.045  1.00  0.99           H  
ATOM   2166 HG12 VAL A 138     -13.414  -1.597   9.692  1.00  0.99           H  
ATOM   2167 HG13 VAL A 138     -12.157  -2.227  10.777  1.00  0.99           H  
ATOM   2168  CG2 VAL A 138     -12.717   0.305  11.469  1.00  0.99           C  
ATOM   2169 HG21 VAL A 138     -12.426  -0.273  12.346  1.00  0.99           H  
ATOM   2170 HG22 VAL A 138     -12.535   1.362  11.662  1.00  0.99           H  
ATOM   2171 HG23 VAL A 138     -13.782   0.173  11.281  1.00  0.99           H  
ATOM   2172  N   MET A 139      -8.583  -1.274   9.403  1.00  0.99           N  
ATOM   2173  H   MET A 139      -8.368  -1.581  10.340  1.00  0.99           H  
ATOM   2174  CA  MET A 139      -7.720  -1.737   8.323  1.00  0.99           C  
ATOM   2175  HA  MET A 139      -7.817  -1.069   7.467  1.00  0.99           H  
ATOM   2176  C   MET A 139      -8.122  -3.137   7.887  1.00  0.99           C  
ATOM   2177  CB  MET A 139      -6.249  -1.722   8.753  1.00  0.99           C  
ATOM   2178  HB2 MET A 139      -6.084  -2.440   9.556  1.00  0.99           H  
ATOM   2179  HB3 MET A 139      -5.647  -2.021   7.895  1.00  0.99           H  
ATOM   2180  O   MET A 139      -8.066  -4.071   8.687  1.00  0.99           O  
ATOM   2181  CG  MET A 139      -5.804  -0.339   9.227  1.00  0.99           C  
ATOM   2182  HG2 MET A 139      -6.242   0.418   8.576  1.00  0.99           H  
ATOM   2183  HG3 MET A 139      -6.185  -0.179  10.236  1.00  0.99           H  
ATOM   2184  SD  MET A 139      -4.009  -0.120   9.245  1.00  0.99           S  
ATOM   2185  CE  MET A 139      -3.744   0.147   7.473  1.00  0.99           C  
ATOM   2186  HE1 MET A 139      -3.956  -0.764   6.913  1.00  0.99           H  
ATOM   2187  HE2 MET A 139      -2.718   0.464   7.288  1.00  0.99           H  
ATOM   2188  HE3 MET A 139      -4.415   0.936   7.134  1.00  0.99           H  
ATOM   2189  N   PHE A 140      -8.471  -3.291   6.618  1.00  0.99           N  
ATOM   2190  H   PHE A 140      -8.496  -2.479   6.018  1.00  0.99           H  
ATOM   2191  CA  PHE A 140      -8.596  -4.596   5.988  1.00  0.99           C  
ATOM   2192  HA  PHE A 140      -8.970  -5.299   6.732  1.00  0.99           H  
ATOM   2193  C   PHE A 140      -7.226  -5.073   5.515  1.00  0.99           C  
ATOM   2194  CB  PHE A 140      -9.615  -4.558   4.850  1.00  0.99           C  
ATOM   2195  HB2 PHE A 140      -9.198  -4.005   4.008  1.00  0.99           H  
ATOM   2196  HB3 PHE A 140      -9.789  -5.581   4.519  1.00  0.99           H  
ATOM   2197  O   PHE A 140      -6.405  -4.268   5.078  1.00  0.99           O  
ATOM   2198  CG  PHE A 140     -10.938  -3.944   5.256  1.00  0.99           C  
ATOM   2199  CD1 PHE A 140     -11.792  -4.637   6.133  1.00  0.99           C  
ATOM   2200  HD1 PHE A 140     -11.523  -5.627   6.472  1.00  0.99           H  
ATOM   2201  CD2 PHE A 140     -11.291  -2.660   4.802  1.00  0.99           C  
ATOM   2202  HD2 PHE A 140     -10.638  -2.125   4.127  1.00  0.99           H  
ATOM   2203  CE1 PHE A 140     -12.987  -4.039   6.572  1.00  0.99           C  
ATOM   2204  HE1 PHE A 140     -13.644  -4.569   7.245  1.00  0.99           H  
ATOM   2205  CE2 PHE A 140     -12.489  -2.066   5.234  1.00  0.99           C  
ATOM   2206  HE2 PHE A 140     -12.762  -1.084   4.878  1.00  0.99           H  
ATOM   2207  CZ  PHE A 140     -13.328  -2.750   6.128  1.00  0.99           C  
ATOM   2208  HZ  PHE A 140     -14.238  -2.278   6.471  1.00  0.99           H  
ATOM   2209  N   GLY A 141      -6.975  -6.370   5.608  1.00  0.99           N  
ATOM   2210  H   GLY A 141      -7.700  -6.975   5.968  1.00  0.99           H  
ATOM   2211  CA  GLY A 141      -5.745  -6.993   5.127  1.00  0.99           C  
ATOM   2212  HA2 GLY A 141      -4.958  -6.875   5.872  1.00  0.99           H  
ATOM   2213  HA3 GLY A 141      -5.417  -6.515   4.204  1.00  0.99           H  
ATOM   2214  C   GLY A 141      -5.954  -8.473   4.854  1.00  0.99           C  
ATOM   2215  O   GLY A 141      -7.059  -8.987   5.012  1.00  0.99           O  
ATOM   2216  N   GLU A 142      -4.879  -9.175   4.529  1.00  0.98           N  
ATOM   2217  H   GLU A 142      -3.989  -8.704   4.446  1.00  0.98           H  
ATOM   2218  CA  GLU A 142      -4.883 -10.621   4.306  1.00  0.98           C  
ATOM   2219  HA  GLU A 142      -5.878 -11.037   4.466  1.00  0.98           H  
ATOM   2220  C   GLU A 142      -3.918 -11.312   5.269  1.00  0.98           C  
ATOM   2221  CB  GLU A 142      -4.477 -10.933   2.867  1.00  0.98           C  
ATOM   2222  HB2 GLU A 142      -3.541 -10.415   2.661  1.00  0.98           H  
ATOM   2223  HB3 GLU A 142      -4.300 -12.006   2.782  1.00  0.98           H  
ATOM   2224  O   GLU A 142      -2.865 -10.776   5.626  1.00  0.98           O  
ATOM   2225  CG  GLU A 142      -5.529 -10.534   1.821  1.00  0.98           C  
ATOM   2226  HG2 GLU A 142      -5.862  -9.516   2.024  1.00  0.98           H  
ATOM   2227  HG3 GLU A 142      -6.387 -11.200   1.904  1.00  0.98           H  
ATOM   2228  CD  GLU A 142      -4.939 -10.597   0.404  1.00  0.98           C  
ATOM   2229  OE1 GLU A 142      -5.410  -9.818  -0.455  1.00  0.98           O  
ATOM   2230  OE2 GLU A 142      -3.884 -11.253   0.225  1.00  0.98           O  
ATOM   2231  N   TRP A 143      -4.261 -12.533   5.661  1.00  0.98           N  
ATOM   2232  H   TRP A 143      -5.132 -12.912   5.317  1.00  0.98           H  
ATOM   2233  CA  TRP A 143      -3.403 -13.430   6.409  1.00  0.98           C  
ATOM   2234  HA  TRP A 143      -2.480 -12.907   6.659  1.00  0.98           H  
ATOM   2235  C   TRP A 143      -3.041 -14.648   5.564  1.00  0.98           C  
ATOM   2236  CB  TRP A 143      -4.059 -13.846   7.723  1.00  0.98           C  
ATOM   2237  HB2 TRP A 143      -4.264 -12.954   8.316  1.00  0.98           H  
ATOM   2238  HB3 TRP A 143      -5.007 -14.340   7.511  1.00  0.98           H  
ATOM   2239  O   TRP A 143      -3.887 -15.294   4.952  1.00  0.98           O  
ATOM   2240  CG  TRP A 143      -3.190 -14.762   8.523  1.00  0.98           C  
ATOM   2241  CD1 TRP A 143      -3.274 -16.109   8.530  1.00  0.98           C  
ATOM   2242  HD1 TRP A 143      -4.001 -16.665   7.956  1.00  0.98           H  
ATOM   2243  CD2 TRP A 143      -2.024 -14.426   9.331  1.00  0.98           C  
ATOM   2244  CE2 TRP A 143      -1.456 -15.638   9.825  1.00  0.98           C  
ATOM   2245  CE3 TRP A 143      -1.381 -13.221   9.682  1.00  0.98           C  
ATOM   2246  HE3 TRP A 143      -1.769 -12.289   9.297  1.00  0.98           H  
ATOM   2247  NE1 TRP A 143      -2.264 -16.633   9.312  1.00  0.98           N  
ATOM   2248  HE1 TRP A 143      -2.128 -17.625   9.446  1.00  0.98           H  
ATOM   2249  CH2 TRP A 143       0.256 -14.430  11.038  1.00  0.98           C  
ATOM   2250  HH2 TRP A 143       1.109 -14.420  11.700  1.00  0.98           H  
ATOM   2251  CZ2 TRP A 143      -0.343 -15.650  10.679  1.00  0.98           C  
ATOM   2252  HZ2 TRP A 143       0.035 -16.585  11.066  1.00  0.98           H  
ATOM   2253  CZ3 TRP A 143      -0.256 -13.221  10.529  1.00  0.98           C  
ATOM   2254  HZ3 TRP A 143       0.206 -12.282  10.793  1.00  0.98           H  
ATOM   2255  N   TRP A 144      -1.760 -14.993   5.608  1.00  0.98           N  
ATOM   2256  H   TRP A 144      -1.145 -14.431   6.178  1.00  0.98           H  
ATOM   2257  CA  TRP A 144      -1.178 -16.130   4.908  1.00  0.98           C  
ATOM   2258  HA  TRP A 144      -1.950 -16.716   4.409  1.00  0.98           H  
ATOM   2259  C   TRP A 144      -0.473 -17.006   5.937  1.00  0.98           C  
ATOM   2260  CB  TRP A 144      -0.201 -15.597   3.850  1.00  0.98           C  
ATOM   2261  HB2 TRP A 144       0.279 -16.446   3.366  1.00  0.98           H  
ATOM   2262  HB3 TRP A 144       0.579 -15.018   4.343  1.00  0.98           H  
ATOM   2263  O   TRP A 144       0.313 -16.499   6.733  1.00  0.98           O  
ATOM   2264  CG  TRP A 144      -0.821 -14.738   2.788  1.00  0.98           C  
ATOM   2265  CD1 TRP A 144      -1.269 -13.462   2.927  1.00  0.98           C  
ATOM   2266  HD1 TRP A 144      -1.248 -12.879   3.837  1.00  0.98           H  
ATOM   2267  CD2 TRP A 144      -1.085 -15.094   1.400  1.00  0.98           C  
ATOM   2268  CE2 TRP A 144      -1.697 -13.975   0.764  1.00  0.98           C  
ATOM   2269  CE3 TRP A 144      -0.880 -16.248   0.615  1.00  0.98           C  
ATOM   2270  HE3 TRP A 144      -0.467 -17.138   1.067  1.00  0.98           H  
ATOM   2271  NE1 TRP A 144      -1.817 -13.025   1.737  1.00  0.98           N  
ATOM   2272  HE1 TRP A 144      -2.327 -12.165   1.591  1.00  0.98           H  
ATOM   2273  CH2 TRP A 144      -1.802 -15.101  -1.337  1.00  0.98           C  
ATOM   2274  HH2 TRP A 144      -2.058 -15.047  -2.385  1.00  0.98           H  
ATOM   2275  CZ2 TRP A 144      -2.066 -13.969  -0.573  1.00  0.98           C  
ATOM   2276  HZ2 TRP A 144      -2.544 -13.100  -0.999  1.00  0.98           H  
ATOM   2277  CZ3 TRP A 144      -1.227 -16.245  -0.747  1.00  0.98           C  
ATOM   2278  HZ3 TRP A 144      -1.063 -17.132  -1.341  1.00  0.98           H  
ATOM   2279  N   ARG A 145      -0.692 -18.317   5.955  1.00  0.97           N  
ATOM   2280  H   ARG A 145      -1.391 -18.683   5.324  1.00  0.97           H  
ATOM   2281  CA  ARG A 145       0.094 -19.252   6.776  1.00  0.97           C  
ATOM   2282  HA  ARG A 145       0.186 -18.870   7.793  1.00  0.97           H  
ATOM   2283  C   ARG A 145       1.507 -19.391   6.232  1.00  0.97           C  
ATOM   2284  CB  ARG A 145      -0.577 -20.626   6.794  1.00  0.97           C  
ATOM   2285  HB2 ARG A 145       0.119 -21.350   7.217  1.00  0.97           H  
ATOM   2286  HB3 ARG A 145      -0.806 -20.930   5.772  1.00  0.97           H  
ATOM   2287  O   ARG A 145       2.457 -19.441   7.008  1.00  0.97           O  
ATOM   2288  CG  ARG A 145      -1.856 -20.640   7.632  1.00  0.97           C  
ATOM   2289  HG2 ARG A 145      -1.629 -20.373   8.664  1.00  0.97           H  
ATOM   2290  HG3 ARG A 145      -2.577 -19.929   7.228  1.00  0.97           H  
ATOM   2291  CD  ARG A 145      -2.432 -22.056   7.571  1.00  0.97           C  
ATOM   2292  HD2 ARG A 145      -2.541 -22.335   6.523  1.00  0.97           H  
ATOM   2293  HD3 ARG A 145      -1.741 -22.761   8.034  1.00  0.97           H  
ATOM   2294  NE  ARG A 145      -3.756 -22.133   8.196  1.00  0.97           N  
ATOM   2295  HE  ARG A 145      -4.521 -21.996   7.552  1.00  0.97           H  
ATOM   2296  NH1 ARG A 145      -3.098 -22.434  10.381  1.00  0.97           N  
ATOM   2297 HH11 ARG A 145      -2.132 -22.335  10.103  1.00  0.97           H  
ATOM   2298 HH12 ARG A 145      -3.387 -22.406  11.348  1.00  0.97           H  
ATOM   2299  NH2 ARG A 145      -5.250 -22.442   9.876  1.00  0.97           N  
ATOM   2300 HH21 ARG A 145      -5.416 -22.441  10.872  1.00  0.97           H  
ATOM   2301 HH22 ARG A 145      -6.005 -22.324   9.216  1.00  0.97           H  
ATOM   2302  CZ  ARG A 145      -4.024 -22.339   9.469  1.00  0.97           C  
ATOM   2303  N   ASN A 146       1.635 -19.408   4.910  1.00  0.97           N  
ATOM   2304  H   ASN A 146       0.791 -19.343   4.358  1.00  0.97           H  
ATOM   2305  CA  ASN A 146       2.924 -19.432   4.235  1.00  0.97           C  
ATOM   2306  HA  ASN A 146       3.567 -20.149   4.746  1.00  0.97           H  
ATOM   2307  C   ASN A 146       3.629 -18.070   4.335  1.00  0.97           C  
ATOM   2308  CB  ASN A 146       2.724 -19.917   2.789  1.00  0.97           C  
ATOM   2309  HB2 ASN A 146       1.955 -19.315   2.306  1.00  0.97           H  
ATOM   2310  HB3 ASN A 146       3.652 -19.791   2.230  1.00  0.97           H  
ATOM   2311  O   ASN A 146       3.006 -17.034   4.595  1.00  0.97           O  
ATOM   2312  CG  ASN A 146       2.347 -21.389   2.722  1.00  0.97           C  
ATOM   2313  ND2 ASN A 146       1.725 -21.817   1.651  1.00  0.97           N  
ATOM   2314 HD21 ASN A 146       1.423 -21.166   0.940  1.00  0.97           H  
ATOM   2315 HD22 ASN A 146       1.448 -22.788   1.654  1.00  0.97           H  
ATOM   2316  OD1 ASN A 146       2.608 -22.174   3.617  1.00  0.97           O  
ATOM   2317  N   ASP A 147       4.947 -18.082   4.146  1.00  0.97           N  
ATOM   2318  H   ASP A 147       5.402 -18.956   3.923  1.00  0.97           H  
ATOM   2319  CA  ASP A 147       5.730 -16.863   3.955  1.00  0.97           C  
ATOM   2320  HA  ASP A 147       5.508 -16.158   4.755  1.00  0.97           H  
ATOM   2321  C   ASP A 147       5.336 -16.220   2.619  1.00  0.97           C  
ATOM   2322  CB  ASP A 147       7.229 -17.195   4.028  1.00  0.97           C  
ATOM   2323  HB2 ASP A 147       7.478 -17.912   3.246  1.00  0.97           H  
ATOM   2324  HB3 ASP A 147       7.434 -17.663   4.991  1.00  0.97           H  
ATOM   2325  O   ASP A 147       5.435 -16.852   1.566  1.00  0.97           O  
ATOM   2326  CG  ASP A 147       8.132 -15.963   3.884  1.00  0.97           C  
ATOM   2327  OD1 ASP A 147       7.584 -14.853   3.700  1.00  0.97           O  
ATOM   2328  OD2 ASP A 147       9.363 -16.149   3.962  1.00  0.97           O  
ATOM   2329  N   THR A 148       4.866 -14.975   2.664  1.00  0.97           N  
ATOM   2330  H   THR A 148       4.990 -14.438   3.511  1.00  0.97           H  
ATOM   2331  CA  THR A 148       4.405 -14.237   1.484  1.00  0.97           C  
ATOM   2332  HA  THR A 148       3.651 -14.829   0.966  1.00  0.97           H  
ATOM   2333  C   THR A 148       5.537 -13.996   0.492  1.00  0.97           C  
ATOM   2334  CB  THR A 148       3.766 -12.902   1.895  1.00  0.97           C  
ATOM   2335  HB  THR A 148       3.615 -12.277   1.015  1.00  0.97           H  
ATOM   2336  O   THR A 148       5.293 -14.040  -0.711  1.00  0.97           O  
ATOM   2337  CG2 THR A 148       2.415 -13.147   2.566  1.00  0.97           C  
ATOM   2338 HG21 THR A 148       1.965 -12.191   2.833  1.00  0.97           H  
ATOM   2339 HG22 THR A 148       1.750 -13.657   1.869  1.00  0.97           H  
ATOM   2340 HG23 THR A 148       2.539 -13.752   3.464  1.00  0.97           H  
ATOM   2341  OG1 THR A 148       4.572 -12.221   2.832  1.00  0.97           O  
ATOM   2342  HG1 THR A 148       5.136 -11.615   2.346  1.00  0.97           H  
ATOM   2343  N   GLU A 149       6.779 -13.854   0.968  1.00  0.97           N  
ATOM   2344  H   GLU A 149       6.935 -13.902   1.964  1.00  0.97           H  
ATOM   2345  CA  GLU A 149       7.950 -13.720   0.096  1.00  0.97           C  
ATOM   2346  HA  GLU A 149       7.756 -12.948  -0.649  1.00  0.97           H  
ATOM   2347  C   GLU A 149       8.236 -15.023  -0.661  1.00  0.97           C  
ATOM   2348  CB  GLU A 149       9.178 -13.295   0.917  1.00  0.97           C  
ATOM   2349  HB2 GLU A 149      10.058 -13.318   0.274  1.00  0.97           H  
ATOM   2350  HB3 GLU A 149       9.339 -14.007   1.726  1.00  0.97           H  
ATOM   2351  O   GLU A 149       8.567 -15.002  -1.847  1.00  0.97           O  
ATOM   2352  CG  GLU A 149       9.042 -11.884   1.506  1.00  0.97           C  
ATOM   2353  HG2 GLU A 149       9.931 -11.666   2.097  1.00  0.97           H  
ATOM   2354  HG3 GLU A 149       8.184 -11.845   2.176  1.00  0.97           H  
ATOM   2355  CD  GLU A 149       8.896 -10.834   0.400  1.00  0.97           C  
ATOM   2356  OE1 GLU A 149       7.756 -10.405   0.116  1.00  0.97           O  
ATOM   2357  OE2 GLU A 149       9.926 -10.448  -0.196  1.00  0.97           O  
ATOM   2358  N   ALA A 150       8.037 -16.174  -0.013  1.00  0.97           N  
ATOM   2359  H   ALA A 150       7.726 -16.134   0.947  1.00  0.97           H  
ATOM   2360  CA  ALA A 150       8.149 -17.473  -0.672  1.00  0.97           C  
ATOM   2361  HA  ALA A 150       9.087 -17.495  -1.227  1.00  0.97           H  
ATOM   2362  C   ALA A 150       7.012 -17.701  -1.683  1.00  0.97           C  
ATOM   2363  CB  ALA A 150       8.199 -18.573   0.392  1.00  0.97           C  
ATOM   2364  HB1 ALA A 150       9.005 -18.369   1.097  1.00  0.97           H  
ATOM   2365  HB2 ALA A 150       8.379 -19.534  -0.089  1.00  0.97           H  
ATOM   2366  HB3 ALA A 150       7.251 -18.619   0.930  1.00  0.97           H  
ATOM   2367  O   ALA A 150       7.259 -18.223  -2.772  1.00  0.97           O  
ATOM   2368  N   VAL A 151       5.784 -17.277  -1.352  1.00  0.97           N  
ATOM   2369  H   VAL A 151       5.661 -16.866  -0.438  1.00  0.97           H  
ATOM   2370  CA  VAL A 151       4.620 -17.367  -2.251  1.00  0.97           C  
ATOM   2371  HA  VAL A 151       4.483 -18.410  -2.537  1.00  0.97           H  
ATOM   2372  C   VAL A 151       4.871 -16.591  -3.542  1.00  0.97           C  
ATOM   2373  CB  VAL A 151       3.329 -16.882  -1.556  1.00  0.97           C  
ATOM   2374  HB  VAL A 151       3.502 -15.905  -1.105  1.00  0.97           H  
ATOM   2375  O   VAL A 151       4.719 -17.158  -4.628  1.00  0.97           O  
ATOM   2376  CG1 VAL A 151       2.151 -16.758  -2.531  1.00  0.97           C  
ATOM   2377 HG11 VAL A 151       2.336 -15.954  -3.243  1.00  0.97           H  
ATOM   2378 HG12 VAL A 151       1.243 -16.499  -1.986  1.00  0.97           H  
ATOM   2379 HG13 VAL A 151       2.001 -17.694  -3.070  1.00  0.97           H  
ATOM   2380  CG2 VAL A 151       2.895 -17.863  -0.458  1.00  0.97           C  
ATOM   2381 HG21 VAL A 151       3.704 -18.015   0.256  1.00  0.97           H  
ATOM   2382 HG22 VAL A 151       2.631 -18.823  -0.901  1.00  0.97           H  
ATOM   2383 HG23 VAL A 151       2.035 -17.454   0.073  1.00  0.97           H  
ATOM   2384  N   ILE A 152       5.298 -15.326  -3.452  1.00  0.96           N  
ATOM   2385  H   ILE A 152       5.390 -14.891  -2.545  1.00  0.96           H  
ATOM   2386  CA  ILE A 152       5.551 -14.529  -4.657  1.00  0.96           C  
ATOM   2387  HA  ILE A 152       4.696 -14.697  -5.311  1.00  0.96           H  
ATOM   2388  C   ILE A 152       6.786 -15.004  -5.421  1.00  0.96           C  
ATOM   2389  CB  ILE A 152       5.605 -13.020  -4.354  1.00  0.96           C  
ATOM   2390  HB  ILE A 152       4.686 -12.771  -3.823  1.00  0.96           H  
ATOM   2391  O   ILE A 152       6.757 -15.056  -6.652  1.00  0.96           O  
ATOM   2392  CG1 ILE A 152       5.661 -12.177  -5.645  1.00  0.96           C  
ATOM   2393 HG12 ILE A 152       5.623 -11.120  -5.379  1.00  0.96           H  
ATOM   2394 HG13 ILE A 152       6.610 -12.342  -6.154  1.00  0.96           H  
ATOM   2395  CG2 ILE A 152       6.784 -12.614  -3.458  1.00  0.96           C  
ATOM   2396 HG21 ILE A 152       6.676 -11.570  -3.163  1.00  0.96           H  
ATOM   2397 HG22 ILE A 152       7.737 -12.740  -3.972  1.00  0.96           H  
ATOM   2398 HG23 ILE A 152       6.780 -13.220  -2.552  1.00  0.96           H  
ATOM   2399  CD1 ILE A 152       4.521 -12.472  -6.630  1.00  0.96           C  
ATOM   2400 HD11 ILE A 152       3.558 -12.481  -6.118  1.00  0.96           H  
ATOM   2401 HD12 ILE A 152       4.507 -11.711  -7.410  1.00  0.96           H  
ATOM   2402 HD13 ILE A 152       4.672 -13.438  -7.112  1.00  0.96           H  
ATOM   2403  N   ALA A 153       7.851 -15.416  -4.727  1.00  0.95           N  
ATOM   2404  H   ALA A 153       7.853 -15.322  -3.722  1.00  0.95           H  
ATOM   2405  CA  ALA A 153       9.034 -15.965  -5.381  1.00  0.95           C  
ATOM   2406  HA  ALA A 153       9.437 -15.213  -6.059  1.00  0.95           H  
ATOM   2407  C   ALA A 153       8.684 -17.205  -6.219  1.00  0.95           C  
ATOM   2408  CB  ALA A 153      10.092 -16.282  -4.321  1.00  0.95           C  
ATOM   2409  HB1 ALA A 153      10.368 -15.370  -3.793  1.00  0.95           H  
ATOM   2410  HB2 ALA A 153       9.703 -17.005  -3.605  1.00  0.95           H  
ATOM   2411  HB3 ALA A 153      10.980 -16.695  -4.800  1.00  0.95           H  
ATOM   2412  O   ALA A 153       9.109 -17.306  -7.372  1.00  0.95           O  
ATOM   2413  N   GLN A 154       7.860 -18.107  -5.676  1.00  0.95           N  
ATOM   2414  H   GLN A 154       7.549 -17.971  -4.725  1.00  0.95           H  
ATOM   2415  CA  GLN A 154       7.371 -19.275  -6.403  1.00  0.95           C  
ATOM   2416  HA  GLN A 154       8.230 -19.830  -6.780  1.00  0.95           H  
ATOM   2417  C   GLN A 154       6.518 -18.866  -7.612  1.00  0.95           C  
ATOM   2418  CB  GLN A 154       6.594 -20.185  -5.440  1.00  0.95           C  
ATOM   2419  HB2 GLN A 154       7.246 -20.466  -4.613  1.00  0.95           H  
ATOM   2420  HB3 GLN A 154       5.738 -19.643  -5.037  1.00  0.95           H  
ATOM   2421  O   GLN A 154       6.787 -19.335  -8.716  1.00  0.95           O  
ATOM   2422  CG  GLN A 154       6.098 -21.460  -6.140  1.00  0.95           C  
ATOM   2423  HG2 GLN A 154       6.953 -22.023  -6.514  1.00  0.95           H  
ATOM   2424  HG3 GLN A 154       5.471 -21.189  -6.990  1.00  0.95           H  
ATOM   2425  CD  GLN A 154       5.274 -22.367  -5.234  1.00  0.95           C  
ATOM   2426  NE2 GLN A 154       4.568 -23.320  -5.800  1.00  0.95           N  
ATOM   2427 HE21 GLN A 154       3.978 -23.851  -5.176  1.00  0.95           H  
ATOM   2428 HE22 GLN A 154       4.493 -23.366  -6.806  1.00  0.95           H  
ATOM   2429  OE1 GLN A 154       5.233 -22.259  -4.021  1.00  0.95           O  
ATOM   2430  N   ALA A 155       5.532 -17.982  -7.432  1.00  0.95           N  
ATOM   2431  H   ALA A 155       5.358 -17.627  -6.503  1.00  0.95           H  
ATOM   2432  CA  ALA A 155       4.647 -17.546  -8.517  1.00  0.95           C  
ATOM   2433  HA  ALA A 155       4.111 -18.412  -8.906  1.00  0.95           H  
ATOM   2434  C   ALA A 155       5.428 -16.916  -9.682  1.00  0.95           C  
ATOM   2435  CB  ALA A 155       3.628 -16.562  -7.936  1.00  0.95           C  
ATOM   2436  HB1 ALA A 155       2.896 -16.296  -8.698  1.00  0.95           H  
ATOM   2437  HB2 ALA A 155       3.115 -17.027  -7.093  1.00  0.95           H  
ATOM   2438  HB3 ALA A 155       4.130 -15.660  -7.586  1.00  0.95           H  
ATOM   2439  O   ALA A 155       5.221 -17.261 -10.847  1.00  0.95           O  
ATOM   2440  N   LEU A 156       6.399 -16.048  -9.372  1.00  0.94           N  
ATOM   2441  H   LEU A 156       6.524 -15.796  -8.402  1.00  0.94           H  
ATOM   2442  CA  LEU A 156       7.276 -15.455 -10.378  1.00  0.94           C  
ATOM   2443  HA  LEU A 156       6.657 -15.044 -11.176  1.00  0.94           H  
ATOM   2444  C   LEU A 156       8.175 -16.505 -11.033  1.00  0.94           C  
ATOM   2445  CB  LEU A 156       8.111 -14.325  -9.754  1.00  0.94           C  
ATOM   2446  HB2 LEU A 156       8.622 -14.715  -8.874  1.00  0.94           H  
ATOM   2447  HB3 LEU A 156       8.871 -14.018 -10.473  1.00  0.94           H  
ATOM   2448  O   LEU A 156       8.341 -16.466 -12.251  1.00  0.94           O  
ATOM   2449  CG  LEU A 156       7.302 -13.079  -9.349  1.00  0.94           C  
ATOM   2450  HG  LEU A 156       6.532 -13.355  -8.629  1.00  0.94           H  
ATOM   2451  CD1 LEU A 156       8.241 -12.064  -8.697  1.00  0.94           C  
ATOM   2452 HD11 LEU A 156       8.710 -12.514  -7.822  1.00  0.94           H  
ATOM   2453 HD12 LEU A 156       9.007 -11.745  -9.403  1.00  0.94           H  
ATOM   2454 HD13 LEU A 156       7.667 -11.197  -8.369  1.00  0.94           H  
ATOM   2455  CD2 LEU A 156       6.624 -12.406 -10.546  1.00  0.94           C  
ATOM   2456 HD21 LEU A 156       5.831 -13.044 -10.937  1.00  0.94           H  
ATOM   2457 HD22 LEU A 156       6.168 -11.468 -10.230  1.00  0.94           H  
ATOM   2458 HD23 LEU A 156       7.352 -12.196 -11.329  1.00  0.94           H  
ATOM   2459  N   GLN A 157       8.729 -17.459 -10.278  1.00  0.93           N  
ATOM   2460  H   GLN A 157       8.559 -17.444  -9.283  1.00  0.93           H  
ATOM   2461  CA  GLN A 157       9.577 -18.526 -10.819  1.00  0.93           C  
ATOM   2462  HA  GLN A 157      10.405 -18.066 -11.359  1.00  0.93           H  
ATOM   2463  C   GLN A 157       8.822 -19.427 -11.806  1.00  0.93           C  
ATOM   2464  CB  GLN A 157      10.156 -19.352  -9.659  1.00  0.93           C  
ATOM   2465  HB2 GLN A 157      10.685 -18.685  -8.978  1.00  0.93           H  
ATOM   2466  HB3 GLN A 157       9.341 -19.827  -9.113  1.00  0.93           H  
ATOM   2467  O   GLN A 157       9.364 -19.750 -12.866  1.00  0.93           O  
ATOM   2468  CG  GLN A 157      11.140 -20.430 -10.137  1.00  0.93           C  
ATOM   2469  HG2 GLN A 157      10.649 -21.108 -10.835  1.00  0.93           H  
ATOM   2470  HG3 GLN A 157      11.969 -19.946 -10.653  1.00  0.93           H  
ATOM   2471  CD  GLN A 157      11.685 -21.274  -8.990  1.00  0.93           C  
ATOM   2472  NE2 GLN A 157      12.905 -21.755  -9.089  1.00  0.93           N  
ATOM   2473 HE21 GLN A 157      13.475 -21.573  -9.902  1.00  0.93           H  
ATOM   2474 HE22 GLN A 157      13.212 -22.307  -8.301  1.00  0.93           H  
ATOM   2475  OE1 GLN A 157      11.034 -21.548  -8.000  1.00  0.93           O  
ATOM   2476  N   THR A 158       7.587 -19.817 -11.478  1.00  0.92           N  
ATOM   2477  H   THR A 158       7.210 -19.534 -10.585  1.00  0.92           H  
ATOM   2478  CA  THR A 158       6.759 -20.706 -12.309  1.00  0.92           C  
ATOM   2479  HA  THR A 158       7.413 -21.397 -12.842  1.00  0.92           H  
ATOM   2480  C   THR A 158       5.947 -19.974 -13.380  1.00  0.92           C  
ATOM   2481  CB  THR A 158       5.799 -21.536 -11.447  1.00  0.92           C  
ATOM   2482  HB  THR A 158       5.294 -22.238 -12.110  1.00  0.92           H  
ATOM   2483  O   THR A 158       5.366 -20.604 -14.267  1.00  0.92           O  
ATOM   2484  CG2 THR A 158       6.495 -22.335 -10.339  1.00  0.92           C  
ATOM   2485 HG21 THR A 158       7.344 -22.882 -10.747  1.00  0.92           H  
ATOM   2486 HG22 THR A 158       5.785 -23.036  -9.900  1.00  0.92           H  
ATOM   2487 HG23 THR A 158       6.857 -21.667  -9.557  1.00  0.92           H  
ATOM   2488  OG1 THR A 158       4.809 -20.732 -10.856  1.00  0.92           O  
ATOM   2489  HG1 THR A 158       4.062 -21.306 -10.670  1.00  0.92           H  
ATOM   2490  N   GLY A 159       5.866 -18.643 -13.291  1.00  0.93           N  
ATOM   2491  H   GLY A 159       6.232 -18.217 -12.452  1.00  0.93           H  
ATOM   2492  CA  GLY A 159       5.035 -17.808 -14.156  1.00  0.93           C  
ATOM   2493  HA2 GLY A 159       5.261 -18.036 -15.197  1.00  0.93           H  
ATOM   2494  HA3 GLY A 159       5.266 -16.761 -13.955  1.00  0.93           H  
ATOM   2495  C   GLY A 159       3.528 -17.992 -13.959  1.00  0.93           C  
ATOM   2496  O   GLY A 159       2.771 -17.608 -14.850  1.00  0.93           O  
ATOM   2497  N   GLY A 160       3.107 -18.612 -12.854  1.00  0.93           N  
ATOM   2498  H   GLY A 160       3.799 -18.817 -12.147  1.00  0.93           H  
ATOM   2499  CA  GLY A 160       1.706 -18.833 -12.499  1.00  0.93           C  
ATOM   2500  HA2 GLY A 160       1.096 -18.898 -13.399  1.00  0.93           H  
ATOM   2501  HA3 GLY A 160       1.627 -19.784 -11.973  1.00  0.93           H  
ATOM   2502  C   GLY A 160       1.131 -17.743 -11.588  1.00  0.93           C  
ATOM   2503  O   GLY A 160       1.796 -16.761 -11.253  1.00  0.93           O  
ATOM   2504  N   GLY A 161      -0.123 -17.942 -11.179  1.00  0.94           N  
ATOM   2505  H   GLY A 161      -0.599 -18.782 -11.476  1.00  0.94           H  
ATOM   2506  CA  GLY A 161      -0.727 -17.199 -10.074  1.00  0.94           C  
ATOM   2507  HA2 GLY A 161      -0.555 -16.133 -10.222  1.00  0.94           H  
ATOM   2508  HA3 GLY A 161      -1.803 -17.372 -10.047  1.00  0.94           H  
ATOM   2509  C   GLY A 161      -0.138 -17.618  -8.722  1.00  0.94           C  
ATOM   2510  O   GLY A 161       0.267 -18.774  -8.570  1.00  0.94           O  
ATOM   2511  N   PRO A 162      -0.063 -16.704  -7.741  1.00  0.95           N  
ATOM   2512  CA  PRO A 162       0.255 -17.064  -6.364  1.00  0.95           C  
ATOM   2513  HA  PRO A 162       1.192 -17.620  -6.321  1.00  0.95           H  
ATOM   2514  C   PRO A 162      -0.850 -17.948  -5.766  1.00  0.95           C  
ATOM   2515  CB  PRO A 162       0.412 -15.725  -5.636  1.00  0.95           C  
ATOM   2516  HB2 PRO A 162       0.146 -15.793  -4.582  1.00  0.95           H  
ATOM   2517  HB3 PRO A 162       1.435 -15.364  -5.750  1.00  0.95           H  
ATOM   2518  O   PRO A 162      -1.962 -18.016  -6.288  1.00  0.95           O  
ATOM   2519  CG  PRO A 162      -0.543 -14.803  -6.399  1.00  0.95           C  
ATOM   2520  HG2 PRO A 162      -0.241 -13.757  -6.353  1.00  0.95           H  
ATOM   2521  HG3 PRO A 162      -1.557 -14.932  -6.022  1.00  0.95           H  
ATOM   2522  CD  PRO A 162      -0.461 -15.308  -7.831  1.00  0.95           C  
ATOM   2523  HD2 PRO A 162       0.302 -14.753  -8.377  1.00  0.95           H  
ATOM   2524  HD3 PRO A 162      -1.432 -15.198  -8.315  1.00  0.95           H  
ATOM   2525  N   ASN A 163      -0.551 -18.612  -4.646  1.00  0.95           N  
ATOM   2526  H   ASN A 163       0.370 -18.486  -4.250  1.00  0.95           H  
ATOM   2527  CA  ASN A 163      -1.599 -19.226  -3.820  1.00  0.95           C  
ATOM   2528  HA  ASN A 163      -2.147 -19.949  -4.424  1.00  0.95           H  
ATOM   2529  C   ASN A 163      -2.605 -18.150  -3.370  1.00  0.95           C  
ATOM   2530  CB  ASN A 163      -0.945 -19.946  -2.627  1.00  0.95           C  
ATOM   2531  HB2 ASN A 163      -0.312 -19.241  -2.088  1.00  0.95           H  
ATOM   2532  HB3 ASN A 163      -1.720 -20.291  -1.943  1.00  0.95           H  
ATOM   2533  O   ASN A 163      -2.301 -16.972  -3.482  1.00  0.95           O  
ATOM   2534  CG  ASN A 163      -0.130 -21.155  -3.049  1.00  0.95           C  
ATOM   2535  ND2 ASN A 163       0.954 -21.435  -2.364  1.00  0.95           N  
ATOM   2536 HD21 ASN A 163       1.510 -22.198  -2.723  1.00  0.95           H  
ATOM   2537 HD22 ASN A 163       1.278 -20.797  -1.652  1.00  0.95           H  
ATOM   2538  OD1 ASN A 163      -0.435 -21.868  -3.986  1.00  0.95           O  
ATOM   2539  N   VAL A 164      -3.772 -18.527  -2.851  1.00  0.96           N  
ATOM   2540  H   VAL A 164      -3.971 -19.512  -2.749  1.00  0.96           H  
ATOM   2541  CA  VAL A 164      -4.723 -17.579  -2.235  1.00  0.96           C  
ATOM   2542  HA  VAL A 164      -4.614 -16.605  -2.712  1.00  0.96           H  
ATOM   2543  C   VAL A 164      -4.403 -17.374  -0.750  1.00  0.96           C  
ATOM   2544  CB  VAL A 164      -6.183 -18.021  -2.448  1.00  0.96           C  
ATOM   2545  HB  VAL A 164      -6.838 -17.293  -1.969  1.00  0.96           H  
ATOM   2546  O   VAL A 164      -3.757 -18.237  -0.145  1.00  0.96           O  
ATOM   2547  CG1 VAL A 164      -6.521 -18.047  -3.944  1.00  0.96           C  
ATOM   2548 HG11 VAL A 164      -7.571 -18.311  -4.070  1.00  0.96           H  
ATOM   2549 HG12 VAL A 164      -6.350 -17.059  -4.372  1.00  0.96           H  
ATOM   2550 HG13 VAL A 164      -5.902 -18.775  -4.468  1.00  0.96           H  
ATOM   2551  CG2 VAL A 164      -6.485 -19.406  -1.859  1.00  0.96           C  
ATOM   2552 HG21 VAL A 164      -6.271 -19.404  -0.791  1.00  0.96           H  
ATOM   2553 HG22 VAL A 164      -7.545 -19.625  -1.988  1.00  0.96           H  
ATOM   2554 HG23 VAL A 164      -5.894 -20.178  -2.352  1.00  0.96           H  
ATOM   2555  N   SER A 165      -4.847 -16.259  -0.161  1.00  0.98           N  
ATOM   2556  H   SER A 165      -5.404 -15.596  -0.681  1.00  0.98           H  
ATOM   2557  CA  SER A 165      -4.754 -16.037   1.286  1.00  0.98           C  
ATOM   2558  HA  SER A 165      -3.706 -16.123   1.576  1.00  0.98           H  
ATOM   2559  C   SER A 165      -5.536 -17.095   2.069  1.00  0.98           C  
ATOM   2560  CB  SER A 165      -5.223 -14.624   1.665  1.00  0.98           C  
ATOM   2561  HB2 SER A 165      -4.516 -13.906   1.249  1.00  0.98           H  
ATOM   2562  HB3 SER A 165      -5.231 -14.508   2.749  1.00  0.98           H  
ATOM   2563  O   SER A 165      -6.463 -17.720   1.557  1.00  0.98           O  
ATOM   2564  OG  SER A 165      -6.502 -14.318   1.147  1.00  0.98           O  
ATOM   2565  HG  SER A 165      -7.220 -14.737   1.625  1.00  0.98           H  
ATOM   2566  N   ASP A 166      -5.157 -17.307   3.330  1.00  0.98           N  
ATOM   2567  H   ASP A 166      -4.412 -16.742   3.712  1.00  0.98           H  
ATOM   2568  CA  ASP A 166      -5.874 -18.213   4.234  1.00  0.98           C  
ATOM   2569  HA  ASP A 166      -6.256 -19.066   3.674  1.00  0.98           H  
ATOM   2570  C   ASP A 166      -7.073 -17.533   4.913  1.00  0.98           C  
ATOM   2571  CB  ASP A 166      -4.918 -18.722   5.321  1.00  0.98           C  
ATOM   2572  HB2 ASP A 166      -4.439 -17.874   5.811  1.00  0.98           H  
ATOM   2573  HB3 ASP A 166      -5.500 -19.245   6.079  1.00  0.98           H  
ATOM   2574  O   ASP A 166      -7.956 -18.225   5.427  1.00  0.98           O  
ATOM   2575  CG  ASP A 166      -3.846 -19.684   4.812  1.00  0.98           C  
ATOM   2576  OD1 ASP A 166      -4.034 -20.908   4.996  1.00  0.98           O  
ATOM   2577  OD2 ASP A 166      -2.743 -19.208   4.461  1.00  0.98           O  
ATOM   2578  N   ALA A 167      -7.049 -16.200   5.001  1.00  0.98           N  
ATOM   2579  H   ALA A 167      -6.291 -15.711   4.546  1.00  0.98           H  
ATOM   2580  CA  ALA A 167      -8.127 -15.385   5.544  1.00  0.98           C  
ATOM   2581  HA  ALA A 167      -9.072 -15.719   5.115  1.00  0.98           H  
ATOM   2582  C   ALA A 167      -7.946 -13.901   5.205  1.00  0.98           C  
ATOM   2583  CB  ALA A 167      -8.141 -15.542   7.075  1.00  0.98           C  
ATOM   2584  HB1 ALA A 167      -8.893 -14.881   7.507  1.00  0.98           H  
ATOM   2585  HB2 ALA A 167      -8.386 -16.569   7.346  1.00  0.98           H  
ATOM   2586  HB3 ALA A 167      -7.161 -15.285   7.478  1.00  0.98           H  
ATOM   2587  O   ALA A 167      -6.827 -13.386   5.211  1.00  0.98           O  
ATOM   2588  N   TYR A 168      -9.049 -13.172   5.096  1.00  0.99           N  
ATOM   2589  H   TYR A 168      -9.925 -13.661   4.975  1.00  0.99           H  
ATOM   2590  CA  TYR A 168      -9.062 -11.724   5.296  1.00  0.99           C  
ATOM   2591  HA  TYR A 168      -8.193 -11.302   4.792  1.00  0.99           H  
ATOM   2592  C   TYR A 168      -8.970 -11.354   6.786  1.00  0.99           C  
ATOM   2593  CB  TYR A 168     -10.306 -11.116   4.647  1.00  0.99           C  
ATOM   2594  HB2 TYR A 168     -11.196 -11.566   5.085  1.00  0.99           H  
ATOM   2595  HB3 TYR A 168     -10.328 -10.044   4.844  1.00  0.99           H  
ATOM   2596  O   TYR A 168      -9.305 -12.139   7.676  1.00  0.99           O  
ATOM   2597  CG  TYR A 168     -10.365 -11.321   3.157  1.00  0.99           C  
ATOM   2598  CD1 TYR A 168      -9.458 -10.642   2.319  1.00  0.99           C  
ATOM   2599  HD1 TYR A 168      -8.722  -9.970   2.735  1.00  0.99           H  
ATOM   2600  CD2 TYR A 168     -11.296 -12.229   2.617  1.00  0.99           C  
ATOM   2601  HD2 TYR A 168     -11.956 -12.801   3.251  1.00  0.99           H  
ATOM   2602  CE1 TYR A 168      -9.479 -10.872   0.932  1.00  0.99           C  
ATOM   2603  HE1 TYR A 168      -8.766 -10.394   0.277  1.00  0.99           H  
ATOM   2604  CE2 TYR A 168     -11.332 -12.438   1.231  1.00  0.99           C  
ATOM   2605  HE2 TYR A 168     -12.015 -13.156   0.800  1.00  0.99           H  
ATOM   2606  OH  TYR A 168     -10.482 -11.979  -0.944  1.00  0.99           O  
ATOM   2607  HH  TYR A 168      -9.693 -11.710  -1.420  1.00  0.99           H  
ATOM   2608  CZ  TYR A 168     -10.428 -11.761   0.388  1.00  0.99           C  
ATOM   2609  N   THR A 169      -8.537 -10.126   7.074  1.00  0.99           N  
ATOM   2610  H   THR A 169      -8.285  -9.530   6.299  1.00  0.99           H  
ATOM   2611  CA  THR A 169      -8.408  -9.591   8.436  1.00  0.99           C  
ATOM   2612  HA  THR A 169      -8.934 -10.263   9.113  1.00  0.99           H  
ATOM   2613  C   THR A 169      -9.052  -8.215   8.583  1.00  0.99           C  
ATOM   2614  CB  THR A 169      -6.947  -9.520   8.910  1.00  0.99           C  
ATOM   2615  HB  THR A 169      -6.952  -9.222   9.958  1.00  0.99           H  
ATOM   2616  O   THR A 169      -9.078  -7.433   7.637  1.00  0.99           O  
ATOM   2617  CG2 THR A 169      -6.193 -10.841   8.801  1.00  0.99           C  
ATOM   2618 HG21 THR A 169      -6.123 -11.159   7.761  1.00  0.99           H  
ATOM   2619 HG22 THR A 169      -5.188 -10.721   9.205  1.00  0.99           H  
ATOM   2620 HG23 THR A 169      -6.723 -11.602   9.374  1.00  0.99           H  
ATOM   2621  OG1 THR A 169      -6.209  -8.561   8.196  1.00  0.99           O  
ATOM   2622  HG1 THR A 169      -6.215  -8.846   7.279  1.00  0.99           H  
ATOM   2623  N   ILE A 170      -9.524  -7.902   9.793  1.00  0.99           N  
ATOM   2624  H   ILE A 170      -9.510  -8.628  10.495  1.00  0.99           H  
ATOM   2625  CA  ILE A 170      -9.874  -6.549  10.244  1.00  0.99           C  
ATOM   2626  HA  ILE A 170      -9.709  -5.842   9.431  1.00  0.99           H  
ATOM   2627  C   ILE A 170      -8.935  -6.193  11.396  1.00  0.99           C  
ATOM   2628  CB  ILE A 170     -11.356  -6.453  10.666  1.00  0.99           C  
ATOM   2629  HB  ILE A 170     -11.557  -7.209  11.425  1.00  0.99           H  
ATOM   2630  O   ILE A 170      -8.900  -6.888  12.411  1.00  0.99           O  
ATOM   2631  CG1 ILE A 170     -12.285  -6.690   9.456  1.00  0.99           C  
ATOM   2632 HG12 ILE A 170     -11.960  -7.578   8.912  1.00  0.99           H  
ATOM   2633 HG13 ILE A 170     -12.208  -5.845   8.772  1.00  0.99           H  
ATOM   2634  CG2 ILE A 170     -11.633  -5.058  11.260  1.00  0.99           C  
ATOM   2635 HG21 ILE A 170     -12.688  -4.944  11.506  1.00  0.99           H  
ATOM   2636 HG22 ILE A 170     -11.061  -4.906  12.175  1.00  0.99           H  
ATOM   2637 HG23 ILE A 170     -11.350  -4.299  10.531  1.00  0.99           H  
ATOM   2638  CD1 ILE A 170     -13.756  -6.894   9.836  1.00  0.99           C  
ATOM   2639 HD11 ILE A 170     -14.188  -5.979  10.241  1.00  0.99           H  
ATOM   2640 HD12 ILE A 170     -13.826  -7.695  10.572  1.00  0.99           H  
ATOM   2641 HD13 ILE A 170     -14.322  -7.178   8.949  1.00  0.99           H  
ATOM   2642  N   ASN A 171      -8.153  -5.125  11.245  1.00  0.98           N  
ATOM   2643  H   ASN A 171      -8.229  -4.617  10.375  1.00  0.98           H  
ATOM   2644  CA  ASN A 171      -7.094  -4.725  12.174  1.00  0.98           C  
ATOM   2645  HA  ASN A 171      -6.456  -4.024  11.637  1.00  0.98           H  
ATOM   2646  C   ASN A 171      -6.156  -5.895  12.530  1.00  0.98           C  
ATOM   2647  CB  ASN A 171      -7.705  -3.967  13.373  1.00  0.98           C  
ATOM   2648  HB2 ASN A 171      -8.543  -4.531  13.782  1.00  0.98           H  
ATOM   2649  HB3 ASN A 171      -6.953  -3.859  14.155  1.00  0.98           H  
ATOM   2650  O   ASN A 171      -5.795  -6.099  13.687  1.00  0.98           O  
ATOM   2651  CG  ASN A 171      -8.159  -2.565  13.004  1.00  0.98           C  
ATOM   2652  ND2 ASN A 171      -8.953  -1.918  13.820  1.00  0.98           N  
ATOM   2653 HD21 ASN A 171      -9.189  -0.970  13.565  1.00  0.98           H  
ATOM   2654 HD22 ASN A 171      -9.364  -2.376  14.621  1.00  0.98           H  
ATOM   2655  OD1 ASN A 171      -7.792  -2.015  11.982  1.00  0.98           O  
ATOM   2656  N   GLY A 172      -5.780  -6.683  11.514  1.00  0.98           N  
ATOM   2657  H   GLY A 172      -6.139  -6.475  10.593  1.00  0.98           H  
ATOM   2658  CA  GLY A 172      -4.878  -7.829  11.645  1.00  0.98           C  
ATOM   2659  HA2 GLY A 172      -4.581  -8.153  10.647  1.00  0.98           H  
ATOM   2660  HA3 GLY A 172      -3.979  -7.529  12.184  1.00  0.98           H  
ATOM   2661  C   GLY A 172      -5.485  -9.033  12.367  1.00  0.98           C  
ATOM   2662  O   GLY A 172      -4.744  -9.950  12.711  1.00  0.98           O  
ATOM   2663  N   LEU A 173      -6.796  -9.045  12.625  1.00  0.98           N  
ATOM   2664  H   LEU A 173      -7.338  -8.234  12.361  1.00  0.98           H  
ATOM   2665  CA  LEU A 173      -7.541 -10.132  13.265  1.00  0.98           C  
ATOM   2666  HA  LEU A 173      -6.854 -10.888  13.645  1.00  0.98           H  
ATOM   2667  C   LEU A 173      -8.463 -10.814  12.245  1.00  0.98           C  
ATOM   2668  CB  LEU A 173      -8.345  -9.549  14.440  1.00  0.98           C  
ATOM   2669  HB2 LEU A 173      -8.927 -10.353  14.892  1.00  0.98           H  
ATOM   2670  HB3 LEU A 173      -9.058  -8.822  14.050  1.00  0.98           H  
ATOM   2671  O   LEU A 173      -9.153 -10.134  11.492  1.00  0.98           O  
ATOM   2672  CG  LEU A 173      -7.527  -8.887  15.557  1.00  0.98           C  
ATOM   2673  HG  LEU A 173      -6.941  -8.062  15.151  1.00  0.98           H  
ATOM   2674  CD1 LEU A 173      -8.474  -8.330  16.620  1.00  0.98           C  
ATOM   2675 HD11 LEU A 173      -7.896  -7.849  17.409  1.00  0.98           H  
ATOM   2676 HD12 LEU A 173      -9.123  -7.585  16.161  1.00  0.98           H  
ATOM   2677 HD13 LEU A 173      -9.075  -9.131  17.050  1.00  0.98           H  
ATOM   2678  CD2 LEU A 173      -6.583  -9.876  16.241  1.00  0.98           C  
ATOM   2679 HD21 LEU A 173      -7.148 -10.706  16.666  1.00  0.98           H  
ATOM   2680 HD22 LEU A 173      -5.872 -10.264  15.512  1.00  0.98           H  
ATOM   2681 HD23 LEU A 173      -6.034  -9.370  17.035  1.00  0.98           H  
ATOM   2682  N   THR A 174      -8.473 -12.144  12.203  1.00  0.98           N  
ATOM   2683  H   THR A 174      -7.944 -12.675  12.880  1.00  0.98           H  
ATOM   2684  CA  THR A 174      -9.190 -12.931  11.181  1.00  0.98           C  
ATOM   2685  HA  THR A 174      -9.100 -12.436  10.214  1.00  0.98           H  
ATOM   2686  C   THR A 174     -10.689 -13.056  11.450  1.00  0.98           C  
ATOM   2687  CB  THR A 174      -8.564 -14.327  11.052  1.00  0.98           C  
ATOM   2688  HB  THR A 174      -9.235 -14.997  10.516  1.00  0.98           H  
ATOM   2689  O   THR A 174     -11.465 -13.238  10.525  1.00  0.98           O  
ATOM   2690  CG2 THR A 174      -7.213 -14.277  10.343  1.00  0.98           C  
ATOM   2691 HG21 THR A 174      -6.504 -13.669  10.904  1.00  0.98           H  
ATOM   2692 HG22 THR A 174      -6.818 -15.287  10.229  1.00  0.98           H  
ATOM   2693 HG23 THR A 174      -7.347 -13.847   9.351  1.00  0.98           H  
ATOM   2694  OG1 THR A 174      -8.281 -14.831  12.336  1.00  0.98           O  
ATOM   2695  HG1 THR A 174      -8.591 -15.739  12.371  1.00  0.98           H  
ATOM   2696  N   GLY A 175     -11.145 -12.903  12.689  1.00  0.98           N  
ATOM   2697  H   GLY A 175     -10.484 -12.760  13.439  1.00  0.98           H  
ATOM   2698  CA  GLY A 175     -12.566 -12.889  13.028  1.00  0.98           C  
ATOM   2699  HA2 GLY A 175     -13.120 -12.388  12.234  1.00  0.98           H  
ATOM   2700  HA3 GLY A 175     -12.698 -12.307  13.940  1.00  0.98           H  
ATOM   2701  C   GLY A 175     -13.188 -14.272  13.254  1.00  0.98           C  
ATOM   2702  O   GLY A 175     -12.561 -15.312  13.042  1.00  0.98           O  
ATOM   2703  N   PRO A 176     -14.457 -14.307  13.689  1.00  0.97           N  
ATOM   2704  CA  PRO A 176     -15.096 -15.504  14.226  1.00  0.97           C  
ATOM   2705  HA  PRO A 176     -14.402 -16.029  14.883  1.00  0.97           H  
ATOM   2706  C   PRO A 176     -15.558 -16.493  13.149  1.00  0.97           C  
ATOM   2707  CB  PRO A 176     -16.271 -14.963  15.046  1.00  0.97           C  
ATOM   2708  HB2 PRO A 176     -17.087 -15.681  15.127  1.00  0.97           H  
ATOM   2709  HB3 PRO A 176     -15.919 -14.677  16.037  1.00  0.97           H  
ATOM   2710  O   PRO A 176     -15.923 -17.616  13.485  1.00  0.97           O  
ATOM   2711  CG  PRO A 176     -16.690 -13.711  14.275  1.00  0.97           C  
ATOM   2712  HG2 PRO A 176     -17.193 -12.989  14.917  1.00  0.97           H  
ATOM   2713  HG3 PRO A 176     -17.327 -13.991  13.436  1.00  0.97           H  
ATOM   2714  CD  PRO A 176     -15.362 -13.170  13.753  1.00  0.97           C  
ATOM   2715  HD2 PRO A 176     -15.499 -12.742  12.760  1.00  0.97           H  
ATOM   2716  HD3 PRO A 176     -14.973 -12.415  14.436  1.00  0.97           H  
ATOM   2717  N   LEU A 177     -15.561 -16.088  11.873  1.00  0.97           N  
ATOM   2718  H   LEU A 177     -15.234 -15.154  11.669  1.00  0.97           H  
ATOM   2719  CA  LEU A 177     -15.991 -16.924  10.747  1.00  0.97           C  
ATOM   2720  HA  LEU A 177     -16.836 -17.534  11.067  1.00  0.97           H  
ATOM   2721  C   LEU A 177     -14.917 -17.925  10.296  1.00  0.97           C  
ATOM   2722  CB  LEU A 177     -16.452 -16.027   9.581  1.00  0.97           C  
ATOM   2723  HB2 LEU A 177     -15.609 -15.421   9.247  1.00  0.97           H  
ATOM   2724  HB3 LEU A 177     -16.737 -16.672   8.749  1.00  0.97           H  
ATOM   2725  O   LEU A 177     -15.236 -18.872   9.579  1.00  0.97           O  
ATOM   2726  CG  LEU A 177     -17.638 -15.096   9.900  1.00  0.97           C  
ATOM   2727  HG  LEU A 177     -17.335 -14.390  10.673  1.00  0.97           H  
ATOM   2728  CD1 LEU A 177     -18.033 -14.307   8.654  1.00  0.97           C  
ATOM   2729 HD11 LEU A 177     -18.297 -14.985   7.842  1.00  0.97           H  
ATOM   2730 HD12 LEU A 177     -17.199 -13.681   8.337  1.00  0.97           H  
ATOM   2731 HD13 LEU A 177     -18.885 -13.662   8.867  1.00  0.97           H  
ATOM   2732  CD2 LEU A 177     -18.871 -15.852  10.401  1.00  0.97           C  
ATOM   2733 HD21 LEU A 177     -18.665 -16.316  11.365  1.00  0.97           H  
ATOM   2734 HD22 LEU A 177     -19.699 -15.153  10.526  1.00  0.97           H  
ATOM   2735 HD23 LEU A 177     -19.155 -16.615   9.676  1.00  0.97           H  
ATOM   2736  N   TYR A 178     -13.668 -17.761  10.742  1.00  0.98           N  
ATOM   2737  H   TYR A 178     -13.472 -16.986  11.361  1.00  0.98           H  
ATOM   2738  CA  TYR A 178     -12.591 -18.708  10.466  1.00  0.98           C  
ATOM   2739  HA  TYR A 178     -12.879 -19.315   9.607  1.00  0.98           H  
ATOM   2740  C   TYR A 178     -12.359 -19.651  11.644  1.00  0.98           C  
ATOM   2741  CB  TYR A 178     -11.292 -18.000  10.076  1.00  0.98           C  
ATOM   2742  HB2 TYR A 178     -10.931 -17.417  10.923  1.00  0.98           H  
ATOM   2743  HB3 TYR A 178     -10.544 -18.762   9.856  1.00  0.98           H  
ATOM   2744  O   TYR A 178     -12.442 -19.283  12.822  1.00  0.98           O  
ATOM   2745  CG  TYR A 178     -11.414 -17.095   8.873  1.00  0.98           C  
ATOM   2746  CD1 TYR A 178     -11.102 -17.542   7.573  1.00  0.98           C  
ATOM   2747  HD1 TYR A 178     -10.760 -18.551   7.397  1.00  0.98           H  
ATOM   2748  CD2 TYR A 178     -11.846 -15.779   9.076  1.00  0.98           C  
ATOM   2749  HD2 TYR A 178     -12.110 -15.456  10.072  1.00  0.98           H  
ATOM   2750  CE1 TYR A 178     -11.207 -16.652   6.485  1.00  0.98           C  
ATOM   2751  HE1 TYR A 178     -10.951 -16.964   5.483  1.00  0.98           H  
ATOM   2752  CE2 TYR A 178     -11.925 -14.883   8.001  1.00  0.98           C  
ATOM   2753  HE2 TYR A 178     -12.210 -13.856   8.171  1.00  0.98           H  
ATOM   2754  OH  TYR A 178     -11.634 -14.402   5.709  1.00  0.98           O  
ATOM   2755  HH  TYR A 178     -11.973 -13.555   6.009  1.00  0.98           H  
ATOM   2756  CZ  TYR A 178     -11.599 -15.314   6.706  1.00  0.98           C  
ATOM   2757  N   ASN A 179     -11.986 -20.888  11.319  1.00  0.96           N  
ATOM   2758  H   ASN A 179     -11.944 -21.130  10.340  1.00  0.96           H  
ATOM   2759  CA  ASN A 179     -11.591 -21.872  12.317  1.00  0.96           C  
ATOM   2760  HA  ASN A 179     -12.433 -22.028  12.991  1.00  0.96           H  
ATOM   2761  C   ASN A 179     -10.409 -21.350  13.147  1.00  0.96           C  
ATOM   2762  CB  ASN A 179     -11.254 -23.201  11.621  1.00  0.96           C  
ATOM   2763  HB2 ASN A 179     -10.543 -23.017  10.816  1.00  0.96           H  
ATOM   2764  HB3 ASN A 179     -10.790 -23.878  12.338  1.00  0.96           H  
ATOM   2765  O   ASN A 179      -9.450 -20.806  12.601  1.00  0.96           O  
ATOM   2766  CG  ASN A 179     -12.483 -23.899  11.068  1.00  0.96           C  
ATOM   2767  ND2 ASN A 179     -12.322 -24.752  10.087  1.00  0.96           N  
ATOM   2768 HD21 ASN A 179     -13.173 -25.150   9.715  1.00  0.96           H  
ATOM   2769 HD22 ASN A 179     -11.420 -24.887   9.652  1.00  0.96           H  
ATOM   2770  OD1 ASN A 179     -13.595 -23.716  11.524  1.00  0.96           O  
ATOM   2771  N   CYS A 180     -10.462 -21.572  14.464  1.00  0.96           N  
ATOM   2772  H   CYS A 180     -11.277 -22.051  14.822  1.00  0.96           H  
ATOM   2773  CA  CYS A 180      -9.466 -21.104  15.433  1.00  0.96           C  
ATOM   2774  HA  CYS A 180      -9.755 -21.511  16.402  1.00  0.96           H  
ATOM   2775  C   CYS A 180      -9.369 -19.583  15.648  1.00  0.96           C  
ATOM   2776  CB  CYS A 180      -8.086 -21.681  15.108  1.00  0.96           C  
ATOM   2777  HB2 CYS A 180      -7.382 -21.240  15.814  1.00  0.96           H  
ATOM   2778  HB3 CYS A 180      -7.760 -21.358  14.120  1.00  0.96           H  
ATOM   2779  O   CYS A 180      -8.359 -19.127  16.180  1.00  0.96           O  
ATOM   2780  SG  CYS A 180      -7.884 -23.455  15.227  1.00  0.96           S  
ATOM   2781  N   SER A 181     -10.388 -18.799  15.281  1.00  0.96           N  
ATOM   2782  H   SER A 181     -11.116 -19.190  14.701  1.00  0.96           H  
ATOM   2783  CA  SER A 181     -10.287 -17.328  15.326  1.00  0.96           C  
ATOM   2784  HA  SER A 181      -9.383 -17.046  15.867  1.00  0.96           H  
ATOM   2785  C   SER A 181     -11.392 -16.608  16.093  1.00  0.96           C  
ATOM   2786  CB  SER A 181     -10.115 -16.798  13.912  1.00  0.96           C  
ATOM   2787  HB2 SER A 181     -10.178 -15.710  13.909  1.00  0.96           H  
ATOM   2788  HB3 SER A 181     -10.872 -17.217  13.250  1.00  0.96           H  
ATOM   2789  O   SER A 181     -11.440 -15.382  16.108  1.00  0.96           O  
ATOM   2790  OG  SER A 181      -8.821 -17.195  13.509  1.00  0.96           O  
ATOM   2791  HG  SER A 181      -8.216 -16.853  14.172  1.00  0.96           H  
ATOM   2792  N   ALA A 182     -12.215 -17.337  16.851  1.00  0.92           N  
ATOM   2793  H   ALA A 182     -12.167 -18.343  16.778  1.00  0.92           H  
ATOM   2794  CA  ALA A 182     -13.241 -16.733  17.707  1.00  0.92           C  
ATOM   2795  HA  ALA A 182     -13.943 -16.190  17.075  1.00  0.92           H  
ATOM   2796  C   ALA A 182     -12.679 -15.716  18.727  1.00  0.92           C  
ATOM   2797  CB  ALA A 182     -13.999 -17.865  18.411  1.00  0.92           C  
ATOM   2798  HB1 ALA A 182     -14.445 -18.527  17.668  1.00  0.92           H  
ATOM   2799  HB2 ALA A 182     -13.323 -18.434  19.049  1.00  0.92           H  
ATOM   2800  HB3 ALA A 182     -14.796 -17.440  19.021  1.00  0.92           H  
ATOM   2801  O   ALA A 182     -13.356 -14.749  19.066  1.00  0.92           O  
ATOM   2802  N   GLN A 183     -11.443 -15.907  19.208  1.00  0.93           N  
ATOM   2803  H   GLN A 183     -10.917 -16.701  18.871  1.00  0.93           H  
ATOM   2804  CA  GLN A 183     -10.759 -14.948  20.093  1.00  0.93           C  
ATOM   2805  HA  GLN A 183     -11.495 -14.461  20.732  1.00  0.93           H  
ATOM   2806  C   GLN A 183     -10.047 -13.827  19.318  1.00  0.93           C  
ATOM   2807  CB  GLN A 183      -9.763 -15.690  20.997  1.00  0.93           C  
ATOM   2808  HB2 GLN A 183      -9.220 -14.956  21.592  1.00  0.93           H  
ATOM   2809  HB3 GLN A 183      -9.045 -16.228  20.378  1.00  0.93           H  
ATOM   2810  O   GLN A 183      -9.891 -12.726  19.839  1.00  0.93           O  
ATOM   2811  CG  GLN A 183     -10.461 -16.675  21.949  1.00  0.93           C  
ATOM   2812  HG2 GLN A 183     -11.173 -16.130  22.569  1.00  0.93           H  
ATOM   2813  HG3 GLN A 183     -11.010 -17.416  21.368  1.00  0.93           H  
ATOM   2814  CD  GLN A 183      -9.492 -17.418  22.865  1.00  0.93           C  
ATOM   2815  NE2 GLN A 183      -9.961 -18.402  23.599  1.00  0.93           N  
ATOM   2816 HE21 GLN A 183     -10.935 -18.667  23.559  1.00  0.93           H  
ATOM   2817 HE22 GLN A 183      -9.276 -18.866  24.179  1.00  0.93           H  
ATOM   2818  OE1 GLN A 183      -8.309 -17.148  22.954  1.00  0.93           O  
ATOM   2819  N   ASP A 184      -9.687 -14.079  18.058  1.00  0.95           N  
ATOM   2820  H   ASP A 184      -9.946 -14.967  17.654  1.00  0.95           H  
ATOM   2821  CA  ASP A 184      -9.062 -13.122  17.144  1.00  0.95           C  
ATOM   2822  HA  ASP A 184      -8.444 -12.432  17.719  1.00  0.95           H  
ATOM   2823  C   ASP A 184     -10.144 -12.306  16.425  1.00  0.95           C  
ATOM   2824  CB  ASP A 184      -8.153 -13.848  16.131  1.00  0.95           C  
ATOM   2825  HB2 ASP A 184      -8.755 -14.557  15.562  1.00  0.95           H  
ATOM   2826  HB3 ASP A 184      -7.754 -13.114  15.431  1.00  0.95           H  
ATOM   2827  O   ASP A 184     -10.200 -12.275  15.200  1.00  0.95           O  
ATOM   2828  CG  ASP A 184      -6.961 -14.585  16.737  1.00  0.95           C  
ATOM   2829  OD1 ASP A 184      -6.407 -14.090  17.743  1.00  0.95           O  
ATOM   2830  OD2 ASP A 184      -6.575 -15.616  16.134  1.00  0.95           O  
ATOM   2831  N   THR A 185     -11.055 -11.681  17.172  1.00  0.97           N  
ATOM   2832  H   THR A 185     -10.945 -11.720  18.175  1.00  0.97           H  
ATOM   2833  CA  THR A 185     -12.170 -10.909  16.602  1.00  0.97           C  
ATOM   2834  HA  THR A 185     -12.150 -10.978  15.515  1.00  0.97           H  
ATOM   2835  C   THR A 185     -12.043  -9.439  16.960  1.00  0.97           C  
ATOM   2836  CB  THR A 185     -13.519 -11.478  17.054  1.00  0.97           C  
ATOM   2837  HB  THR A 185     -13.561 -11.498  18.143  1.00  0.97           H  
ATOM   2838  O   THR A 185     -12.021  -9.081  18.138  1.00  0.97           O  
ATOM   2839  CG2 THR A 185     -14.708 -10.678  16.521  1.00  0.97           C  
ATOM   2840 HG21 THR A 185     -14.787  -9.728  17.049  1.00  0.97           H  
ATOM   2841 HG22 THR A 185     -15.623 -11.248  16.684  1.00  0.97           H  
ATOM   2842 HG23 THR A 185     -14.588 -10.486  15.455  1.00  0.97           H  
ATOM   2843  OG1 THR A 185     -13.659 -12.792  16.570  1.00  0.97           O  
ATOM   2844  HG1 THR A 185     -12.861 -13.281  16.786  1.00  0.97           H  
ATOM   2845  N   PHE A 186     -12.005  -8.572  15.946  1.00  0.98           N  
ATOM   2846  H   PHE A 186     -12.023  -8.918  14.997  1.00  0.98           H  
ATOM   2847  CA  PHE A 186     -12.076  -7.132  16.164  1.00  0.98           C  
ATOM   2848  HA  PHE A 186     -11.323  -6.860  16.904  1.00  0.98           H  
ATOM   2849  C   PHE A 186     -13.454  -6.756  16.721  1.00  0.98           C  
ATOM   2850  CB  PHE A 186     -11.763  -6.375  14.868  1.00  0.98           C  
ATOM   2851  HB2 PHE A 186     -10.756  -6.631  14.538  1.00  0.98           H  
ATOM   2852  HB3 PHE A 186     -12.456  -6.695  14.090  1.00  0.98           H  
ATOM   2853  O   PHE A 186     -14.482  -7.091  16.130  1.00  0.98           O  
ATOM   2854  CG  PHE A 186     -11.850  -4.870  15.034  1.00  0.98           C  
ATOM   2855  CD1 PHE A 186     -12.903  -4.151  14.438  1.00  0.98           C  
ATOM   2856  HD1 PHE A 186     -13.632  -4.667  13.831  1.00  0.98           H  
ATOM   2857  CD2 PHE A 186     -10.900  -4.190  15.821  1.00  0.98           C  
ATOM   2858  HD2 PHE A 186     -10.092  -4.736  16.284  1.00  0.98           H  
ATOM   2859  CE1 PHE A 186     -12.995  -2.758  14.610  1.00  0.98           C  
ATOM   2860  HE1 PHE A 186     -13.783  -2.199  14.127  1.00  0.98           H  
ATOM   2861  CE2 PHE A 186     -11.011  -2.802  16.019  1.00  0.98           C  
ATOM   2862  HE2 PHE A 186     -10.300  -2.283  16.645  1.00  0.98           H  
ATOM   2863  CZ  PHE A 186     -12.052  -2.085  15.405  1.00  0.98           C  
ATOM   2864  HZ  PHE A 186     -12.128  -1.016  15.542  1.00  0.98           H  
ATOM   2865  N   LYS A 187     -13.471  -6.059  17.859  1.00  0.98           N  
ATOM   2866  H   LYS A 187     -12.586  -5.803  18.274  1.00  0.98           H  
ATOM   2867  CA  LYS A 187     -14.689  -5.605  18.534  1.00  0.98           C  
ATOM   2868  HA  LYS A 187     -15.561  -5.891  17.945  1.00  0.98           H  
ATOM   2869  C   LYS A 187     -14.682  -4.089  18.655  1.00  0.98           C  
ATOM   2870  CB  LYS A 187     -14.823  -6.258  19.914  1.00  0.98           C  
ATOM   2871  HB2 LYS A 187     -15.676  -5.809  20.423  1.00  0.98           H  
ATOM   2872  HB3 LYS A 187     -13.926  -6.055  20.499  1.00  0.98           H  
ATOM   2873  O   LYS A 187     -13.837  -3.535  19.355  1.00  0.98           O  
ATOM   2874  CG  LYS A 187     -15.046  -7.771  19.824  1.00  0.98           C  
ATOM   2875  HG2 LYS A 187     -14.204  -8.254  19.328  1.00  0.98           H  
ATOM   2876  HG3 LYS A 187     -15.955  -7.963  19.254  1.00  0.98           H  
ATOM   2877  CD  LYS A 187     -15.198  -8.343  21.232  1.00  0.98           C  
ATOM   2878  HD2 LYS A 187     -14.251  -8.270  21.768  1.00  0.98           H  
ATOM   2879  HD3 LYS A 187     -15.944  -7.749  21.760  1.00  0.98           H  
ATOM   2880  CE  LYS A 187     -15.645  -9.804  21.162  1.00  0.98           C  
ATOM   2881  HE2 LYS A 187     -16.165  -9.956  20.216  1.00  0.98           H  
ATOM   2882  HE3 LYS A 187     -14.772 -10.457  21.182  1.00  0.98           H  
ATOM   2883  NZ  LYS A 187     -16.578 -10.090  22.272  1.00  0.98           N  
ATOM   2884  HZ1 LYS A 187     -16.157  -9.915  23.174  1.00  0.98           H  
ATOM   2885  HZ2 LYS A 187     -17.354  -9.448  22.187  1.00  0.98           H  
ATOM   2886  HZ3 LYS A 187     -16.958 -11.023  22.212  1.00  0.98           H  
ATOM   2887  N   LEU A 188     -15.637  -3.434  18.008  1.00  0.98           N  
ATOM   2888  H   LEU A 188     -16.329  -3.980  17.515  1.00  0.98           H  
ATOM   2889  CA  LEU A 188     -15.878  -2.005  18.144  1.00  0.98           C  
ATOM   2890  HA  LEU A 188     -14.966  -1.518  18.489  1.00  0.98           H  
ATOM   2891  C   LEU A 188     -16.971  -1.787  19.193  1.00  0.98           C  
ATOM   2892  CB  LEU A 188     -16.229  -1.428  16.765  1.00  0.98           C  
ATOM   2893  HB2 LEU A 188     -15.369  -1.546  16.106  1.00  0.98           H  
ATOM   2894  HB3 LEU A 188     -17.062  -1.993  16.346  1.00  0.98           H  
ATOM   2895  O   LEU A 188     -18.133  -2.117  18.956  1.00  0.98           O  
ATOM   2896  CG  LEU A 188     -16.624   0.055  16.812  1.00  0.98           C  
ATOM   2897  HG  LEU A 188     -17.530   0.158  17.409  1.00  0.98           H  
ATOM   2898  CD1 LEU A 188     -15.542   0.942  17.420  1.00  0.98           C  
ATOM   2899 HD11 LEU A 188     -14.592   0.774  16.913  1.00  0.98           H  
ATOM   2900 HD12 LEU A 188     -15.432   0.741  18.486  1.00  0.98           H  
ATOM   2901 HD13 LEU A 188     -15.837   1.987  17.321  1.00  0.98           H  
ATOM   2902  CD2 LEU A 188     -16.928   0.557  15.408  1.00  0.98           C  
ATOM   2903 HD21 LEU A 188     -17.644  -0.103  14.917  1.00  0.98           H  
ATOM   2904 HD22 LEU A 188     -17.361   1.554  15.481  1.00  0.98           H  
ATOM   2905 HD23 LEU A 188     -16.013   0.590  14.816  1.00  0.98           H  
ATOM   2906  N   LYS A 189     -16.598  -1.243  20.352  1.00  0.98           N  
ATOM   2907  H   LYS A 189     -15.639  -0.941  20.454  1.00  0.98           H  
ATOM   2908  CA  LYS A 189     -17.551  -0.881  21.407  1.00  0.98           C  
ATOM   2909  HA  LYS A 189     -18.395  -1.570  21.367  1.00  0.98           H  
ATOM   2910  C   LYS A 189     -18.087   0.521  21.170  1.00  0.98           C  
ATOM   2911  CB  LYS A 189     -16.918  -0.994  22.793  1.00  0.98           C  
ATOM   2912  HB2 LYS A 189     -16.004  -0.402  22.831  1.00  0.98           H  
ATOM   2913  HB3 LYS A 189     -17.618  -0.598  23.528  1.00  0.98           H  
ATOM   2914  O   LYS A 189     -17.304   1.439  20.950  1.00  0.98           O  
ATOM   2915  CG  LYS A 189     -16.615  -2.457  23.128  1.00  0.98           C  
ATOM   2916  HG2 LYS A 189     -15.866  -2.850  22.441  1.00  0.98           H  
ATOM   2917  HG3 LYS A 189     -17.529  -3.045  23.037  1.00  0.98           H  
ATOM   2918  CD  LYS A 189     -16.097  -2.557  24.560  1.00  0.98           C  
ATOM   2919  HD2 LYS A 189     -15.177  -1.979  24.653  1.00  0.98           H  
ATOM   2920  HD3 LYS A 189     -16.848  -2.153  25.238  1.00  0.98           H  
ATOM   2921  CE  LYS A 189     -15.835  -4.027  24.882  1.00  0.98           C  
ATOM   2922  HE2 LYS A 189     -15.074  -4.405  24.200  1.00  0.98           H  
ATOM   2923  HE3 LYS A 189     -16.750  -4.590  24.697  1.00  0.98           H  
ATOM   2924  NZ  LYS A 189     -15.405  -4.172  26.291  1.00  0.98           N  
ATOM   2925  HZ1 LYS A 189     -15.258  -5.147  26.508  1.00  0.98           H  
ATOM   2926  HZ2 LYS A 189     -16.127  -3.805  26.894  1.00  0.98           H  
ATOM   2927  HZ3 LYS A 189     -14.556  -3.648  26.447  1.00  0.98           H  
ATOM   2928  N   VAL A 190     -19.406   0.681  21.224  1.00  0.98           N  
ATOM   2929  H   VAL A 190     -19.979  -0.135  21.383  1.00  0.98           H  
ATOM   2930  CA  VAL A 190     -20.071   1.959  20.957  1.00  0.98           C  
ATOM   2931  HA  VAL A 190     -19.312   2.740  21.012  1.00  0.98           H  
ATOM   2932  C   VAL A 190     -21.124   2.309  21.993  1.00  0.98           C  
ATOM   2933  CB  VAL A 190     -20.677   2.025  19.548  1.00  0.98           C  
ATOM   2934  HB  VAL A 190     -21.125   3.014  19.446  1.00  0.98           H  
ATOM   2935  O   VAL A 190     -21.814   1.442  22.523  1.00  0.98           O  
ATOM   2936  CG1 VAL A 190     -19.594   1.904  18.479  1.00  0.98           C  
ATOM   2937 HG11 VAL A 190     -19.995   2.193  17.508  1.00  0.98           H  
ATOM   2938 HG12 VAL A 190     -19.240   0.873  18.453  1.00  0.98           H  
ATOM   2939 HG13 VAL A 190     -18.755   2.559  18.713  1.00  0.98           H  
ATOM   2940  CG2 VAL A 190     -21.771   0.980  19.285  1.00  0.98           C  
ATOM   2941 HG21 VAL A 190     -22.588   1.097  19.997  1.00  0.98           H  
ATOM   2942 HG22 VAL A 190     -21.360  -0.026  19.372  1.00  0.98           H  
ATOM   2943 HG23 VAL A 190     -22.173   1.111  18.280  1.00  0.98           H  
ATOM   2944  N   LYS A 191     -21.308   3.603  22.249  1.00  0.98           N  
ATOM   2945  H   LYS A 191     -20.691   4.264  21.800  1.00  0.98           H  
ATOM   2946  CA  LYS A 191     -22.402   4.104  23.090  1.00  0.98           C  
ATOM   2947  HA  LYS A 191     -22.643   3.340  23.830  1.00  0.98           H  
ATOM   2948  C   LYS A 191     -23.648   4.393  22.250  1.00  0.98           C  
ATOM   2949  CB  LYS A 191     -21.945   5.353  23.842  1.00  0.98           C  
ATOM   2950  HB2 LYS A 191     -22.803   5.843  24.302  1.00  0.98           H  
ATOM   2951  HB3 LYS A 191     -21.470   6.038  23.139  1.00  0.98           H  
ATOM   2952  O   LYS A 191     -23.501   4.982  21.181  1.00  0.98           O  
ATOM   2953  CG  LYS A 191     -20.948   4.958  24.931  1.00  0.98           C  
ATOM   2954  HG2 LYS A 191     -21.463   4.356  25.679  1.00  0.98           H  
ATOM   2955  HG3 LYS A 191     -20.146   4.365  24.493  1.00  0.98           H  
ATOM   2956  CD  LYS A 191     -20.332   6.184  25.601  1.00  0.98           C  
ATOM   2957  HD2 LYS A 191     -21.103   6.763  26.109  1.00  0.98           H  
ATOM   2958  HD3 LYS A 191     -19.833   6.792  24.846  1.00  0.98           H  
ATOM   2959  CE  LYS A 191     -19.310   5.649  26.603  1.00  0.98           C  
ATOM   2960  HE2 LYS A 191     -18.680   4.919  26.095  1.00  0.98           H  
ATOM   2961  HE3 LYS A 191     -19.833   5.088  27.377  1.00  0.98           H  
ATOM   2962  NZ  LYS A 191     -18.473   6.717  27.186  1.00  0.98           N  
ATOM   2963  HZ1 LYS A 191     -19.041   7.380  27.695  1.00  0.98           H  
ATOM   2964  HZ2 LYS A 191     -17.810   6.281  27.811  1.00  0.98           H  
ATOM   2965  HZ3 LYS A 191     -17.954   7.172  26.450  1.00  0.98           H  
ATOM   2966  N   PRO A 192     -24.862   4.058  22.729  1.00  0.98           N  
ATOM   2967  CA  PRO A 192     -26.096   4.473  22.071  1.00  0.98           C  
ATOM   2968  HA  PRO A 192     -26.150   3.972  21.104  1.00  0.98           H  
ATOM   2969  C   PRO A 192     -26.179   5.995  21.859  1.00  0.98           C  
ATOM   2970  CB  PRO A 192     -27.238   3.985  22.968  1.00  0.98           C  
ATOM   2971  HB2 PRO A 192     -27.575   4.792  23.618  1.00  0.98           H  
ATOM   2972  HB3 PRO A 192     -28.070   3.612  22.371  1.00  0.98           H  
ATOM   2973  O   PRO A 192     -25.770   6.775  22.721  1.00  0.98           O  
ATOM   2974  CG  PRO A 192     -26.625   2.880  23.826  1.00  0.98           C  
ATOM   2975  HG2 PRO A 192     -27.081   2.843  24.816  1.00  0.98           H  
ATOM   2976  HG3 PRO A 192     -26.743   1.916  23.331  1.00  0.98           H  
ATOM   2977  CD  PRO A 192     -25.146   3.252  23.911  1.00  0.98           C  
ATOM   2978  HD2 PRO A 192     -24.966   3.846  24.807  1.00  0.98           H  
ATOM   2979  HD3 PRO A 192     -24.542   2.345  23.934  1.00  0.98           H  
ATOM   2980  N   GLY A 193     -26.741   6.416  20.726  1.00  0.98           N  
ATOM   2981  H   GLY A 193     -27.031   5.708  20.066  1.00  0.98           H  
ATOM   2982  CA  GLY A 193     -26.981   7.820  20.377  1.00  0.98           C  
ATOM   2983  HA2 GLY A 193     -27.636   7.850  19.506  1.00  0.98           H  
ATOM   2984  HA3 GLY A 193     -27.485   8.312  21.208  1.00  0.98           H  
ATOM   2985  C   GLY A 193     -25.727   8.632  20.035  1.00  0.98           C  
ATOM   2986  O   GLY A 193     -25.807   9.857  19.958  1.00  0.98           O  
ATOM   2987  N   LYS A 194     -24.576   7.978  19.850  1.00  0.98           N  
ATOM   2988  H   LYS A 194     -24.603   6.972  19.935  1.00  0.98           H  
ATOM   2989  CA  LYS A 194     -23.302   8.592  19.449  1.00  0.98           C  
ATOM   2990  HA  LYS A 194     -23.375   9.675  19.551  1.00  0.98           H  
ATOM   2991  C   LYS A 194     -22.972   8.369  17.976  1.00  0.98           C  
ATOM   2992  CB  LYS A 194     -22.178   8.074  20.363  1.00  0.98           C  
ATOM   2993  HB2 LYS A 194     -21.230   8.496  20.030  1.00  0.98           H  
ATOM   2994  HB3 LYS A 194     -22.115   6.990  20.260  1.00  0.98           H  
ATOM   2995  O   LYS A 194     -23.508   7.454  17.344  1.00  0.98           O  
ATOM   2996  CG  LYS A 194     -22.352   8.404  21.855  1.00  0.98           C  
ATOM   2997  HG2 LYS A 194     -23.121   7.767  22.294  1.00  0.98           H  
ATOM   2998  HG3 LYS A 194     -21.403   8.204  22.353  1.00  0.98           H  
ATOM   2999  CD  LYS A 194     -22.735   9.870  22.058  1.00  0.98           C  
ATOM   3000  HD2 LYS A 194     -22.273  10.448  21.257  1.00  0.98           H  
ATOM   3001  HD3 LYS A 194     -23.815   9.984  21.965  1.00  0.98           H  
ATOM   3002  CE  LYS A 194     -22.269  10.449  23.387  1.00  0.98           C  
ATOM   3003  HE2 LYS A 194     -21.320   9.981  23.649  1.00  0.98           H  
ATOM   3004  HE3 LYS A 194     -23.007  10.233  24.160  1.00  0.98           H  
ATOM   3005  NZ  LYS A 194     -22.062  11.904  23.202  1.00  0.98           N  
ATOM   3006  HZ1 LYS A 194     -21.422  12.042  22.433  1.00  0.98           H  
ATOM   3007  HZ2 LYS A 194     -22.911  12.361  22.901  1.00  0.98           H  
ATOM   3008  HZ3 LYS A 194     -21.659  12.357  24.010  1.00  0.98           H  
ATOM   3009  N   THR A 195     -22.077   9.195  17.444  1.00  0.99           N  
ATOM   3010  H   THR A 195     -21.672   9.902  18.041  1.00  0.99           H  
ATOM   3011  CA  THR A 195     -21.558   9.088  16.076  1.00  0.99           C  
ATOM   3012  HA  THR A 195     -22.089   8.297  15.547  1.00  0.99           H  
ATOM   3013  C   THR A 195     -20.078   8.737  16.105  1.00  0.99           C  
ATOM   3014  CB  THR A 195     -21.780  10.385  15.290  1.00  0.99           C  
ATOM   3015  HB  THR A 195     -21.235  11.203  15.762  1.00  0.99           H  
ATOM   3016  O   THR A 195     -19.285   9.436  16.724  1.00  0.99           O  
ATOM   3017  CG2 THR A 195     -21.344  10.261  13.830  1.00  0.99           C  
ATOM   3018 HG21 THR A 195     -21.607  11.175  13.297  1.00  0.99           H  
ATOM   3019 HG22 THR A 195     -21.845   9.414  13.362  1.00  0.99           H  
ATOM   3020 HG23 THR A 195     -20.264  10.126  13.769  1.00  0.99           H  
ATOM   3021  OG1 THR A 195     -23.157  10.688  15.287  1.00  0.99           O  
ATOM   3022  HG1 THR A 195     -23.364  11.005  16.169  1.00  0.99           H  
ATOM   3023  N   TYR A 196     -19.697   7.681  15.398  1.00  0.99           N  
ATOM   3024  H   TYR A 196     -20.396   7.171  14.876  1.00  0.99           H  
ATOM   3025  CA  TYR A 196     -18.309   7.242  15.268  1.00  0.99           C  
ATOM   3026  HA  TYR A 196     -17.665   7.810  15.940  1.00  0.99           H  
ATOM   3027  C   TYR A 196     -17.840   7.480  13.837  1.00  0.99           C  
ATOM   3028  CB  TYR A 196     -18.198   5.760  15.651  1.00  0.99           C  
ATOM   3029  HB2 TYR A 196     -18.942   5.185  15.099  1.00  0.99           H  
ATOM   3030  HB3 TYR A 196     -17.216   5.398  15.348  1.00  0.99           H  
ATOM   3031  O   TYR A 196     -18.577   7.175  12.902  1.00  0.99           O  
ATOM   3032  CG  TYR A 196     -18.378   5.496  17.133  1.00  0.99           C  
ATOM   3033  CD1 TYR A 196     -17.258   5.174  17.920  1.00  0.99           C  
ATOM   3034  HD1 TYR A 196     -16.279   5.087  17.474  1.00  0.99           H  
ATOM   3035  CD2 TYR A 196     -19.651   5.584  17.732  1.00  0.99           C  
ATOM   3036  HD2 TYR A 196     -20.520   5.797  17.126  1.00  0.99           H  
ATOM   3037  CE1 TYR A 196     -17.400   4.993  19.306  1.00  0.99           C  
ATOM   3038  HE1 TYR A 196     -16.538   4.737  19.903  1.00  0.99           H  
ATOM   3039  CE2 TYR A 196     -19.790   5.421  19.124  1.00  0.99           C  
ATOM   3040  HE2 TYR A 196     -20.761   5.492  19.592  1.00  0.99           H  
ATOM   3041  OH  TYR A 196     -18.760   5.059  21.269  1.00  0.99           O  
ATOM   3042  HH  TYR A 196     -17.874   4.946  21.620  1.00  0.99           H  
ATOM   3043  CZ  TYR A 196     -18.655   5.162  19.918  1.00  0.99           C  
ATOM   3044  N   MET A 197     -16.624   7.982  13.639  1.00  0.99           N  
ATOM   3045  H   MET A 197     -16.061   8.217  14.444  1.00  0.99           H  
ATOM   3046  CA  MET A 197     -16.003   8.003  12.316  1.00  0.99           C  
ATOM   3047  HA  MET A 197     -16.782   7.946  11.556  1.00  0.99           H  
ATOM   3048  C   MET A 197     -15.098   6.787  12.155  1.00  0.99           C  
ATOM   3049  CB  MET A 197     -15.273   9.322  12.073  1.00  0.99           C  
ATOM   3050  HB2 MET A 197     -15.994  10.133  12.175  1.00  0.99           H  
ATOM   3051  HB3 MET A 197     -14.477   9.444  12.807  1.00  0.99           H  
ATOM   3052  O   MET A 197     -14.046   6.693  12.788  1.00  0.99           O  
ATOM   3053  CG  MET A 197     -14.693   9.378  10.655  1.00  0.99           C  
ATOM   3054  HG2 MET A 197     -15.473   9.092   9.949  1.00  0.99           H  
ATOM   3055  HG3 MET A 197     -13.881   8.655  10.570  1.00  0.99           H  
ATOM   3056  SD  MET A 197     -14.073  11.004  10.156  1.00  0.99           S  
ATOM   3057  CE  MET A 197     -12.776  11.236  11.383  1.00  0.99           C  
ATOM   3058  HE1 MET A 197     -12.169  12.094  11.095  1.00  0.99           H  
ATOM   3059  HE2 MET A 197     -12.169  10.334  11.454  1.00  0.99           H  
ATOM   3060  HE3 MET A 197     -13.235  11.453  12.347  1.00  0.99           H  
ATOM   3061  N   LEU A 198     -15.498   5.857  11.294  1.00  0.99           N  
ATOM   3062  H   LEU A 198     -16.334   6.033  10.755  1.00  0.99           H  
ATOM   3063  CA  LEU A 198     -14.678   4.708  10.934  1.00  0.99           C  
ATOM   3064  HA  LEU A 198     -14.065   4.429  11.791  1.00  0.99           H  
ATOM   3065  C   LEU A 198     -13.752   5.114   9.792  1.00  0.99           C  
ATOM   3066  CB  LEU A 198     -15.541   3.492  10.570  1.00  0.99           C  
ATOM   3067  HB2 LEU A 198     -15.986   3.657   9.589  1.00  0.99           H  
ATOM   3068  HB3 LEU A 198     -14.885   2.625  10.493  1.00  0.99           H  
ATOM   3069  O   LEU A 198     -14.211   5.561   8.742  1.00  0.99           O  
ATOM   3070  CG  LEU A 198     -16.673   3.176  11.559  1.00  0.99           C  
ATOM   3071  HG  LEU A 198     -17.399   3.989  11.556  1.00  0.99           H  
ATOM   3072  CD1 LEU A 198     -17.385   1.903  11.111  1.00  0.99           C  
ATOM   3073 HD11 LEU A 198     -16.688   1.065  11.099  1.00  0.99           H  
ATOM   3074 HD12 LEU A 198     -17.798   2.044  10.112  1.00  0.99           H  
ATOM   3075 HD13 LEU A 198     -18.199   1.679  11.801  1.00  0.99           H  
ATOM   3076  CD2 LEU A 198     -16.163   2.979  12.985  1.00  0.99           C  
ATOM   3077 HD21 LEU A 198     -15.439   2.165  13.017  1.00  0.99           H  
ATOM   3078 HD22 LEU A 198     -15.696   3.894  13.352  1.00  0.99           H  
ATOM   3079 HD23 LEU A 198     -17.011   2.754  13.631  1.00  0.99           H  
ATOM   3080  N   ARG A 199     -12.450   4.968  10.016  1.00  0.99           N  
ATOM   3081  H   ARG A 199     -12.181   4.570  10.905  1.00  0.99           H  
ATOM   3082  CA  ARG A 199     -11.391   5.322   9.072  1.00  0.99           C  
ATOM   3083  HA  ARG A 199     -11.782   6.005   8.318  1.00  0.99           H  
ATOM   3084  C   ARG A 199     -10.961   4.055   8.336  1.00  0.99           C  
ATOM   3085  CB  ARG A 199     -10.260   6.029   9.839  1.00  0.99           C  
ATOM   3086  HB2 ARG A 199      -9.934   5.392  10.662  1.00  0.99           H  
ATOM   3087  HB3 ARG A 199      -9.411   6.169   9.170  1.00  0.99           H  
ATOM   3088  O   ARG A 199     -10.063   3.348   8.796  1.00  0.99           O  
ATOM   3089  CG  ARG A 199     -10.659   7.383  10.453  1.00  0.99           C  
ATOM   3090  HG2 ARG A 199     -11.491   7.254  11.146  1.00  0.99           H  
ATOM   3091  HG3 ARG A 199     -10.968   8.068   9.664  1.00  0.99           H  
ATOM   3092  CD  ARG A 199      -9.466   7.979  11.215  1.00  0.99           C  
ATOM   3093  HD2 ARG A 199      -9.277   7.374  12.101  1.00  0.99           H  
ATOM   3094  HD3 ARG A 199      -8.583   7.925  10.578  1.00  0.99           H  
ATOM   3095  NE  ARG A 199      -9.689   9.384  11.623  1.00  0.99           N  
ATOM   3096  HE  ARG A 199      -9.924   9.588  12.584  1.00  0.99           H  
ATOM   3097  NH1 ARG A 199      -9.115  10.380   9.640  1.00  0.99           N  
ATOM   3098 HH11 ARG A 199      -8.739  11.195   9.176  1.00  0.99           H  
ATOM   3099 HH12 ARG A 199      -8.995   9.473   9.212  1.00  0.99           H  
ATOM   3100  NH2 ARG A 199      -9.639  11.650  11.350  1.00  0.99           N  
ATOM   3101 HH21 ARG A 199      -9.626  12.471  10.762  1.00  0.99           H  
ATOM   3102 HH22 ARG A 199      -9.871  11.735  12.329  1.00  0.99           H  
ATOM   3103  CZ  ARG A 199      -9.502  10.455  10.873  1.00  0.99           C  
ATOM   3104  N   LEU A 200     -11.680   3.727   7.263  1.00  0.99           N  
ATOM   3105  H   LEU A 200     -12.351   4.396   6.913  1.00  0.99           H  
ATOM   3106  CA  LEU A 200     -11.522   2.481   6.515  1.00  0.99           C  
ATOM   3107  HA  LEU A 200     -11.377   1.669   7.228  1.00  0.99           H  
ATOM   3108  C   LEU A 200     -10.296   2.556   5.604  1.00  0.99           C  
ATOM   3109  CB  LEU A 200     -12.781   2.159   5.687  1.00  0.99           C  
ATOM   3110  HB2 LEU A 200     -12.662   1.155   5.281  1.00  0.99           H  
ATOM   3111  HB3 LEU A 200     -12.823   2.843   4.839  1.00  0.99           H  
ATOM   3112  O   LEU A 200     -10.122   3.534   4.874  1.00  0.99           O  
ATOM   3113  CG  LEU A 200     -14.127   2.239   6.429  1.00  0.99           C  
ATOM   3114  HG  LEU A 200     -14.324   3.269   6.723  1.00  0.99           H  
ATOM   3115  CD1 LEU A 200     -15.243   1.793   5.494  1.00  0.99           C  
ATOM   3116 HD11 LEU A 200     -15.246   2.426   4.607  1.00  0.99           H  
ATOM   3117 HD12 LEU A 200     -16.199   1.892   6.009  1.00  0.99           H  
ATOM   3118 HD13 LEU A 200     -15.094   0.754   5.200  1.00  0.99           H  
ATOM   3119  CD2 LEU A 200     -14.182   1.361   7.677  1.00  0.99           C  
ATOM   3120 HD21 LEU A 200     -15.201   1.318   8.061  1.00  0.99           H  
ATOM   3121 HD22 LEU A 200     -13.838   0.353   7.446  1.00  0.99           H  
ATOM   3122 HD23 LEU A 200     -13.550   1.813   8.442  1.00  0.99           H  
ATOM   3123  N   ILE A 201      -9.465   1.517   5.625  1.00  0.99           N  
ATOM   3124  H   ILE A 201      -9.652   0.776   6.285  1.00  0.99           H  
ATOM   3125  CA  ILE A 201      -8.274   1.383   4.777  1.00  0.99           C  
ATOM   3126  HA  ILE A 201      -8.332   2.073   3.934  1.00  0.99           H  
ATOM   3127  C   ILE A 201      -8.246  -0.041   4.239  1.00  0.99           C  
ATOM   3128  CB  ILE A 201      -6.986   1.677   5.582  1.00  0.99           C  
ATOM   3129  HB  ILE A 201      -6.928   0.955   6.397  1.00  0.99           H  
ATOM   3130  O   ILE A 201      -8.304  -0.979   5.034  1.00  0.99           O  
ATOM   3131  CG1 ILE A 201      -6.988   3.096   6.199  1.00  0.99           C  
ATOM   3132 HG12 ILE A 201      -7.957   3.316   6.647  1.00  0.99           H  
ATOM   3133 HG13 ILE A 201      -6.802   3.837   5.422  1.00  0.99           H  
ATOM   3134  CG2 ILE A 201      -5.757   1.477   4.670  1.00  0.99           C  
ATOM   3135 HG21 ILE A 201      -5.843   2.091   3.774  1.00  0.99           H  
ATOM   3136 HG22 ILE A 201      -5.660   0.434   4.371  1.00  0.99           H  
ATOM   3137 HG23 ILE A 201      -4.834   1.750   5.183  1.00  0.99           H  
ATOM   3138  CD1 ILE A 201      -5.963   3.277   7.318  1.00  0.99           C  
ATOM   3139 HD11 ILE A 201      -4.949   3.121   6.950  1.00  0.99           H  
ATOM   3140 HD12 ILE A 201      -6.033   4.289   7.716  1.00  0.99           H  
ATOM   3141 HD13 ILE A 201      -6.177   2.571   8.121  1.00  0.99           H  
ATOM   3142  N   ASN A 202      -8.121  -0.225   2.925  1.00  0.99           N  
ATOM   3143  H   ASN A 202      -8.065   0.573   2.308  1.00  0.99           H  
ATOM   3144  CA  ASN A 202      -7.907  -1.556   2.363  1.00  0.99           C  
ATOM   3145  HA  ASN A 202      -8.176  -2.304   3.110  1.00  0.99           H  
ATOM   3146  C   ASN A 202      -6.421  -1.788   2.044  1.00  0.99           C  
ATOM   3147  CB  ASN A 202      -8.856  -1.797   1.180  1.00  0.99           C  
ATOM   3148  HB2 ASN A 202      -8.579  -1.138   0.357  1.00  0.99           H  
ATOM   3149  HB3 ASN A 202      -9.878  -1.578   1.491  1.00  0.99           H  
ATOM   3150  O   ASN A 202      -5.905  -1.297   1.040  1.00  0.99           O  
ATOM   3151  CG  ASN A 202      -8.806  -3.240   0.707  1.00  0.99           C  
ATOM   3152  ND2 ASN A 202      -9.548  -3.613  -0.309  1.00  0.99           N  
ATOM   3153 HD21 ASN A 202      -9.431  -4.559  -0.641  1.00  0.99           H  
ATOM   3154 HD22 ASN A 202     -10.234  -2.996  -0.720  1.00  0.99           H  
ATOM   3155  OD1 ASN A 202      -8.109  -4.054   1.283  1.00  0.99           O  
ATOM   3156  N   ALA A 203      -5.754  -2.546   2.918  1.00  0.98           N  
ATOM   3157  H   ALA A 203      -6.257  -2.926   3.707  1.00  0.98           H  
ATOM   3158  CA  ALA A 203      -4.383  -3.028   2.756  1.00  0.98           C  
ATOM   3159  HA  ALA A 203      -3.904  -2.456   1.962  1.00  0.98           H  
ATOM   3160  C   ALA A 203      -4.324  -4.509   2.319  1.00  0.98           C  
ATOM   3161  CB  ALA A 203      -3.607  -2.758   4.057  1.00  0.98           C  
ATOM   3162  HB1 ALA A 203      -2.562  -3.036   3.922  1.00  0.98           H  
ATOM   3163  HB2 ALA A 203      -3.660  -1.698   4.305  1.00  0.98           H  
ATOM   3164  HB3 ALA A 203      -4.020  -3.348   4.875  1.00  0.98           H  
ATOM   3165  O   ALA A 203      -3.249  -5.111   2.359  1.00  0.98           O  
ATOM   3166  N   ALA A 204      -5.454  -5.110   1.912  1.00  0.98           N  
ATOM   3167  H   ALA A 204      -6.307  -4.574   1.850  1.00  0.98           H  
ATOM   3168  CA  ALA A 204      -5.456  -6.420   1.261  1.00  0.98           C  
ATOM   3169  HA  ALA A 204      -5.011  -7.147   1.939  1.00  0.98           H  
ATOM   3170  C   ALA A 204      -4.591  -6.369  -0.006  1.00  0.98           C  
ATOM   3171  CB  ALA A 204      -6.893  -6.865   0.961  1.00  0.98           C  
ATOM   3172  HB1 ALA A 204      -7.498  -6.824   1.866  1.00  0.98           H  
ATOM   3173  HB2 ALA A 204      -7.332  -6.223   0.197  1.00  0.98           H  
ATOM   3174  HB3 ALA A 204      -6.895  -7.886   0.579  1.00  0.98           H  
ATOM   3175  O   ALA A 204      -4.447  -5.319  -0.639  1.00  0.98           O  
ATOM   3176  N   LEU A 205      -3.962  -7.489  -0.354  1.00  0.97           N  
ATOM   3177  H   LEU A 205      -4.297  -8.372   0.006  1.00  0.97           H  
ATOM   3178  CA  LEU A 205      -3.030  -7.515  -1.463  1.00  0.97           C  
ATOM   3179  HA  LEU A 205      -2.476  -6.577  -1.424  1.00  0.97           H  
ATOM   3180  C   LEU A 205      -3.735  -7.559  -2.812  1.00  0.97           C  
ATOM   3181  CB  LEU A 205      -2.038  -8.679  -1.357  1.00  0.97           C  
ATOM   3182  HB2 LEU A 205      -2.595  -9.609  -1.240  1.00  0.97           H  
ATOM   3183  HB3 LEU A 205      -1.520  -8.739  -2.314  1.00  0.97           H  
ATOM   3184  O   LEU A 205      -3.280  -6.880  -3.733  1.00  0.97           O  
ATOM   3185  CG  LEU A 205      -0.975  -8.596  -0.251  1.00  0.97           C  
ATOM   3186  HG  LEU A 205      -1.435  -8.755   0.724  1.00  0.97           H  
ATOM   3187  CD1 LEU A 205       0.038  -9.711  -0.520  1.00  0.97           C  
ATOM   3188 HD11 LEU A 205       0.909  -9.623   0.130  1.00  0.97           H  
ATOM   3189 HD12 LEU A 205      -0.438 -10.679  -0.362  1.00  0.97           H  
ATOM   3190 HD13 LEU A 205       0.397  -9.660  -1.548  1.00  0.97           H  
ATOM   3191  CD2 LEU A 205      -0.230  -7.256  -0.230  1.00  0.97           C  
ATOM   3192 HD21 LEU A 205      -0.910  -6.481   0.123  1.00  0.97           H  
ATOM   3193 HD22 LEU A 205       0.602  -7.321   0.471  1.00  0.97           H  
ATOM   3194 HD23 LEU A 205       0.159  -7.031  -1.223  1.00  0.97           H  
ATOM   3195  N   ASN A 206      -4.781  -8.374  -2.939  1.00  0.96           N  
ATOM   3196  H   ASN A 206      -5.081  -8.902  -2.132  1.00  0.96           H  
ATOM   3197  CA  ASN A 206      -5.286  -8.781  -4.250  1.00  0.96           C  
ATOM   3198  HA  ASN A 206      -4.877  -8.122  -5.015  1.00  0.96           H  
ATOM   3199  C   ASN A 206      -6.804  -8.664  -4.413  1.00  0.96           C  
ATOM   3200  CB  ASN A 206      -4.778 -10.198  -4.556  1.00  0.96           C  
ATOM   3201  HB2 ASN A 206      -5.154 -10.517  -5.528  1.00  0.96           H  
ATOM   3202  HB3 ASN A 206      -5.173 -10.884  -3.807  1.00  0.96           H  
ATOM   3203  O   ASN A 206      -7.299  -9.017  -5.479  1.00  0.96           O  
ATOM   3204  CG  ASN A 206      -3.263 -10.277  -4.597  1.00  0.96           C  
ATOM   3205  ND2 ASN A 206      -2.673 -11.075  -3.738  1.00  0.96           N  
ATOM   3206 HD21 ASN A 206      -1.664 -11.083  -3.711  1.00  0.96           H  
ATOM   3207 HD22 ASN A 206      -3.239 -11.518  -3.028  1.00  0.96           H  
ATOM   3208  OD1 ASN A 206      -2.585  -9.611  -5.370  1.00  0.96           O  
ATOM   3209  N   ASP A 207      -7.529  -8.121  -3.431  1.00  0.97           N  
ATOM   3210  H   ASP A 207      -7.083  -7.913  -2.549  1.00  0.97           H  
ATOM   3211  CA  ASP A 207      -8.989  -8.051  -3.504  1.00  0.97           C  
ATOM   3212  HA  ASP A 207      -9.304  -8.223  -4.533  1.00  0.97           H  
ATOM   3213  C   ASP A 207      -9.561  -6.692  -3.092  1.00  0.97           C  
ATOM   3214  CB  ASP A 207      -9.609  -9.181  -2.682  1.00  0.97           C  
ATOM   3215  HB2 ASP A 207     -10.694  -9.076  -2.698  1.00  0.97           H  
ATOM   3216  HB3 ASP A 207      -9.279  -9.095  -1.647  1.00  0.97           H  
ATOM   3217  O   ASP A 207      -9.243  -6.114  -2.044  1.00  0.97           O  
ATOM   3218  CG  ASP A 207      -9.243 -10.557  -3.245  1.00  0.97           C  
ATOM   3219  OD1 ASP A 207      -9.767 -10.913  -4.323  1.00  0.97           O  
ATOM   3220  OD2 ASP A 207      -8.501 -11.279  -2.538  1.00  0.97           O  
ATOM   3221  N   GLU A 208     -10.471  -6.191  -3.925  1.00  0.98           N  
ATOM   3222  H   GLU A 208     -10.722  -6.750  -4.728  1.00  0.98           H  
ATOM   3223  CA  GLU A 208     -11.412  -5.145  -3.534  1.00  0.98           C  
ATOM   3224  HA  GLU A 208     -10.890  -4.360  -2.987  1.00  0.98           H  
ATOM   3225  C   GLU A 208     -12.450  -5.728  -2.589  1.00  0.98           C  
ATOM   3226  CB  GLU A 208     -12.100  -4.531  -4.756  1.00  0.98           C  
ATOM   3227  HB2 GLU A 208     -12.757  -5.276  -5.205  1.00  0.98           H  
ATOM   3228  HB3 GLU A 208     -12.703  -3.693  -4.408  1.00  0.98           H  
ATOM   3229  O   GLU A 208     -12.810  -6.891  -2.717  1.00  0.98           O  
ATOM   3230  CG  GLU A 208     -11.107  -4.054  -5.823  1.00  0.98           C  
ATOM   3231  HG2 GLU A 208     -10.319  -3.466  -5.351  1.00  0.98           H  
ATOM   3232  HG3 GLU A 208     -10.631  -4.924  -6.274  1.00  0.98           H  
ATOM   3233  CD  GLU A 208     -11.769  -3.218  -6.922  1.00  0.98           C  
ATOM   3234  OE1 GLU A 208     -11.263  -3.283  -8.065  1.00  0.98           O  
ATOM   3235  OE2 GLU A 208     -12.729  -2.469  -6.641  1.00  0.98           O  
ATOM   3236  N   LEU A 209     -12.951  -4.942  -1.639  1.00  0.99           N  
ATOM   3237  H   LEU A 209     -12.635  -3.985  -1.571  1.00  0.99           H  
ATOM   3238  CA  LEU A 209     -13.849  -5.452  -0.607  1.00  0.99           C  
ATOM   3239  HA  LEU A 209     -14.106  -6.489  -0.824  1.00  0.99           H  
ATOM   3240  C   LEU A 209     -15.162  -4.672  -0.589  1.00  0.99           C  
ATOM   3241  CB  LEU A 209     -13.135  -5.437   0.756  1.00  0.99           C  
ATOM   3242  HB2 LEU A 209     -13.838  -5.779   1.515  1.00  0.99           H  
ATOM   3243  HB3 LEU A 209     -12.867  -4.406   0.987  1.00  0.99           H  
ATOM   3244  O   LEU A 209     -15.171  -3.441  -0.507  1.00  0.99           O  
ATOM   3245  CG  LEU A 209     -11.860  -6.307   0.833  1.00  0.99           C  
ATOM   3246  HG  LEU A 209     -11.159  -6.006   0.054  1.00  0.99           H  
ATOM   3247  CD1 LEU A 209     -11.181  -6.086   2.181  1.00  0.99           C  
ATOM   3248 HD11 LEU A 209     -10.256  -6.662   2.215  1.00  0.99           H  
ATOM   3249 HD12 LEU A 209     -11.837  -6.400   2.993  1.00  0.99           H  
ATOM   3250 HD13 LEU A 209     -10.935  -5.030   2.289  1.00  0.99           H  
ATOM   3251  CD2 LEU A 209     -12.144  -7.801   0.698  1.00  0.99           C  
ATOM   3252 HD21 LEU A 209     -12.889  -8.123   1.425  1.00  0.99           H  
ATOM   3253 HD22 LEU A 209     -12.492  -8.010  -0.314  1.00  0.99           H  
ATOM   3254 HD23 LEU A 209     -11.225  -8.368   0.844  1.00  0.99           H  
ATOM   3255  N   PHE A 210     -16.279  -5.397  -0.596  1.00  0.99           N  
ATOM   3256  H   PHE A 210     -16.177  -6.399  -0.679  1.00  0.99           H  
ATOM   3257  CA  PHE A 210     -17.541  -4.895  -0.068  1.00  0.99           C  
ATOM   3258  HA  PHE A 210     -17.723  -3.897  -0.467  1.00  0.99           H  
ATOM   3259  C   PHE A 210     -17.445  -4.829   1.452  1.00  0.99           C  
ATOM   3260  CB  PHE A 210     -18.700  -5.821  -0.459  1.00  0.99           C  
ATOM   3261  HB2 PHE A 210     -19.605  -5.470   0.037  1.00  0.99           H  
ATOM   3262  HB3 PHE A 210     -18.493  -6.826  -0.092  1.00  0.99           H  
ATOM   3263  O   PHE A 210     -16.973  -5.786   2.056  1.00  0.99           O  
ATOM   3264  CG  PHE A 210     -18.983  -5.875  -1.942  1.00  0.99           C  
ATOM   3265  CD1 PHE A 210     -19.403  -4.712  -2.609  1.00  0.99           C  
ATOM   3266  HD1 PHE A 210     -19.530  -3.792  -2.058  1.00  0.99           H  
ATOM   3267  CD2 PHE A 210     -18.826  -7.075  -2.659  1.00  0.99           C  
ATOM   3268  HD2 PHE A 210     -18.471  -7.967  -2.164  1.00  0.99           H  
ATOM   3269  CE1 PHE A 210     -19.637  -4.747  -3.993  1.00  0.99           C  
ATOM   3270  HE1 PHE A 210     -19.917  -3.850  -4.526  1.00  0.99           H  
ATOM   3271  CE2 PHE A 210     -19.104  -7.113  -4.036  1.00  0.99           C  
ATOM   3272  HE2 PHE A 210     -18.974  -8.032  -4.587  1.00  0.99           H  
ATOM   3273  CZ  PHE A 210     -19.502  -5.946  -4.707  1.00  0.99           C  
ATOM   3274  HZ  PHE A 210     -19.691  -5.970  -5.770  1.00  0.99           H  
ATOM   3275  N   PHE A 211     -17.934  -3.755   2.073  1.00  0.99           N  
ATOM   3276  H   PHE A 211     -18.260  -2.987   1.503  1.00  0.99           H  
ATOM   3277  CA  PHE A 211     -18.003  -3.620   3.531  1.00  0.99           C  
ATOM   3278  HA  PHE A 211     -17.837  -4.599   3.980  1.00  0.99           H  
ATOM   3279  C   PHE A 211     -19.376  -3.126   3.992  1.00  0.99           C  
ATOM   3280  CB  PHE A 211     -16.888  -2.694   4.030  1.00  0.99           C  
ATOM   3281  HB2 PHE A 211     -16.941  -1.751   3.486  1.00  0.99           H  
ATOM   3282  HB3 PHE A 211     -15.924  -3.151   3.804  1.00  0.99           H  
ATOM   3283  O   PHE A 211     -19.908  -2.161   3.436  1.00  0.99           O  
ATOM   3284  CG  PHE A 211     -16.958  -2.413   5.522  1.00  0.99           C  
ATOM   3285  CD1 PHE A 211     -17.384  -1.157   5.992  1.00  0.99           C  
ATOM   3286  HD1 PHE A 211     -17.662  -0.385   5.289  1.00  0.99           H  
ATOM   3287  CD2 PHE A 211     -16.629  -3.424   6.444  1.00  0.99           C  
ATOM   3288  HD2 PHE A 211     -16.329  -4.399   6.089  1.00  0.99           H  
ATOM   3289  CE1 PHE A 211     -17.450  -0.904   7.375  1.00  0.99           C  
ATOM   3290  HE1 PHE A 211     -17.773   0.063   7.732  1.00  0.99           H  
ATOM   3291  CE2 PHE A 211     -16.686  -3.170   7.825  1.00  0.99           C  
ATOM   3292  HE2 PHE A 211     -16.423  -3.953   8.521  1.00  0.99           H  
ATOM   3293  CZ  PHE A 211     -17.094  -1.908   8.292  1.00  0.99           C  
ATOM   3294  HZ  PHE A 211     -17.143  -1.715   9.353  1.00  0.99           H  
ATOM   3295  N   SER A 212     -19.936  -3.762   5.026  1.00  0.99           N  
ATOM   3296  H   SER A 212     -19.430  -4.532   5.439  1.00  0.99           H  
ATOM   3297  CA  SER A 212     -21.229  -3.398   5.620  1.00  0.99           C  
ATOM   3298  HA  SER A 212     -21.396  -2.330   5.481  1.00  0.99           H  
ATOM   3299  C   SER A 212     -21.282  -3.698   7.121  1.00  0.99           C  
ATOM   3300  CB  SER A 212     -22.349  -4.156   4.906  1.00  0.99           C  
ATOM   3301  HB2 SER A 212     -22.253  -4.004   3.831  1.00  0.99           H  
ATOM   3302  HB3 SER A 212     -22.251  -5.221   5.116  1.00  0.99           H  
ATOM   3303  O   SER A 212     -20.565  -4.562   7.624  1.00  0.99           O  
ATOM   3304  OG  SER A 212     -23.618  -3.704   5.339  1.00  0.99           O  
ATOM   3305  HG  SER A 212     -23.761  -2.820   4.991  1.00  0.99           H  
ATOM   3306  N   ILE A 213     -22.167  -3.003   7.840  1.00  0.99           N  
ATOM   3307  H   ILE A 213     -22.793  -2.389   7.338  1.00  0.99           H  
ATOM   3308  CA  ILE A 213     -22.473  -3.254   9.252  1.00  0.99           C  
ATOM   3309  HA  ILE A 213     -21.900  -4.114   9.599  1.00  0.99           H  
ATOM   3310  C   ILE A 213     -23.956  -3.600   9.372  1.00  0.99           C  
ATOM   3311  CB  ILE A 213     -22.093  -2.045  10.134  1.00  0.99           C  
ATOM   3312  HB  ILE A 213     -22.688  -1.188   9.818  1.00  0.99           H  
ATOM   3313  O   ILE A 213     -24.816  -2.817   8.968  1.00  0.99           O  
ATOM   3314  CG1 ILE A 213     -20.606  -1.670   9.933  1.00  0.99           C  
ATOM   3315 HG12 ILE A 213     -20.478  -1.295   8.918  1.00  0.99           H  
ATOM   3316 HG13 ILE A 213     -19.985  -2.561  10.027  1.00  0.99           H  
ATOM   3317  CG2 ILE A 213     -22.439  -2.351  11.605  1.00  0.99           C  
ATOM   3318 HG21 ILE A 213     -23.506  -2.545  11.716  1.00  0.99           H  
ATOM   3319 HG22 ILE A 213     -22.206  -1.486  12.226  1.00  0.99           H  
ATOM   3320 HG23 ILE A 213     -21.885  -3.222  11.956  1.00  0.99           H  
ATOM   3321  CD1 ILE A 213     -20.077  -0.590  10.881  1.00  0.99           C  
ATOM   3322 HD11 ILE A 213     -19.988  -0.981  11.894  1.00  0.99           H  
ATOM   3323 HD12 ILE A 213     -20.747   0.270  10.883  1.00  0.99           H  
ATOM   3324 HD13 ILE A 213     -19.088  -0.280  10.542  1.00  0.99           H  
ATOM   3325  N   ALA A 214     -24.274  -4.755   9.963  1.00  0.99           N  
ATOM   3326  H   ALA A 214     -23.526  -5.356  10.279  1.00  0.99           H  
ATOM   3327  CA  ALA A 214     -25.654  -5.223  10.065  1.00  0.99           C  
ATOM   3328  HA  ALA A 214     -26.019  -5.417   9.056  1.00  0.99           H  
ATOM   3329  C   ALA A 214     -26.566  -4.177  10.724  1.00  0.99           C  
ATOM   3330  CB  ALA A 214     -25.696  -6.533  10.851  1.00  0.99           C  
ATOM   3331  HB1 ALA A 214     -24.936  -7.220  10.479  1.00  0.99           H  
ATOM   3332  HB2 ALA A 214     -26.679  -6.993  10.752  1.00  0.99           H  
ATOM   3333  HB3 ALA A 214     -25.488  -6.351  11.906  1.00  0.99           H  
ATOM   3334  O   ALA A 214     -26.266  -3.676  11.808  1.00  0.99           O  
ATOM   3335  N   ASN A 215     -27.711  -3.886  10.105  1.00  0.98           N  
ATOM   3336  H   ASN A 215     -27.896  -4.340   9.222  1.00  0.98           H  
ATOM   3337  CA  ASN A 215     -28.725  -2.946  10.601  1.00  0.98           C  
ATOM   3338  HA  ASN A 215     -29.455  -2.830   9.800  1.00  0.98           H  
ATOM   3339  C   ASN A 215     -28.215  -1.515  10.876  1.00  0.98           C  
ATOM   3340  CB  ASN A 215     -29.464  -3.562  11.811  1.00  0.98           C  
ATOM   3341  HB2 ASN A 215     -28.750  -3.728  12.618  1.00  0.98           H  
ATOM   3342  HB3 ASN A 215     -30.221  -2.858  12.155  1.00  0.98           H  
ATOM   3343  O   ASN A 215     -28.797  -0.823  11.718  1.00  0.98           O  
ATOM   3344  CG  ASN A 215     -30.181  -4.860  11.498  1.00  0.98           C  
ATOM   3345  ND2 ASN A 215     -30.671  -5.560  12.493  1.00  0.98           N  
ATOM   3346 HD21 ASN A 215     -30.458  -5.350  13.458  1.00  0.98           H  
ATOM   3347 HD22 ASN A 215     -31.105  -6.428  12.211  1.00  0.98           H  
ATOM   3348  OD1 ASN A 215     -30.352  -5.263  10.367  1.00  0.98           O  
ATOM   3349  N   HIS A 216     -27.147  -1.083  10.198  1.00  0.99           N  
ATOM   3350  H   HIS A 216     -26.692  -1.699   9.539  1.00  0.99           H  
ATOM   3351  CA  HIS A 216     -26.634   0.284  10.248  1.00  0.99           C  
ATOM   3352  HA  HIS A 216     -27.377   0.935  10.711  1.00  0.99           H  
ATOM   3353  C   HIS A 216     -26.374   0.805   8.839  1.00  0.99           C  
ATOM   3354  CB  HIS A 216     -25.346   0.364  11.077  1.00  0.99           C  
ATOM   3355  HB2 HIS A 216     -24.609  -0.319  10.655  1.00  0.99           H  
ATOM   3356  HB3 HIS A 216     -24.945   1.375  11.013  1.00  0.99           H  
ATOM   3357  O   HIS A 216     -25.973   0.061   7.950  1.00  0.99           O  
ATOM   3358  CG  HIS A 216     -25.554   0.022  12.524  1.00  0.99           C  
ATOM   3359  CD2 HIS A 216     -25.701   0.892  13.570  1.00  0.99           C  
ATOM   3360  HD2 HIS A 216     -25.656   1.970  13.509  1.00  0.99           H  
ATOM   3361  ND1 HIS A 216     -25.721  -1.244  13.022  1.00  0.99           N  
ATOM   3362  HD1 HIS A 216     -25.725  -2.097  12.482  1.00  0.99           H  
ATOM   3363  CE1 HIS A 216     -25.985  -1.149  14.325  1.00  0.99           C  
ATOM   3364  HE1 HIS A 216     -26.204  -1.990  14.967  1.00  0.99           H  
ATOM   3365  NE2 HIS A 216     -25.980   0.132  14.715  1.00  0.99           N  
ATOM   3366  N   THR A 217     -26.559   2.108   8.670  1.00  0.98           N  
ATOM   3367  H   THR A 217     -26.884   2.665   9.447  1.00  0.98           H  
ATOM   3368  CA  THR A 217     -26.151   2.828   7.467  1.00  0.98           C  
ATOM   3369  HA  THR A 217     -25.979   2.125   6.652  1.00  0.98           H  
ATOM   3370  C   THR A 217     -24.852   3.581   7.738  1.00  0.98           C  
ATOM   3371  CB  THR A 217     -27.242   3.799   7.011  1.00  0.98           C  
ATOM   3372  HB  THR A 217     -26.929   4.225   6.058  1.00  0.98           H  
ATOM   3373  O   THR A 217     -24.630   4.050   8.858  1.00  0.98           O  
ATOM   3374  CG2 THR A 217     -28.605   3.133   6.835  1.00  0.98           C  
ATOM   3375 HG21 THR A 217     -29.118   3.055   7.793  1.00  0.98           H  
ATOM   3376 HG22 THR A 217     -28.476   2.128   6.433  1.00  0.98           H  
ATOM   3377 HG23 THR A 217     -29.210   3.720   6.144  1.00  0.98           H  
ATOM   3378  OG1 THR A 217     -27.414   4.824   7.971  1.00  0.98           O  
ATOM   3379  HG1 THR A 217     -26.548   5.047   8.320  1.00  0.98           H  
ATOM   3380  N   LEU A 218     -24.032   3.766   6.711  1.00  0.99           N  
ATOM   3381  H   LEU A 218     -24.287   3.361   5.821  1.00  0.99           H  
ATOM   3382  CA  LEU A 218     -22.761   4.481   6.762  1.00  0.99           C  
ATOM   3383  HA  LEU A 218     -22.542   4.793   7.783  1.00  0.99           H  
ATOM   3384  C   LEU A 218     -22.845   5.732   5.888  1.00  0.99           C  
ATOM   3385  CB  LEU A 218     -21.648   3.536   6.274  1.00  0.99           C  
ATOM   3386  HB2 LEU A 218     -20.701   4.075   6.271  1.00  0.99           H  
ATOM   3387  HB3 LEU A 218     -21.869   3.254   5.244  1.00  0.99           H  
ATOM   3388  O   LEU A 218     -23.275   5.653   4.739  1.00  0.99           O  
ATOM   3389  CG  LEU A 218     -21.485   2.248   7.102  1.00  0.99           C  
ATOM   3390  HG  LEU A 218     -22.428   1.701   7.132  1.00  0.99           H  
ATOM   3391  CD1 LEU A 218     -20.445   1.342   6.443  1.00  0.99           C  
ATOM   3392 HD11 LEU A 218     -20.771   1.083   5.436  1.00  0.99           H  
ATOM   3393 HD12 LEU A 218     -20.343   0.420   7.015  1.00  0.99           H  
ATOM   3394 HD13 LEU A 218     -19.479   1.844   6.390  1.00  0.99           H  
ATOM   3395  CD2 LEU A 218     -21.045   2.547   8.536  1.00  0.99           C  
ATOM   3396 HD21 LEU A 218     -20.133   3.144   8.536  1.00  0.99           H  
ATOM   3397 HD22 LEU A 218     -21.833   3.085   9.063  1.00  0.99           H  
ATOM   3398 HD23 LEU A 218     -20.861   1.608   9.058  1.00  0.99           H  
ATOM   3399  N   THR A 219     -22.421   6.884   6.406  1.00  0.99           N  
ATOM   3400  H   THR A 219     -22.098   6.893   7.363  1.00  0.99           H  
ATOM   3401  CA  THR A 219     -22.334   8.120   5.610  1.00  0.99           C  
ATOM   3402  HA  THR A 219     -22.905   8.008   4.688  1.00  0.99           H  
ATOM   3403  C   THR A 219     -20.886   8.378   5.219  1.00  0.99           C  
ATOM   3404  CB  THR A 219     -22.945   9.313   6.353  1.00  0.99           C  
ATOM   3405  HB  THR A 219     -22.429   9.461   7.301  1.00  0.99           H  
ATOM   3406  O   THR A 219     -20.077   8.698   6.084  1.00  0.99           O  
ATOM   3407  CG2 THR A 219     -22.882  10.607   5.544  1.00  0.99           C  
ATOM   3408 HG21 THR A 219     -21.844  10.904   5.396  1.00  0.99           H  
ATOM   3409 HG22 THR A 219     -23.358  10.464   4.574  1.00  0.99           H  
ATOM   3410 HG23 THR A 219     -23.397  11.400   6.085  1.00  0.99           H  
ATOM   3411  OG1 THR A 219     -24.312   9.057   6.606  1.00  0.99           O  
ATOM   3412  HG1 THR A 219     -24.403   8.933   7.553  1.00  0.99           H  
ATOM   3413  N   VAL A 220     -20.551   8.244   3.935  1.00  0.99           N  
ATOM   3414  H   VAL A 220     -21.283   8.051   3.267  1.00  0.99           H  
ATOM   3415  CA  VAL A 220     -19.200   8.517   3.413  1.00  0.99           C  
ATOM   3416  HA  VAL A 220     -18.462   8.057   4.069  1.00  0.99           H  
ATOM   3417  C   VAL A 220     -18.957  10.023   3.424  1.00  0.99           C  
ATOM   3418  CB  VAL A 220     -19.018   7.950   1.989  1.00  0.99           C  
ATOM   3419  HB  VAL A 220     -19.681   8.487   1.312  1.00  0.99           H  
ATOM   3420  O   VAL A 220     -19.783  10.765   2.897  1.00  0.99           O  
ATOM   3421  CG1 VAL A 220     -17.574   8.124   1.498  1.00  0.99           C  
ATOM   3422 HG11 VAL A 220     -17.473   7.719   0.491  1.00  0.99           H  
ATOM   3423 HG12 VAL A 220     -16.882   7.602   2.159  1.00  0.99           H  
ATOM   3424 HG13 VAL A 220     -17.302   9.179   1.467  1.00  0.99           H  
ATOM   3425  CG2 VAL A 220     -19.365   6.455   1.904  1.00  0.99           C  
ATOM   3426 HG21 VAL A 220     -18.731   5.877   2.576  1.00  0.99           H  
ATOM   3427 HG22 VAL A 220     -19.206   6.102   0.886  1.00  0.99           H  
ATOM   3428 HG23 VAL A 220     -20.413   6.293   2.159  1.00  0.99           H  
ATOM   3429  N   VAL A 221     -17.855  10.475   4.028  1.00  0.99           N  
ATOM   3430  H   VAL A 221     -17.236   9.802   4.457  1.00  0.99           H  
ATOM   3431  CA  VAL A 221     -17.543  11.910   4.196  1.00  0.99           C  
ATOM   3432  HA  VAL A 221     -18.283  12.500   3.655  1.00  0.99           H  
ATOM   3433  C   VAL A 221     -16.200  12.332   3.603  1.00  0.99           C  
ATOM   3434  CB  VAL A 221     -17.623  12.338   5.670  1.00  0.99           C  
ATOM   3435  HB  VAL A 221     -17.315  13.383   5.710  1.00  0.99           H  
ATOM   3436  O   VAL A 221     -16.049  13.483   3.193  1.00  0.99           O  
ATOM   3437  CG1 VAL A 221     -19.061  12.276   6.190  1.00  0.99           C  
ATOM   3438 HG11 VAL A 221     -19.715  12.840   5.525  1.00  0.99           H  
ATOM   3439 HG12 VAL A 221     -19.099  12.724   7.183  1.00  0.99           H  
ATOM   3440 HG13 VAL A 221     -19.400  11.241   6.239  1.00  0.99           H  
ATOM   3441  CG2 VAL A 221     -16.717  11.530   6.610  1.00  0.99           C  
ATOM   3442 HG21 VAL A 221     -17.044  10.492   6.655  1.00  0.99           H  
ATOM   3443 HG22 VAL A 221     -16.767  11.952   7.614  1.00  0.99           H  
ATOM   3444 HG23 VAL A 221     -15.682  11.577   6.273  1.00  0.99           H  
ATOM   3445  N   ASP A 222     -15.248  11.409   3.483  1.00  0.98           N  
ATOM   3446  H   ASP A 222     -15.413  10.478   3.840  1.00  0.98           H  
ATOM   3447  CA  ASP A 222     -14.040  11.587   2.680  1.00  0.98           C  
ATOM   3448  HA  ASP A 222     -14.287  12.235   1.839  1.00  0.98           H  
ATOM   3449  C   ASP A 222     -13.576  10.262   2.076  1.00  0.98           C  
ATOM   3450  CB  ASP A 222     -12.917  12.295   3.459  1.00  0.98           C  
ATOM   3451  HB2 ASP A 222     -13.307  13.237   3.846  1.00  0.98           H  
ATOM   3452  HB3 ASP A 222     -12.105  12.537   2.774  1.00  0.98           H  
ATOM   3453  O   ASP A 222     -13.921   9.179   2.558  1.00  0.98           O  
ATOM   3454  CG  ASP A 222     -12.291  11.522   4.607  1.00  0.98           C  
ATOM   3455  OD1 ASP A 222     -11.678  10.459   4.364  1.00  0.98           O  
ATOM   3456  OD2 ASP A 222     -12.349  12.033   5.749  1.00  0.98           O  
ATOM   3457  N   VAL A 223     -12.807  10.375   0.997  1.00  0.99           N  
ATOM   3458  H   VAL A 223     -12.568  11.305   0.682  1.00  0.99           H  
ATOM   3459  CA  VAL A 223     -12.060   9.278   0.379  1.00  0.99           C  
ATOM   3460  HA  VAL A 223     -11.966   8.465   1.099  1.00  0.99           H  
ATOM   3461  C   VAL A 223     -10.658   9.782   0.073  1.00  0.99           C  
ATOM   3462  CB  VAL A 223     -12.746   8.725  -0.886  1.00  0.99           C  
ATOM   3463  HB  VAL A 223     -12.138   7.905  -1.267  1.00  0.99           H  
ATOM   3464  O   VAL A 223     -10.499  10.938  -0.312  1.00  0.99           O  
ATOM   3465  CG1 VAL A 223     -14.138   8.164  -0.571  1.00  0.99           C  
ATOM   3466 HG11 VAL A 223     -14.513   7.599  -1.425  1.00  0.99           H  
ATOM   3467 HG12 VAL A 223     -14.075   7.497   0.289  1.00  0.99           H  
ATOM   3468 HG13 VAL A 223     -14.829   8.972  -0.331  1.00  0.99           H  
ATOM   3469  CG2 VAL A 223     -12.903   9.759  -2.010  1.00  0.99           C  
ATOM   3470 HG21 VAL A 223     -13.431   9.318  -2.855  1.00  0.99           H  
ATOM   3471 HG22 VAL A 223     -11.922  10.097  -2.342  1.00  0.99           H  
ATOM   3472 HG23 VAL A 223     -13.453  10.626  -1.644  1.00  0.99           H  
ATOM   3473  N   ASP A 224      -9.636   8.946   0.251  1.00  0.98           N  
ATOM   3474  H   ASP A 224      -9.819   7.994   0.533  1.00  0.98           H  
ATOM   3475  CA  ASP A 224      -8.249   9.288  -0.100  1.00  0.98           C  
ATOM   3476  HA  ASP A 224      -7.606   8.513   0.316  1.00  0.98           H  
ATOM   3477  C   ASP A 224      -7.759  10.625   0.526  1.00  0.98           C  
ATOM   3478  CB  ASP A 224      -8.096   9.215  -1.630  1.00  0.98           C  
ATOM   3479  HB2 ASP A 224      -8.816   9.890  -2.093  1.00  0.98           H  
ATOM   3480  HB3 ASP A 224      -7.111   9.589  -1.911  1.00  0.98           H  
ATOM   3481  O   ASP A 224      -7.010  11.388  -0.087  1.00  0.98           O  
ATOM   3482  CG  ASP A 224      -8.272   7.823  -2.260  1.00  0.98           C  
ATOM   3483  OD1 ASP A 224      -8.597   6.817  -1.585  1.00  0.98           O  
ATOM   3484  OD2 ASP A 224      -8.164   7.767  -3.508  1.00  0.98           O  
ATOM   3485  N   ALA A 225      -8.198  10.910   1.763  1.00  0.98           N  
ATOM   3486  H   ALA A 225      -8.812  10.226   2.181  1.00  0.98           H  
ATOM   3487  CA  ALA A 225      -7.960  12.156   2.507  1.00  0.98           C  
ATOM   3488  HA  ALA A 225      -8.600  12.088   3.386  1.00  0.98           H  
ATOM   3489  C   ALA A 225      -8.422  13.448   1.802  1.00  0.98           C  
ATOM   3490  CB  ALA A 225      -6.520  12.208   3.026  1.00  0.98           C  
ATOM   3491  HB1 ALA A 225      -6.335  11.315   3.624  1.00  0.98           H  
ATOM   3492  HB2 ALA A 225      -6.382  13.085   3.658  1.00  0.98           H  
ATOM   3493  HB3 ALA A 225      -5.822  12.254   2.190  1.00  0.98           H  
ATOM   3494  O   ALA A 225      -7.787  14.507   1.919  1.00  0.98           O  
ATOM   3495  N   LEU A 226      -9.553  13.356   1.101  1.00  0.98           N  
ATOM   3496  H   LEU A 226      -9.938  12.436   0.938  1.00  0.98           H  
ATOM   3497  CA  LEU A 226     -10.248  14.469   0.468  1.00  0.98           C  
ATOM   3498  HA  LEU A 226      -9.881  15.411   0.876  1.00  0.98           H  
ATOM   3499  C   LEU A 226     -11.751  14.382   0.732  1.00  0.98           C  
ATOM   3500  CB  LEU A 226      -9.964  14.424  -1.034  1.00  0.98           C  
ATOM   3501  HB2 LEU A 226     -10.184  13.417  -1.390  1.00  0.98           H  
ATOM   3502  HB3 LEU A 226     -10.637  15.107  -1.552  1.00  0.98           H  
ATOM   3503  O   LEU A 226     -12.396  13.366   0.462  1.00  0.98           O  
ATOM   3504  CG  LEU A 226      -8.513  14.784  -1.392  1.00  0.98           C  
ATOM   3505  HG  LEU A 226      -7.805  14.305  -0.717  1.00  0.98           H  
ATOM   3506  CD1 LEU A 226      -8.235  14.253  -2.785  1.00  0.98           C  
ATOM   3507 HD11 LEU A 226      -9.150  14.296  -3.375  1.00  0.98           H  
ATOM   3508 HD12 LEU A 226      -7.921  13.211  -2.720  1.00  0.98           H  
ATOM   3509 HD13 LEU A 226      -7.465  14.852  -3.271  1.00  0.98           H  
ATOM   3510  CD2 LEU A 226      -8.280  16.297  -1.345  1.00  0.98           C  
ATOM   3511 HD21 LEU A 226      -7.245  16.515  -1.609  1.00  0.98           H  
ATOM   3512 HD22 LEU A 226      -8.465  16.676  -0.340  1.00  0.98           H  
ATOM   3513 HD23 LEU A 226      -8.932  16.796  -2.062  1.00  0.98           H  
ATOM   3514  N   TYR A 227     -12.323  15.468   1.253  1.00  0.98           N  
ATOM   3515  H   TYR A 227     -11.748  16.270   1.467  1.00  0.98           H  
ATOM   3516  CA  TYR A 227     -13.750  15.521   1.553  1.00  0.98           C  
ATOM   3517  HA  TYR A 227     -13.987  14.682   2.207  1.00  0.98           H  
ATOM   3518  C   TYR A 227     -14.608  15.381   0.296  1.00  0.98           C  
ATOM   3519  CB  TYR A 227     -14.118  16.815   2.279  1.00  0.98           C  
ATOM   3520  HB2 TYR A 227     -13.905  17.651   1.612  1.00  0.98           H  
ATOM   3521  HB3 TYR A 227     -15.191  16.797   2.467  1.00  0.98           H  
ATOM   3522  O   TYR A 227     -14.363  16.019  -0.733  1.00  0.98           O  
ATOM   3523  CG  TYR A 227     -13.430  17.044   3.606  1.00  0.98           C  
ATOM   3524  CD1 TYR A 227     -13.461  16.051   4.601  1.00  0.98           C  
ATOM   3525  HD1 TYR A 227     -13.973  15.118   4.416  1.00  0.98           H  
ATOM   3526  CD2 TYR A 227     -12.819  18.281   3.870  1.00  0.98           C  
ATOM   3527  HD2 TYR A 227     -12.846  19.059   3.121  1.00  0.98           H  
ATOM   3528  CE1 TYR A 227     -12.838  16.269   5.842  1.00  0.98           C  
ATOM   3529  HE1 TYR A 227     -12.831  15.493   6.594  1.00  0.98           H  
ATOM   3530  CE2 TYR A 227     -12.253  18.532   5.131  1.00  0.98           C  
ATOM   3531  HE2 TYR A 227     -11.862  19.513   5.360  1.00  0.98           H  
ATOM   3532  OH  TYR A 227     -11.696  17.772   7.316  1.00  0.98           O  
ATOM   3533  HH  TYR A 227     -11.483  18.704   7.409  1.00  0.98           H  
ATOM   3534  CZ  TYR A 227     -12.243  17.516   6.107  1.00  0.98           C  
ATOM   3535  N   VAL A 228     -15.684  14.612   0.427  1.00  0.99           N  
ATOM   3536  H   VAL A 228     -15.856  14.190   1.329  1.00  0.99           H  
ATOM   3537  CA  VAL A 228     -16.701  14.425  -0.611  1.00  0.99           C  
ATOM   3538  HA  VAL A 228     -16.415  14.993  -1.496  1.00  0.99           H  
ATOM   3539  C   VAL A 228     -18.040  14.981  -0.149  1.00  0.99           C  
ATOM   3540  CB  VAL A 228     -16.818  12.950  -1.041  1.00  0.99           C  
ATOM   3541  HB  VAL A 228     -17.604  12.869  -1.792  1.00  0.99           H  
ATOM   3542  O   VAL A 228     -18.264  15.196   1.042  1.00  0.99           O  
ATOM   3543  CG1 VAL A 228     -15.515  12.480  -1.690  1.00  0.99           C  
ATOM   3544 HG11 VAL A 228     -14.705  12.488  -0.960  1.00  0.99           H  
ATOM   3545 HG12 VAL A 228     -15.251  13.145  -2.512  1.00  0.99           H  
ATOM   3546 HG13 VAL A 228     -15.641  11.468  -2.076  1.00  0.99           H  
ATOM   3547  CG2 VAL A 228     -17.188  11.997   0.100  1.00  0.99           C  
ATOM   3548 HG21 VAL A 228     -18.113  12.314   0.581  1.00  0.99           H  
ATOM   3549 HG22 VAL A 228     -17.330  10.991  -0.295  1.00  0.99           H  
ATOM   3550 HG23 VAL A 228     -16.388  11.969   0.840  1.00  0.99           H  
ATOM   3551  N   LYS A 229     -18.963  15.204  -1.088  1.00  0.99           N  
ATOM   3552  H   LYS A 229     -18.713  14.996  -2.044  1.00  0.99           H  
ATOM   3553  CA  LYS A 229     -20.369  15.466  -0.753  1.00  0.99           C  
ATOM   3554  HA  LYS A 229     -20.428  16.344  -0.111  1.00  0.99           H  
ATOM   3555  C   LYS A 229     -20.915  14.253   0.001  1.00  0.99           C  
ATOM   3556  CB  LYS A 229     -21.188  15.731  -2.021  1.00  0.99           C  
ATOM   3557  HB2 LYS A 229     -22.247  15.755  -1.767  1.00  0.99           H  
ATOM   3558  HB3 LYS A 229     -21.016  14.936  -2.747  1.00  0.99           H  
ATOM   3559  O   LYS A 229     -20.922  13.176  -0.593  1.00  0.99           O  
ATOM   3560  CG  LYS A 229     -20.785  17.080  -2.616  1.00  0.99           C  
ATOM   3561  HG2 LYS A 229     -20.969  17.863  -1.880  1.00  0.99           H  
ATOM   3562  HG3 LYS A 229     -19.719  17.060  -2.844  1.00  0.99           H  
ATOM   3563  CD  LYS A 229     -21.554  17.404  -3.896  1.00  0.99           C  
ATOM   3564  HD2 LYS A 229     -22.623  17.447  -3.685  1.00  0.99           H  
ATOM   3565  HD3 LYS A 229     -21.352  16.641  -4.648  1.00  0.99           H  
ATOM   3566  CE  LYS A 229     -21.050  18.762  -4.387  1.00  0.99           C  
ATOM   3567  HE2 LYS A 229     -21.204  19.509  -3.608  1.00  0.99           H  
ATOM   3568  HE3 LYS A 229     -19.976  18.693  -4.554  1.00  0.99           H  
ATOM   3569  NZ  LYS A 229     -21.708  19.181  -5.639  1.00  0.99           N  
ATOM   3570  HZ1 LYS A 229     -21.485  18.521  -6.371  1.00  0.99           H  
ATOM   3571  HZ2 LYS A 229     -21.318  20.058  -5.954  1.00  0.99           H  
ATOM   3572  HZ3 LYS A 229     -22.711  19.246  -5.548  1.00  0.99           H  
ATOM   3573  N   PRO A 230     -21.364  14.392   1.262  1.00  0.99           N  
ATOM   3574  CA  PRO A 230     -21.758  13.230   2.038  1.00  0.99           C  
ATOM   3575  HA  PRO A 230     -20.882  12.583   2.089  1.00  0.99           H  
ATOM   3576  C   PRO A 230     -22.917  12.464   1.400  1.00  0.99           C  
ATOM   3577  CB  PRO A 230     -22.089  13.739   3.442  1.00  0.99           C  
ATOM   3578  HB2 PRO A 230     -21.823  13.010   4.207  1.00  0.99           H  
ATOM   3579  HB3 PRO A 230     -23.144  14.004   3.510  1.00  0.99           H  
ATOM   3580  O   PRO A 230     -23.895  13.065   0.952  1.00  0.99           O  
ATOM   3581  CG  PRO A 230     -21.239  15.003   3.551  1.00  0.99           C  
ATOM   3582  HG2 PRO A 230     -20.213  14.737   3.801  1.00  0.99           H  
ATOM   3583  HG3 PRO A 230     -21.644  15.706   4.279  1.00  0.99           H  
ATOM   3584  CD  PRO A 230     -21.289  15.561   2.131  1.00  0.99           C  
ATOM   3585  HD2 PRO A 230     -20.398  16.162   1.952  1.00  0.99           H  
ATOM   3586  HD3 PRO A 230     -22.186  16.167   2.001  1.00  0.99           H  
ATOM   3587  N   PHE A 231     -22.828  11.137   1.390  1.00  0.99           N  
ATOM   3588  H   PHE A 231     -21.985  10.706   1.741  1.00  0.99           H  
ATOM   3589  CA  PHE A 231     -23.914  10.262   0.949  1.00  0.99           C  
ATOM   3590  HA  PHE A 231     -24.856  10.792   1.092  1.00  0.99           H  
ATOM   3591  C   PHE A 231     -23.974   9.000   1.808  1.00  0.99           C  
ATOM   3592  CB  PHE A 231     -23.792   9.934  -0.549  1.00  0.99           C  
ATOM   3593  HB2 PHE A 231     -24.678   9.378  -0.856  1.00  0.99           H  
ATOM   3594  HB3 PHE A 231     -23.789  10.868  -1.111  1.00  0.99           H  
ATOM   3595  O   PHE A 231     -22.954   8.493   2.276  1.00  0.99           O  
ATOM   3596  CG  PHE A 231     -22.559   9.137  -0.926  1.00  0.99           C  
ATOM   3597  CD1 PHE A 231     -21.341   9.799  -1.139  1.00  0.99           C  
ATOM   3598  HD1 PHE A 231     -21.289  10.874  -1.053  1.00  0.99           H  
ATOM   3599  CD2 PHE A 231     -22.614   7.736  -1.036  1.00  0.99           C  
ATOM   3600  HD2 PHE A 231     -23.547   7.223  -0.853  1.00  0.99           H  
ATOM   3601  CE1 PHE A 231     -20.180   9.073  -1.431  1.00  0.99           C  
ATOM   3602  HE1 PHE A 231     -19.246   9.606  -1.533  1.00  0.99           H  
ATOM   3603  CE2 PHE A 231     -21.454   7.005  -1.355  1.00  0.99           C  
ATOM   3604  HE2 PHE A 231     -21.485   5.928  -1.426  1.00  0.99           H  
ATOM   3605  CZ  PHE A 231     -20.233   7.674  -1.549  1.00  0.99           C  
ATOM   3606  HZ  PHE A 231     -19.337   7.111  -1.765  1.00  0.99           H  
ATOM   3607  N   THR A 232     -25.188   8.496   2.021  1.00  0.99           N  
ATOM   3608  H   THR A 232     -25.988   8.980   1.640  1.00  0.99           H  
ATOM   3609  CA  THR A 232     -25.452   7.346   2.891  1.00  0.99           C  
ATOM   3610  HA  THR A 232     -24.601   7.221   3.562  1.00  0.99           H  
ATOM   3611  C   THR A 232     -25.593   6.058   2.079  1.00  0.99           C  
ATOM   3612  CB  THR A 232     -26.675   7.610   3.778  1.00  0.99           C  
ATOM   3613  HB  THR A 232     -27.558   7.703   3.147  1.00  0.99           H  
ATOM   3614  O   THR A 232     -26.211   6.048   1.009  1.00  0.99           O  
ATOM   3615  CG2 THR A 232     -26.918   6.512   4.805  1.00  0.99           C  
ATOM   3616 HG21 THR A 232     -26.014   6.334   5.386  1.00  0.99           H  
ATOM   3617 HG22 THR A 232     -27.724   6.810   5.477  1.00  0.99           H  
ATOM   3618 HG23 THR A 232     -27.218   5.595   4.299  1.00  0.99           H  
ATOM   3619  OG1 THR A 232     -26.502   8.818   4.489  1.00  0.99           O  
ATOM   3620  HG1 THR A 232     -25.792   8.711   5.127  1.00  0.99           H  
ATOM   3621  N   VAL A 233     -25.013   4.971   2.587  1.00  0.99           N  
ATOM   3622  H   VAL A 233     -24.489   5.069   3.445  1.00  0.99           H  
ATOM   3623  CA  VAL A 233     -25.033   3.628   1.994  1.00  0.99           C  
ATOM   3624  HA  VAL A 233     -25.916   3.533   1.361  1.00  0.99           H  
ATOM   3625  C   VAL A 233     -25.133   2.551   3.073  1.00  0.99           C  
ATOM   3626  CB  VAL A 233     -23.780   3.367   1.131  1.00  0.99           C  
ATOM   3627  HB  VAL A 233     -23.862   2.354   0.738  1.00  0.99           H  
ATOM   3628  O   VAL A 233     -24.644   2.737   4.183  1.00  0.99           O  
ATOM   3629  CG1 VAL A 233     -23.715   4.309  -0.075  1.00  0.99           C  
ATOM   3630 HG11 VAL A 233     -23.494   5.318   0.273  1.00  0.99           H  
ATOM   3631 HG12 VAL A 233     -24.671   4.297  -0.598  1.00  0.99           H  
ATOM   3632 HG13 VAL A 233     -22.924   3.979  -0.748  1.00  0.99           H  
ATOM   3633  CG2 VAL A 233     -22.456   3.486   1.897  1.00  0.99           C  
ATOM   3634 HG21 VAL A 233     -21.623   3.372   1.203  1.00  0.99           H  
ATOM   3635 HG22 VAL A 233     -22.386   2.700   2.650  1.00  0.99           H  
ATOM   3636 HG23 VAL A 233     -22.376   4.457   2.386  1.00  0.99           H  
ATOM   3637  N   ASP A 234     -25.715   1.401   2.738  1.00  0.98           N  
ATOM   3638  H   ASP A 234     -26.248   1.345   1.882  1.00  0.98           H  
ATOM   3639  CA  ASP A 234     -25.705   0.216   3.613  1.00  0.98           C  
ATOM   3640  HA  ASP A 234     -25.764   0.518   4.658  1.00  0.98           H  
ATOM   3641  C   ASP A 234     -24.430  -0.615   3.424  1.00  0.98           C  
ATOM   3642  CB  ASP A 234     -26.921  -0.666   3.297  1.00  0.98           C  
ATOM   3643  HB2 ASP A 234     -26.906  -1.534   3.955  1.00  0.98           H  
ATOM   3644  HB3 ASP A 234     -26.843  -1.021   2.269  1.00  0.98           H  
ATOM   3645  O   ASP A 234     -23.932  -1.258   4.345  1.00  0.98           O  
ATOM   3646  CG  ASP A 234     -28.252   0.061   3.481  1.00  0.98           C  
ATOM   3647  OD1 ASP A 234     -28.335   0.913   4.388  1.00  0.98           O  
ATOM   3648  OD2 ASP A 234     -29.164  -0.208   2.671  1.00  0.98           O  
ATOM   3649  N   THR A 235     -23.902  -0.618   2.200  1.00  0.99           N  
ATOM   3650  H   THR A 235     -24.343  -0.037   1.501  1.00  0.99           H  
ATOM   3651  CA  THR A 235     -22.660  -1.288   1.812  1.00  0.99           C  
ATOM   3652  HA  THR A 235     -22.084  -1.521   2.708  1.00  0.99           H  
ATOM   3653  C   THR A 235     -21.845  -0.338   0.943  1.00  0.99           C  
ATOM   3654  CB  THR A 235     -22.942  -2.603   1.066  1.00  0.99           C  
ATOM   3655  HB  THR A 235     -23.532  -2.393   0.174  1.00  0.99           H  
ATOM   3656  O   THR A 235     -22.400   0.368   0.099  1.00  0.99           O  
ATOM   3657  CG2 THR A 235     -21.669  -3.349   0.666  1.00  0.99           C  
ATOM   3658 HG21 THR A 235     -21.930  -4.316   0.235  1.00  0.99           H  
ATOM   3659 HG22 THR A 235     -21.112  -2.784  -0.081  1.00  0.99           H  
ATOM   3660 HG23 THR A 235     -21.043  -3.521   1.541  1.00  0.99           H  
ATOM   3661  OG1 THR A 235     -23.691  -3.479   1.870  1.00  0.99           O  
ATOM   3662  HG1 THR A 235     -24.278  -2.956   2.421  1.00  0.99           H  
ATOM   3663  N   LEU A 236     -20.532  -0.321   1.139  1.00  0.99           N  
ATOM   3664  H   LEU A 236     -20.150  -0.945   1.835  1.00  0.99           H  
ATOM   3665  CA  LEU A 236     -19.581   0.409   0.299  1.00  0.99           C  
ATOM   3666  HA  LEU A 236     -20.115   0.875  -0.529  1.00  0.99           H  
ATOM   3667  C   LEU A 236     -18.565  -0.543  -0.329  1.00  0.99           C  
ATOM   3668  CB  LEU A 236     -18.941   1.538   1.118  1.00  0.99           C  
ATOM   3669  HB2 LEU A 236     -19.756   2.169   1.475  1.00  0.99           H  
ATOM   3670  HB3 LEU A 236     -18.324   2.153   0.463  1.00  0.99           H  
ATOM   3671  O   LEU A 236     -18.468  -1.697   0.084  1.00  0.99           O  
ATOM   3672  CG  LEU A 236     -18.081   1.098   2.315  1.00  0.99           C  
ATOM   3673  HG  LEU A 236     -18.496   0.201   2.774  1.00  0.99           H  
ATOM   3674  CD1 LEU A 236     -16.619   0.846   1.933  1.00  0.99           C  
ATOM   3675 HD11 LEU A 236     -16.198   1.714   1.426  1.00  0.99           H  
ATOM   3676 HD12 LEU A 236     -16.535  -0.025   1.283  1.00  0.99           H  
ATOM   3677 HD13 LEU A 236     -16.033   0.640   2.829  1.00  0.99           H  
ATOM   3678  CD2 LEU A 236     -18.113   2.213   3.354  1.00  0.99           C  
ATOM   3679 HD21 LEU A 236     -17.620   3.101   2.957  1.00  0.99           H  
ATOM   3680 HD22 LEU A 236     -17.603   1.877   4.257  1.00  0.99           H  
ATOM   3681 HD23 LEU A 236     -19.143   2.450   3.620  1.00  0.99           H  
ATOM   3682  N   VAL A 237     -17.812  -0.044  -1.310  1.00  0.98           N  
ATOM   3683  H   VAL A 237     -17.922   0.929  -1.555  1.00  0.98           H  
ATOM   3684  CA  VAL A 237     -16.696  -0.758  -1.948  1.00  0.98           C  
ATOM   3685  HA  VAL A 237     -16.622  -1.762  -1.530  1.00  0.98           H  
ATOM   3686  C   VAL A 237     -15.403  -0.009  -1.655  1.00  0.98           C  
ATOM   3687  CB  VAL A 237     -16.874  -0.891  -3.472  1.00  0.98           C  
ATOM   3688  HB  VAL A 237     -16.729   0.083  -3.937  1.00  0.98           H  
ATOM   3689  O   VAL A 237     -15.374   1.222  -1.742  1.00  0.98           O  
ATOM   3690  CG1 VAL A 237     -15.863  -1.878  -4.070  1.00  0.98           C  
ATOM   3691 HG11 VAL A 237     -14.844  -1.510  -3.947  1.00  0.98           H  
ATOM   3692 HG12 VAL A 237     -16.037  -2.002  -5.138  1.00  0.98           H  
ATOM   3693 HG13 VAL A 237     -15.949  -2.852  -3.589  1.00  0.98           H  
ATOM   3694  CG2 VAL A 237     -18.278  -1.370  -3.834  1.00  0.98           C  
ATOM   3695 HG21 VAL A 237     -18.454  -2.343  -3.375  1.00  0.98           H  
ATOM   3696 HG22 VAL A 237     -18.354  -1.445  -4.919  1.00  0.98           H  
ATOM   3697 HG23 VAL A 237     -19.025  -0.650  -3.500  1.00  0.98           H  
ATOM   3698  N   ILE A 238     -14.343  -0.739  -1.324  1.00  0.99           N  
ATOM   3699  H   ILE A 238     -14.460  -1.736  -1.214  1.00  0.99           H  
ATOM   3700  CA  ILE A 238     -13.009  -0.182  -1.101  1.00  0.99           C  
ATOM   3701  HA  ILE A 238     -12.954   0.785  -1.601  1.00  0.99           H  
ATOM   3702  C   ILE A 238     -11.955  -1.081  -1.756  1.00  0.99           C  
ATOM   3703  CB  ILE A 238     -12.799   0.075   0.411  1.00  0.99           C  
ATOM   3704  HB  ILE A 238     -13.626   0.709   0.730  1.00  0.99           H  
ATOM   3705  O   ILE A 238     -11.801  -2.250  -1.399  1.00  0.99           O  
ATOM   3706  CG1 ILE A 238     -11.513   0.894   0.647  1.00  0.99           C  
ATOM   3707 HG12 ILE A 238     -11.561   1.792   0.029  1.00  0.99           H  
ATOM   3708 HG13 ILE A 238     -10.638   0.321   0.340  1.00  0.99           H  
ATOM   3709  CG2 ILE A 238     -12.876  -1.204   1.273  1.00  0.99           C  
ATOM   3710 HG21 ILE A 238     -12.039  -1.871   1.066  1.00  0.99           H  
ATOM   3711 HG22 ILE A 238     -12.874  -0.949   2.333  1.00  0.99           H  
ATOM   3712 HG23 ILE A 238     -13.802  -1.741   1.069  1.00  0.99           H  
ATOM   3713  CD1 ILE A 238     -11.343   1.344   2.104  1.00  0.99           C  
ATOM   3714 HD11 ILE A 238     -11.133   0.488   2.746  1.00  0.99           H  
ATOM   3715 HD12 ILE A 238     -12.248   1.846   2.447  1.00  0.99           H  
ATOM   3716 HD13 ILE A 238     -10.510   2.043   2.179  1.00  0.99           H  
ATOM   3717  N   ALA A 239     -11.232  -0.551  -2.740  1.00  0.98           N  
ATOM   3718  H   ALA A 239     -11.407   0.402  -3.024  1.00  0.98           H  
ATOM   3719  CA  ALA A 239     -10.172  -1.284  -3.430  1.00  0.98           C  
ATOM   3720  HA  ALA A 239     -10.473  -2.329  -3.500  1.00  0.98           H  
ATOM   3721  C   ALA A 239      -8.839  -1.210  -2.666  1.00  0.98           C  
ATOM   3722  CB  ALA A 239     -10.041  -0.740  -4.854  1.00  0.98           C  
ATOM   3723  HB1 ALA A 239      -9.637   0.272  -4.839  1.00  0.98           H  
ATOM   3724  HB2 ALA A 239      -9.362  -1.378  -5.420  1.00  0.98           H  
ATOM   3725  HB3 ALA A 239     -11.013  -0.742  -5.347  1.00  0.98           H  
ATOM   3726  O   ALA A 239      -8.643  -0.254  -1.908  1.00  0.98           O  
ATOM   3727  N   PRO A 240      -7.897  -2.152  -2.870  1.00  0.98           N  
ATOM   3728  CA  PRO A 240      -6.550  -2.048  -2.325  1.00  0.98           C  
ATOM   3729  HA  PRO A 240      -6.599  -2.215  -1.249  1.00  0.98           H  
ATOM   3730  C   PRO A 240      -5.928  -0.678  -2.612  1.00  0.98           C  
ATOM   3731  CB  PRO A 240      -5.771  -3.199  -2.967  1.00  0.98           C  
ATOM   3732  HB2 PRO A 240      -5.453  -2.937  -3.976  1.00  0.98           H  
ATOM   3733  HB3 PRO A 240      -4.925  -3.517  -2.358  1.00  0.98           H  
ATOM   3734  O   PRO A 240      -6.004  -0.168  -3.730  1.00  0.98           O  
ATOM   3735  CG  PRO A 240      -6.846  -4.267  -3.091  1.00  0.98           C  
ATOM   3736  HG2 PRO A 240      -6.580  -5.051  -3.800  1.00  0.98           H  
ATOM   3737  HG3 PRO A 240      -7.051  -4.692  -2.108  1.00  0.98           H  
ATOM   3738  CD  PRO A 240      -8.028  -3.423  -3.568  1.00  0.98           C  
ATOM   3739  HD2 PRO A 240      -8.961  -3.925  -3.311  1.00  0.98           H  
ATOM   3740  HD3 PRO A 240      -7.965  -3.267  -4.645  1.00  0.98           H  
ATOM   3741  N   GLY A 241      -5.349  -0.060  -1.584  1.00  0.97           N  
ATOM   3742  H   GLY A 241      -5.379  -0.513  -0.682  1.00  0.97           H  
ATOM   3743  CA  GLY A 241      -4.792   1.293  -1.658  1.00  0.97           C  
ATOM   3744  HA2 GLY A 241      -4.332   1.451  -2.634  1.00  0.97           H  
ATOM   3745  HA3 GLY A 241      -4.024   1.395  -0.891  1.00  0.97           H  
ATOM   3746  C   GLY A 241      -5.776   2.432  -1.408  1.00  0.97           C  
ATOM   3747  O   GLY A 241      -5.344   3.551  -1.145  1.00  0.97           O  
ATOM   3748  N   GLN A 242      -7.083   2.182  -1.414  1.00  0.99           N  
ATOM   3749  H   GLN A 242      -7.408   1.240  -1.582  1.00  0.99           H  
ATOM   3750  CA  GLN A 242      -8.067   3.223  -1.133  1.00  0.99           C  
ATOM   3751  HA  GLN A 242      -7.680   4.177  -1.492  1.00  0.99           H  
ATOM   3752  C   GLN A 242      -8.319   3.384   0.366  1.00  0.99           C  
ATOM   3753  CB  GLN A 242      -9.367   2.949  -1.893  1.00  0.99           C  
ATOM   3754  HB2 GLN A 242      -9.772   1.982  -1.596  1.00  0.99           H  
ATOM   3755  HB3 GLN A 242     -10.094   3.718  -1.631  1.00  0.99           H  
ATOM   3756  O   GLN A 242      -8.214   2.436   1.155  1.00  0.99           O  
ATOM   3757  CG  GLN A 242      -9.138   2.982  -3.411  1.00  0.99           C  
ATOM   3758  HG2 GLN A 242      -8.694   3.940  -3.680  1.00  0.99           H  
ATOM   3759  HG3 GLN A 242      -8.448   2.191  -3.705  1.00  0.99           H  
ATOM   3760  CD  GLN A 242     -10.428   2.801  -4.195  1.00  0.99           C  
ATOM   3761  NE2 GLN A 242     -10.498   3.300  -5.409  1.00  0.99           N  
ATOM   3762 HE21 GLN A 242     -11.327   3.068  -5.936  1.00  0.99           H  
ATOM   3763 HE22 GLN A 242      -9.740   3.863  -5.769  1.00  0.99           H  
ATOM   3764  OE1 GLN A 242     -11.416   2.260  -3.725  1.00  0.99           O  
ATOM   3765  N   THR A 243      -8.721   4.596   0.744  1.00  0.99           N  
ATOM   3766  H   THR A 243      -8.738   5.340   0.061  1.00  0.99           H  
ATOM   3767  CA  THR A 243      -9.237   4.899   2.080  1.00  0.99           C  
ATOM   3768  HA  THR A 243      -9.348   3.965   2.632  1.00  0.99           H  
ATOM   3769  C   THR A 243     -10.620   5.533   1.987  1.00  0.99           C  
ATOM   3770  CB  THR A 243      -8.283   5.784   2.890  1.00  0.99           C  
ATOM   3771  HB  THR A 243      -8.667   5.878   3.906  1.00  0.99           H  
ATOM   3772  O   THR A 243     -10.997   6.133   0.976  1.00  0.99           O  
ATOM   3773  CG2 THR A 243      -6.864   5.219   2.945  1.00  0.99           C  
ATOM   3774 HG21 THR A 243      -6.904   4.153   3.170  1.00  0.99           H  
ATOM   3775 HG22 THR A 243      -6.293   5.730   3.721  1.00  0.99           H  
ATOM   3776 HG23 THR A 243      -6.371   5.350   1.982  1.00  0.99           H  
ATOM   3777  OG1 THR A 243      -8.218   7.057   2.301  1.00  0.99           O  
ATOM   3778  HG1 THR A 243      -7.712   7.633   2.878  1.00  0.99           H  
ATOM   3779  N   SER A 244     -11.427   5.377   3.031  1.00  0.99           N  
ATOM   3780  H   SER A 244     -11.101   4.833   3.817  1.00  0.99           H  
ATOM   3781  CA  SER A 244     -12.728   6.042   3.141  1.00  0.99           C  
ATOM   3782  HA  SER A 244     -12.694   7.004   2.630  1.00  0.99           H  
ATOM   3783  C   SER A 244     -13.059   6.297   4.601  1.00  0.99           C  
ATOM   3784  CB  SER A 244     -13.835   5.190   2.505  1.00  0.99           C  
ATOM   3785  HB2 SER A 244     -14.798   5.678   2.655  1.00  0.99           H  
ATOM   3786  HB3 SER A 244     -13.858   4.208   2.977  1.00  0.99           H  
ATOM   3787  O   SER A 244     -13.087   5.359   5.399  1.00  0.99           O  
ATOM   3788  OG  SER A 244     -13.604   5.040   1.116  1.00  0.99           O  
ATOM   3789  HG  SER A 244     -12.727   5.387   0.936  1.00  0.99           H  
ATOM   3790  N   ASN A 245     -13.358   7.543   4.956  1.00  0.99           N  
ATOM   3791  H   ASN A 245     -13.315   8.282   4.268  1.00  0.99           H  
ATOM   3792  CA  ASN A 245     -13.932   7.834   6.262  1.00  0.99           C  
ATOM   3793  HA  ASN A 245     -13.648   7.044   6.957  1.00  0.99           H  
ATOM   3794  C   ASN A 245     -15.450   7.841   6.166  1.00  0.99           C  
ATOM   3795  CB  ASN A 245     -13.382   9.131   6.842  1.00  0.99           C  
ATOM   3796  HB2 ASN A 245     -13.623   9.950   6.164  1.00  0.99           H  
ATOM   3797  HB3 ASN A 245     -13.873   9.334   7.794  1.00  0.99           H  
ATOM   3798  O   ASN A 245     -16.043   8.508   5.310  1.00  0.99           O  
ATOM   3799  CG  ASN A 245     -11.892   9.058   7.103  1.00  0.99           C  
ATOM   3800  ND2 ASN A 245     -11.241  10.161   7.341  1.00  0.99           N  
ATOM   3801 HD21 ASN A 245     -11.696  10.975   6.953  1.00  0.99           H  
ATOM   3802 HD22 ASN A 245     -10.236  10.073   7.285  1.00  0.99           H  
ATOM   3803  OD1 ASN A 245     -11.278   8.004   7.169  1.00  0.99           O  
ATOM   3804  N   VAL A 246     -16.078   7.098   7.073  1.00  0.99           N  
ATOM   3805  H   VAL A 246     -15.522   6.566   7.727  1.00  0.99           H  
ATOM   3806  CA  VAL A 246     -17.531   6.963   7.134  1.00  0.99           C  
ATOM   3807  HA  VAL A 246     -17.964   7.713   6.472  1.00  0.99           H  
ATOM   3808  C   VAL A 246     -18.047   7.260   8.532  1.00  0.99           C  
ATOM   3809  CB  VAL A 246     -18.011   5.593   6.626  1.00  0.99           C  
ATOM   3810  HB  VAL A 246     -19.101   5.621   6.605  1.00  0.99           H  
ATOM   3811  O   VAL A 246     -17.463   6.832   9.525  1.00  0.99           O  
ATOM   3812  CG1 VAL A 246     -17.516   5.312   5.205  1.00  0.99           C  
ATOM   3813 HG11 VAL A 246     -16.457   5.051   5.211  1.00  0.99           H  
ATOM   3814 HG12 VAL A 246     -18.091   4.486   4.787  1.00  0.99           H  
ATOM   3815 HG13 VAL A 246     -17.650   6.192   4.577  1.00  0.99           H  
ATOM   3816  CG2 VAL A 246     -17.571   4.410   7.492  1.00  0.99           C  
ATOM   3817 HG21 VAL A 246     -17.977   4.504   8.499  1.00  0.99           H  
ATOM   3818 HG22 VAL A 246     -17.935   3.479   7.058  1.00  0.99           H  
ATOM   3819 HG23 VAL A 246     -16.482   4.375   7.534  1.00  0.99           H  
ATOM   3820  N   LEU A 247     -19.163   7.976   8.622  1.00  0.99           N  
ATOM   3821  H   LEU A 247     -19.573   8.323   7.766  1.00  0.99           H  
ATOM   3822  CA  LEU A 247     -19.873   8.195   9.875  1.00  0.99           C  
ATOM   3823  HA  LEU A 247     -19.151   8.205  10.691  1.00  0.99           H  
ATOM   3824  C   LEU A 247     -20.847   7.041  10.123  1.00  0.99           C  
ATOM   3825  CB  LEU A 247     -20.588   9.557   9.874  1.00  0.99           C  
ATOM   3826  HB2 LEU A 247     -21.075   9.684  10.841  1.00  0.99           H  
ATOM   3827  HB3 LEU A 247     -21.369   9.536   9.114  1.00  0.99           H  
ATOM   3828  O   LEU A 247     -21.741   6.779   9.314  1.00  0.99           O  
ATOM   3829  CG  LEU A 247     -19.686  10.777   9.613  1.00  0.99           C  
ATOM   3830  HG  LEU A 247     -19.216  10.678   8.635  1.00  0.99           H  
ATOM   3831  CD1 LEU A 247     -20.548  12.041   9.612  1.00  0.99           C  
ATOM   3832 HD11 LEU A 247     -21.296  11.976   8.822  1.00  0.99           H  
ATOM   3833 HD12 LEU A 247     -21.039  12.161  10.577  1.00  0.99           H  
ATOM   3834 HD13 LEU A 247     -19.917  12.911   9.429  1.00  0.99           H  
ATOM   3835  CD2 LEU A 247     -18.592  10.933  10.669  1.00  0.99           C  
ATOM   3836 HD21 LEU A 247     -19.033  11.003  11.664  1.00  0.99           H  
ATOM   3837 HD22 LEU A 247     -18.018  11.838  10.468  1.00  0.99           H  
ATOM   3838 HD23 LEU A 247     -17.911  10.084  10.624  1.00  0.99           H  
ATOM   3839  N   LEU A 248     -20.677   6.386  11.266  1.00  0.99           N  
ATOM   3840  H   LEU A 248     -19.885   6.656  11.832  1.00  0.99           H  
ATOM   3841  CA  LEU A 248     -21.583   5.407  11.846  1.00  0.99           C  
ATOM   3842  HA  LEU A 248     -22.241   5.013  11.072  1.00  0.99           H  
ATOM   3843  C   LEU A 248     -22.429   6.103  12.917  1.00  0.99           C  
ATOM   3844  CB  LEU A 248     -20.745   4.248  12.420  1.00  0.99           C  
ATOM   3845  HB2 LEU A 248     -19.973   4.666  13.066  1.00  0.99           H  
ATOM   3846  HB3 LEU A 248     -20.246   3.734  11.598  1.00  0.99           H  
ATOM   3847  O   LEU A 248     -21.939   6.415  14.004  1.00  0.99           O  
ATOM   3848  CG  LEU A 248     -21.557   3.226  13.239  1.00  0.99           C  
ATOM   3849  HG  LEU A 248     -22.070   3.728  14.060  1.00  0.99           H  
ATOM   3850  CD1 LEU A 248     -22.599   2.508  12.382  1.00  0.99           C  
ATOM   3851 HD11 LEU A 248     -22.127   2.079  11.498  1.00  0.99           H  
ATOM   3852 HD12 LEU A 248     -23.376   3.205  12.072  1.00  0.99           H  
ATOM   3853 HD13 LEU A 248     -23.060   1.709  12.963  1.00  0.99           H  
ATOM   3854  CD2 LEU A 248     -20.626   2.184  13.855  1.00  0.99           C  
ATOM   3855 HD21 LEU A 248     -21.204   1.510  14.486  1.00  0.99           H  
ATOM   3856 HD22 LEU A 248     -19.872   2.677  14.468  1.00  0.99           H  
ATOM   3857 HD23 LEU A 248     -20.136   1.607  13.071  1.00  0.99           H  
ATOM   3858  N   ALA A 249     -23.708   6.321  12.617  1.00  0.98           N  
ATOM   3859  H   ALA A 249     -24.047   6.039  11.709  1.00  0.98           H  
ATOM   3860  CA  ALA A 249     -24.683   6.750  13.613  1.00  0.98           C  
ATOM   3861  HA  ALA A 249     -24.202   7.422  14.323  1.00  0.98           H  
ATOM   3862  C   ALA A 249     -25.199   5.524  14.374  1.00  0.98           C  
ATOM   3863  CB  ALA A 249     -25.807   7.531  12.928  1.00  0.98           C  
ATOM   3864  HB1 ALA A 249     -26.313   6.898  12.198  1.00  0.98           H  
ATOM   3865  HB2 ALA A 249     -25.394   8.406  12.426  1.00  0.98           H  
ATOM   3866  HB3 ALA A 249     -26.529   7.859  13.676  1.00  0.98           H  
ATOM   3867  O   ALA A 249     -25.777   4.604  13.789  1.00  0.98           O  
ATOM   3868  N   THR A 250     -24.978   5.502  15.683  1.00  0.98           N  
ATOM   3869  H   THR A 250     -24.499   6.280  16.112  1.00  0.98           H  
ATOM   3870  CA  THR A 250     -25.449   4.407  16.533  1.00  0.98           C  
ATOM   3871  HA  THR A 250     -25.331   3.472  15.985  1.00  0.98           H  
ATOM   3872  C   THR A 250     -26.933   4.565  16.865  1.00  0.98           C  
ATOM   3873  CB  THR A 250     -24.621   4.285  17.812  1.00  0.98           C  
ATOM   3874  HB  THR A 250     -24.974   3.435  18.395  1.00  0.98           H  
ATOM   3875  O   THR A 250     -27.511   5.653  16.810  1.00  0.98           O  
ATOM   3876  CG2 THR A 250     -23.131   4.096  17.551  1.00  0.98           C  
ATOM   3877 HG21 THR A 250     -22.605   4.184  18.502  1.00  0.98           H  
ATOM   3878 HG22 THR A 250     -22.954   3.111  17.120  1.00  0.98           H  
ATOM   3879 HG23 THR A 250     -22.747   4.858  16.872  1.00  0.98           H  
ATOM   3880  OG1 THR A 250     -24.791   5.439  18.578  1.00  0.98           O  
ATOM   3881  HG1 THR A 250     -24.301   6.133  18.131  1.00  0.98           H  
ATOM   3882  N   LYS A 251     -27.575   3.458  17.234  1.00  0.98           N  
ATOM   3883  H   LYS A 251     -27.037   2.604  17.262  1.00  0.98           H  
ATOM   3884  CA  LYS A 251     -28.971   3.414  17.667  1.00  0.98           C  
ATOM   3885  HA  LYS A 251     -29.573   3.827  16.857  1.00  0.98           H  
ATOM   3886  C   LYS A 251     -29.168   4.287  18.909  1.00  0.98           C  
ATOM   3887  CB  LYS A 251     -29.386   1.962  17.935  1.00  0.98           C  
ATOM   3888  HB2 LYS A 251     -28.712   1.509  18.663  1.00  0.98           H  
ATOM   3889  HB3 LYS A 251     -30.397   1.945  18.342  1.00  0.98           H  
ATOM   3890  O   LYS A 251     -28.299   4.287  19.778  1.00  0.98           O  
ATOM   3891  CG  LYS A 251     -29.355   1.167  16.626  1.00  0.98           C  
ATOM   3892  HG2 LYS A 251     -28.344   1.142  16.220  1.00  0.98           H  
ATOM   3893  HG3 LYS A 251     -30.001   1.665  15.903  1.00  0.98           H  
ATOM   3894  CD  LYS A 251     -29.842  -0.266  16.813  1.00  0.98           C  
ATOM   3895  HD2 LYS A 251     -30.857  -0.247  17.209  1.00  0.98           H  
ATOM   3896  HD3 LYS A 251     -29.181  -0.799  17.496  1.00  0.98           H  
ATOM   3897  CE  LYS A 251     -29.807  -0.923  15.433  1.00  0.98           C  
ATOM   3898  HE2 LYS A 251     -30.079  -0.181  14.682  1.00  0.98           H  
ATOM   3899  HE3 LYS A 251     -28.786  -1.234  15.214  1.00  0.98           H  
ATOM   3900  NZ  LYS A 251     -30.740  -2.064  15.357  1.00  0.98           N  
ATOM   3901  HZ1 LYS A 251     -30.442  -2.760  16.025  1.00  0.98           H  
ATOM   3902  HZ2 LYS A 251     -30.712  -2.450  14.425  1.00  0.98           H  
ATOM   3903  HZ3 LYS A 251     -31.682  -1.766  15.570  1.00  0.98           H  
ATOM   3904  N   PRO A 252     -30.305   4.993  19.041  1.00  0.98           N  
ATOM   3905  CA  PRO A 252     -30.524   5.958  20.123  1.00  0.98           C  
ATOM   3906  HA  PRO A 252     -29.716   6.691  20.136  1.00  0.98           H  
ATOM   3907  C   PRO A 252     -30.600   5.316  21.516  1.00  0.98           C  
ATOM   3908  CB  PRO A 252     -31.837   6.661  19.761  1.00  0.98           C  
ATOM   3909  HB2 PRO A 252     -31.621   7.534  19.146  1.00  0.98           H  
ATOM   3910  HB3 PRO A 252     -32.407   6.956  20.643  1.00  0.98           H  
ATOM   3911  O   PRO A 252     -30.371   5.986  22.518  1.00  0.98           O  
ATOM   3912  CG  PRO A 252     -32.586   5.624  18.923  1.00  0.98           C  
ATOM   3913  HG2 PRO A 252     -33.071   4.900  19.578  1.00  0.98           H  
ATOM   3914  HG3 PRO A 252     -33.312   6.088  18.256  1.00  0.98           H  
ATOM   3915  CD  PRO A 252     -31.457   4.950  18.151  1.00  0.98           C  
ATOM   3916  HD2 PRO A 252     -31.735   3.927  17.898  1.00  0.98           H  
ATOM   3917  HD3 PRO A 252     -31.237   5.519  17.247  1.00  0.98           H  
ATOM   3918  N   THR A 253     -30.920   4.024  21.591  1.00  0.97           N  
ATOM   3919  H   THR A 253     -31.076   3.516  20.733  1.00  0.97           H  
ATOM   3920  CA  THR A 253     -31.016   3.248  22.832  1.00  0.97           C  
ATOM   3921  HA  THR A 253     -30.579   3.820  23.651  1.00  0.97           H  
ATOM   3922  C   THR A 253     -30.236   1.948  22.706  1.00  0.97           C  
ATOM   3923  CB  THR A 253     -32.479   2.940  23.194  1.00  0.97           C  
ATOM   3924  HB  THR A 253     -32.500   2.341  24.104  1.00  0.97           H  
ATOM   3925  O   THR A 253     -30.031   1.449  21.597  1.00  0.97           O  
ATOM   3926  CG2 THR A 253     -33.289   4.212  23.439  1.00  0.97           C  
ATOM   3927 HG21 THR A 253     -34.285   3.943  23.790  1.00  0.97           H  
ATOM   3928 HG22 THR A 253     -32.798   4.825  24.195  1.00  0.97           H  
ATOM   3929 HG23 THR A 253     -33.383   4.786  22.516  1.00  0.97           H  
ATOM   3930  OG1 THR A 253     -33.114   2.222  22.159  1.00  0.97           O  
ATOM   3931  HG1 THR A 253     -32.824   1.308  22.207  1.00  0.97           H  
ATOM   3932  N   TYR A 254     -29.831   1.376  23.844  1.00  0.96           N  
ATOM   3933  H   TYR A 254     -30.039   1.824  24.725  1.00  0.96           H  
ATOM   3934  CA  TYR A 254     -29.193   0.063  23.884  1.00  0.96           C  
ATOM   3935  HA  TYR A 254     -28.247   0.129  23.347  1.00  0.96           H  
ATOM   3936  C   TYR A 254     -30.107  -0.993  23.230  1.00  0.96           C  
ATOM   3937  CB  TYR A 254     -28.867  -0.310  25.333  1.00  0.96           C  
ATOM   3938  HB2 TYR A 254     -29.779  -0.281  25.930  1.00  0.96           H  
ATOM   3939  HB3 TYR A 254     -28.177   0.430  25.738  1.00  0.96           H  
ATOM   3940  O   TYR A 254     -31.241  -1.168  23.681  1.00  0.96           O  
ATOM   3941  CG  TYR A 254     -28.232  -1.678  25.454  1.00  0.96           C  
ATOM   3942  CD1 TYR A 254     -28.975  -2.766  25.951  1.00  0.96           C  
ATOM   3943  HD1 TYR A 254     -29.993  -2.624  26.283  1.00  0.96           H  
ATOM   3944  CD2 TYR A 254     -26.897  -1.862  25.055  1.00  0.96           C  
ATOM   3945  HD2 TYR A 254     -26.307  -1.018  24.730  1.00  0.96           H  
ATOM   3946  CE1 TYR A 254     -28.376  -4.034  26.061  1.00  0.96           C  
ATOM   3947  HE1 TYR A 254     -28.917  -4.864  26.491  1.00  0.96           H  
ATOM   3948  CE2 TYR A 254     -26.308  -3.136  25.137  1.00  0.96           C  
ATOM   3949  HE2 TYR A 254     -25.278  -3.280  24.848  1.00  0.96           H  
ATOM   3950  OH  TYR A 254     -26.470  -5.445  25.739  1.00  0.96           O  
ATOM   3951  HH  TYR A 254     -25.534  -5.409  25.525  1.00  0.96           H  
ATOM   3952  CZ  TYR A 254     -27.043  -4.222  25.649  1.00  0.96           C  
ATOM   3953  N   PRO A 255     -29.665  -1.673  22.158  1.00  0.96           N  
ATOM   3954  CA  PRO A 255     -30.540  -2.536  21.371  1.00  0.96           C  
ATOM   3955  HA  PRO A 255     -31.546  -2.118  21.340  1.00  0.96           H  
ATOM   3956  C   PRO A 255     -30.656  -3.971  21.901  1.00  0.96           C  
ATOM   3957  CB  PRO A 255     -29.946  -2.497  19.965  1.00  0.96           C  
ATOM   3958  HB2 PRO A 255     -30.166  -3.409  19.409  1.00  0.96           H  
ATOM   3959  HB3 PRO A 255     -30.335  -1.624  19.440  1.00  0.96           H  
ATOM   3960  O   PRO A 255     -31.422  -4.746  21.334  1.00  0.96           O  
ATOM   3961  CG  PRO A 255     -28.449  -2.322  20.211  1.00  0.96           C  
ATOM   3962  HG2 PRO A 255     -27.961  -1.818  19.377  1.00  0.96           H  
ATOM   3963  HG3 PRO A 255     -27.989  -3.291  20.408  1.00  0.96           H  
ATOM   3964  CD  PRO A 255     -28.400  -1.462  21.466  1.00  0.96           C  
ATOM   3965  HD2 PRO A 255     -27.560  -1.758  22.095  1.00  0.96           H  
ATOM   3966  HD3 PRO A 255     -28.304  -0.415  21.177  1.00  0.96           H  
ATOM   3967  N   GLY A 256     -29.885  -4.356  22.928  1.00  0.94           N  
ATOM   3968  H   GLY A 256     -29.313  -3.669  23.399  1.00  0.94           H  
ATOM   3969  CA  GLY A 256     -29.851  -5.741  23.416  1.00  0.94           C  
ATOM   3970  HA2 GLY A 256     -29.191  -5.804  24.281  1.00  0.94           H  
ATOM   3971  HA3 GLY A 256     -30.854  -6.041  23.722  1.00  0.94           H  
ATOM   3972  C   GLY A 256     -29.343  -6.749  22.378  1.00  0.94           C  
ATOM   3973  O   GLY A 256     -29.775  -7.899  22.376  1.00  0.94           O  
ATOM   3974  N   ALA A 257     -28.470  -6.316  21.466  1.00  0.96           N  
ATOM   3975  H   ALA A 257     -28.124  -5.370  21.544  1.00  0.96           H  
ATOM   3976  CA  ALA A 257     -27.918  -7.124  20.383  1.00  0.96           C  
ATOM   3977  HA  ALA A 257     -27.810  -8.158  20.711  1.00  0.96           H  
ATOM   3978  C   ALA A 257     -26.543  -6.602  19.945  1.00  0.96           C  
ATOM   3979  CB  ALA A 257     -28.889  -7.086  19.202  1.00  0.96           C  
ATOM   3980  HB1 ALA A 257     -29.864  -7.458  19.518  1.00  0.96           H  
ATOM   3981  HB2 ALA A 257     -28.498  -7.719  18.406  1.00  0.96           H  
ATOM   3982  HB3 ALA A 257     -28.990  -6.063  18.841  1.00  0.96           H  
ATOM   3983  O   ALA A 257     -26.238  -5.422  20.139  1.00  0.96           O  
ATOM   3984  N   SER A 258     -25.765  -7.464  19.292  1.00  0.97           N  
ATOM   3985  H   SER A 258     -26.118  -8.397  19.132  1.00  0.97           H  
ATOM   3986  CA  SER A 258     -24.526  -7.095  18.600  1.00  0.97           C  
ATOM   3987  HA  SER A 258     -24.274  -6.060  18.829  1.00  0.97           H  
ATOM   3988  C   SER A 258     -24.705  -7.196  17.083  1.00  0.97           C  
ATOM   3989  CB  SER A 258     -23.354  -7.956  19.076  1.00  0.97           C  
ATOM   3990  HB2 SER A 258     -23.564  -9.004  18.862  1.00  0.97           H  
ATOM   3991  HB3 SER A 258     -22.456  -7.651  18.539  1.00  0.97           H  
ATOM   3992  O   SER A 258     -25.611  -7.872  16.586  1.00  0.97           O  
ATOM   3993  OG  SER A 258     -23.136  -7.790  20.465  1.00  0.97           O  
ATOM   3994  HG  SER A 258     -22.272  -8.147  20.686  1.00  0.97           H  
ATOM   3995  N   TYR A 259     -23.845  -6.516  16.329  1.00  0.98           N  
ATOM   3996  H   TYR A 259     -23.120  -5.975  16.778  1.00  0.98           H  
ATOM   3997  CA  TYR A 259     -23.954  -6.436  14.870  1.00  0.98           C  
ATOM   3998  HA  TYR A 259     -24.698  -7.146  14.511  1.00  0.98           H  
ATOM   3999  C   TYR A 259     -22.627  -6.806  14.220  1.00  0.98           C  
ATOM   4000  CB  TYR A 259     -24.426  -5.033  14.464  1.00  0.98           C  
ATOM   4001  HB2 TYR A 259     -23.669  -4.298  14.738  1.00  0.98           H  
ATOM   4002  HB3 TYR A 259     -24.525  -4.987  13.380  1.00  0.98           H  
ATOM   4003  O   TYR A 259     -21.587  -6.272  14.589  1.00  0.98           O  
ATOM   4004  CG  TYR A 259     -25.737  -4.638  15.112  1.00  0.98           C  
ATOM   4005  CD1 TYR A 259     -26.951  -5.038  14.530  1.00  0.98           C  
ATOM   4006  HD1 TYR A 259     -26.936  -5.580  13.596  1.00  0.98           H  
ATOM   4007  CD2 TYR A 259     -25.736  -3.949  16.340  1.00  0.98           C  
ATOM   4008  HD2 TYR A 259     -24.798  -3.686  16.807  1.00  0.98           H  
ATOM   4009  CE1 TYR A 259     -28.166  -4.778  15.184  1.00  0.98           C  
ATOM   4010  HE1 TYR A 259     -29.087  -5.160  14.768  1.00  0.98           H  
ATOM   4011  CE2 TYR A 259     -26.954  -3.634  16.970  1.00  0.98           C  
ATOM   4012  HE2 TYR A 259     -26.947  -3.141  17.931  1.00  0.98           H  
ATOM   4013  OH  TYR A 259     -29.347  -3.875  17.040  1.00  0.98           O  
ATOM   4014  HH  TYR A 259     -29.825  -4.706  17.085  1.00  0.98           H  
ATOM   4015  CZ  TYR A 259     -28.166  -4.070  16.400  1.00  0.98           C  
ATOM   4016  N   SER A 260     -22.659  -7.722  13.261  1.00  0.98           N  
ATOM   4017  H   SER A 260     -23.545  -8.129  12.998  1.00  0.98           H  
ATOM   4018  CA  SER A 260     -21.493  -8.095  12.468  1.00  0.98           C  
ATOM   4019  HA  SER A 260     -20.666  -8.320  13.142  1.00  0.98           H  
ATOM   4020  C   SER A 260     -21.099  -6.934  11.551  1.00  0.98           C  
ATOM   4021  CB  SER A 260     -21.799  -9.355  11.657  1.00  0.98           C  
ATOM   4022  HB2 SER A 260     -22.381  -9.082  10.776  1.00  0.98           H  
ATOM   4023  HB3 SER A 260     -22.374 -10.056  12.262  1.00  0.98           H  
ATOM   4024  O   SER A 260     -21.960  -6.308  10.923  1.00  0.98           O  
ATOM   4025  OG  SER A 260     -20.615  -9.991  11.248  1.00  0.98           O  
ATOM   4026  HG  SER A 260     -20.835 -10.541  10.492  1.00  0.98           H  
ATOM   4027  N   MET A 261     -19.803  -6.636  11.503  1.00  0.99           N  
ATOM   4028  H   MET A 261     -19.187  -7.229  12.039  1.00  0.99           H  
ATOM   4029  CA  MET A 261     -19.177  -5.751  10.522  1.00  0.99           C  
ATOM   4030  HA  MET A 261     -19.933  -5.189   9.974  1.00  0.99           H  
ATOM   4031  C   MET A 261     -18.412  -6.645   9.555  1.00  0.99           C  
ATOM   4032  CB  MET A 261     -18.212  -4.765  11.200  1.00  0.99           C  
ATOM   4033  HB2 MET A 261     -17.848  -4.065  10.449  1.00  0.99           H  
ATOM   4034  HB3 MET A 261     -17.359  -5.318  11.593  1.00  0.99           H  
ATOM   4035  O   MET A 261     -17.405  -7.232   9.950  1.00  0.99           O  
ATOM   4036  CG  MET A 261     -18.828  -3.970  12.353  1.00  0.99           C  
ATOM   4037  HG2 MET A 261     -19.136  -4.659  13.139  1.00  0.99           H  
ATOM   4038  HG3 MET A 261     -19.720  -3.457  11.992  1.00  0.99           H  
ATOM   4039  SD  MET A 261     -17.713  -2.736  13.077  1.00  0.99           S  
ATOM   4040  CE  MET A 261     -16.435  -3.832  13.744  1.00  0.99           C  
ATOM   4041  HE1 MET A 261     -15.774  -3.258  14.394  1.00  0.99           H  
ATOM   4042  HE2 MET A 261     -15.855  -4.265  12.929  1.00  0.99           H  
ATOM   4043  HE3 MET A 261     -16.902  -4.625  14.328  1.00  0.99           H  
ATOM   4044  N   GLU A 262     -18.892  -6.790   8.327  1.00  0.99           N  
ATOM   4045  H   GLU A 262     -19.648  -6.197   8.016  1.00  0.99           H  
ATOM   4046  CA  GLU A 262     -18.397  -7.815   7.406  1.00  0.99           C  
ATOM   4047  HA  GLU A 262     -17.634  -8.405   7.915  1.00  0.99           H  
ATOM   4048  C   GLU A 262     -17.735  -7.204   6.184  1.00  0.99           C  
ATOM   4049  CB  GLU A 262     -19.505  -8.794   6.999  1.00  0.99           C  
ATOM   4050  HB2 GLU A 262     -20.324  -8.250   6.529  1.00  0.99           H  
ATOM   4051  HB3 GLU A 262     -19.093  -9.511   6.289  1.00  0.99           H  
ATOM   4052  O   GLU A 262     -18.233  -6.215   5.639  1.00  0.99           O  
ATOM   4053  CG  GLU A 262     -20.007  -9.545   8.233  1.00  0.99           C  
ATOM   4054  HG2 GLU A 262     -20.479  -8.823   8.899  1.00  0.99           H  
ATOM   4055  HG3 GLU A 262     -19.149  -9.976   8.749  1.00  0.99           H  
ATOM   4056  CD  GLU A 262     -21.019 -10.657   7.952  1.00  0.99           C  
ATOM   4057  OE1 GLU A 262     -21.427 -11.268   8.972  1.00  0.99           O  
ATOM   4058  OE2 GLU A 262     -21.440 -10.829   6.788  1.00  0.99           O  
ATOM   4059  N   ALA A 263     -16.634  -7.824   5.752  1.00  0.99           N  
ATOM   4060  H   ALA A 263     -16.311  -8.636   6.259  1.00  0.99           H  
ATOM   4061  CA  ALA A 263     -16.000  -7.542   4.476  1.00  0.99           C  
ATOM   4062  HA  ALA A 263     -16.680  -6.876   3.945  1.00  0.99           H  
ATOM   4063  C   ALA A 263     -15.851  -8.814   3.629  1.00  0.99           C  
ATOM   4064  CB  ALA A 263     -14.678  -6.793   4.673  1.00  0.99           C  
ATOM   4065  HB1 ALA A 263     -14.841  -5.898   5.273  1.00  0.99           H  
ATOM   4066  HB2 ALA A 263     -14.284  -6.495   3.701  1.00  0.99           H  
ATOM   4067  HB3 ALA A 263     -13.948  -7.434   5.167  1.00  0.99           H  
ATOM   4068  O   ALA A 263     -15.457  -9.865   4.142  1.00  0.99           O  
ATOM   4069  N   ARG A 264     -16.169  -8.708   2.335  1.00  0.98           N  
ATOM   4070  H   ARG A 264     -16.428  -7.792   1.998  1.00  0.98           H  
ATOM   4071  CA  ARG A 264     -16.120  -9.805   1.351  1.00  0.98           C  
ATOM   4072  HA  ARG A 264     -15.468 -10.591   1.733  1.00  0.98           H  
ATOM   4073  C   ARG A 264     -15.535  -9.297   0.030  1.00  0.98           C  
ATOM   4074  CB  ARG A 264     -17.540 -10.367   1.149  1.00  0.98           C  
ATOM   4075  HB2 ARG A 264     -18.171  -9.593   0.711  1.00  0.98           H  
ATOM   4076  HB3 ARG A 264     -17.941 -10.643   2.124  1.00  0.98           H  
ATOM   4077  O   ARG A 264     -15.847  -8.158  -0.321  1.00  0.98           O  
ATOM   4078  CG  ARG A 264     -17.571 -11.608   0.246  1.00  0.98           C  
ATOM   4079  HG2 ARG A 264     -16.897 -12.350   0.673  1.00  0.98           H  
ATOM   4080  HG3 ARG A 264     -17.255 -11.357  -0.767  1.00  0.98           H  
ATOM   4081  CD  ARG A 264     -18.922 -12.305   0.195  1.00  0.98           C  
ATOM   4082  HD2 ARG A 264     -19.225 -12.517   1.220  1.00  0.98           H  
ATOM   4083  HD3 ARG A 264     -18.786 -13.254  -0.324  1.00  0.98           H  
ATOM   4084  NE  ARG A 264     -19.971 -11.533  -0.486  1.00  0.98           N  
ATOM   4085  HE  ARG A 264     -19.695 -10.730  -1.032  1.00  0.98           H  
ATOM   4086  NH1 ARG A 264     -21.684 -12.885   0.234  1.00  0.98           N  
ATOM   4087 HH11 ARG A 264     -22.674 -13.078   0.286  1.00  0.98           H  
ATOM   4088 HH12 ARG A 264     -21.010 -13.441   0.741  1.00  0.98           H  
ATOM   4089  NH2 ARG A 264     -22.143 -11.125  -0.978  1.00  0.98           N  
ATOM   4090 HH21 ARG A 264     -21.838 -10.351  -1.551  1.00  0.98           H  
ATOM   4091 HH22 ARG A 264     -23.134 -11.217  -0.805  1.00  0.98           H  
ATOM   4092  CZ  ARG A 264     -21.248 -11.848  -0.414  1.00  0.98           C  
ATOM   4093  N   PRO A 265     -14.764 -10.101  -0.721  1.00  0.98           N  
ATOM   4094  CA  PRO A 265     -14.247  -9.716  -2.028  1.00  0.98           C  
ATOM   4095  HA  PRO A 265     -13.510  -8.924  -1.899  1.00  0.98           H  
ATOM   4096  C   PRO A 265     -15.333  -9.249  -2.997  1.00  0.98           C  
ATOM   4097  CB  PRO A 265     -13.517 -10.940  -2.589  1.00  0.98           C  
ATOM   4098  HB2 PRO A 265     -13.620 -11.032  -3.671  1.00  0.98           H  
ATOM   4099  HB3 PRO A 265     -12.464 -10.905  -2.313  1.00  0.98           H  
ATOM   4100  O   PRO A 265     -16.416  -9.838  -3.094  1.00  0.98           O  
ATOM   4101  CG  PRO A 265     -14.217 -12.073  -1.855  1.00  0.98           C  
ATOM   4102  HG2 PRO A 265     -15.209 -12.245  -2.274  1.00  0.98           H  
ATOM   4103  HG3 PRO A 265     -13.638 -12.996  -1.868  1.00  0.98           H  
ATOM   4104  CD  PRO A 265     -14.330 -11.464  -0.468  1.00  0.98           C  
ATOM   4105  HD2 PRO A 265     -13.346 -11.436   0.002  1.00  0.98           H  
ATOM   4106  HD3 PRO A 265     -15.008 -12.050   0.153  1.00  0.98           H  
ATOM   4107  N   TYR A 266     -14.986  -8.215  -3.752  1.00  0.98           N  
ATOM   4108  H   TYR A 266     -14.092  -7.796  -3.542  1.00  0.98           H  
ATOM   4109  CA  TYR A 266     -15.497  -7.925  -5.077  1.00  0.98           C  
ATOM   4110  HA  TYR A 266     -16.411  -8.493  -5.248  1.00  0.98           H  
ATOM   4111  C   TYR A 266     -14.428  -8.342  -6.088  1.00  0.98           C  
ATOM   4112  CB  TYR A 266     -15.809  -6.432  -5.220  1.00  0.98           C  
ATOM   4113  HB2 TYR A 266     -16.679  -6.179  -4.614  1.00  0.98           H  
ATOM   4114  HB3 TYR A 266     -14.971  -5.858  -4.825  1.00  0.98           H  
ATOM   4115  O   TYR A 266     -13.302  -7.848  -6.037  1.00  0.98           O  
ATOM   4116  CG  TYR A 266     -16.054  -6.017  -6.660  1.00  0.98           C  
ATOM   4117  CD1 TYR A 266     -15.140  -5.166  -7.311  1.00  0.98           C  
ATOM   4118  HD1 TYR A 266     -14.281  -4.780  -6.783  1.00  0.98           H  
ATOM   4119  CD2 TYR A 266     -17.158  -6.529  -7.370  1.00  0.98           C  
ATOM   4120  HD2 TYR A 266     -17.849  -7.197  -6.878  1.00  0.98           H  
ATOM   4121  CE1 TYR A 266     -15.334  -4.810  -8.658  1.00  0.98           C  
ATOM   4122  HE1 TYR A 266     -14.626  -4.150  -9.136  1.00  0.98           H  
ATOM   4123  CE2 TYR A 266     -17.364  -6.169  -8.715  1.00  0.98           C  
ATOM   4124  HE2 TYR A 266     -18.209  -6.559  -9.263  1.00  0.98           H  
ATOM   4125  OH  TYR A 266     -16.685  -4.902 -10.633  1.00  0.98           O  
ATOM   4126  HH  TYR A 266     -15.859  -4.591 -11.010  1.00  0.98           H  
ATOM   4127  CZ  TYR A 266     -16.460  -5.296  -9.354  1.00  0.98           C  
ATOM   4128  N   THR A 267     -14.765  -9.235  -7.013  1.00  0.96           N  
ATOM   4129  H   THR A 267     -15.718  -9.568  -7.054  1.00  0.96           H  
ATOM   4130  CA  THR A 267     -13.837  -9.630  -8.070  1.00  0.96           C  
ATOM   4131  HA  THR A 267     -13.236  -8.755  -8.317  1.00  0.96           H  
ATOM   4132  C   THR A 267     -14.550 -10.047  -9.352  1.00  0.96           C  
ATOM   4133  CB  THR A 267     -12.848 -10.699  -7.578  1.00  0.96           C  
ATOM   4134  HB  THR A 267     -12.349 -10.325  -6.684  1.00  0.96           H  
ATOM   4135  O   THR A 267     -15.638 -10.628  -9.344  1.00  0.96           O  
ATOM   4136  CG2 THR A 267     -13.463 -12.056  -7.251  1.00  0.96           C  
ATOM   4137 HG21 THR A 267     -14.090 -11.958  -6.365  1.00  0.96           H  
ATOM   4138 HG22 THR A 267     -12.663 -12.760  -7.021  1.00  0.96           H  
ATOM   4139 HG23 THR A 267     -14.044 -12.439  -8.091  1.00  0.96           H  
ATOM   4140  OG1 THR A 267     -11.867 -10.889  -8.566  1.00  0.96           O  
ATOM   4141  HG1 THR A 267     -11.068 -11.122  -8.088  1.00  0.96           H  
ATOM   4142  N   ASN A 268     -13.898  -9.747 -10.475  1.00  0.93           N  
ATOM   4143  H   ASN A 268     -13.012  -9.273 -10.370  1.00  0.93           H  
ATOM   4144  CA  ASN A 268     -14.251 -10.226 -11.810  1.00  0.93           C  
ATOM   4145  HA  ASN A 268     -15.179 -10.795 -11.753  1.00  0.93           H  
ATOM   4146  C   ASN A 268     -13.198 -11.193 -12.372  1.00  0.93           C  
ATOM   4147  CB  ASN A 268     -14.465  -9.024 -12.741  1.00  0.93           C  
ATOM   4148  HB2 ASN A 268     -14.701  -9.377 -13.745  1.00  0.93           H  
ATOM   4149  HB3 ASN A 268     -13.543  -8.446 -12.805  1.00  0.93           H  
ATOM   4150  O   ASN A 268     -13.299 -11.581 -13.536  1.00  0.93           O  
ATOM   4151  CG  ASN A 268     -15.578  -8.109 -12.288  1.00  0.93           C  
ATOM   4152  ND2 ASN A 268     -16.807  -8.571 -12.328  1.00  0.93           N  
ATOM   4153 HD21 ASN A 268     -16.979  -9.519 -12.631  1.00  0.93           H  
ATOM   4154 HD22 ASN A 268     -17.553  -7.915 -12.143  1.00  0.93           H  
ATOM   4155  OD1 ASN A 268     -15.354  -6.968 -11.928  1.00  0.93           O  
ATOM   4156  N   THR A 269     -12.194 -11.569 -11.569  1.00  0.93           N  
ATOM   4157  H   THR A 269     -12.189 -11.280 -10.602  1.00  0.93           H  
ATOM   4158  CA  THR A 269     -11.108 -12.431 -12.038  1.00  0.93           C  
ATOM   4159  HA  THR A 269     -10.720 -11.969 -12.946  1.00  0.93           H  
ATOM   4160  C   THR A 269     -11.605 -13.814 -12.439  1.00  0.93           C  
ATOM   4161  CB  THR A 269      -9.940 -12.523 -11.040  1.00  0.93           C  
ATOM   4162  HB  THR A 269      -9.651 -11.517 -10.736  1.00  0.93           H  
ATOM   4163  O   THR A 269     -12.547 -14.361 -11.861  1.00  0.93           O  
ATOM   4164  CG2 THR A 269     -10.260 -13.359  -9.797  1.00  0.93           C  
ATOM   4165 HG21 THR A 269     -10.201 -14.422 -10.034  1.00  0.93           H  
ATOM   4166 HG22 THR A 269      -9.538 -13.131  -9.013  1.00  0.93           H  
ATOM   4167 HG23 THR A 269     -11.268 -13.154  -9.437  1.00  0.93           H  
ATOM   4168  OG1 THR A 269      -8.844 -13.154 -11.667  1.00  0.93           O  
ATOM   4169  HG1 THR A 269      -8.550 -12.581 -12.380  1.00  0.93           H  
ATOM   4170  N   GLN A 270     -10.939 -14.393 -13.435  1.00  0.89           N  
ATOM   4171  H   GLN A 270     -10.181 -13.867 -13.847  1.00  0.89           H  
ATOM   4172  CA  GLN A 270     -11.087 -15.809 -13.782  1.00  0.89           C  
ATOM   4173  HA  GLN A 270     -12.087 -16.142 -13.502  1.00  0.89           H  
ATOM   4174  C   GLN A 270     -10.099 -16.700 -13.011  1.00  0.89           C  
ATOM   4175  CB  GLN A 270     -10.934 -15.985 -15.299  1.00  0.89           C  
ATOM   4176  HB2 GLN A 270     -11.052 -17.042 -15.539  1.00  0.89           H  
ATOM   4177  HB3 GLN A 270      -9.936 -15.669 -15.604  1.00  0.89           H  
ATOM   4178  O   GLN A 270     -10.171 -17.927 -13.106  1.00  0.89           O  
ATOM   4179  CG  GLN A 270     -11.984 -15.181 -16.080  1.00  0.89           C  
ATOM   4180  HG2 GLN A 270     -12.976 -15.429 -15.703  1.00  0.89           H  
ATOM   4181  HG3 GLN A 270     -11.817 -14.115 -15.926  1.00  0.89           H  
ATOM   4182  CD  GLN A 270     -11.958 -15.450 -17.580  1.00  0.89           C  
ATOM   4183  NE2 GLN A 270     -12.837 -14.821 -18.328  1.00  0.89           N  
ATOM   4184 HE21 GLN A 270     -12.748 -14.979 -19.321  1.00  0.89           H  
ATOM   4185 HE22 GLN A 270     -13.448 -14.134 -17.910  1.00  0.89           H  
ATOM   4186  OE1 GLN A 270     -11.198 -16.234 -18.120  1.00  0.89           O  
ATOM   4187  N   GLY A 271      -9.161 -16.090 -12.278  1.00  0.90           N  
ATOM   4188  H   GLY A 271      -9.181 -15.082 -12.219  1.00  0.90           H  
ATOM   4189  CA  GLY A 271      -8.186 -16.772 -11.438  1.00  0.90           C  
ATOM   4190  HA2 GLY A 271      -7.371 -16.079 -11.224  1.00  0.90           H  
ATOM   4191  HA3 GLY A 271      -7.778 -17.628 -11.974  1.00  0.90           H  
ATOM   4192  C   GLY A 271      -8.758 -17.257 -10.105  1.00  0.90           C  
ATOM   4193  O   GLY A 271      -9.940 -17.115  -9.796  1.00  0.90           O  
ATOM   4194  N   THR A 272      -7.890 -17.854  -9.292  1.00  0.93           N  
ATOM   4195  H   THR A 272      -6.918 -17.905  -9.562  1.00  0.93           H  
ATOM   4196  CA  THR A 272      -8.216 -18.213  -7.909  1.00  0.93           C  
ATOM   4197  HA  THR A 272      -9.232 -18.605  -7.868  1.00  0.93           H  
ATOM   4198  C   THR A 272      -8.141 -16.985  -7.010  1.00  0.93           C  
ATOM   4199  CB  THR A 272      -7.258 -19.281  -7.371  1.00  0.93           C  
ATOM   4200  HB  THR A 272      -7.454 -19.437  -6.310  1.00  0.93           H  
ATOM   4201  O   THR A 272      -7.188 -16.216  -7.109  1.00  0.93           O  
ATOM   4202  CG2 THR A 272      -7.425 -20.615  -8.098  1.00  0.93           C  
ATOM   4203 HG21 THR A 272      -8.454 -20.962  -7.997  1.00  0.93           H  
ATOM   4204 HG22 THR A 272      -6.754 -21.351  -7.654  1.00  0.93           H  
ATOM   4205 HG23 THR A 272      -7.182 -20.502  -9.155  1.00  0.93           H  
ATOM   4206  OG1 THR A 272      -5.918 -18.880  -7.547  1.00  0.93           O  
ATOM   4207  HG1 THR A 272      -5.828 -17.991  -7.197  1.00  0.93           H  
ATOM   4208  N   PHE A 273      -9.090 -16.854  -6.090  1.00  0.95           N  
ATOM   4209  H   PHE A 273      -9.845 -17.524  -6.052  1.00  0.95           H  
ATOM   4210  CA  PHE A 273      -9.145 -15.795  -5.082  1.00  0.95           C  
ATOM   4211  HA  PHE A 273      -8.144 -15.404  -4.898  1.00  0.95           H  
ATOM   4212  C   PHE A 273      -9.681 -16.363  -3.761  1.00  0.95           C  
ATOM   4213  CB  PHE A 273     -10.012 -14.640  -5.605  1.00  0.95           C  
ATOM   4214  HB2 PHE A 273      -9.994 -13.830  -4.875  1.00  0.95           H  
ATOM   4215  HB3 PHE A 273      -9.563 -14.248  -6.518  1.00  0.95           H  
ATOM   4216  O   PHE A 273     -10.267 -17.453  -3.741  1.00  0.95           O  
ATOM   4217  CG  PHE A 273     -11.454 -15.017  -5.890  1.00  0.95           C  
ATOM   4218  CD1 PHE A 273     -11.813 -15.569  -7.134  1.00  0.95           C  
ATOM   4219  HD1 PHE A 273     -11.063 -15.709  -7.899  1.00  0.95           H  
ATOM   4220  CD2 PHE A 273     -12.443 -14.799  -4.914  1.00  0.95           C  
ATOM   4221  HD2 PHE A 273     -12.173 -14.346  -3.971  1.00  0.95           H  
ATOM   4222  CE1 PHE A 273     -13.151 -15.912  -7.397  1.00  0.95           C  
ATOM   4223  HE1 PHE A 273     -13.415 -16.313  -8.365  1.00  0.95           H  
ATOM   4224  CE2 PHE A 273     -13.781 -15.140  -5.177  1.00  0.95           C  
ATOM   4225  HE2 PHE A 273     -14.533 -14.948  -4.425  1.00  0.95           H  
ATOM   4226  CZ  PHE A 273     -14.136 -15.699  -6.417  1.00  0.95           C  
ATOM   4227  HZ  PHE A 273     -15.168 -15.941  -6.627  1.00  0.95           H  
ATOM   4228  N   ASP A 274      -9.470 -15.648  -2.660  1.00  0.96           N  
ATOM   4229  H   ASP A 274      -9.066 -14.725  -2.738  1.00  0.96           H  
ATOM   4230  CA  ASP A 274     -10.063 -15.994  -1.368  1.00  0.96           C  
ATOM   4231  HA  ASP A 274      -9.997 -17.071  -1.213  1.00  0.96           H  
ATOM   4232  C   ASP A 274     -11.546 -15.599  -1.385  1.00  0.96           C  
ATOM   4233  CB  ASP A 274      -9.251 -15.319  -0.250  1.00  0.96           C  
ATOM   4234  HB2 ASP A 274      -8.229 -15.692  -0.319  1.00  0.96           H  
ATOM   4235  HB3 ASP A 274      -9.226 -14.241  -0.413  1.00  0.96           H  
ATOM   4236  O   ASP A 274     -11.886 -14.428  -1.413  1.00  0.96           O  
ATOM   4237  CG  ASP A 274      -9.767 -15.600   1.165  1.00  0.96           C  
ATOM   4238  OD1 ASP A 274     -10.870 -16.191   1.290  1.00  0.96           O  
ATOM   4239  OD2 ASP A 274      -9.039 -15.268   2.132  1.00  0.96           O  
ATOM   4240  N   ASN A 275     -12.464 -16.567  -1.417  1.00  0.97           N  
ATOM   4241  H   ASN A 275     -12.147 -17.524  -1.345  1.00  0.97           H  
ATOM   4242  CA  ASN A 275     -13.904 -16.299  -1.522  1.00  0.97           C  
ATOM   4243  HA  ASN A 275     -14.024 -15.320  -1.986  1.00  0.97           H  
ATOM   4244  C   ASN A 275     -14.617 -16.189  -0.162  1.00  0.97           C  
ATOM   4245  CB  ASN A 275     -14.547 -17.319  -2.472  1.00  0.97           C  
ATOM   4246  HB2 ASN A 275     -15.553 -16.977  -2.716  1.00  0.97           H  
ATOM   4247  HB3 ASN A 275     -13.966 -17.358  -3.394  1.00  0.97           H  
ATOM   4248  O   ASN A 275     -15.850 -16.272  -0.099  1.00  0.97           O  
ATOM   4249  CG  ASN A 275     -14.649 -18.723  -1.905  1.00  0.97           C  
ATOM   4250  ND2 ASN A 275     -15.227 -19.626  -2.659  1.00  0.97           N  
ATOM   4251 HD21 ASN A 275     -15.528 -19.381  -3.591  1.00  0.97           H  
ATOM   4252 HD22 ASN A 275     -15.238 -20.562  -2.280  1.00  0.97           H  
ATOM   4253  OD1 ASN A 275     -14.218 -19.060  -0.817  1.00  0.97           O  
ATOM   4254  N   THR A 276     -13.858 -16.053   0.924  1.00  0.98           N  
ATOM   4255  H   THR A 276     -12.857 -15.977   0.812  1.00  0.98           H  
ATOM   4256  CA  THR A 276     -14.396 -16.036   2.285  1.00  0.98           C  
ATOM   4257  HA  THR A 276     -15.276 -16.679   2.309  1.00  0.98           H  
ATOM   4258  C   THR A 276     -14.864 -14.638   2.707  1.00  0.98           C  
ATOM   4259  CB  THR A 276     -13.395 -16.638   3.280  1.00  0.98           C  
ATOM   4260  HB  THR A 276     -13.873 -16.680   4.258  1.00  0.98           H  
ATOM   4261  O   THR A 276     -14.867 -13.679   1.939  1.00  0.98           O  
ATOM   4262  CG2 THR A 276     -12.952 -18.059   2.930  1.00  0.98           C  
ATOM   4263 HG21 THR A 276     -12.253 -18.413   3.687  1.00  0.98           H  
ATOM   4264 HG22 THR A 276     -13.819 -18.719   2.903  1.00  0.98           H  
ATOM   4265 HG23 THR A 276     -12.457 -18.083   1.959  1.00  0.98           H  
ATOM   4266  OG1 THR A 276     -12.278 -15.816   3.391  1.00  0.98           O  
ATOM   4267  HG1 THR A 276     -11.701 -15.958   2.637  1.00  0.98           H  
ATOM   4268  N   THR A 277     -15.380 -14.514   3.929  1.00  0.98           N  
ATOM   4269  H   THR A 277     -15.294 -15.298   4.561  1.00  0.98           H  
ATOM   4270  CA  THR A 277     -15.852 -13.248   4.507  1.00  0.98           C  
ATOM   4271  HA  THR A 277     -15.540 -12.409   3.884  1.00  0.98           H  
ATOM   4272  C   THR A 277     -15.203 -13.083   5.871  1.00  0.98           C  
ATOM   4273  CB  THR A 277     -17.386 -13.234   4.602  1.00  0.98           C  
ATOM   4274  HB  THR A 277     -17.715 -14.096   5.184  1.00  0.98           H  
ATOM   4275  O   THR A 277     -15.229 -14.007   6.684  1.00  0.98           O  
ATOM   4276  CG2 THR A 277     -17.975 -11.968   5.224  1.00  0.98           C  
ATOM   4277 HG21 THR A 277     -17.681 -11.092   4.645  1.00  0.98           H  
ATOM   4278 HG22 THR A 277     -19.062 -12.039   5.230  1.00  0.98           H  
ATOM   4279 HG23 THR A 277     -17.635 -11.856   6.253  1.00  0.98           H  
ATOM   4280  OG1 THR A 277     -17.899 -13.344   3.290  1.00  0.98           O  
ATOM   4281  HG1 THR A 277     -17.144 -13.581   2.746  1.00  0.98           H  
ATOM   4282  N   VAL A 278     -14.623 -11.912   6.135  1.00  0.99           N  
ATOM   4283  H   VAL A 278     -14.693 -11.183   5.440  1.00  0.99           H  
ATOM   4284  CA  VAL A 278     -14.141 -11.549   7.473  1.00  0.99           C  
ATOM   4285  HA  VAL A 278     -13.953 -12.466   8.030  1.00  0.99           H  
ATOM   4286  C   VAL A 278     -15.223 -10.791   8.225  1.00  0.99           C  
ATOM   4287  CB  VAL A 278     -12.806 -10.788   7.428  1.00  0.99           C  
ATOM   4288  HB  VAL A 278     -12.069 -11.464   6.995  1.00  0.99           H  
ATOM   4289  O   VAL A 278     -15.937  -9.981   7.640  1.00  0.99           O  
ATOM   4290  CG1 VAL A 278     -12.852  -9.498   6.606  1.00  0.99           C  
ATOM   4291 HG11 VAL A 278     -13.111  -9.724   5.572  1.00  0.99           H  
ATOM   4292 HG12 VAL A 278     -11.872  -9.020   6.613  1.00  0.99           H  
ATOM   4293 HG13 VAL A 278     -13.587  -8.810   7.022  1.00  0.99           H  
ATOM   4294  CG2 VAL A 278     -12.304 -10.437   8.828  1.00  0.99           C  
ATOM   4295 HG21 VAL A 278     -11.267 -10.106   8.771  1.00  0.99           H  
ATOM   4296 HG22 VAL A 278     -12.356 -11.317   9.469  1.00  0.99           H  
ATOM   4297 HG23 VAL A 278     -12.912  -9.648   9.271  1.00  0.99           H  
ATOM   4298  N   ALA A 279     -15.321 -11.039   9.531  1.00  0.99           N  
ATOM   4299  H   ALA A 279     -14.668 -11.685   9.950  1.00  0.99           H  
ATOM   4300  CA  ALA A 279     -16.264 -10.362  10.408  1.00  0.99           C  
ATOM   4301  HA  ALA A 279     -16.722  -9.536   9.864  1.00  0.99           H  
ATOM   4302  C   ALA A 279     -15.573  -9.775  11.647  1.00  0.99           C  
ATOM   4303  CB  ALA A 279     -17.395 -11.325  10.778  1.00  0.99           C  
ATOM   4304  HB1 ALA A 279     -17.923 -11.635   9.877  1.00  0.99           H  
ATOM   4305  HB2 ALA A 279     -16.995 -12.205  11.283  1.00  0.99           H  
ATOM   4306  HB3 ALA A 279     -18.098 -10.822  11.441  1.00  0.99           H  
ATOM   4307  O   ALA A 279     -14.772 -10.431  12.314  1.00  0.99           O  
ATOM   4308  N   GLY A 280     -15.927  -8.537  11.973  1.00  0.98           N  
ATOM   4309  H   GLY A 280     -16.561  -8.076  11.335  1.00  0.98           H  
ATOM   4310  CA  GLY A 280     -15.770  -7.931  13.291  1.00  0.98           C  
ATOM   4311  HA2 GLY A 280     -15.130  -8.546  13.924  1.00  0.98           H  
ATOM   4312  HA3 GLY A 280     -15.316  -6.945  13.190  1.00  0.98           H  
ATOM   4313  C   GLY A 280     -17.135  -7.783  13.962  1.00  0.98           C  
ATOM   4314  O   GLY A 280     -18.166  -8.050  13.351  1.00  0.98           O  
ATOM   4315  N   ILE A 281     -17.165  -7.336  15.216  1.00  0.98           N  
ATOM   4316  H   ILE A 281     -16.287  -7.128  15.670  1.00  0.98           H  
ATOM   4317  CA  ILE A 281     -18.410  -7.164  15.974  1.00  0.98           C  
ATOM   4318  HA  ILE A 281     -19.263  -7.348  15.320  1.00  0.98           H  
ATOM   4319  C   ILE A 281     -18.530  -5.722  16.466  1.00  0.98           C  
ATOM   4320  CB  ILE A 281     -18.497  -8.180  17.135  1.00  0.98           C  
ATOM   4321  HB  ILE A 281     -17.704  -7.941  17.843  1.00  0.98           H  
ATOM   4322  O   ILE A 281     -17.640  -5.212  17.140  1.00  0.98           O  
ATOM   4323  CG1 ILE A 281     -18.293  -9.649  16.692  1.00  0.98           C  
ATOM   4324 HG12 ILE A 281     -17.341  -9.736  16.168  1.00  0.98           H  
ATOM   4325 HG13 ILE A 281     -18.223 -10.272  17.584  1.00  0.98           H  
ATOM   4326  CG2 ILE A 281     -19.840  -8.048  17.873  1.00  0.98           C  
ATOM   4327 HG21 ILE A 281     -19.950  -7.045  18.287  1.00  0.98           H  
ATOM   4328 HG22 ILE A 281     -19.887  -8.767  18.690  1.00  0.98           H  
ATOM   4329 HG23 ILE A 281     -20.665  -8.218  17.182  1.00  0.98           H  
ATOM   4330  CD1 ILE A 281     -19.388 -10.235  15.788  1.00  0.98           C  
ATOM   4331 HD11 ILE A 281     -20.321 -10.334  16.343  1.00  0.98           H  
ATOM   4332 HD12 ILE A 281     -19.550  -9.604  14.914  1.00  0.98           H  
ATOM   4333 HD13 ILE A 281     -19.082 -11.225  15.451  1.00  0.98           H  
ATOM   4334  N   LEU A 282     -19.653  -5.082  16.163  1.00  0.98           N  
ATOM   4335  H   LEU A 282     -20.310  -5.556  15.561  1.00  0.98           H  
ATOM   4336  CA  LEU A 282     -20.109  -3.847  16.784  1.00  0.98           C  
ATOM   4337  HA  LEU A 282     -19.245  -3.245  17.063  1.00  0.98           H  
ATOM   4338  C   LEU A 282     -20.916  -4.199  18.044  1.00  0.98           C  
ATOM   4339  CB  LEU A 282     -20.941  -3.074  15.748  1.00  0.98           C  
ATOM   4340  HB2 LEU A 282     -20.351  -2.923  14.845  1.00  0.98           H  
ATOM   4341  HB3 LEU A 282     -21.797  -3.696  15.483  1.00  0.98           H  
ATOM   4342  O   LEU A 282     -22.000  -4.786  17.955  1.00  0.98           O  
ATOM   4343  CG  LEU A 282     -21.454  -1.717  16.253  1.00  0.98           C  
ATOM   4344  HG  LEU A 282     -21.878  -1.820  17.251  1.00  0.98           H  
ATOM   4345  CD1 LEU A 282     -20.318  -0.704  16.283  1.00  0.98           C  
ATOM   4346 HD11 LEU A 282     -20.716   0.275  16.549  1.00  0.98           H  
ATOM   4347 HD12 LEU A 282     -19.848  -0.640  15.302  1.00  0.98           H  
ATOM   4348 HD13 LEU A 282     -19.578  -1.002  17.026  1.00  0.98           H  
ATOM   4349  CD2 LEU A 282     -22.541  -1.165  15.334  1.00  0.98           C  
ATOM   4350 HD21 LEU A 282     -23.343  -1.895  15.224  1.00  0.98           H  
ATOM   4351 HD22 LEU A 282     -22.951  -0.248  15.758  1.00  0.98           H  
ATOM   4352 HD23 LEU A 282     -22.118  -0.941  14.355  1.00  0.98           H  
ATOM   4353  N   GLU A 283     -20.388  -3.847  19.214  1.00  0.97           N  
ATOM   4354  H   GLU A 283     -19.531  -3.312  19.199  1.00  0.97           H  
ATOM   4355  CA  GLU A 283     -20.995  -4.100  20.525  1.00  0.97           C  
ATOM   4356  HA  GLU A 283     -21.862  -4.751  20.408  1.00  0.97           H  
ATOM   4357  C   GLU A 283     -21.473  -2.781  21.140  1.00  0.97           C  
ATOM   4358  CB  GLU A 283     -20.006  -4.808  21.475  1.00  0.97           C  
ATOM   4359  HB2 GLU A 283     -19.119  -4.186  21.592  1.00  0.97           H  
ATOM   4360  HB3 GLU A 283     -20.484  -4.914  22.449  1.00  0.97           H  
ATOM   4361  O   GLU A 283     -20.704  -1.831  21.266  1.00  0.97           O  
ATOM   4362  CG  GLU A 283     -19.577  -6.206  20.991  1.00  0.97           C  
ATOM   4363  HG2 GLU A 283     -19.022  -6.087  20.060  1.00  0.97           H  
ATOM   4364  HG3 GLU A 283     -20.472  -6.794  20.788  1.00  0.97           H  
ATOM   4365  CD  GLU A 283     -18.677  -6.982  21.976  1.00  0.97           C  
ATOM   4366  OE1 GLU A 283     -18.533  -8.222  21.802  1.00  0.97           O  
ATOM   4367  OE2 GLU A 283     -18.056  -6.375  22.880  1.00  0.97           O  
ATOM   4368  N   TYR A 284     -22.734  -2.716  21.560  1.00  0.97           N  
ATOM   4369  H   TYR A 284     -23.323  -3.534  21.492  1.00  0.97           H  
ATOM   4370  CA  TYR A 284     -23.238  -1.554  22.287  1.00  0.97           C  
ATOM   4371  HA  TYR A 284     -22.763  -0.658  21.889  1.00  0.97           H  
ATOM   4372  C   TYR A 284     -22.877  -1.654  23.772  1.00  0.97           C  
ATOM   4373  CB  TYR A 284     -24.745  -1.399  22.070  1.00  0.97           C  
ATOM   4374  HB2 TYR A 284     -25.135  -0.771  22.871  1.00  0.97           H  
ATOM   4375  HB3 TYR A 284     -25.231  -2.371  22.145  1.00  0.97           H  
ATOM   4376  O   TYR A 284     -23.037  -2.708  24.385  1.00  0.97           O  
ATOM   4377  CG  TYR A 284     -25.102  -0.745  20.750  1.00  0.97           C  
ATOM   4378  CD1 TYR A 284     -25.577   0.578  20.749  1.00  0.97           C  
ATOM   4379  HD1 TYR A 284     -25.670   1.119  21.679  1.00  0.97           H  
ATOM   4380  CD2 TYR A 284     -24.929  -1.433  19.532  1.00  0.97           C  
ATOM   4381  HD2 TYR A 284     -24.551  -2.444  19.530  1.00  0.97           H  
ATOM   4382  CE1 TYR A 284     -25.893   1.215  19.543  1.00  0.97           C  
ATOM   4383  HE1 TYR A 284     -26.271   2.226  19.548  1.00  0.97           H  
ATOM   4384  CE2 TYR A 284     -25.197  -0.781  18.313  1.00  0.97           C  
ATOM   4385  HE2 TYR A 284     -25.009  -1.278  17.373  1.00  0.97           H  
ATOM   4386  OH  TYR A 284     -25.904   1.203  17.170  1.00  0.97           O  
ATOM   4387  HH  TYR A 284     -25.741   0.687  16.377  1.00  0.97           H  
ATOM   4388  CZ  TYR A 284     -25.669   0.546  18.325  1.00  0.97           C  
ATOM   4389  N   GLU A 285     -22.432  -0.553  24.368  1.00  0.94           N  
ATOM   4390  H   GLU A 285     -22.260   0.266  23.801  1.00  0.94           H  
ATOM   4391  CA  GLU A 285     -22.289  -0.431  25.816  1.00  0.94           C  
ATOM   4392  HA  GLU A 285     -21.775  -1.314  26.195  1.00  0.94           H  
ATOM   4393  C   GLU A 285     -23.677  -0.372  26.461  1.00  0.94           C  
ATOM   4394  CB  GLU A 285     -21.456   0.805  26.191  1.00  0.94           C  
ATOM   4395  HB2 GLU A 285     -21.479   0.910  27.276  1.00  0.94           H  
ATOM   4396  HB3 GLU A 285     -21.903   1.693  25.744  1.00  0.94           H  
ATOM   4397  O   GLU A 285     -24.516   0.452  26.085  1.00  0.94           O  
ATOM   4398  CG  GLU A 285     -19.991   0.684  25.740  1.00  0.94           C  
ATOM   4399  HG2 GLU A 285     -19.586  -0.250  26.129  1.00  0.94           H  
ATOM   4400  HG3 GLU A 285     -19.956   0.636  24.651  1.00  0.94           H  
ATOM   4401  CD  GLU A 285     -19.103   1.847  26.217  1.00  0.94           C  
ATOM   4402  OE1 GLU A 285     -17.885   1.782  25.945  1.00  0.94           O  
ATOM   4403  OE2 GLU A 285     -19.609   2.800  26.859  1.00  0.94           O  
ATOM   4404  N   ASP A 286     -23.923  -1.253  27.431  1.00  0.90           N  
ATOM   4405  H   ASP A 286     -23.208  -1.915  27.694  1.00  0.90           H  
ATOM   4406  CA  ASP A 286     -25.156  -1.242  28.212  1.00  0.90           C  
ATOM   4407  HA  ASP A 286     -25.987  -1.027  27.541  1.00  0.90           H  
ATOM   4408  C   ASP A 286     -25.062  -0.162  29.305  1.00  0.90           C  
ATOM   4409  CB  ASP A 286     -25.424  -2.634  28.797  1.00  0.90           C  
ATOM   4410  HB2 ASP A 286     -24.578  -2.932  29.417  1.00  0.90           H  
ATOM   4411  HB3 ASP A 286     -25.500  -3.349  27.978  1.00  0.90           H  
ATOM   4412  O   ASP A 286     -24.282  -0.325  30.252  1.00  0.90           O  
ATOM   4413  CG  ASP A 286     -26.710  -2.708  29.633  1.00  0.90           C  
ATOM   4414  OD1 ASP A 286     -27.378  -1.665  29.850  1.00  0.90           O  
ATOM   4415  OD2 ASP A 286     -27.012  -3.814  30.114  1.00  0.90           O  
ATOM   4416  N   PRO A 287     -25.857   0.924  29.229  1.00  0.88           N  
ATOM   4417  CA  PRO A 287     -25.814   1.999  30.217  1.00  0.88           C  
ATOM   4418  HA  PRO A 287     -24.797   2.383  30.303  1.00  0.88           H  
ATOM   4419  C   PRO A 287     -26.275   1.553  31.614  1.00  0.88           C  
ATOM   4420  CB  PRO A 287     -26.728   3.089  29.646  1.00  0.88           C  
ATOM   4421  HB2 PRO A 287     -26.150   3.734  28.984  1.00  0.88           H  
ATOM   4422  HB3 PRO A 287     -27.204   3.683  30.427  1.00  0.88           H  
ATOM   4423  O   PRO A 287     -25.995   2.247  32.589  1.00  0.88           O  
ATOM   4424  CG  PRO A 287     -27.750   2.306  28.824  1.00  0.88           C  
ATOM   4425  HG2 PRO A 287     -28.194   2.916  28.037  1.00  0.88           H  
ATOM   4426  HG3 PRO A 287     -28.520   1.902  29.481  1.00  0.88           H  
ATOM   4427  CD  PRO A 287     -26.913   1.168  28.253  1.00  0.88           C  
ATOM   4428  HD2 PRO A 287     -27.541   0.288  28.113  1.00  0.88           H  
ATOM   4429  HD3 PRO A 287     -26.470   1.477  27.307  1.00  0.88           H  
ATOM   4430  N   SER A 288     -26.989   0.426  31.722  1.00  0.86           N  
ATOM   4431  H   SER A 288     -27.147  -0.124  30.890  1.00  0.86           H  
ATOM   4432  CA  SER A 288     -27.470  -0.135  32.990  1.00  0.86           C  
ATOM   4433  HA  SER A 288     -27.597   0.681  33.702  1.00  0.86           H  
ATOM   4434  C   SER A 288     -26.495  -1.125  33.631  1.00  0.86           C  
ATOM   4435  CB  SER A 288     -28.847  -0.773  32.784  1.00  0.86           C  
ATOM   4436  HB2 SER A 288     -29.293  -0.955  33.762  1.00  0.86           H  
ATOM   4437  HB3 SER A 288     -29.489  -0.076  32.245  1.00  0.86           H  
ATOM   4438  O   SER A 288     -26.658  -1.477  34.804  1.00  0.86           O  
ATOM   4439  OG  SER A 288     -28.801  -2.001  32.087  1.00  0.86           O  
ATOM   4440  HG  SER A 288     -28.312  -1.931  31.265  1.00  0.86           H  
ATOM   4441  N   SER A 289     -25.462  -1.548  32.895  1.00  0.75           N  
ATOM   4442  H   SER A 289     -25.359  -1.195  31.954  1.00  0.75           H  
ATOM   4443  CA  SER A 289     -24.484  -2.502  33.403  1.00  0.75           C  
ATOM   4444  HA  SER A 289     -25.045  -3.314  33.865  1.00  0.75           H  
ATOM   4445  C   SER A 289     -23.626  -1.862  34.500  1.00  0.75           C  
ATOM   4446  CB  SER A 289     -23.677  -3.163  32.277  1.00  0.75           C  
ATOM   4447  HB2 SER A 289     -23.043  -3.934  32.716  1.00  0.75           H  
ATOM   4448  HB3 SER A 289     -24.370  -3.651  31.593  1.00  0.75           H  
ATOM   4449  O   SER A 289     -22.743  -1.037  34.273  1.00  0.75           O  
ATOM   4450  OG  SER A 289     -22.853  -2.273  31.547  1.00  0.75           O  
ATOM   4451  HG  SER A 289     -23.378  -1.549  31.199  1.00  0.75           H  
ATOM   4452  N   SER A 290     -23.906  -2.254  35.743  1.00  0.70           N  
ATOM   4453  H   SER A 290     -24.677  -2.895  35.865  1.00  0.70           H  
ATOM   4454  CA  SER A 290     -22.937  -2.136  36.834  1.00  0.70           C  
ATOM   4455  HA  SER A 290     -22.574  -1.109  36.858  1.00  0.70           H  
ATOM   4456  C   SER A 290     -21.737  -3.052  36.515  1.00  0.70           C  
ATOM   4457  CB  SER A 290     -23.582  -2.450  38.198  1.00  0.70           C  
ATOM   4458  HB2 SER A 290     -23.407  -1.606  38.865  1.00  0.70           H  
ATOM   4459  HB3 SER A 290     -23.108  -3.330  38.632  1.00  0.70           H  
ATOM   4460  O   SER A 290     -21.885  -3.957  35.688  1.00  0.70           O  
ATOM   4461  OG  SER A 290     -24.978  -2.683  38.127  1.00  0.70           O  
ATOM   4462  HG  SER A 290     -25.370  -2.031  37.542  1.00  0.70           H  
ATOM   4463  N   PRO A 291     -20.543  -2.835  37.107  1.00  0.67           N  
ATOM   4464  CA  PRO A 291     -19.315  -3.550  36.740  1.00  0.67           C  
ATOM   4465  HA  PRO A 291     -18.977  -3.158  35.781  1.00  0.67           H  
ATOM   4466  C   PRO A 291     -19.537  -5.066  36.595  1.00  0.67           C  
ATOM   4467  CB  PRO A 291     -18.276  -3.204  37.813  1.00  0.67           C  
ATOM   4468  HB2 PRO A 291     -17.604  -2.437  37.428  1.00  0.67           H  
ATOM   4469  HB3 PRO A 291     -17.708  -4.076  38.137  1.00  0.67           H  
ATOM   4470  O   PRO A 291     -20.319  -5.650  37.347  1.00  0.67           O  
ATOM   4471  CG  PRO A 291     -19.105  -2.626  38.959  1.00  0.67           C  
ATOM   4472  HG2 PRO A 291     -18.540  -1.900  39.543  1.00  0.67           H  
ATOM   4473  HG3 PRO A 291     -19.463  -3.436  39.594  1.00  0.67           H  
ATOM   4474  CD  PRO A 291     -20.288  -1.980  38.247  1.00  0.67           C  
ATOM   4475  HD2 PRO A 291     -20.017  -0.983  37.899  1.00  0.67           H  
ATOM   4476  HD3 PRO A 291     -21.136  -1.925  38.931  1.00  0.67           H  
ATOM   4477  N   PRO A 292     -18.879  -5.694  35.609  1.00  0.58           N  
ATOM   4478  CA  PRO A 292     -19.413  -6.811  34.838  1.00  0.58           C  
ATOM   4479  HA  PRO A 292     -20.335  -6.503  34.347  1.00  0.58           H  
ATOM   4480  C   PRO A 292     -19.715  -8.024  35.720  1.00  0.58           C  
ATOM   4481  CB  PRO A 292     -18.348  -7.096  33.764  1.00  0.58           C  
ATOM   4482  HB2 PRO A 292     -18.584  -6.522  32.868  1.00  0.58           H  
ATOM   4483  HB3 PRO A 292     -18.273  -8.155  33.517  1.00  0.58           H  
ATOM   4484  O   PRO A 292     -18.831  -8.830  36.013  1.00  0.58           O  
ATOM   4485  CG  PRO A 292     -17.056  -6.559  34.380  1.00  0.58           C  
ATOM   4486  HG2 PRO A 292     -16.640  -7.296  35.068  1.00  0.58           H  
ATOM   4487  HG3 PRO A 292     -16.325  -6.284  33.619  1.00  0.58           H  
ATOM   4488  CD  PRO A 292     -17.546  -5.346  35.161  1.00  0.58           C  
ATOM   4489  HD2 PRO A 292     -16.882  -5.144  36.001  1.00  0.58           H  
ATOM   4490  HD3 PRO A 292     -17.598  -4.481  34.499  1.00  0.58           H  
ATOM   4491  N   SER A 293     -20.981  -8.203  36.109  1.00  0.56           N  
ATOM   4492  H   SER A 293     -21.654  -7.468  35.948  1.00  0.56           H  
ATOM   4493  CA  SER A 293     -21.443  -9.515  36.558  1.00  0.56           C  
ATOM   4494  HA  SER A 293     -20.734  -9.899  37.292  1.00  0.56           H  
ATOM   4495  C   SER A 293     -21.442 -10.432  35.335  1.00  0.56           C  
ATOM   4496  CB  SER A 293     -22.814  -9.445  37.241  1.00  0.56           C  
ATOM   4497  HB2 SER A 293     -23.020 -10.408  37.709  1.00  0.56           H  
ATOM   4498  HB3 SER A 293     -22.797  -8.682  38.019  1.00  0.56           H  
ATOM   4499  O   SER A 293     -22.113 -10.125  34.351  1.00  0.56           O  
ATOM   4500  OG  SER A 293     -23.853  -9.163  36.326  1.00  0.56           O  
ATOM   4501  HG  SER A 293     -23.516  -9.277  35.434  1.00  0.56           H  
ATOM   4502  N   GLN A 294     -20.668 -11.517  35.385  1.00  0.59           N  
ATOM   4503  H   GLN A 294     -20.144 -11.648  36.239  1.00  0.59           H  
ATOM   4504  CA  GLN A 294     -20.366 -12.469  34.303  1.00  0.59           C  
ATOM   4505  HA  GLN A 294     -19.968 -11.909  33.456  1.00  0.59           H  
ATOM   4506  C   GLN A 294     -21.569 -13.277  33.765  1.00  0.59           C  
ATOM   4507  CB  GLN A 294     -19.281 -13.442  34.800  1.00  0.59           C  
ATOM   4508  HB2 GLN A 294     -19.099 -14.192  34.031  1.00  0.59           H  
ATOM   4509  HB3 GLN A 294     -19.652 -13.953  35.688  1.00  0.59           H  
ATOM   4510  O   GLN A 294     -21.424 -14.441  33.390  1.00  0.59           O  
ATOM   4511  CG  GLN A 294     -17.917 -12.817  35.107  1.00  0.59           C  
ATOM   4512  HG2 GLN A 294     -18.005 -12.091  35.915  1.00  0.59           H  
ATOM   4513  HG3 GLN A 294     -17.551 -12.306  34.217  1.00  0.59           H  
ATOM   4514  CD  GLN A 294     -16.909 -13.890  35.518  1.00  0.59           C  
ATOM   4515  NE2 GLN A 294     -15.627 -13.623  35.418  1.00  0.59           N  
ATOM   4516 HE21 GLN A 294     -15.005 -14.365  35.703  1.00  0.59           H  
ATOM   4517 HE22 GLN A 294     -15.310 -12.726  35.076  1.00  0.59           H  
ATOM   4518  OE1 GLN A 294     -17.237 -14.984  35.945  1.00  0.59           O  
ATOM   4519  N   ASN A 295     -22.770 -12.704  33.709  1.00  0.60           N  
ATOM   4520  H   ASN A 295     -22.844 -11.724  33.939  1.00  0.60           H  
ATOM   4521  CA  ASN A 295     -23.916 -13.364  33.101  1.00  0.60           C  
ATOM   4522  HA  ASN A 295     -23.907 -14.417  33.384  1.00  0.60           H  
ATOM   4523  C   ASN A 295     -23.759 -13.334  31.572  1.00  0.60           C  
ATOM   4524  CB  ASN A 295     -25.218 -12.764  33.656  1.00  0.60           C  
ATOM   4525  HB2 ASN A 295     -26.051 -13.082  33.028  1.00  0.60           H  
ATOM   4526  HB3 ASN A 295     -25.166 -11.676  33.625  1.00  0.60           H  
ATOM   4527  O   ASN A 295     -24.273 -12.456  30.885  1.00  0.60           O  
ATOM   4528  CG  ASN A 295     -25.512 -13.229  35.076  1.00  0.60           C  
ATOM   4529  ND2 ASN A 295     -26.448 -12.601  35.744  1.00  0.60           N  
ATOM   4530 HD21 ASN A 295     -26.913 -11.799  35.343  1.00  0.60           H  
ATOM   4531 HD22 ASN A 295     -26.611 -12.921  36.688  1.00  0.60           H  
ATOM   4532  OD1 ASN A 295     -24.932 -14.161  35.608  1.00  0.60           O  
ATOM   4533  N   ASN A 296     -23.008 -14.321  31.070  1.00  0.60           N  
ATOM   4534  H   ASN A 296     -22.536 -14.884  31.762  1.00  0.60           H  
ATOM   4535  CA  ASN A 296     -22.715 -14.642  29.671  1.00  0.60           C  
ATOM   4536  HA  ASN A 296     -22.339 -13.747  29.174  1.00  0.60           H  
ATOM   4537  C   ASN A 296     -23.964 -15.096  28.890  1.00  0.60           C  
ATOM   4538  CB  ASN A 296     -21.627 -15.743  29.635  1.00  0.60           C  
ATOM   4539  HB2 ASN A 296     -21.901 -16.544  30.321  1.00  0.60           H  
ATOM   4540  HB3 ASN A 296     -21.573 -16.172  28.634  1.00  0.60           H  
ATOM   4541  O   ASN A 296     -23.945 -16.133  28.226  1.00  0.60           O  
ATOM   4542  CG  ASN A 296     -20.218 -15.283  29.925  1.00  0.60           C  
ATOM   4543  ND2 ASN A 296     -19.350 -16.202  30.279  1.00  0.60           N  
ATOM   4544 HD21 ASN A 296     -19.644 -17.160  30.402  1.00  0.60           H  
ATOM   4545 HD22 ASN A 296     -18.416 -15.875  30.479  1.00  0.60           H  
ATOM   4546  OD1 ASN A 296     -19.854 -14.130  29.788  1.00  0.60           O  
ATOM   4547  N   ASN A 297     -25.063 -14.346  28.938  1.00  0.69           N  
ATOM   4548  H   ASN A 297     -25.041 -13.488  29.470  1.00  0.69           H  
ATOM   4549  CA  ASN A 297     -26.097 -14.534  27.930  1.00  0.69           C  
ATOM   4550  HA  ASN A 297     -26.260 -15.599  27.763  1.00  0.69           H  
ATOM   4551  C   ASN A 297     -25.554 -13.941  26.630  1.00  0.69           C  
ATOM   4552  CB  ASN A 297     -27.429 -13.933  28.399  1.00  0.69           C  
ATOM   4553  HB2 ASN A 297     -27.261 -12.935  28.803  1.00  0.69           H  
ATOM   4554  HB3 ASN A 297     -28.097 -13.847  27.542  1.00  0.69           H  
ATOM   4555  O   ASN A 297     -25.435 -12.724  26.498  1.00  0.69           O  
ATOM   4556  CG  ASN A 297     -28.123 -14.797  29.440  1.00  0.69           C  
ATOM   4557  ND2 ASN A 297     -29.214 -14.322  29.989  1.00  0.69           N  
ATOM   4558 HD21 ASN A 297     -29.662 -14.920  30.669  1.00  0.69           H  
ATOM   4559 HD22 ASN A 297     -29.558 -13.407  29.733  1.00  0.69           H  
ATOM   4560  OD1 ASN A 297     -27.730 -15.903  29.767  1.00  0.69           O  
ATOM   4561  N   SER A 298     -25.164 -14.809  25.693  1.00  0.85           N  
ATOM   4562  H   SER A 298     -25.235 -15.799  25.881  1.00  0.85           H  
ATOM   4563  CA  SER A 298     -24.706 -14.393  24.369  1.00  0.85           C  
ATOM   4564  HA  SER A 298     -23.817 -13.771  24.478  1.00  0.85           H  
ATOM   4565  C   SER A 298     -25.808 -13.574  23.700  1.00  0.85           C  
ATOM   4566  CB  SER A 298     -24.342 -15.613  23.513  1.00  0.85           C  
ATOM   4567  HB2 SER A 298     -23.502 -16.139  23.967  1.00  0.85           H  
ATOM   4568  HB3 SER A 298     -24.049 -15.279  22.518  1.00  0.85           H  
ATOM   4569  O   SER A 298     -26.873 -14.113  23.388  1.00  0.85           O  
ATOM   4570  OG  SER A 298     -25.442 -16.495  23.407  1.00  0.85           O  
ATOM   4571  HG  SER A 298     -26.212 -15.959  23.203  1.00  0.85           H  
ATOM   4572  N   LEU A 299     -25.569 -12.276  23.507  1.00  0.90           N  
ATOM   4573  H   LEU A 299     -24.713 -11.878  23.866  1.00  0.90           H  
ATOM   4574  CA  LEU A 299     -26.486 -11.417  22.767  1.00  0.90           C  
ATOM   4575  HA  LEU A 299     -27.452 -11.440  23.271  1.00  0.90           H  
ATOM   4576  C   LEU A 299     -26.662 -11.961  21.340  1.00  0.90           C  
ATOM   4577  CB  LEU A 299     -25.957  -9.972  22.732  1.00  0.90           C  
ATOM   4578  HB2 LEU A 299     -24.966  -9.980  22.277  1.00  0.90           H  
ATOM   4579  HB3 LEU A 299     -26.606  -9.380  22.087  1.00  0.90           H  
ATOM   4580  O   LEU A 299     -25.697 -12.484  20.770  1.00  0.90           O  
ATOM   4581  CG  LEU A 299     -25.873  -9.278  24.101  1.00  0.90           C  
ATOM   4582  HG  LEU A 299     -25.231  -9.861  24.762  1.00  0.90           H  
ATOM   4583  CD1 LEU A 299     -25.242  -7.898  23.924  1.00  0.90           C  
ATOM   4584 HD11 LEU A 299     -25.914  -7.241  23.373  1.00  0.90           H  
ATOM   4585 HD12 LEU A 299     -25.032  -7.476  24.907  1.00  0.90           H  
ATOM   4586 HD13 LEU A 299     -24.301  -7.984  23.380  1.00  0.90           H  
ATOM   4587  CD2 LEU A 299     -27.243  -9.109  24.760  1.00  0.90           C  
ATOM   4588 HD21 LEU A 299     -27.931  -8.606  24.079  1.00  0.90           H  
ATOM   4589 HD22 LEU A 299     -27.648 -10.083  25.035  1.00  0.90           H  
ATOM   4590 HD23 LEU A 299     -27.141  -8.513  25.667  1.00  0.90           H  
ATOM   4591  N   PRO A 300     -27.857 -11.833  20.736  1.00  0.95           N  
ATOM   4592  CA  PRO A 300     -28.026 -12.153  19.325  1.00  0.95           C  
ATOM   4593  HA  PRO A 300     -27.801 -13.206  19.156  1.00  0.95           H  
ATOM   4594  C   PRO A 300     -27.079 -11.291  18.478  1.00  0.95           C  
ATOM   4595  CB  PRO A 300     -29.504 -11.889  19.019  1.00  0.95           C  
ATOM   4596  HB2 PRO A 300     -30.074 -12.805  19.178  1.00  0.95           H  
ATOM   4597  HB3 PRO A 300     -29.656 -11.520  18.004  1.00  0.95           H  
ATOM   4598  O   PRO A 300     -26.955 -10.085  18.709  1.00  0.95           O  
ATOM   4599  CG  PRO A 300     -29.911 -10.851  20.066  1.00  0.95           C  
ATOM   4600  HG2 PRO A 300     -30.977 -10.891  20.289  1.00  0.95           H  
ATOM   4601  HG3 PRO A 300     -29.629  -9.856  19.720  1.00  0.95           H  
ATOM   4602  CD  PRO A 300     -29.064 -11.225  21.280  1.00  0.95           C  
ATOM   4603  HD2 PRO A 300     -29.593 -11.956  21.892  1.00  0.95           H  
ATOM   4604  HD3 PRO A 300     -28.843 -10.332  21.864  1.00  0.95           H  
ATOM   4605  N   VAL A 301     -26.422 -11.915  17.497  1.00  0.96           N  
ATOM   4606  H   VAL A 301     -26.572 -12.906  17.371  1.00  0.96           H  
ATOM   4607  CA  VAL A 301     -25.538 -11.247  16.531  1.00  0.96           C  
ATOM   4608  HA  VAL A 301     -25.381 -10.216  16.850  1.00  0.96           H  
ATOM   4609  C   VAL A 301     -26.225 -11.237  15.169  1.00  0.96           C  
ATOM   4610  CB  VAL A 301     -24.147 -11.908  16.445  1.00  0.96           C  
ATOM   4611  HB  VAL A 301     -24.248 -12.906  16.019  1.00  0.96           H  
ATOM   4612  O   VAL A 301     -26.535 -12.296  14.628  1.00  0.96           O  
ATOM   4613  CG1 VAL A 301     -23.211 -11.082  15.550  1.00  0.96           C  
ATOM   4614 HG11 VAL A 301     -22.238 -11.569  15.488  1.00  0.96           H  
ATOM   4615 HG12 VAL A 301     -23.087 -10.076  15.951  1.00  0.96           H  
ATOM   4616 HG13 VAL A 301     -23.610 -11.018  14.538  1.00  0.96           H  
ATOM   4617  CG2 VAL A 301     -23.481 -12.044  17.821  1.00  0.96           C  
ATOM   4618 HG21 VAL A 301     -22.487 -12.477  17.708  1.00  0.96           H  
ATOM   4619 HG22 VAL A 301     -24.068 -12.704  18.460  1.00  0.96           H  
ATOM   4620 HG23 VAL A 301     -23.398 -11.069  18.301  1.00  0.96           H  
ATOM   4621  N   PHE A 302     -26.476 -10.052  14.616  1.00  0.98           N  
ATOM   4622  H   PHE A 302     -26.202  -9.223  15.124  1.00  0.98           H  
ATOM   4623  CA  PHE A 302     -27.050  -9.899  13.273  1.00  0.98           C  
ATOM   4624  HA  PHE A 302     -27.624 -10.791  13.024  1.00  0.98           H  
ATOM   4625  C   PHE A 302     -25.947  -9.746  12.223  1.00  0.98           C  
ATOM   4626  CB  PHE A 302     -28.003  -8.700  13.251  1.00  0.98           C  
ATOM   4627  HB2 PHE A 302     -27.446  -7.805  13.531  1.00  0.98           H  
ATOM   4628  HB3 PHE A 302     -28.361  -8.556  12.231  1.00  0.98           H  
ATOM   4629  O   PHE A 302     -24.975  -9.041  12.479  1.00  0.98           O  
ATOM   4630  CG  PHE A 302     -29.205  -8.850  14.162  1.00  0.98           C  
ATOM   4631  CD1 PHE A 302     -30.284  -9.660  13.763  1.00  0.98           C  
ATOM   4632  HD1 PHE A 302     -30.252 -10.171  12.812  1.00  0.98           H  
ATOM   4633  CD2 PHE A 302     -29.241  -8.205  15.414  1.00  0.98           C  
ATOM   4634  HD2 PHE A 302     -28.394  -7.623  15.745  1.00  0.98           H  
ATOM   4635  CE1 PHE A 302     -31.397  -9.824  14.606  1.00  0.98           C  
ATOM   4636  HE1 PHE A 302     -32.215 -10.460  14.301  1.00  0.98           H  
ATOM   4637  CE2 PHE A 302     -30.367  -8.354  16.245  1.00  0.98           C  
ATOM   4638  HE2 PHE A 302     -30.410  -7.868  17.208  1.00  0.98           H  
ATOM   4639  CZ  PHE A 302     -31.440  -9.167  15.846  1.00  0.98           C  
ATOM   4640  HZ  PHE A 302     -32.291  -9.298  16.498  1.00  0.98           H  
ATOM   4641  N   ALA A 303     -26.119 -10.340  11.041  1.00  0.98           N  
ATOM   4642  H   ALA A 303     -26.955 -10.883  10.879  1.00  0.98           H  
ATOM   4643  CA  ALA A 303     -25.211 -10.197   9.899  1.00  0.98           C  
ATOM   4644  HA  ALA A 303     -24.282  -9.741  10.242  1.00  0.98           H  
ATOM   4645  C   ALA A 303     -25.822  -9.293   8.806  1.00  0.98           C  
ATOM   4646  CB  ALA A 303     -24.853 -11.588   9.369  1.00  0.98           C  
ATOM   4647  HB1 ALA A 303     -24.369 -12.173  10.151  1.00  0.98           H  
ATOM   4648  HB2 ALA A 303     -25.749 -12.103   9.022  1.00  0.98           H  
ATOM   4649  HB3 ALA A 303     -24.158 -11.493   8.535  1.00  0.98           H  
ATOM   4650  O   ALA A 303     -27.048  -9.299   8.642  1.00  0.98           O  
ATOM   4651  N   PRO A 304     -25.018  -8.487   8.085  1.00  0.98           N  
ATOM   4652  CA  PRO A 304     -25.484  -7.724   6.932  1.00  0.98           C  
ATOM   4653  HA  PRO A 304     -26.408  -7.200   7.172  1.00  0.98           H  
ATOM   4654  C   PRO A 304     -25.728  -8.633   5.714  1.00  0.98           C  
ATOM   4655  CB  PRO A 304     -24.374  -6.705   6.659  1.00  0.98           C  
ATOM   4656  HB2 PRO A 304     -24.506  -5.830   7.295  1.00  0.98           H  
ATOM   4657  HB3 PRO A 304     -24.338  -6.407   5.611  1.00  0.98           H  
ATOM   4658  O   PRO A 304     -25.240  -9.756   5.637  1.00  0.98           O  
ATOM   4659  CG  PRO A 304     -23.109  -7.454   7.073  1.00  0.98           C  
ATOM   4660  HG2 PRO A 304     -22.311  -6.772   7.368  1.00  0.98           H  
ATOM   4661  HG3 PRO A 304     -22.782  -8.098   6.258  1.00  0.98           H  
ATOM   4662  CD  PRO A 304     -23.578  -8.314   8.245  1.00  0.98           C  
ATOM   4663  HD2 PRO A 304     -23.352  -7.800   9.179  1.00  0.98           H  
ATOM   4664  HD3 PRO A 304     -23.080  -9.283   8.221  1.00  0.98           H  
ATOM   4665  N   SER A 305     -26.459  -8.124   4.721  1.00  0.98           N  
ATOM   4666  H   SER A 305     -26.781  -7.170   4.806  1.00  0.98           H  
ATOM   4667  CA  SER A 305     -26.544  -8.752   3.397  1.00  0.98           C  
ATOM   4668  HA  SER A 305     -26.288  -9.809   3.468  1.00  0.98           H  
ATOM   4669  C   SER A 305     -25.556  -8.069   2.454  1.00  0.98           C  
ATOM   4670  CB  SER A 305     -27.973  -8.663   2.858  1.00  0.98           C  
ATOM   4671  HB2 SER A 305     -28.643  -9.186   3.541  1.00  0.98           H  
ATOM   4672  HB3 SER A 305     -28.281  -7.619   2.792  1.00  0.98           H  
ATOM   4673  O   SER A 305     -25.737  -6.898   2.135  1.00  0.98           O  
ATOM   4674  OG  SER A 305     -28.057  -9.262   1.579  1.00  0.98           O  
ATOM   4675  HG  SER A 305     -27.644  -8.672   0.945  1.00  0.98           H  
ATOM   4676  N   LEU A 306     -24.537  -8.794   1.986  1.00  0.98           N  
ATOM   4677  H   LEU A 306     -24.432  -9.740   2.324  1.00  0.98           H  
ATOM   4678  CA  LEU A 306     -23.531  -8.270   1.053  1.00  0.98           C  
ATOM   4679  HA  LEU A 306     -23.491  -7.190   1.194  1.00  0.98           H  
ATOM   4680  C   LEU A 306     -23.906  -8.550  -0.428  1.00  0.98           C  
ATOM   4681  CB  LEU A 306     -22.147  -8.836   1.430  1.00  0.98           C  
ATOM   4682  HB2 LEU A 306     -22.225  -9.923   1.469  1.00  0.98           H  
ATOM   4683  HB3 LEU A 306     -21.430  -8.575   0.652  1.00  0.98           H  
ATOM   4684  O   LEU A 306     -24.480  -9.611  -0.707  1.00  0.98           O  
ATOM   4685  CG  LEU A 306     -21.593  -8.349   2.786  1.00  0.98           C  
ATOM   4686  HG  LEU A 306     -22.333  -8.518   3.569  1.00  0.98           H  
ATOM   4687  CD1 LEU A 306     -20.333  -9.134   3.135  1.00  0.98           C  
ATOM   4688 HD11 LEU A 306     -19.545  -8.910   2.416  1.00  0.98           H  
ATOM   4689 HD12 LEU A 306     -19.989  -8.842   4.127  1.00  0.98           H  
ATOM   4690 HD13 LEU A 306     -20.540 -10.204   3.154  1.00  0.98           H  
ATOM   4691  CD2 LEU A 306     -21.219  -6.865   2.759  1.00  0.98           C  
ATOM   4692 HD21 LEU A 306     -22.107  -6.250   2.613  1.00  0.98           H  
ATOM   4693 HD22 LEU A 306     -20.502  -6.670   1.961  1.00  0.98           H  
ATOM   4694 HD23 LEU A 306     -20.761  -6.591   3.710  1.00  0.98           H  
ATOM   4695  N   PRO A 307     -23.550  -7.668  -1.391  1.00  0.98           N  
ATOM   4696  CA  PRO A 307     -23.762  -7.859  -2.838  1.00  0.98           C  
ATOM   4697  HA  PRO A 307     -24.827  -7.979  -3.034  1.00  0.98           H  
ATOM   4698  C   PRO A 307     -22.989  -9.049  -3.407  1.00  0.98           C  
ATOM   4699  CB  PRO A 307     -23.254  -6.584  -3.524  1.00  0.98           C  
ATOM   4700  HB2 PRO A 307     -23.900  -6.284  -4.350  1.00  0.98           H  
ATOM   4701  HB3 PRO A 307     -22.234  -6.721  -3.881  1.00  0.98           H  
ATOM   4702  O   PRO A 307     -21.931  -9.380  -2.879  1.00  0.98           O  
ATOM   4703  CG  PRO A 307     -23.248  -5.543  -2.413  1.00  0.98           C  
ATOM   4704  HG2 PRO A 307     -24.238  -5.097  -2.326  1.00  0.98           H  
ATOM   4705  HG3 PRO A 307     -22.493  -4.775  -2.582  1.00  0.98           H  
ATOM   4706  CD  PRO A 307     -22.949  -6.363  -1.165  1.00  0.98           C  
ATOM   4707  HD2 PRO A 307     -21.872  -6.472  -1.039  1.00  0.98           H  
ATOM   4708  HD3 PRO A 307     -23.391  -5.856  -0.307  1.00  0.98           H  
ATOM   4709  N   GLN A 308     -23.460  -9.671  -4.493  1.00  0.98           N  
ATOM   4710  H   GLN A 308     -24.233  -9.251  -4.988  1.00  0.98           H  
ATOM   4711  CA  GLN A 308     -22.729 -10.776  -5.140  1.00  0.98           C  
ATOM   4712  HA  GLN A 308     -22.709 -11.625  -4.457  1.00  0.98           H  
ATOM   4713  C   GLN A 308     -21.271 -10.385  -5.434  1.00  0.98           C  
ATOM   4714  CB  GLN A 308     -23.422 -11.207  -6.445  1.00  0.98           C  
ATOM   4715  HB2 GLN A 308     -23.494 -10.349  -7.114  1.00  0.98           H  
ATOM   4716  HB3 GLN A 308     -22.806 -11.957  -6.941  1.00  0.98           H  
ATOM   4717  O   GLN A 308     -20.993  -9.239  -5.775  1.00  0.98           O  
ATOM   4718  CG  GLN A 308     -24.829 -11.791  -6.241  1.00  0.98           C  
ATOM   4719  HG2 GLN A 308     -25.466 -11.044  -5.767  1.00  0.98           H  
ATOM   4720  HG3 GLN A 308     -25.258 -12.019  -7.217  1.00  0.98           H  
ATOM   4721  CD  GLN A 308     -24.827 -13.073  -5.415  1.00  0.98           C  
ATOM   4722  NE2 GLN A 308     -25.683 -13.191  -4.424  1.00  0.98           N  
ATOM   4723 HE21 GLN A 308     -26.334 -12.449  -4.212  1.00  0.98           H  
ATOM   4724 HE22 GLN A 308     -25.645 -14.064  -3.917  1.00  0.98           H  
ATOM   4725  OE1 GLN A 308     -24.054 -13.990  -5.622  1.00  0.98           O  
ATOM   4726  N   ILE A 309     -20.343 -11.342  -5.322  1.00  0.97           N  
ATOM   4727  H   ILE A 309     -20.638 -12.275  -5.072  1.00  0.97           H  
ATOM   4728  CA  ILE A 309     -18.893 -11.090  -5.453  1.00  0.97           C  
ATOM   4729  HA  ILE A 309     -18.588 -10.380  -4.684  1.00  0.97           H  
ATOM   4730  C   ILE A 309     -18.538 -10.436  -6.800  1.00  0.97           C  
ATOM   4731  CB  ILE A 309     -18.113 -12.409  -5.217  1.00  0.97           C  
ATOM   4732  HB  ILE A 309     -18.565 -13.188  -5.831  1.00  0.97           H  
ATOM   4733  O   ILE A 309     -17.585  -9.676  -6.880  1.00  0.97           O  
ATOM   4734  CG1 ILE A 309     -18.237 -12.824  -3.729  1.00  0.97           C  
ATOM   4735 HG12 ILE A 309     -17.795 -12.051  -3.100  1.00  0.97           H  
ATOM   4736 HG13 ILE A 309     -19.292 -12.900  -3.467  1.00  0.97           H  
ATOM   4737  CG2 ILE A 309     -16.636 -12.302  -5.631  1.00  0.97           C  
ATOM   4738 HG21 ILE A 309     -16.108 -13.238  -5.448  1.00  0.97           H  
ATOM   4739 HG22 ILE A 309     -16.544 -12.098  -6.697  1.00  0.97           H  
ATOM   4740 HG23 ILE A 309     -16.145 -11.505  -5.073  1.00  0.97           H  
ATOM   4741  CD1 ILE A 309     -17.584 -14.167  -3.375  1.00  0.97           C  
ATOM   4742 HD11 ILE A 309     -17.868 -14.449  -2.361  1.00  0.97           H  
ATOM   4743 HD12 ILE A 309     -16.498 -14.084  -3.409  1.00  0.97           H  
ATOM   4744 HD13 ILE A 309     -17.918 -14.940  -4.067  1.00  0.97           H  
ATOM   4745  N   ASN A 310     -19.328 -10.669  -7.845  1.00  0.97           N  
ATOM   4746  H   ASN A 310     -20.140 -11.255  -7.713  1.00  0.97           H  
ATOM   4747  CA  ASN A 310     -19.135 -10.118  -9.185  1.00  0.97           C  
ATOM   4748  HA  ASN A 310     -18.148  -9.657  -9.238  1.00  0.97           H  
ATOM   4749  C   ASN A 310     -20.141  -9.005  -9.546  1.00  0.97           C  
ATOM   4750  CB  ASN A 310     -19.148 -11.287 -10.182  1.00  0.97           C  
ATOM   4751  HB2 ASN A 310     -18.923 -10.903 -11.177  1.00  0.97           H  
ATOM   4752  HB3 ASN A 310     -18.360 -11.990  -9.912  1.00  0.97           H  
ATOM   4753  O   ASN A 310     -20.393  -8.771 -10.729  1.00  0.97           O  
ATOM   4754  CG  ASN A 310     -20.474 -12.031 -10.236  1.00  0.97           C  
ATOM   4755  ND2 ASN A 310     -20.584 -12.991 -11.121  1.00  0.97           N  
ATOM   4756 HD21 ASN A 310     -19.811 -13.195 -11.738  1.00  0.97           H  
ATOM   4757 HD22 ASN A 310     -21.466 -13.482 -11.140  1.00  0.97           H  
ATOM   4758  OD1 ASN A 310     -21.408 -11.814  -9.478  1.00  0.97           O  
ATOM   4759  N   ASP A 311     -20.750  -8.331  -8.561  1.00  0.98           N  
ATOM   4760  H   ASP A 311     -20.542  -8.572  -7.603  1.00  0.98           H  
ATOM   4761  CA  ASP A 311     -21.751  -7.282  -8.801  1.00  0.98           C  
ATOM   4762  HA  ASP A 311     -22.386  -7.625  -9.617  1.00  0.98           H  
ATOM   4763  C   ASP A 311     -21.115  -5.960  -9.267  1.00  0.98           C  
ATOM   4764  CB  ASP A 311     -22.674  -7.104  -7.589  1.00  0.98           C  
ATOM   4765  HB2 ASP A 311     -22.985  -8.089  -7.242  1.00  0.98           H  
ATOM   4766  HB3 ASP A 311     -22.135  -6.616  -6.776  1.00  0.98           H  
ATOM   4767  O   ASP A 311     -21.062  -4.952  -8.561  1.00  0.98           O  
ATOM   4768  CG  ASP A 311     -23.941  -6.305  -7.929  1.00  0.98           C  
ATOM   4769  OD1 ASP A 311     -23.993  -5.640  -9.003  1.00  0.98           O  
ATOM   4770  OD2 ASP A 311     -24.876  -6.375  -7.102  1.00  0.98           O  
ATOM   4771  N   THR A 312     -20.636  -5.957 -10.509  1.00  0.96           N  
ATOM   4772  H   THR A 312     -20.576  -6.846 -10.984  1.00  0.96           H  
ATOM   4773  CA  THR A 312     -20.019  -4.790 -11.151  1.00  0.96           C  
ATOM   4774  HA  THR A 312     -19.177  -4.457 -10.545  1.00  0.96           H  
ATOM   4775  C   THR A 312     -20.987  -3.610 -11.268  1.00  0.96           C  
ATOM   4776  CB  THR A 312     -19.501  -5.214 -12.532  1.00  0.96           C  
ATOM   4777  HB  THR A 312     -20.337  -5.568 -13.135  1.00  0.96           H  
ATOM   4778  O   THR A 312     -20.568  -2.450 -11.243  1.00  0.96           O  
ATOM   4779  CG2 THR A 312     -18.780  -4.111 -13.292  1.00  0.96           C  
ATOM   4780 HG21 THR A 312     -18.297  -4.531 -14.175  1.00  0.96           H  
ATOM   4781 HG22 THR A 312     -18.030  -3.638 -12.659  1.00  0.96           H  
ATOM   4782 HG23 THR A 312     -19.509  -3.368 -13.613  1.00  0.96           H  
ATOM   4783  OG1 THR A 312     -18.586  -6.270 -12.374  1.00  0.96           O  
ATOM   4784  HG1 THR A 312     -17.823  -5.909 -11.916  1.00  0.96           H  
ATOM   4785  N   SER A 313     -22.295  -3.879 -11.333  1.00  0.97           N  
ATOM   4786  H   SER A 313     -22.585  -4.839 -11.212  1.00  0.97           H  
ATOM   4787  CA  SER A 313     -23.319  -2.833 -11.361  1.00  0.97           C  
ATOM   4788  HA  SER A 313     -23.044  -2.112 -12.131  1.00  0.97           H  
ATOM   4789  C   SER A 313     -23.386  -2.073 -10.034  1.00  0.97           C  
ATOM   4790  CB  SER A 313     -24.675  -3.430 -11.750  1.00  0.97           C  
ATOM   4791  HB2 SER A 313     -24.535  -4.145 -12.561  1.00  0.97           H  
ATOM   4792  HB3 SER A 313     -25.307  -2.623 -12.122  1.00  0.97           H  
ATOM   4793  O   SER A 313     -23.469  -0.842 -10.029  1.00  0.97           O  
ATOM   4794  OG  SER A 313     -25.364  -4.059 -10.683  1.00  0.97           O  
ATOM   4795  HG  SER A 313     -24.822  -4.677 -10.187  1.00  0.97           H  
ATOM   4796  N   PHE A 314     -23.265  -2.783  -8.906  1.00  0.98           N  
ATOM   4797  H   PHE A 314     -23.234  -3.791  -8.961  1.00  0.98           H  
ATOM   4798  CA  PHE A 314     -23.171  -2.176  -7.585  1.00  0.98           C  
ATOM   4799  HA  PHE A 314     -24.053  -1.558  -7.417  1.00  0.98           H  
ATOM   4800  C   PHE A 314     -21.941  -1.272  -7.483  1.00  0.98           C  
ATOM   4801  CB  PHE A 314     -23.146  -3.274  -6.515  1.00  0.98           C  
ATOM   4802  HB2 PHE A 314     -22.262  -3.899  -6.637  1.00  0.98           H  
ATOM   4803  HB3 PHE A 314     -24.025  -3.905  -6.651  1.00  0.98           H  
ATOM   4804  O   PHE A 314     -22.060  -0.123  -7.052  1.00  0.98           O  
ATOM   4805  CG  PHE A 314     -23.158  -2.738  -5.103  1.00  0.98           C  
ATOM   4806  CD1 PHE A 314     -21.985  -2.210  -4.530  1.00  0.98           C  
ATOM   4807  HD1 PHE A 314     -21.067  -2.184  -5.099  1.00  0.98           H  
ATOM   4808  CD2 PHE A 314     -24.356  -2.737  -4.369  1.00  0.98           C  
ATOM   4809  HD2 PHE A 314     -25.253  -3.158  -4.801  1.00  0.98           H  
ATOM   4810  CE1 PHE A 314     -22.008  -1.682  -3.231  1.00  0.98           C  
ATOM   4811  HE1 PHE A 314     -21.111  -1.275  -2.788  1.00  0.98           H  
ATOM   4812  CE2 PHE A 314     -24.386  -2.193  -3.075  1.00  0.98           C  
ATOM   4813  HE2 PHE A 314     -25.306  -2.191  -2.509  1.00  0.98           H  
ATOM   4814  CZ  PHE A 314     -23.214  -1.660  -2.516  1.00  0.98           C  
ATOM   4815  HZ  PHE A 314     -23.244  -1.216  -1.532  1.00  0.98           H  
ATOM   4816  N   VAL A 315     -20.774  -1.758  -7.921  1.00  0.98           N  
ATOM   4817  H   VAL A 315     -20.748  -2.715  -8.241  1.00  0.98           H  
ATOM   4818  CA  VAL A 315     -19.515  -0.996  -7.859  1.00  0.98           C  
ATOM   4819  HA  VAL A 315     -19.357  -0.683  -6.827  1.00  0.98           H  
ATOM   4820  C   VAL A 315     -19.585   0.280  -8.700  1.00  0.98           C  
ATOM   4821  CB  VAL A 315     -18.316  -1.869  -8.274  1.00  0.98           C  
ATOM   4822  HB  VAL A 315     -18.426  -2.172  -9.315  1.00  0.98           H  
ATOM   4823  O   VAL A 315     -19.220   1.359  -8.220  1.00  0.98           O  
ATOM   4824  CG1 VAL A 315     -16.998  -1.096  -8.136  1.00  0.98           C  
ATOM   4825 HG11 VAL A 315     -16.161  -1.751  -8.377  1.00  0.98           H  
ATOM   4826 HG12 VAL A 315     -16.874  -0.736  -7.115  1.00  0.98           H  
ATOM   4827 HG13 VAL A 315     -16.968  -0.254  -8.828  1.00  0.98           H  
ATOM   4828  CG2 VAL A 315     -18.261  -3.129  -7.402  1.00  0.98           C  
ATOM   4829 HG21 VAL A 315     -18.875  -3.912  -7.847  1.00  0.98           H  
ATOM   4830 HG22 VAL A 315     -18.622  -2.942  -6.391  1.00  0.98           H  
ATOM   4831 HG23 VAL A 315     -17.238  -3.496  -7.329  1.00  0.98           H  
ATOM   4832  N   ALA A 316     -20.126   0.203  -9.917  1.00  0.98           N  
ATOM   4833  H   ALA A 316     -20.383  -0.704 -10.278  1.00  0.98           H  
ATOM   4834  CA  ALA A 316     -20.327   1.377 -10.766  1.00  0.98           C  
ATOM   4835  HA  ALA A 316     -19.370   1.880 -10.905  1.00  0.98           H  
ATOM   4836  C   ALA A 316     -21.301   2.392 -10.142  1.00  0.98           C  
ATOM   4837  CB  ALA A 316     -20.810   0.904 -12.135  1.00  0.98           C  
ATOM   4838  HB1 ALA A 316     -20.029   0.280 -12.571  1.00  0.98           H  
ATOM   4839  HB2 ALA A 316     -21.731   0.329 -12.040  1.00  0.98           H  
ATOM   4840  HB3 ALA A 316     -20.979   1.763 -12.785  1.00  0.98           H  
ATOM   4841  O   ALA A 316     -21.042   3.596 -10.155  1.00  0.98           O  
ATOM   4842  N   ASN A 317     -22.391   1.916  -9.533  1.00  0.98           N  
ATOM   4843  H   ASN A 317     -22.567   0.922  -9.573  1.00  0.98           H  
ATOM   4844  CA  ASN A 317     -23.356   2.775  -8.848  1.00  0.98           C  
ATOM   4845  HA  ASN A 317     -23.647   3.584  -9.519  1.00  0.98           H  
ATOM   4846  C   ASN A 317     -22.770   3.435  -7.591  1.00  0.98           C  
ATOM   4847  CB  ASN A 317     -24.600   1.945  -8.493  1.00  0.98           C  
ATOM   4848  HB2 ASN A 317     -25.218   2.504  -7.790  1.00  0.98           H  
ATOM   4849  HB3 ASN A 317     -24.294   1.015  -8.013  1.00  0.98           H  
ATOM   4850  O   ASN A 317     -23.097   4.585  -7.301  1.00  0.98           O  
ATOM   4851  CG  ASN A 317     -25.471   1.631  -9.695  1.00  0.98           C  
ATOM   4852  ND2 ASN A 317     -26.221   0.558  -9.642  1.00  0.98           N  
ATOM   4853 HD21 ASN A 317     -26.715   0.334 -10.495  1.00  0.98           H  
ATOM   4854 HD22 ASN A 317     -26.035  -0.147  -8.943  1.00  0.98           H  
ATOM   4855  OD1 ASN A 317     -25.540   2.367 -10.663  1.00  0.98           O  
ATOM   4856  N   TYR A 318     -21.922   2.730  -6.837  1.00  0.99           N  
ATOM   4857  H   TYR A 318     -21.739   1.769  -7.090  1.00  0.99           H  
ATOM   4858  CA  TYR A 318     -21.223   3.290  -5.680  1.00  0.99           C  
ATOM   4859  HA  TYR A 318     -21.950   3.764  -5.021  1.00  0.99           H  
ATOM   4860  C   TYR A 318     -20.229   4.376  -6.107  1.00  0.99           C  
ATOM   4861  CB  TYR A 318     -20.528   2.166  -4.895  1.00  0.99           C  
ATOM   4862  HB2 TYR A 318     -21.284   1.504  -4.475  1.00  0.99           H  
ATOM   4863  HB3 TYR A 318     -19.919   1.572  -5.577  1.00  0.99           H  
ATOM   4864  O   TYR A 318     -20.290   5.500  -5.610  1.00  0.99           O  
ATOM   4865  CG  TYR A 318     -19.645   2.686  -3.776  1.00  0.99           C  
ATOM   4866  CD1 TYR A 318     -18.250   2.770  -3.961  1.00  0.99           C  
ATOM   4867  HD1 TYR A 318     -17.801   2.415  -4.876  1.00  0.99           H  
ATOM   4868  CD2 TYR A 318     -20.220   3.126  -2.569  1.00  0.99           C  
ATOM   4869  HD2 TYR A 318     -21.286   3.045  -2.418  1.00  0.99           H  
ATOM   4870  CE1 TYR A 318     -17.431   3.295  -2.944  1.00  0.99           C  
ATOM   4871  HE1 TYR A 318     -16.359   3.321  -3.071  1.00  0.99           H  
ATOM   4872  CE2 TYR A 318     -19.405   3.673  -1.559  1.00  0.99           C  
ATOM   4873  HE2 TYR A 318     -19.830   4.014  -0.627  1.00  0.99           H  
ATOM   4874  OH  TYR A 318     -17.230   4.241  -0.741  1.00  0.99           O  
ATOM   4875  HH  TYR A 318     -16.294   4.104  -0.903  1.00  0.99           H  
ATOM   4876  CZ  TYR A 318     -18.008   3.755  -1.742  1.00  0.99           C  
ATOM   4877  N   THR A 319     -19.359   4.074  -7.073  1.00  0.98           N  
ATOM   4878  H   THR A 319     -19.389   3.149  -7.477  1.00  0.98           H  
ATOM   4879  CA  THR A 319     -18.327   5.012  -7.546  1.00  0.98           C  
ATOM   4880  HA  THR A 319     -17.759   5.356  -6.682  1.00  0.98           H  
ATOM   4881  C   THR A 319     -18.924   6.265  -8.193  1.00  0.98           C  
ATOM   4882  CB  THR A 319     -17.342   4.330  -8.507  1.00  0.98           C  
ATOM   4883  HB  THR A 319     -16.712   5.088  -8.972  1.00  0.98           H  
ATOM   4884  O   THR A 319     -18.417   7.359  -7.961  1.00  0.98           O  
ATOM   4885  CG2 THR A 319     -16.446   3.319  -7.792  1.00  0.98           C  
ATOM   4886 HG21 THR A 319     -15.878   3.821  -7.010  1.00  0.98           H  
ATOM   4887 HG22 THR A 319     -15.746   2.887  -8.507  1.00  0.98           H  
ATOM   4888 HG23 THR A 319     -17.036   2.519  -7.344  1.00  0.98           H  
ATOM   4889  OG1 THR A 319     -18.042   3.627  -9.502  1.00  0.98           O  
ATOM   4890  HG1 THR A 319     -18.260   2.766  -9.137  1.00  0.98           H  
ATOM   4891  N   ALA A 320     -20.060   6.158  -8.895  1.00  0.98           N  
ATOM   4892  H   ALA A 320     -20.397   5.231  -9.111  1.00  0.98           H  
ATOM   4893  CA  ALA A 320     -20.769   7.303  -9.478  1.00  0.98           C  
ATOM   4894  HA  ALA A 320     -20.064   7.859 -10.097  1.00  0.98           H  
ATOM   4895  C   ALA A 320     -21.345   8.302  -8.446  1.00  0.98           C  
ATOM   4896  CB  ALA A 320     -21.881   6.759 -10.383  1.00  0.98           C  
ATOM   4897  HB1 ALA A 320     -21.450   6.121 -11.155  1.00  0.98           H  
ATOM   4898  HB2 ALA A 320     -22.404   7.586 -10.863  1.00  0.98           H  
ATOM   4899  HB3 ALA A 320     -22.590   6.177  -9.795  1.00  0.98           H  
ATOM   4900  O   ALA A 320     -21.685   9.434  -8.808  1.00  0.98           O  
ATOM   4901  N   LYS A 321     -21.473   7.911  -7.167  1.00  0.98           N  
ATOM   4902  H   LYS A 321     -21.179   6.976  -6.926  1.00  0.98           H  
ATOM   4903  CA  LYS A 321     -21.913   8.810  -6.081  1.00  0.98           C  
ATOM   4904  HA  LYS A 321     -22.686   9.479  -6.459  1.00  0.98           H  
ATOM   4905  C   LYS A 321     -20.793   9.714  -5.566  1.00  0.98           C  
ATOM   4906  CB  LYS A 321     -22.490   8.003  -4.910  1.00  0.98           C  
ATOM   4907  HB2 LYS A 321     -21.752   7.274  -4.574  1.00  0.98           H  
ATOM   4908  HB3 LYS A 321     -22.682   8.680  -4.077  1.00  0.98           H  
ATOM   4909  O   LYS A 321     -21.088  10.744  -4.964  1.00  0.98           O  
ATOM   4910  CG  LYS A 321     -23.804   7.296  -5.262  1.00  0.98           C  
ATOM   4911  HG2 LYS A 321     -24.571   8.043  -5.468  1.00  0.98           H  
ATOM   4912  HG3 LYS A 321     -23.668   6.684  -6.154  1.00  0.98           H  
ATOM   4913  CD  LYS A 321     -24.250   6.411  -4.094  1.00  0.98           C  
ATOM   4914  HD2 LYS A 321     -24.426   7.041  -3.222  1.00  0.98           H  
ATOM   4915  HD3 LYS A 321     -23.455   5.700  -3.866  1.00  0.98           H  
ATOM   4916  CE  LYS A 321     -25.529   5.649  -4.450  1.00  0.98           C  
ATOM   4917  HE2 LYS A 321     -26.294   6.369  -4.740  1.00  0.98           H  
ATOM   4918  HE3 LYS A 321     -25.318   5.015  -5.311  1.00  0.98           H  
ATOM   4919  NZ  LYS A 321     -25.998   4.830  -3.302  1.00  0.98           N  
ATOM   4920  HZ1 LYS A 321     -26.176   5.409  -2.494  1.00  0.98           H  
ATOM   4921  HZ2 LYS A 321     -25.292   4.153  -3.050  1.00  0.98           H  
ATOM   4922  HZ3 LYS A 321     -26.843   4.329  -3.537  1.00  0.98           H  
ATOM   4923  N   LEU A 322     -19.531   9.348  -5.791  1.00  0.99           N  
ATOM   4924  H   LEU A 322     -19.359   8.536  -6.366  1.00  0.99           H  
ATOM   4925  CA  LEU A 322     -18.380  10.097  -5.301  1.00  0.99           C  
ATOM   4926  HA  LEU A 322     -18.525  10.313  -4.242  1.00  0.99           H  
ATOM   4927  C   LEU A 322     -18.253  11.429  -6.045  1.00  0.99           C  
ATOM   4928  CB  LEU A 322     -17.105   9.258  -5.468  1.00  0.99           C  
ATOM   4929  HB2 LEU A 322     -16.994   9.011  -6.523  1.00  0.99           H  
ATOM   4930  HB3 LEU A 322     -16.252   9.877  -5.187  1.00  0.99           H  
ATOM   4931  O   LEU A 322     -18.051  11.467  -7.258  1.00  0.99           O  
ATOM   4932  CG  LEU A 322     -17.059   7.963  -4.640  1.00  0.99           C  
ATOM   4933  HG  LEU A 322     -17.962   7.374  -4.798  1.00  0.99           H  
ATOM   4934  CD1 LEU A 322     -15.851   7.143  -5.081  1.00  0.99           C  
ATOM   4935 HD11 LEU A 322     -15.961   6.874  -6.131  1.00  0.99           H  
ATOM   4936 HD12 LEU A 322     -15.787   6.232  -4.486  1.00  0.99           H  
ATOM   4937 HD13 LEU A 322     -14.952   7.746  -4.956  1.00  0.99           H  
ATOM   4938  CD2 LEU A 322     -16.891   8.258  -3.150  1.00  0.99           C
[truncated: 276,859 more chars]
