# Supplementary material for: Phenoloxidases in Plants—How Structural Diversity Enables Functional Specificity
Source: Front Plant Sci. 2021 Oct 1;12:754601. doi: 10.3389/fpls.2021.754601 (PMC8517187; doi:10.3389/fpls.2021.754601)
Supplement: Supplementary file 3 [file Data_Sheet_2.ZIP › Figure 7/AlphaFold2_models/models/plantae/AtLAC6_relaxed_model_1.pdb]

ATOM      1  N   ALA A   1     -21.971  15.008 -16.507  1.00  0.95           N  
ATOM      2  H   ALA A   1     -21.038  14.702 -16.269  1.00  0.95           H  
ATOM      3  H2  ALA A   1     -22.452  15.194 -15.639  1.00  0.95           H  
ATOM      4  H3  ALA A   1     -21.884  15.846 -17.063  1.00  0.95           H  
ATOM      5  CA  ALA A   1     -22.646  13.927 -17.261  1.00  0.95           C  
ATOM      6  HA  ALA A   1     -23.632  14.277 -17.568  1.00  0.95           H  
ATOM      7  C   ALA A   1     -22.844  12.707 -16.359  1.00  0.95           C  
ATOM      8  CB  ALA A   1     -21.836  13.572 -18.517  1.00  0.95           C  
ATOM      9  HB1 ALA A   1     -22.371  12.828 -19.108  1.00  0.95           H  
ATOM     10  HB2 ALA A   1     -20.864  13.167 -18.236  1.00  0.95           H  
ATOM     11  HB3 ALA A   1     -21.689  14.462 -19.129  1.00  0.95           H  
ATOM     12  O   ALA A   1     -22.352  12.713 -15.234  1.00  0.95           O  
ATOM     13  N   THR A   2     -23.560  11.678 -16.823  1.00  0.98           N  
ATOM     14  H   THR A   2     -23.949  11.714 -17.755  1.00  0.98           H  
ATOM     15  CA  THR A   2     -23.608  10.370 -16.145  1.00  0.98           C  
ATOM     16  HA  THR A   2     -23.127  10.455 -15.171  1.00  0.98           H  
ATOM     17  C   THR A   2     -22.831   9.350 -16.971  1.00  0.98           C  
ATOM     18  CB  THR A   2     -25.042   9.885 -15.882  1.00  0.98           C  
ATOM     19  HB  THR A   2     -25.543   9.690 -16.830  1.00  0.98           H  
ATOM     20  O   THR A   2     -23.051   9.242 -18.177  1.00  0.98           O  
ATOM     21  CG2 THR A   2     -25.073   8.624 -15.018  1.00  0.98           C  
ATOM     22 HG21 THR A   2     -24.529   8.794 -14.088  1.00  0.98           H  
ATOM     23 HG22 THR A   2     -24.612   7.791 -15.549  1.00  0.98           H  
ATOM     24 HG23 THR A   2     -26.103   8.353 -14.788  1.00  0.98           H  
ATOM     25  OG1 THR A   2     -25.762  10.868 -15.171  1.00  0.98           O  
ATOM     26  HG1 THR A   2     -26.686  10.610 -15.196  1.00  0.98           H  
ATOM     27  N   ARG A   3     -21.914   8.619 -16.336  1.00  0.98           N  
ATOM     28  H   ARG A   3     -21.800   8.776 -15.344  1.00  0.98           H  
ATOM     29  CA  ARG A   3     -21.117   7.541 -16.929  1.00  0.98           C  
ATOM     30  HA  ARG A   3     -21.227   7.556 -18.014  1.00  0.98           H  
ATOM     31  C   ARG A   3     -21.640   6.205 -16.424  1.00  0.98           C  
ATOM     32  CB  ARG A   3     -19.630   7.701 -16.566  1.00  0.98           C  
ATOM     33  HB2 ARG A   3     -19.064   6.932 -17.090  1.00  0.98           H  
ATOM     34  HB3 ARG A   3     -19.510   7.538 -15.495  1.00  0.98           H  
ATOM     35  O   ARG A   3     -21.781   6.026 -15.217  1.00  0.98           O  
ATOM     36  CG  ARG A   3     -19.016   9.065 -16.901  1.00  0.98           C  
ATOM     37  HG2 ARG A   3     -17.987   9.075 -16.543  1.00  0.98           H  
ATOM     38  HG3 ARG A   3     -19.558   9.854 -16.380  1.00  0.98           H  
ATOM     39  CD  ARG A   3     -19.014   9.349 -18.405  1.00  0.98           C  
ATOM     40  HD2 ARG A   3     -20.036   9.320 -18.783  1.00  0.98           H  
ATOM     41  HD3 ARG A   3     -18.418   8.586 -18.906  1.00  0.98           H  
ATOM     42  NE  ARG A   3     -18.443  10.676 -18.653  1.00  0.98           N  
ATOM     43  HE  ARG A   3     -18.259  11.249 -17.842  1.00  0.98           H  
ATOM     44  NH1 ARG A   3     -18.342  10.635 -20.947  1.00  0.98           N  
ATOM     45 HH11 ARG A   3     -18.071  11.083 -21.811  1.00  0.98           H  
ATOM     46 HH12 ARG A   3     -18.688   9.687 -20.940  1.00  0.98           H  
ATOM     47  NH2 ARG A   3     -17.660  12.440 -19.779  1.00  0.98           N  
ATOM     48 HH21 ARG A   3     -17.571  12.878 -18.874  1.00  0.98           H  
ATOM     49 HH22 ARG A   3     -17.407  12.940 -20.620  1.00  0.98           H  
ATOM     50  CZ  ARG A   3     -18.149  11.236 -19.803  1.00  0.98           C  
ATOM     51  N   PHE A   4     -21.906   5.283 -17.341  1.00  0.99           N  
ATOM     52  H   PHE A   4     -21.700   5.477 -18.310  1.00  0.99           H  
ATOM     53  CA  PHE A   4     -22.427   3.959 -17.023  1.00  0.99           C  
ATOM     54  HA  PHE A   4     -22.677   3.907 -15.963  1.00  0.99           H  
ATOM     55  C   PHE A   4     -21.377   2.894 -17.314  1.00  0.99           C  
ATOM     56  CB  PHE A   4     -23.718   3.695 -17.801  1.00  0.99           C  
ATOM     57  HB2 PHE A   4     -24.030   2.666 -17.620  1.00  0.99           H  
ATOM     58  HB3 PHE A   4     -23.523   3.791 -18.869  1.00  0.99           H  
ATOM     59  O   PHE A   4     -20.799   2.873 -18.400  1.00  0.99           O  
ATOM     60  CG  PHE A   4     -24.858   4.614 -17.413  1.00  0.99           C  
ATOM     61  CD1 PHE A   4     -25.690   4.280 -16.328  1.00  0.99           C  
ATOM     62  HD1 PHE A   4     -25.514   3.371 -15.771  1.00  0.99           H  
ATOM     63  CD2 PHE A   4     -25.090   5.801 -18.133  1.00  0.99           C  
ATOM     64  HD2 PHE A   4     -24.458   6.061 -18.969  1.00  0.99           H  
ATOM     65  CE1 PHE A   4     -26.758   5.123 -15.973  1.00  0.99           C  
ATOM     66  HE1 PHE A   4     -27.404   4.854 -15.150  1.00  0.99           H  
ATOM     67  CE2 PHE A   4     -26.160   6.641 -17.781  1.00  0.99           C  
ATOM     68  HE2 PHE A   4     -26.350   7.538 -18.351  1.00  0.99           H  
ATOM     69  CZ  PHE A   4     -26.998   6.298 -16.705  1.00  0.99           C  
ATOM     70  HZ  PHE A   4     -27.835   6.931 -16.448  1.00  0.99           H  
ATOM     71  N   TYR A   5     -21.173   1.995 -16.358  1.00  0.99           N  
ATOM     72  H   TYR A   5     -21.663   2.106 -15.482  1.00  0.99           H  
ATOM     73  CA  TYR A   5     -20.297   0.839 -16.495  1.00  0.99           C  
ATOM     74  HA  TYR A   5     -20.049   0.699 -17.547  1.00  0.99           H  
ATOM     75  C   TYR A   5     -21.004  -0.424 -16.010  1.00  0.99           C  
ATOM     76  CB  TYR A   5     -18.987   1.065 -15.729  1.00  0.99           C  
ATOM     77  HB2 TYR A   5     -19.217   1.211 -14.674  1.00  0.99           H  
ATOM     78  HB3 TYR A   5     -18.374   0.167 -15.800  1.00  0.99           H  
ATOM     79  O   TYR A   5     -21.892  -0.386 -15.157  1.00  0.99           O  
ATOM     80  CG  TYR A   5     -18.174   2.242 -16.226  1.00  0.99           C  
ATOM     81  CD1 TYR A   5     -17.227   2.039 -17.245  1.00  0.99           C  
ATOM     82  HD1 TYR A   5     -17.065   1.051 -17.651  1.00  0.99           H  
ATOM     83  CD2 TYR A   5     -18.373   3.531 -15.689  1.00  0.99           C  
ATOM     84  HD2 TYR A   5     -19.092   3.680 -14.896  1.00  0.99           H  
ATOM     85  CE1 TYR A   5     -16.491   3.124 -17.745  1.00  0.99           C  
ATOM     86  HE1 TYR A   5     -15.759   2.979 -18.525  1.00  0.99           H  
ATOM     87  CE2 TYR A   5     -17.635   4.622 -16.189  1.00  0.99           C  
ATOM     88  HE2 TYR A   5     -17.761   5.606 -15.761  1.00  0.99           H  
ATOM     89  OH  TYR A   5     -15.978   5.428 -17.761  1.00  0.99           O  
ATOM     90  HH  TYR A   5     -16.103   6.293 -17.363  1.00  0.99           H  
ATOM     91  CZ  TYR A   5     -16.703   4.415 -17.229  1.00  0.99           C  
ATOM     92  N   GLN A   6     -20.571  -1.564 -16.539  1.00  0.99           N  
ATOM     93  H   GLN A   6     -19.834  -1.529 -17.228  1.00  0.99           H  
ATOM     94  CA  GLN A   6     -20.982  -2.873 -16.054  1.00  0.99           C  
ATOM     95  HA  GLN A   6     -21.528  -2.757 -15.118  1.00  0.99           H  
ATOM     96  C   GLN A   6     -19.744  -3.715 -15.780  1.00  0.99           C  
ATOM     97  CB  GLN A   6     -21.921  -3.538 -17.062  1.00  0.99           C  
ATOM     98  HB2 GLN A   6     -22.756  -2.868 -17.265  1.00  0.99           H  
ATOM     99  HB3 GLN A   6     -21.386  -3.722 -17.994  1.00  0.99           H  
ATOM    100  O   GLN A   6     -18.911  -3.927 -16.667  1.00  0.99           O  
ATOM    101  CG  GLN A   6     -22.473  -4.860 -16.511  1.00  0.99           C  
ATOM    102  HG2 GLN A   6     -23.025  -4.669 -15.590  1.00  0.99           H  
ATOM    103  HG3 GLN A   6     -21.659  -5.550 -16.290  1.00  0.99           H  
ATOM    104  CD  GLN A   6     -23.405  -5.509 -17.517  1.00  0.99           C  
ATOM    105  NE2 GLN A   6     -22.885  -6.213 -18.499  1.00  0.99           N  
ATOM    106 HE21 GLN A   6     -23.555  -6.418 -19.226  1.00  0.99           H  
ATOM    107 HE22 GLN A   6     -21.891  -6.140 -18.663  1.00  0.99           H  
ATOM    108  OE1 GLN A   6     -24.610  -5.366 -17.480  1.00  0.99           O  
ATOM    109  N   PHE A   7     -19.637  -4.194 -14.550  1.00  0.99           N  
ATOM    110  H   PHE A   7     -20.381  -4.000 -13.894  1.00  0.99           H  
ATOM    111  CA  PHE A   7     -18.554  -5.036 -14.072  1.00  0.99           C  
ATOM    112  HA  PHE A   7     -17.752  -5.098 -14.807  1.00  0.99           H  
ATOM    113  C   PHE A   7     -19.101  -6.442 -13.850  1.00  0.99           C  
ATOM    114  CB  PHE A   7     -17.983  -4.428 -12.783  1.00  0.99           C  
ATOM    115  HB2 PHE A   7     -18.816  -4.088 -12.168  1.00  0.99           H  
ATOM    116  HB3 PHE A   7     -17.474  -5.219 -12.233  1.00  0.99           H  
ATOM    117  O   PHE A   7     -19.993  -6.647 -13.037  1.00  0.99           O  
ATOM    118  CG  PHE A   7     -17.001  -3.275 -12.936  1.00  0.99           C  
ATOM    119  CD1 PHE A   7     -16.846  -2.561 -14.145  1.00  0.99           C  
ATOM    120  HD1 PHE A   7     -17.452  -2.779 -15.012  1.00  0.99           H  
ATOM    121  CD2 PHE A   7     -16.183  -2.942 -11.839  1.00  0.99           C  
ATOM    122  HD2 PHE A   7     -16.283  -3.470 -10.902  1.00  0.99           H  
ATOM    123  CE1 PHE A   7     -15.871  -1.558 -14.267  1.00  0.99           C  
ATOM    124  HE1 PHE A   7     -15.746  -1.021 -15.195  1.00  0.99           H  
ATOM    125  CE2 PHE A   7     -15.200  -1.947 -11.964  1.00  0.99           C  
ATOM    126  HE2 PHE A   7     -14.554  -1.719 -11.129  1.00  0.99           H  
ATOM    127  CZ  PHE A   7     -15.030  -1.271 -13.182  1.00  0.99           C  
ATOM    128  HZ  PHE A   7     -14.242  -0.540 -13.279  1.00  0.99           H  
ATOM    129  N   LYS A   8     -18.570  -7.419 -14.581  1.00  0.99           N  
ATOM    130  H   LYS A   8     -17.898  -7.169 -15.292  1.00  0.99           H  
ATOM    131  CA  LYS A   8     -18.814  -8.842 -14.344  1.00  0.99           C  
ATOM    132  HA  LYS A   8     -19.673  -8.983 -13.688  1.00  0.99           H  
ATOM    133  C   LYS A   8     -17.598  -9.419 -13.634  1.00  0.99           C  
ATOM    134  CB  LYS A   8     -19.093  -9.563 -15.668  1.00  0.99           C  
ATOM    135  HB2 LYS A   8     -18.261  -9.394 -16.352  1.00  0.99           H  
ATOM    136  HB3 LYS A   8     -19.167 -10.631 -15.466  1.00  0.99           H  
ATOM    137  O   LYS A   8     -16.566  -9.616 -14.285  1.00  0.99           O  
ATOM    138  CG  LYS A   8     -20.388  -9.090 -16.339  1.00  0.99           C  
ATOM    139  HG2 LYS A   8     -21.219  -9.205 -15.642  1.00  0.99           H  
ATOM    140  HG3 LYS A   8     -20.299  -8.041 -16.619  1.00  0.99           H  
ATOM    141  CD  LYS A   8     -20.654  -9.932 -17.592  1.00  0.99           C  
ATOM    142  HD2 LYS A   8     -19.815  -9.831 -18.281  1.00  0.99           H  
ATOM    143  HD3 LYS A   8     -20.750 -10.977 -17.296  1.00  0.99           H  
ATOM    144  CE  LYS A   8     -21.944  -9.472 -18.275  1.00  0.99           C  
ATOM    145  HE2 LYS A   8     -21.815  -8.444 -18.613  1.00  0.99           H  
ATOM    146  HE3 LYS A   8     -22.745  -9.479 -17.535  1.00  0.99           H  
ATOM    147  NZ  LYS A   8     -22.302 -10.354 -19.414  1.00  0.99           N  
ATOM    148  HZ1 LYS A   8     -22.438 -11.299 -19.085  1.00  0.99           H  
ATOM    149  HZ2 LYS A   8     -23.167 -10.053 -19.840  1.00  0.99           H  
ATOM    150  HZ3 LYS A   8     -21.575 -10.360 -20.115  1.00  0.99           H  
ATOM    151  N   VAL A   9     -17.723  -9.646 -12.329  1.00  0.99           N  
ATOM    152  H   VAL A   9     -18.629  -9.513 -11.904  1.00  0.99           H  
ATOM    153  CA  VAL A   9     -16.697 -10.315 -11.521  1.00  0.99           C  
ATOM    154  HA  VAL A   9     -15.716  -9.942 -11.814  1.00  0.99           H  
ATOM    155  C   VAL A   9     -16.787 -11.801 -11.834  1.00  0.99           C  
ATOM    156  CB  VAL A   9     -16.862 -10.050 -10.012  1.00  0.99           C  
ATOM    157  HB  VAL A   9     -17.761 -10.547  -9.648  1.00  0.99           H  
ATOM    158  O   VAL A   9     -17.831 -12.412 -11.623  1.00  0.99           O  
ATOM    159  CG1 VAL A   9     -15.658 -10.587  -9.236  1.00  0.99           C  
ATOM    160 HG11 VAL A   9     -15.582 -11.668  -9.356  1.00  0.99           H  
ATOM    161 HG12 VAL A   9     -15.781 -10.381  -8.173  1.00  0.99           H  
ATOM    162 HG13 VAL A   9     -14.738 -10.117  -9.583  1.00  0.99           H  
ATOM    163  CG2 VAL A   9     -16.985  -8.551  -9.713  1.00  0.99           C  
ATOM    164 HG21 VAL A   9     -16.103  -8.022 -10.073  1.00  0.99           H  
ATOM    165 HG22 VAL A   9     -17.064  -8.397  -8.637  1.00  0.99           H  
ATOM    166 HG23 VAL A   9     -17.883  -8.147 -10.180  1.00  0.99           H  
ATOM    167  N   GLN A  10     -15.742 -12.361 -12.429  1.00  0.98           N  
ATOM    168  H   GLN A  10     -14.899 -11.815 -12.538  1.00  0.98           H  
ATOM    169  CA  GLN A  10     -15.737 -13.725 -12.958  1.00  0.98           C  
ATOM    170  HA  GLN A  10     -16.349 -14.362 -12.319  1.00  0.98           H  
ATOM    171  C   GLN A  10     -14.317 -14.285 -12.972  1.00  0.98           C  
ATOM    172  CB  GLN A  10     -16.353 -13.736 -14.367  1.00  0.98           C  
ATOM    173  HB2 GLN A  10     -16.531 -14.767 -14.674  1.00  0.98           H  
ATOM    174  HB3 GLN A  10     -17.318 -13.231 -14.327  1.00  0.98           H  
ATOM    175  O   GLN A  10     -13.350 -13.525 -12.907  1.00  0.98           O  
ATOM    176  CG  GLN A  10     -15.466 -13.055 -15.416  1.00  0.98           C  
ATOM    177  HG2 GLN A  10     -14.677 -13.740 -15.729  1.00  0.98           H  
ATOM    178  HG3 GLN A  10     -14.992 -12.173 -14.987  1.00  0.98           H  
ATOM    179  CD  GLN A  10     -16.272 -12.635 -16.632  1.00  0.98           C  
ATOM    180  NE2 GLN A  10     -16.397 -11.350 -16.866  1.00  0.98           N  
ATOM    181 HE21 GLN A  10     -17.010 -11.100 -17.628  1.00  0.98           H  
ATOM    182 HE22 GLN A  10     -16.170 -10.724 -16.107  1.00  0.98           H  
ATOM    183  OE1 GLN A  10     -16.809 -13.420 -17.398  1.00  0.98           O  
ATOM    184  N   THR A  11     -14.180 -15.597 -13.110  1.00  0.98           N  
ATOM    185  H   THR A  11     -14.981 -16.209 -13.173  1.00  0.98           H  
ATOM    186  CA  THR A  11     -12.864 -16.225 -13.186  1.00  0.98           C  
ATOM    187  HA  THR A  11     -12.168 -15.594 -12.633  1.00  0.98           H  
ATOM    188  C   THR A  11     -12.332 -16.304 -14.618  1.00  0.98           C  
ATOM    189  CB  THR A  11     -12.835 -17.576 -12.468  1.00  0.98           C  
ATOM    190  HB  THR A  11     -11.829 -17.979 -12.576  1.00  0.98           H  
ATOM    191  O   THR A  11     -13.089 -16.360 -15.594  1.00  0.98           O  
ATOM    192  CG2 THR A  11     -13.153 -17.424 -10.980  1.00  0.98           C  
ATOM    193 HG21 THR A  11     -12.449 -16.726 -10.527  1.00  0.98           H  
ATOM    194 HG22 THR A  11     -14.175 -17.072 -10.835  1.00  0.98           H  
ATOM    195 HG23 THR A  11     -13.040 -18.390 -10.488  1.00  0.98           H  
ATOM    196  OG1 THR A  11     -13.759 -18.486 -13.006  1.00  0.98           O  
ATOM    197  HG1 THR A  11     -13.536 -19.329 -12.606  1.00  0.98           H  
ATOM    198  N   ILE A  12     -11.005 -16.267 -14.755  1.00  0.98           N  
ATOM    199  H   ILE A  12     -10.452 -16.157 -13.917  1.00  0.98           H  
ATOM    200  CA  ILE A  12     -10.278 -16.578 -15.990  1.00  0.98           C  
ATOM    201  HA  ILE A  12     -10.945 -17.132 -16.651  1.00  0.98           H  
ATOM    202  C   ILE A  12      -9.096 -17.489 -15.675  1.00  0.98           C  
ATOM    203  CB  ILE A  12      -9.787 -15.319 -16.743  1.00  0.98           C  
ATOM    204  HB  ILE A  12      -9.289 -15.665 -17.648  1.00  0.98           H  
ATOM    205  O   ILE A  12      -8.531 -17.416 -14.588  1.00  0.98           O  
ATOM    206  CG1 ILE A  12      -8.759 -14.484 -15.945  1.00  0.98           C  
ATOM    207 HG12 ILE A  12      -9.246 -14.055 -15.069  1.00  0.98           H  
ATOM    208 HG13 ILE A  12      -7.952 -15.129 -15.597  1.00  0.98           H  
ATOM    209  CG2 ILE A  12     -10.982 -14.467 -17.189  1.00  0.98           C  
ATOM    210 HG21 ILE A  12     -10.628 -13.698 -17.876  1.00  0.98           H  
ATOM    211 HG22 ILE A  12     -11.713 -15.094 -17.699  1.00  0.98           H  
ATOM    212 HG23 ILE A  12     -11.452 -14.003 -16.322  1.00  0.98           H  
ATOM    213  CD1 ILE A  12      -8.096 -13.369 -16.765  1.00  0.98           C  
ATOM    214 HD11 ILE A  12      -7.671 -13.783 -17.680  1.00  0.98           H  
ATOM    215 HD12 ILE A  12      -7.291 -12.924 -16.179  1.00  0.98           H  
ATOM    216 HD13 ILE A  12      -8.818 -12.593 -17.017  1.00  0.98           H  
ATOM    217  N   ARG A  13      -8.672 -18.292 -16.654  1.00  0.98           N  
ATOM    218  H   ARG A  13      -9.164 -18.273 -17.536  1.00  0.98           H  
ATOM    219  CA  ARG A  13      -7.377 -18.976 -16.605  1.00  0.98           C  
ATOM    220  HA  ARG A  13      -7.117 -19.183 -15.567  1.00  0.98           H  
ATOM    221  C   ARG A  13      -6.300 -18.055 -17.163  1.00  0.98           C  
ATOM    222  CB  ARG A  13      -7.437 -20.308 -17.358  1.00  0.98           C  
ATOM    223  HB2 ARG A  13      -7.853 -20.156 -18.354  1.00  0.98           H  
ATOM    224  HB3 ARG A  13      -6.424 -20.697 -17.460  1.00  0.98           H  
ATOM    225  O   ARG A  13      -6.424 -17.599 -18.299  1.00  0.98           O  
ATOM    226  CG  ARG A  13      -8.280 -21.327 -16.583  1.00  0.98           C  
ATOM    227  HG2 ARG A  13      -9.309 -20.978 -16.491  1.00  0.98           H  
ATOM    228  HG3 ARG A  13      -7.859 -21.448 -15.586  1.00  0.98           H  
ATOM    229  CD  ARG A  13      -8.268 -22.678 -17.300  1.00  0.98           C  
ATOM    230  HD2 ARG A  13      -7.235 -22.947 -17.523  1.00  0.98           H  
ATOM    231  HD3 ARG A  13      -8.825 -22.591 -18.233  1.00  0.98           H  
ATOM    232  NE  ARG A  13      -8.864 -23.719 -16.450  1.00  0.98           N  
ATOM    233  HE  ARG A  13      -9.255 -23.414 -15.570  1.00  0.98           H  
ATOM    234  NH1 ARG A  13      -8.503 -25.504 -17.847  1.00  0.98           N  
ATOM    235 HH11 ARG A  13      -8.530 -26.501 -18.010  1.00  0.98           H  
ATOM    236 HH12 ARG A  13      -8.124 -24.873 -18.538  1.00  0.98           H  
ATOM    237  NH2 ARG A  13      -9.371 -25.836 -15.813  1.00  0.98           N  
ATOM    238 HH21 ARG A  13      -9.696 -25.473 -14.928  1.00  0.98           H  
ATOM    239 HH22 ARG A  13      -9.400 -26.832 -15.980  1.00  0.98           H  
ATOM    240  CZ  ARG A  13      -8.910 -25.012 -16.708  1.00  0.98           C  
ATOM    241  N   LEU A  14      -5.262 -17.794 -16.377  1.00  0.96           N  
ATOM    242  H   LEU A  14      -5.246 -18.202 -15.453  1.00  0.96           H  
ATOM    243  CA  LEU A  14      -4.132 -16.955 -16.759  1.00  0.96           C  
ATOM    244  HA  LEU A  14      -4.229 -16.690 -17.812  1.00  0.96           H  
ATOM    245  C   LEU A  14      -2.828 -17.732 -16.585  1.00  0.96           C  
ATOM    246  CB  LEU A  14      -4.158 -15.659 -15.927  1.00  0.96           C  
ATOM    247  HB2 LEU A  14      -5.117 -15.161 -16.068  1.00  0.96           H  
ATOM    248  HB3 LEU A  14      -4.071 -15.927 -14.874  1.00  0.96           H  
ATOM    249  O   LEU A  14      -2.591 -18.331 -15.537  1.00  0.96           O  
ATOM    250  CG  LEU A  14      -3.025 -14.676 -16.277  1.00  0.96           C  
ATOM    251  HG  LEU A  14      -2.064 -15.179 -16.172  1.00  0.96           H  
ATOM    252  CD1 LEU A  14      -3.146 -14.130 -17.703  1.00  0.96           C  
ATOM    253 HD11 LEU A  14      -4.129 -13.682 -17.847  1.00  0.96           H  
ATOM    254 HD12 LEU A  14      -2.996 -14.930 -18.428  1.00  0.96           H  
ATOM    255 HD13 LEU A  14      -2.378 -13.374 -17.866  1.00  0.96           H  
ATOM    256  CD2 LEU A  14      -3.041 -13.486 -15.326  1.00  0.96           C  
ATOM    257 HD21 LEU A  14      -2.171 -12.854 -15.507  1.00  0.96           H  
ATOM    258 HD22 LEU A  14      -3.953 -12.905 -15.459  1.00  0.96           H  
ATOM    259 HD23 LEU A  14      -2.995 -13.848 -14.299  1.00  0.96           H  
ATOM    260  N   THR A  15      -1.980 -17.703 -17.613  1.00  0.96           N  
ATOM    261  H   THR A  15      -2.254 -17.231 -18.462  1.00  0.96           H  
ATOM    262  CA  THR A  15      -0.646 -18.308 -17.575  1.00  0.96           C  
ATOM    263  HA  THR A  15      -0.621 -19.038 -16.766  1.00  0.96           H  
ATOM    264  C   THR A  15       0.412 -17.244 -17.303  1.00  0.96           C  
ATOM    265  CB  THR A  15      -0.325 -19.067 -18.868  1.00  0.96           C  
ATOM    266  HB  THR A  15      -0.222 -18.350 -19.683  1.00  0.96           H  
ATOM    267  O   THR A  15       0.560 -16.302 -18.083  1.00  0.96           O  
ATOM    268  CG2 THR A  15       0.965 -19.879 -18.758  1.00  0.96           C  
ATOM    269 HG21 THR A  15       1.102 -20.464 -19.667  1.00  0.96           H  
ATOM    270 HG22 THR A  15       1.818 -19.210 -18.644  1.00  0.96           H  
ATOM    271 HG23 THR A  15       0.917 -20.550 -17.901  1.00  0.96           H  
ATOM    272  OG1 THR A  15      -1.371 -19.954 -19.199  1.00  0.96           O  
ATOM    273  HG1 THR A  15      -1.355 -20.703 -18.600  1.00  0.96           H  
ATOM    274  N   ARG A  16       1.163 -17.404 -16.212  1.00  0.95           N  
ATOM    275  H   ARG A  16       0.973 -18.210 -15.634  1.00  0.95           H  
ATOM    276  CA  ARG A  16       2.325 -16.584 -15.825  1.00  0.95           C  
ATOM    277  HA  ARG A  16       2.823 -16.185 -16.709  1.00  0.95           H  
ATOM    278  C   ARG A  16       3.321 -17.464 -15.081  1.00  0.95           C  
ATOM    279  CB  ARG A  16       1.894 -15.442 -14.889  1.00  0.95           C  
ATOM    280  HB2 ARG A  16       2.778 -14.982 -14.446  1.00  0.95           H  
ATOM    281  HB3 ARG A  16       1.318 -15.891 -14.080  1.00  0.95           H  
ATOM    282  O   ARG A  16       2.915 -18.438 -14.455  1.00  0.95           O  
ATOM    283  CG  ARG A  16       1.051 -14.330 -15.522  1.00  0.95           C  
ATOM    284  HG2 ARG A  16       0.714 -13.658 -14.732  1.00  0.95           H  
ATOM    285  HG3 ARG A  16       0.170 -14.757 -16.002  1.00  0.95           H  
ATOM    286  CD  ARG A  16       1.866 -13.523 -16.538  1.00  0.95           C  
ATOM    287  HD2 ARG A  16       2.707 -13.058 -16.023  1.00  0.95           H  
ATOM    288  HD3 ARG A  16       2.280 -14.182 -17.301  1.00  0.95           H  
ATOM    289  NE  ARG A  16       1.049 -12.472 -17.165  1.00  0.95           N  
ATOM    290  HE  ARG A  16       1.036 -11.568 -16.713  1.00  0.95           H  
ATOM    291  NH1 ARG A  16       0.443 -13.656 -19.051  1.00  0.95           N  
ATOM    292 HH11 ARG A  16       0.346 -13.607 -20.055  1.00  0.95           H  
ATOM    293 HH12 ARG A  16       0.861 -14.487 -18.658  1.00  0.95           H  
ATOM    294  NH2 ARG A  16      -0.148 -11.525 -18.832  1.00  0.95           N  
ATOM    295 HH21 ARG A  16      -0.645 -11.609 -19.708  1.00  0.95           H  
ATOM    296 HH22 ARG A  16      -0.007 -10.637 -18.372  1.00  0.95           H  
ATOM    297  CZ  ARG A  16       0.464 -12.562 -18.343  1.00  0.95           C  
ATOM    298  N   LEU A  17       4.612 -17.133 -15.128  1.00  0.97           N  
ATOM    299  H   LEU A  17       4.884 -16.303 -15.635  1.00  0.97           H  
ATOM    300  CA  LEU A  17       5.648 -17.879 -14.392  1.00  0.97           C  
ATOM    301  HA  LEU A  17       6.619 -17.527 -14.742  1.00  0.97           H  
ATOM    302  C   LEU A  17       5.614 -19.398 -14.683  1.00  0.97           C  
ATOM    303  CB  LEU A  17       5.554 -17.569 -12.879  1.00  0.97           C  
ATOM    304  HB2 LEU A  17       4.662 -18.059 -12.488  1.00  0.97           H  
ATOM    305  HB3 LEU A  17       6.411 -18.021 -12.379  1.00  0.97           H  
ATOM    306  O   LEU A  17       5.760 -20.220 -13.782  1.00  0.97           O  
ATOM    307  CG  LEU A  17       5.487 -16.085 -12.479  1.00  0.97           C  
ATOM    308  HG  LEU A  17       4.645 -15.603 -12.978  1.00  0.97           H  
ATOM    309  CD1 LEU A  17       5.274 -15.964 -10.973  1.00  0.97           C  
ATOM    310 HD11 LEU A  17       4.375 -16.504 -10.676  1.00  0.97           H  
ATOM    311 HD12 LEU A  17       6.127 -16.375 -10.433  1.00  0.97           H  
ATOM    312 HD13 LEU A  17       5.157 -14.917 -10.695  1.00  0.97           H  
ATOM    313  CD2 LEU A  17       6.769 -15.348 -12.841  1.00  0.97           C  
ATOM    314 HD21 LEU A  17       6.952 -15.426 -13.913  1.00  0.97           H  
ATOM    315 HD22 LEU A  17       7.608 -15.781 -12.297  1.00  0.97           H  
ATOM    316 HD23 LEU A  17       6.675 -14.295 -12.576  1.00  0.97           H  
ATOM    317  N   CYS A  18       5.372 -19.778 -15.946  1.00  0.97           N  
ATOM    318  H   CYS A  18       5.266 -19.045 -16.633  1.00  0.97           H  
ATOM    319  CA  CYS A  18       5.202 -21.170 -16.400  1.00  0.97           C  
ATOM    320  HA  CYS A  18       5.013 -21.128 -17.473  1.00  0.97           H  
ATOM    321  C   CYS A  18       3.990 -21.937 -15.833  1.00  0.97           C  
ATOM    322  CB  CYS A  18       6.509 -21.964 -16.213  1.00  0.97           C  
ATOM    323  HB2 CYS A  18       6.260 -23.015 -16.065  1.00  0.97           H  
ATOM    324  HB3 CYS A  18       7.035 -21.645 -15.312  1.00  0.97           H  
ATOM    325  O   CYS A  18       3.850 -23.129 -16.103  1.00  0.97           O  
ATOM    326  SG  CYS A  18       7.638 -21.919 -17.613  1.00  0.97           S  
ATOM    327  N   GLN A  19       3.095 -21.290 -15.088  1.00  0.97           N  
ATOM    328  H   GLN A  19       3.239 -20.314 -14.870  1.00  0.97           H  
ATOM    329  CA  GLN A  19       1.955 -21.945 -14.452  1.00  0.97           C  
ATOM    330  HA  GLN A  19       1.900 -22.988 -14.764  1.00  0.97           H  
ATOM    331  C   GLN A  19       0.646 -21.283 -14.868  1.00  0.97           C  
ATOM    332  CB  GLN A  19       2.141 -21.936 -12.936  1.00  0.97           C  
ATOM    333  HB2 GLN A  19       1.242 -22.334 -12.465  1.00  0.97           H  
ATOM    334  HB3 GLN A  19       2.289 -20.905 -12.615  1.00  0.97           H  
ATOM    335  O   GLN A  19       0.584 -20.076 -15.097  1.00  0.97           O  
ATOM    336  CG  GLN A  19       3.353 -22.780 -12.513  1.00  0.97           C  
ATOM    337  HG2 GLN A  19       3.245 -23.795 -12.896  1.00  0.97           H  
ATOM    338  HG3 GLN A  19       4.262 -22.350 -12.935  1.00  0.97           H  
ATOM    339  CD  GLN A  19       3.509 -22.858 -11.001  1.00  0.97           C  
ATOM    340  NE2 GLN A  19       4.721 -22.822 -10.493  1.00  0.97           N  
ATOM    341 HE21 GLN A  19       5.519 -22.646 -11.086  1.00  0.97           H  
ATOM    342 HE22 GLN A  19       4.770 -22.819  -9.484  1.00  0.97           H  
ATOM    343  OE1 GLN A  19       2.556 -22.960 -10.250  1.00  0.97           O  
ATOM    344  N   THR A  20      -0.403 -22.092 -15.002  1.00  0.97           N  
ATOM    345  H   THR A  20      -0.319 -23.044 -14.676  1.00  0.97           H  
ATOM    346  CA  THR A  20      -1.745 -21.613 -15.347  1.00  0.97           C  
ATOM    347  HA  THR A  20      -1.705 -20.558 -15.619  1.00  0.97           H  
ATOM    348  C   THR A  20      -2.644 -21.756 -14.141  1.00  0.97           C  
ATOM    349  CB  THR A  20      -2.338 -22.369 -16.538  1.00  0.97           C  
ATOM    350  HB  THR A  20      -2.426 -23.429 -16.300  1.00  0.97           H  
ATOM    351  O   THR A  20      -2.915 -22.878 -13.723  1.00  0.97           O  
ATOM    352  CG2 THR A  20      -3.708 -21.826 -16.948  1.00  0.97           C  
ATOM    353 HG21 THR A  20      -3.641 -20.754 -17.133  1.00  0.97           H  
ATOM    354 HG22 THR A  20      -4.437 -22.013 -16.160  1.00  0.97           H  
ATOM    355 HG23 THR A  20      -4.037 -22.328 -17.858  1.00  0.97           H  
ATOM    356  OG1 THR A  20      -1.480 -22.219 -17.647  1.00  0.97           O  
ATOM    357  HG1 THR A  20      -0.690 -22.729 -17.452  1.00  0.97           H  
ATOM    358  N   ASN A  21      -3.142 -20.630 -13.639  1.00  0.95           N  
ATOM    359  H   ASN A  21      -2.907 -19.753 -14.080  1.00  0.95           H  
ATOM    360  CA  ASN A  21      -4.036 -20.592 -12.490  1.00  0.95           C  
ATOM    361  HA  ASN A  21      -4.262 -21.609 -12.169  1.00  0.95           H  
ATOM    362  C   ASN A  21      -5.356 -19.933 -12.864  1.00  0.95           C  
ATOM    363  CB  ASN A  21      -3.340 -19.886 -11.320  1.00  0.95           C  
ATOM    364  HB2 ASN A  21      -3.994 -19.865 -10.448  1.00  0.95           H  
ATOM    365  HB3 ASN A  21      -3.111 -18.858 -11.602  1.00  0.95           H  
ATOM    366  O   ASN A  21      -5.439 -19.156 -13.820  1.00  0.95           O  
ATOM    367  CG  ASN A  21      -2.069 -20.609 -10.929  1.00  0.95           C  
ATOM    368  ND2 ASN A  21      -1.016 -19.880 -10.690  1.00  0.95           N  
ATOM    369 HD21 ASN A  21      -1.149 -18.893 -10.523  1.00  0.95           H  
ATOM    370 HD22 ASN A  21      -0.250 -20.395 -10.279  1.00  0.95           H  
ATOM    371  OD1 ASN A  21      -1.988 -21.823 -10.892  1.00  0.95           O  
ATOM    372  N   GLU A  22      -6.395 -20.256 -12.104  1.00  0.97           N  
ATOM    373  H   GLU A  22      -6.245 -20.840 -11.294  1.00  0.97           H  
ATOM    374  CA  GLU A  22      -7.669 -19.561 -12.188  1.00  0.97           C  
ATOM    375  HA  GLU A  22      -7.783 -19.174 -13.201  1.00  0.97           H  
ATOM    376  C   GLU A  22      -7.668 -18.372 -11.222  1.00  0.97           C  
ATOM    377  CB  GLU A  22      -8.818 -20.549 -11.959  1.00  0.97           C  
ATOM    378  HB2 GLU A  22      -8.697 -21.385 -12.647  1.00  0.97           H  
ATOM    379  HB3 GLU A  22      -8.801 -20.925 -10.936  1.00  0.97           H  
ATOM    380  O   GLU A  22      -7.428 -18.539 -10.029  1.00  0.97           O  
ATOM    381  CG  GLU A  22     -10.151 -19.857 -12.240  1.00  0.97           C  
ATOM    382  HG2 GLU A  22     -10.071 -19.305 -13.177  1.00  0.97           H  
ATOM    383  HG3 GLU A  22     -10.342 -19.139 -11.442  1.00  0.97           H  
ATOM    384  CD  GLU A  22     -11.321 -20.836 -12.363  1.00  0.97           C  
ATOM    385  OE1 GLU A  22     -12.288 -20.675 -11.587  1.00  0.97           O  
ATOM    386  OE2 GLU A  22     -11.295 -21.649 -13.318  1.00  0.97           O  
ATOM    387  N   ILE A  23      -7.916 -17.171 -11.745  1.00  0.97           N  
ATOM    388  H   ILE A  23      -8.109 -17.113 -12.735  1.00  0.97           H  
ATOM    389  CA  ILE A  23      -7.960 -15.931 -10.963  1.00  0.97           C  
ATOM    390  HA  ILE A  23      -7.898 -16.183  -9.904  1.00  0.97           H  
ATOM    391  C   ILE A  23      -9.293 -15.216 -11.156  1.00  0.97           C  
ATOM    392  CB  ILE A  23      -6.767 -15.001 -11.275  1.00  0.97           C  
ATOM    393  HB  ILE A  23      -6.897 -14.107 -10.665  1.00  0.97           H  
ATOM    394  O   ILE A  23      -9.910 -15.300 -12.222  1.00  0.97           O  
ATOM    395  CG1 ILE A  23      -6.718 -14.557 -12.754  1.00  0.97           C  
ATOM    396 HG12 ILE A  23      -7.715 -14.264 -13.083  1.00  0.97           H  
ATOM    397 HG13 ILE A  23      -6.390 -15.388 -13.378  1.00  0.97           H  
ATOM    398  CG2 ILE A  23      -5.446 -15.669 -10.851  1.00  0.97           C  
ATOM    399 HG21 ILE A  23      -5.526 -16.031  -9.826  1.00  0.97           H  
ATOM    400 HG22 ILE A  23      -4.624 -14.954 -10.892  1.00  0.97           H  
ATOM    401 HG23 ILE A  23      -5.219 -16.514 -11.501  1.00  0.97           H  
ATOM    402  CD1 ILE A  23      -5.798 -13.354 -12.986  1.00  0.97           C  
ATOM    403 HD11 ILE A  23      -6.116 -12.517 -12.365  1.00  0.97           H  
ATOM    404 HD12 ILE A  23      -5.857 -13.055 -14.033  1.00  0.97           H  
ATOM    405 HD13 ILE A  23      -4.766 -13.609 -12.746  1.00  0.97           H  
ATOM    406  N   VAL A  24      -9.728 -14.476 -10.136  1.00  0.98           N  
ATOM    407  H   VAL A  24      -9.150 -14.401  -9.312  1.00  0.98           H  
ATOM    408  CA  VAL A  24     -10.913 -13.619 -10.217  1.00  0.98           C  
ATOM    409  HA  VAL A  24     -11.667 -14.126 -10.820  1.00  0.98           H  
ATOM    410  C   VAL A  24     -10.550 -12.307 -10.909  1.00  0.98           C  
ATOM    411  CB  VAL A  24     -11.525 -13.360  -8.831  1.00  0.98           C  
ATOM    412  HB  VAL A  24     -10.804 -12.833  -8.206  1.00  0.98           H  
ATOM    413  O   VAL A  24      -9.531 -11.698 -10.624  1.00  0.98           O  
ATOM    414  CG1 VAL A  24     -12.787 -12.505  -8.977  1.00  0.98           C  
ATOM    415 HG11 VAL A  24     -13.340 -12.479  -8.038  1.00  0.98           H  
ATOM    416 HG12 VAL A  24     -13.411 -12.897  -9.780  1.00  0.98           H  
ATOM    417 HG13 VAL A  24     -12.516 -11.483  -9.244  1.00  0.98           H  
ATOM    418  CG2 VAL A  24     -11.922 -14.666  -8.133  1.00  0.98           C  
ATOM    419 HG21 VAL A  24     -11.049 -15.303  -7.988  1.00  0.98           H  
ATOM    420 HG22 VAL A  24     -12.671 -15.201  -8.717  1.00  0.98           H  
ATOM    421 HG23 VAL A  24     -12.330 -14.436  -7.148  1.00  0.98           H  
ATOM    422  N   THR A  25     -11.388 -11.848 -11.833  1.00  0.98           N  
ATOM    423  H   THR A  25     -12.222 -12.382 -12.030  1.00  0.98           H  
ATOM    424  CA  THR A  25     -11.173 -10.606 -12.583  1.00  0.98           C  
ATOM    425  HA  THR A  25     -10.519  -9.944 -12.015  1.00  0.98           H  
ATOM    426  C   THR A  25     -12.482  -9.873 -12.824  1.00  0.98           C  
ATOM    427  CB  THR A  25     -10.517 -10.873 -13.943  1.00  0.98           C  
ATOM    428  HB  THR A  25     -10.430  -9.924 -14.473  1.00  0.98           H  
ATOM    429  O   THR A  25     -13.569 -10.444 -12.731  1.00  0.98           O  
ATOM    430  CG2 THR A  25      -9.124 -11.475 -13.816  1.00  0.98           C  
ATOM    431 HG21 THR A  25      -9.178 -12.478 -13.393  1.00  0.98           H  
ATOM    432 HG22 THR A  25      -8.517 -10.851 -13.159  1.00  0.98           H  
ATOM    433 HG23 THR A  25      -8.653 -11.506 -14.798  1.00  0.98           H  
ATOM    434  OG1 THR A  25     -11.324 -11.727 -14.725  1.00  0.98           O  
ATOM    435  HG1 THR A  25     -11.481 -12.502 -14.181  1.00  0.98           H  
ATOM    436  N   VAL A  26     -12.388  -8.605 -13.220  1.00  0.99           N  
ATOM    437  H   VAL A  26     -11.467  -8.195 -13.293  1.00  0.99           H  
ATOM    438  CA  VAL A  26     -13.527  -7.854 -13.757  1.00  0.99           C  
ATOM    439  HA  VAL A  26     -14.456  -8.331 -13.442  1.00  0.99           H  
ATOM    440  C   VAL A  26     -13.471  -7.891 -15.276  1.00  0.99           C  
ATOM    441  CB  VAL A  26     -13.557  -6.421 -13.213  1.00  0.99           C  
ATOM    442  HB  VAL A  26     -12.578  -5.966 -13.366  1.00  0.99           H  
ATOM    443  O   VAL A  26     -12.471  -7.522 -15.889  1.00  0.99           O  
ATOM    444  CG1 VAL A  26     -14.621  -5.560 -13.899  1.00  0.99           C  
ATOM    445 HG11 VAL A  26     -15.609  -5.997 -13.754  1.00  0.99           H  
ATOM    446 HG12 VAL A  26     -14.413  -5.465 -14.965  1.00  0.99           H  
ATOM    447 HG13 VAL A  26     -14.593  -4.560 -13.465  1.00  0.99           H  
ATOM    448  CG2 VAL A  26     -13.886  -6.444 -11.721  1.00  0.99           C  
ATOM    449 HG21 VAL A  26     -13.231  -7.151 -11.213  1.00  0.99           H  
ATOM    450 HG22 VAL A  26     -13.749  -5.451 -11.292  1.00  0.99           H  
ATOM    451 HG23 VAL A  26     -14.918  -6.758 -11.566  1.00  0.99           H  
ATOM    452  N   ASN A  27     -14.573  -8.305 -15.901  1.00  0.99           N  
ATOM    453  H   ASN A  27     -15.343  -8.609 -15.324  1.00  0.99           H  
ATOM    454  CA  ASN A  27     -14.726  -8.346 -17.359  1.00  0.99           C  
ATOM    455  HA  ASN A  27     -15.653  -8.881 -17.566  1.00  0.99           H  
ATOM    456  C   ASN A  27     -13.636  -9.167 -18.079  1.00  0.99           C  
ATOM    457  CB  ASN A  27     -14.907  -6.910 -17.905  1.00  0.99           C  
ATOM    458  HB2 ASN A  27     -14.057  -6.295 -17.609  1.00  0.99           H  
ATOM    459  HB3 ASN A  27     -14.938  -6.938 -18.994  1.00  0.99           H  
ATOM    460  O   ASN A  27     -13.281  -8.837 -19.209  1.00  0.99           O  
ATOM    461  CG  ASN A  27     -16.192  -6.251 -17.442  1.00  0.99           C  
ATOM    462  ND2 ASN A  27     -16.343  -4.964 -17.636  1.00  0.99           N  
ATOM    463 HD21 ASN A  27     -17.215  -4.561 -17.324  1.00  0.99           H  
ATOM    464 HD22 ASN A  27     -15.599  -4.400 -18.023  1.00  0.99           H  
ATOM    465  OD1 ASN A  27     -17.098  -6.885 -16.927  1.00  0.99           O  
ATOM    466  N   LYS A  28     -13.130 -10.237 -17.442  1.00  0.98           N  
ATOM    467  H   LYS A  28     -13.438 -10.412 -16.497  1.00  0.98           H  
ATOM    468  CA  LYS A  28     -12.064 -11.112 -17.968  1.00  0.98           C  
ATOM    469  HA  LYS A  28     -11.807 -11.812 -17.174  1.00  0.98           H  
ATOM    470  C   LYS A  28     -10.747 -10.379 -18.265  1.00  0.98           C  
ATOM    471  CB  LYS A  28     -12.555 -11.944 -19.174  1.00  0.98           C  
ATOM    472  HB2 LYS A  28     -11.758 -12.620 -19.484  1.00  0.98           H  
ATOM    473  HB3 LYS A  28     -12.762 -11.283 -20.015  1.00  0.98           H  
ATOM    474  O   LYS A  28     -10.027 -10.762 -19.184  1.00  0.98           O  
ATOM    475  CG  LYS A  28     -13.804 -12.776 -18.873  1.00  0.98           C  
ATOM    476  HG2 LYS A  28     -14.654 -12.101 -18.774  1.00  0.98           H  
ATOM    477  HG3 LYS A  28     -13.657 -13.324 -17.941  1.00  0.98           H  
ATOM    478  CD  LYS A  28     -14.099 -13.770 -20.001  1.00  0.98           C  
ATOM    479  HD2 LYS A  28     -13.246 -14.440 -20.113  1.00  0.98           H  
ATOM    480  HD3 LYS A  28     -14.258 -13.228 -20.933  1.00  0.98           H  
ATOM    481  CE  LYS A  28     -15.347 -14.582 -19.643  1.00  0.98           C  
ATOM    482  HE2 LYS A  28     -15.199 -15.026 -18.659  1.00  0.98           H  
ATOM    483  HE3 LYS A  28     -16.195 -13.902 -19.558  1.00  0.98           H  
ATOM    484  NZ  LYS A  28     -15.634 -15.642 -20.637  1.00  0.98           N  
ATOM    485  HZ1 LYS A  28     -14.861 -16.292 -20.675  1.00  0.98           H  
ATOM    486  HZ2 LYS A  28     -16.452 -16.163 -20.354  1.00  0.98           H  
ATOM    487  HZ3 LYS A  28     -15.783 -15.253 -21.557  1.00  0.98           H  
ATOM    488  N   LYS A  29     -10.449  -9.304 -17.529  1.00  0.98           N  
ATOM    489  H   LYS A  29     -11.077  -9.044 -16.782  1.00  0.98           H  
ATOM    490  CA  LYS A  29      -9.231  -8.500 -17.694  1.00  0.98           C  
ATOM    491  HA  LYS A  29      -8.608  -8.939 -18.473  1.00  0.98           H  
ATOM    492  C   LYS A  29      -8.404  -8.493 -16.412  1.00  0.98           C  
ATOM    493  CB  LYS A  29      -9.583  -7.066 -18.113  1.00  0.98           C  
ATOM    494  HB2 LYS A  29      -8.659  -6.490 -18.158  1.00  0.98           H  
ATOM    495  HB3 LYS A  29     -10.236  -6.617 -17.365  1.00  0.98           H  
ATOM    496  O   LYS A  29      -8.950  -8.271 -15.334  1.00  0.98           O  
ATOM    497  CG  LYS A  29     -10.241  -6.988 -19.493  1.00  0.98           C  
ATOM    498  HG2 LYS A  29     -11.203  -7.500 -19.475  1.00  0.98           H  
ATOM    499  HG3 LYS A  29      -9.595  -7.471 -20.226  1.00  0.98           H  
ATOM    500  CD  LYS A  29     -10.458  -5.526 -19.892  1.00  0.98           C  
ATOM    501  HD2 LYS A  29     -11.129  -5.053 -19.175  1.00  0.98           H  
ATOM    502  HD3 LYS A  29      -9.497  -5.011 -19.877  1.00  0.98           H  
ATOM    503  CE  LYS A  29     -11.057  -5.467 -21.300  1.00  0.98           C  
ATOM    504  HE2 LYS A  29     -10.431  -6.067 -21.960  1.00  0.98           H  
ATOM    505  HE3 LYS A  29     -12.046  -5.924 -21.277  1.00  0.98           H  
ATOM    506  NZ  LYS A  29     -11.126  -4.072 -21.800  1.00  0.98           N  
ATOM    507  HZ1 LYS A  29     -11.497  -4.051 -22.740  1.00  0.98           H  
ATOM    508  HZ2 LYS A  29     -10.200  -3.670 -21.821  1.00  0.98           H  
ATOM    509  HZ3 LYS A  29     -11.707  -3.504 -21.200  1.00  0.98           H  
ATOM    510  N   PHE A  30      -7.099  -8.695 -16.561  1.00  0.98           N  
ATOM    511  H   PHE A  30      -6.737  -8.857 -17.489  1.00  0.98           H  
ATOM    512  CA  PHE A  30      -6.107  -8.532 -15.504  1.00  0.98           C  
ATOM    513  HA  PHE A  30      -6.561  -8.029 -14.649  1.00  0.98           H  
ATOM    514  C   PHE A  30      -4.927  -7.701 -16.042  1.00  0.98           C  
ATOM    515  CB  PHE A  30      -5.647  -9.904 -15.006  1.00  0.98           C  
ATOM    516  HB2 PHE A  30      -6.500 -10.434 -14.583  1.00  0.98           H  
ATOM    517  HB3 PHE A  30      -5.277 -10.491 -15.847  1.00  0.98           H  
ATOM    518  O   PHE A  30      -4.234  -8.174 -16.947  1.00  0.98           O  
ATOM    519  CG  PHE A  30      -4.570  -9.812 -13.945  1.00  0.98           C  
ATOM    520  CD1 PHE A  30      -3.237 -10.138 -14.261  1.00  0.98           C  
ATOM    521  HD1 PHE A  30      -2.979 -10.456 -15.261  1.00  0.98           H  
ATOM    522  CD2 PHE A  30      -4.890  -9.367 -12.649  1.00  0.98           C  
ATOM    523  HD2 PHE A  30      -5.907  -9.108 -12.392  1.00  0.98           H  
ATOM    524  CE1 PHE A  30      -2.232 -10.050 -13.282  1.00  0.98           C  
ATOM    525  HE1 PHE A  30      -1.213 -10.314 -13.522  1.00  0.98           H  
ATOM    526  CE2 PHE A  30      -3.877  -9.259 -11.680  1.00  0.98           C  
ATOM    527  HE2 PHE A  30      -4.100  -8.910 -10.683  1.00  0.98           H  
ATOM    528  CZ  PHE A  30      -2.554  -9.611 -11.987  1.00  0.98           C  
ATOM    529  HZ  PHE A  30      -1.790  -9.538 -11.228  1.00  0.98           H  
ATOM    530  N   PRO A  31      -4.698  -6.477 -15.534  1.00  0.98           N  
ATOM    531  CA  PRO A  31      -5.561  -5.723 -14.618  1.00  0.98           C  
ATOM    532  HA  PRO A  31      -5.656  -6.272 -13.681  1.00  0.98           H  
ATOM    533  C   PRO A  31      -6.957  -5.429 -15.190  1.00  0.98           C  
ATOM    534  CB  PRO A  31      -4.810  -4.425 -14.342  1.00  0.98           C  
ATOM    535  HB2 PRO A  31      -4.961  -4.110 -13.309  1.00  0.98           H  
ATOM    536  HB3 PRO A  31      -5.142  -3.653 -15.035  1.00  0.98           H  
ATOM    537  O   PRO A  31      -7.202  -5.581 -16.388  1.00  0.98           O  
ATOM    538  CG  PRO A  31      -3.351  -4.772 -14.634  1.00  0.98           C  
ATOM    539  HG2 PRO A  31      -2.757  -3.894 -14.890  1.00  0.98           H  
ATOM    540  HG3 PRO A  31      -2.915  -5.300 -13.786  1.00  0.98           H  
ATOM    541  CD  PRO A  31      -3.493  -5.721 -15.815  1.00  0.98           C  
ATOM    542  HD2 PRO A  31      -2.623  -6.373 -15.890  1.00  0.98           H  
ATOM    543  HD3 PRO A  31      -3.622  -5.157 -16.739  1.00  0.98           H  
ATOM    544  N   GLY A  32      -7.887  -5.014 -14.333  1.00  0.98           N  
ATOM    545  H   GLY A  32      -7.624  -4.841 -13.373  1.00  0.98           H  
ATOM    546  CA  GLY A  32      -9.270  -4.728 -14.697  1.00  0.98           C  
ATOM    547  HA2 GLY A  32      -9.830  -4.556 -13.778  1.00  0.98           H  
ATOM    548  HA3 GLY A  32      -9.690  -5.605 -15.191  1.00  0.98           H  
ATOM    549  C   GLY A  32      -9.454  -3.503 -15.610  1.00  0.98           C  
ATOM    550  O   GLY A  32      -8.514  -2.759 -15.892  1.00  0.98           O  
ATOM    551  N   PRO A  33     -10.683  -3.273 -16.112  1.00  0.98           N  
ATOM    552  CA  PRO A  33     -10.975  -2.171 -17.024  1.00  0.98           C  
ATOM    553  HA  PRO A  33     -10.338  -2.255 -17.905  1.00  0.98           H  
ATOM    554  C   PRO A  33     -10.754  -0.788 -16.393  1.00  0.98           C  
ATOM    555  CB  PRO A  33     -12.441  -2.363 -17.429  1.00  0.98           C  
ATOM    556  HB2 PRO A  33     -12.497  -3.017 -18.299  1.00  0.98           H  
ATOM    557  HB3 PRO A  33     -12.943  -1.417 -17.630  1.00  0.98           H  
ATOM    558  O   PRO A  33     -11.062  -0.557 -15.226  1.00  0.98           O  
ATOM    559  CG  PRO A  33     -13.042  -3.076 -16.217  1.00  0.98           C  
ATOM    560  HG2 PRO A  33     -13.258  -2.352 -15.432  1.00  0.98           H  
ATOM    561  HG3 PRO A  33     -13.938  -3.638 -16.479  1.00  0.98           H  
ATOM    562  CD  PRO A  33     -11.904  -3.990 -15.770  1.00  0.98           C  
ATOM    563  HD2 PRO A  33     -11.976  -4.177 -14.699  1.00  0.98           H  
ATOM    564  HD3 PRO A  33     -11.940  -4.930 -16.320  1.00  0.98           H  
ATOM    565  N   ALA A  34     -10.308   0.166 -17.209  1.00  0.98           N  
ATOM    566  H   ALA A  34     -10.054  -0.064 -18.159  1.00  0.98           H  
ATOM    567  CA  ALA A  34     -10.267   1.568 -16.818  1.00  0.98           C  
ATOM    568  HA  ALA A  34      -9.829   1.630 -15.822  1.00  0.98           H  
ATOM    569  C   ALA A  34     -11.675   2.172 -16.738  1.00  0.98           C  
ATOM    570  CB  ALA A  34      -9.375   2.339 -17.799  1.00  0.98           C  
ATOM    571  HB1 ALA A  34      -8.385   1.884 -17.845  1.00  0.98           H  
ATOM    572  HB2 ALA A  34      -9.275   3.371 -17.463  1.00  0.98           H  
ATOM    573  HB3 ALA A  34      -9.822   2.334 -18.793  1.00  0.98           H  
ATOM    574  O   ALA A  34     -12.508   1.952 -17.622  1.00  0.98           O  
ATOM    575  N   ILE A  35     -11.911   2.973 -15.701  1.00  0.99           N  
ATOM    576  H   ILE A  35     -11.185   3.067 -15.005  1.00  0.99           H  
ATOM    577  CA  ILE A  35     -13.040   3.898 -15.613  1.00  0.99           C  
ATOM    578  HA  ILE A  35     -13.805   3.619 -16.337  1.00  0.99           H  
ATOM    579  C   ILE A  35     -12.525   5.287 -15.969  1.00  0.99           C  
ATOM    580  CB  ILE A  35     -13.672   3.858 -14.206  1.00  0.99           C  
ATOM    581  HB  ILE A  35     -12.875   3.965 -13.470  1.00  0.99           H  
ATOM    582  O   ILE A  35     -11.522   5.740 -15.423  1.00  0.99           O  
ATOM    583  CG1 ILE A  35     -14.366   2.499 -13.985  1.00  0.99           C  
ATOM    584 HG12 ILE A  35     -15.284   2.453 -14.570  1.00  0.99           H  
ATOM    585 HG13 ILE A  35     -13.714   1.688 -14.310  1.00  0.99           H  
ATOM    586  CG2 ILE A  35     -14.673   5.016 -14.004  1.00  0.99           C  
ATOM    587 HG21 ILE A  35     -14.169   5.979 -14.084  1.00  0.99           H  
ATOM    588 HG22 ILE A  35     -15.470   4.957 -14.745  1.00  0.99           H  
ATOM    589 HG23 ILE A  35     -15.110   4.978 -13.006  1.00  0.99           H  
ATOM    590  CD1 ILE A  35     -14.689   2.259 -12.510  1.00  0.99           C  
ATOM    591 HD11 ILE A  35     -15.198   1.302 -12.395  1.00  0.99           H  
ATOM    592 HD12 ILE A  35     -13.767   2.246 -11.928  1.00  0.99           H  
ATOM    593 HD13 ILE A  35     -15.331   3.044 -12.110  1.00  0.99           H  
ATOM    594  N   SER A  36     -13.240   5.980 -16.849  1.00  0.98           N  
ATOM    595  H   SER A  36     -14.033   5.531 -17.285  1.00  0.98           H  
ATOM    596  CA  SER A  36     -12.969   7.373 -17.192  1.00  0.98           C  
ATOM    597  HA  SER A  36     -12.139   7.737 -16.586  1.00  0.98           H  
ATOM    598  C   SER A  36     -14.183   8.251 -16.896  1.00  0.98           C  
ATOM    599  CB  SER A  36     -12.533   7.501 -18.651  1.00  0.98           C  
ATOM    600  HB2 SER A  36     -12.324   8.547 -18.874  1.00  0.98           H  
ATOM    601  HB3 SER A  36     -13.337   7.158 -19.301  1.00  0.98           H  
ATOM    602  O   SER A  36     -15.320   7.935 -17.258  1.00  0.98           O  
ATOM    603  OG  SER A  36     -11.376   6.724 -18.895  1.00  0.98           O  
ATOM    604  HG  SER A  36     -10.692   6.959 -18.263  1.00  0.98           H  
ATOM    605  N   ALA A  37     -13.955   9.380 -16.245  1.00  0.98           N  
ATOM    606  H   ALA A  37     -13.017   9.569 -15.921  1.00  0.98           H  
ATOM    607  CA  ALA A  37     -14.981  10.366 -15.935  1.00  0.98           C  
ATOM    608  HA  ALA A  37     -15.801  10.292 -16.650  1.00  0.98           H  
ATOM    609  C   ALA A  37     -14.403  11.779 -16.050  1.00  0.98           C  
ATOM    610  CB  ALA A  37     -15.522  10.063 -14.534  1.00  0.98           C  
ATOM    611  HB1 ALA A  37     -15.947   9.060 -14.512  1.00  0.98           H  
ATOM    612  HB2 ALA A  37     -14.714  10.126 -13.805  1.00  0.98           H  
ATOM    613  HB3 ALA A  37     -16.295  10.782 -14.264  1.00  0.98           H  
ATOM    614  O   ALA A  37     -13.195  11.952 -16.175  1.00  0.98           O  
ATOM    615  N   GLN A  38     -15.256  12.793 -16.025  1.00  0.98           N  
ATOM    616  H   GLN A  38     -16.245  12.599 -15.973  1.00  0.98           H  
ATOM    617  CA  GLN A  38     -14.849  14.174 -15.782  1.00  0.98           C  
ATOM    618  HA  GLN A  38     -13.765  14.260 -15.860  1.00  0.98           H  
ATOM    619  C   GLN A  38     -15.222  14.584 -14.358  1.00  0.98           C  
ATOM    620  CB  GLN A  38     -15.469  15.105 -16.833  1.00  0.98           C  
ATOM    621  HB2 GLN A  38     -15.332  16.141 -16.522  1.00  0.98           H  
ATOM    622  HB3 GLN A  38     -16.538  14.907 -16.916  1.00  0.98           H  
ATOM    623  O   GLN A  38     -16.113  13.999 -13.745  1.00  0.98           O  
ATOM    624  CG  GLN A  38     -14.783  14.916 -18.192  1.00  0.98           C  
ATOM    625  HG2 GLN A  38     -13.731  15.181 -18.085  1.00  0.98           H  
ATOM    626  HG3 GLN A  38     -14.842  13.871 -18.498  1.00  0.98           H  
ATOM    627  CD  GLN A  38     -15.377  15.771 -19.304  1.00  0.98           C  
ATOM    628  NE2 GLN A  38     -14.685  15.908 -20.412  1.00  0.98           N  
ATOM    629 HE21 GLN A  38     -15.086  16.500 -21.125  1.00  0.98           H  
ATOM    630 HE22 GLN A  38     -13.744  15.545 -20.467  1.00  0.98           H  
ATOM    631  OE1 GLN A  38     -16.476  16.297 -19.238  1.00  0.98           O  
ATOM    632  N   GLU A  39     -14.548  15.599 -13.834  1.00  0.98           N  
ATOM    633  H   GLU A  39     -13.741  15.950 -14.331  1.00  0.98           H  
ATOM    634  CA  GLU A  39     -14.908  16.233 -12.570  1.00  0.98           C  
ATOM    635  HA  GLU A  39     -14.705  15.536 -11.757  1.00  0.98           H  
ATOM    636  C   GLU A  39     -16.403  16.592 -12.550  1.00  0.98           C  
ATOM    637  CB  GLU A  39     -14.028  17.472 -12.385  1.00  0.98           C  
ATOM    638  HB2 GLU A  39     -14.166  18.121 -13.250  1.00  0.98           H  
ATOM    639  HB3 GLU A  39     -12.984  17.158 -12.356  1.00  0.98           H  
ATOM    640  O   GLU A  39     -16.942  17.138 -13.515  1.00  0.98           O  
ATOM    641  CG  GLU A  39     -14.350  18.258 -11.105  1.00  0.98           C  
ATOM    642  HG2 GLU A  39     -15.387  18.594 -11.143  1.00  0.98           H  
ATOM    643  HG3 GLU A  39     -14.244  17.603 -10.241  1.00  0.98           H  
ATOM    644  CD  GLU A  39     -13.463  19.495 -10.928  1.00  0.98           C  
ATOM    645  OE1 GLU A  39     -13.542  20.089  -9.830  1.00  0.98           O  
ATOM    646  OE2 GLU A  39     -12.779  19.897 -11.898  1.00  0.98           O  
ATOM    647  N   ASP A  40     -17.067  16.288 -11.433  1.00  0.97           N  
ATOM    648  H   ASP A  40     -16.548  15.839 -10.691  1.00  0.97           H  
ATOM    649  CA  ASP A  40     -18.512  16.410 -11.222  1.00  0.97           C  
ATOM    650  HA  ASP A  40     -18.676  16.097 -10.191  1.00  0.97           H  
ATOM    651  C   ASP A  40     -19.399  15.458 -12.049  1.00  0.97           C  
ATOM    652  CB  ASP A  40     -18.980  17.877 -11.315  1.00  0.97           C  
ATOM    653  HB2 ASP A  40     -18.790  18.278 -12.311  1.00  0.97           H  
ATOM    654  HB3 ASP A  40     -20.059  17.913 -11.167  1.00  0.97           H  
ATOM    655  O   ASP A  40     -20.630  15.546 -11.950  1.00  0.97           O  
ATOM    656  CG  ASP A  40     -18.363  18.793 -10.262  1.00  0.97           C  
ATOM    657  OD1 ASP A  40     -18.333  18.374  -9.080  1.00  0.97           O  
ATOM    658  OD2 ASP A  40     -18.107  19.975 -10.590  1.00  0.97           O  
ATOM    659  N   ASP A  41     -18.831  14.512 -12.804  1.00  0.98           N  
ATOM    660  H   ASP A  41     -17.826  14.487 -12.900  1.00  0.98           H  
ATOM    661  CA  ASP A  41     -19.619  13.423 -13.380  1.00  0.98           C  
ATOM    662  HA  ASP A  41     -20.455  13.876 -13.913  1.00  0.98           H  
ATOM    663  C   ASP A  41     -20.229  12.540 -12.281  1.00  0.98           C  
ATOM    664  CB  ASP A  41     -18.834  12.560 -14.391  1.00  0.98           C  
ATOM    665  HB2 ASP A  41     -17.856  12.312 -13.979  1.00  0.98           H  
ATOM    666  HB3 ASP A  41     -19.365  11.615 -14.508  1.00  0.98           H  
ATOM    667  O   ASP A  41     -19.682  12.331 -11.192  1.00  0.98           O  
ATOM    668  CG  ASP A  41     -18.704  13.151 -15.804  1.00  0.98           C  
ATOM    669  OD1 ASP A  41     -19.452  14.099 -16.137  1.00  0.98           O  
ATOM    670  OD2 ASP A  41     -18.001  12.538 -16.648  1.00  0.98           O  
ATOM    671  N   ARG A  42     -21.398  11.989 -12.602  1.00  0.98           N  
ATOM    672  H   ARG A  42     -21.762  12.198 -13.521  1.00  0.98           H  
ATOM    673  CA  ARG A  42     -22.015  10.891 -11.867  1.00  0.98           C  
ATOM    674  HA  ARG A  42     -21.689  10.919 -10.827  1.00  0.98           H  
ATOM    675  C   ARG A  42     -21.535   9.578 -12.469  1.00  0.98           C  
ATOM    676  CB  ARG A  42     -23.535  11.058 -11.921  1.00  0.98           C  
ATOM    677  HB2 ARG A  42     -23.787  12.057 -11.564  1.00  0.98           H  
ATOM    678  HB3 ARG A  42     -23.877  10.964 -12.952  1.00  0.98           H  
ATOM    679  O   ARG A  42     -21.627   9.402 -13.681  1.00  0.98           O  
ATOM    680  CG  ARG A  42     -24.253  10.027 -11.047  1.00  0.98           C  
ATOM    681  HG2 ARG A  42     -23.910  10.129 -10.017  1.00  0.98           H  
ATOM    682  HG3 ARG A  42     -24.036   9.017 -11.395  1.00  0.98           H  
ATOM    683  CD  ARG A  42     -25.761  10.272 -11.109  1.00  0.98           C  
ATOM    684  HD2 ARG A  42     -25.954  11.323 -10.890  1.00  0.98           H  
ATOM    685  HD3 ARG A  42     -26.116  10.053 -12.116  1.00  0.98           H  
ATOM    686  NE  ARG A  42     -26.452   9.406 -10.145  1.00  0.98           N  
ATOM    687  HE  ARG A  42     -26.074   8.476 -10.037  1.00  0.98           H  
ATOM    688  NH1 ARG A  42     -27.836  10.932  -9.128  1.00  0.98           N  
ATOM    689 HH11 ARG A  42     -27.559  11.625  -9.809  1.00  0.98           H  
ATOM    690 HH12 ARG A  42     -28.545  11.129  -8.436  1.00  0.98           H  
ATOM    691  NH2 ARG A  42     -27.778   8.857  -8.379  1.00  0.98           N  
ATOM    692 HH21 ARG A  42     -28.436   9.094  -7.650  1.00  0.98           H  
ATOM    693 HH22 ARG A  42     -27.278   7.981  -8.327  1.00  0.98           H  
ATOM    694  CZ  ARG A  42     -27.347   9.733  -9.233  1.00  0.98           C  
ATOM    695  N   ILE A  43     -21.062   8.658 -11.644  1.00  0.99           N  
ATOM    696  H   ILE A  43     -21.061   8.848 -10.652  1.00  0.99           H  
ATOM    697  CA  ILE A  43     -20.632   7.326 -12.061  1.00  0.99           C  
ATOM    698  HA  ILE A  43     -20.636   7.265 -13.149  1.00  0.99           H  
ATOM    699  C   ILE A  43     -21.651   6.312 -11.534  1.00  0.99           C  
ATOM    700  CB  ILE A  43     -19.184   7.049 -11.599  1.00  0.99           C  
ATOM    701  HB  ILE A  43     -19.156   7.055 -10.509  1.00  0.99           H  
ATOM    702  O   ILE A  43     -21.977   6.304 -10.347  1.00  0.99           O  
ATOM    703  CG1 ILE A  43     -18.206   8.121 -12.134  1.00  0.99           C  
ATOM    704 HG12 ILE A  43     -18.476   9.089 -11.714  1.00  0.99           H  
ATOM    705 HG13 ILE A  43     -18.295   8.188 -13.219  1.00  0.99           H  
ATOM    706  CG2 ILE A  43     -18.749   5.667 -12.093  1.00  0.99           C  
ATOM    707 HG21 ILE A  43     -19.482   4.926 -11.773  1.00  0.99           H  
ATOM    708 HG22 ILE A  43     -17.795   5.393 -11.643  1.00  0.99           H  
ATOM    709 HG23 ILE A  43     -18.665   5.651 -13.180  1.00  0.99           H  
ATOM    710  CD1 ILE A  43     -16.735   7.864 -11.780  1.00  0.99           C  
ATOM    711 HD11 ILE A  43     -16.143   8.743 -12.033  1.00  0.99           H  
ATOM    712 HD12 ILE A  43     -16.345   7.018 -12.347  1.00  0.99           H  
ATOM    713 HD13 ILE A  43     -16.635   7.665 -10.713  1.00  0.99           H  
ATOM    714  N   VAL A  44     -22.172   5.482 -12.439  1.00  0.99           N  
ATOM    715  H   VAL A  44     -21.879   5.578 -13.400  1.00  0.99           H  
ATOM    716  CA  VAL A  44     -23.111   4.398 -12.138  1.00  0.99           C  
ATOM    717  HA  VAL A  44     -23.251   4.345 -11.058  1.00  0.99           H  
ATOM    718  C   VAL A  44     -22.509   3.084 -12.621  1.00  0.99           C  
ATOM    719  CB  VAL A  44     -24.493   4.642 -12.768  1.00  0.99           C  
ATOM    720  HB  VAL A  44     -24.398   4.651 -13.854  1.00  0.99           H  
ATOM    721  O   VAL A  44     -22.251   2.925 -13.816  1.00  0.99           O  
ATOM    722  CG1 VAL A  44     -25.482   3.542 -12.362  1.00  0.99           C  
ATOM    723 HG11 VAL A  44     -26.461   3.740 -12.797  1.00  0.99           H  
ATOM    724 HG12 VAL A  44     -25.571   3.509 -11.276  1.00  0.99           H  
ATOM    725 HG13 VAL A  44     -25.141   2.571 -12.721  1.00  0.99           H  
ATOM    726  CG2 VAL A  44     -25.087   5.985 -12.325  1.00  0.99           C  
ATOM    727 HG21 VAL A  44     -25.134   6.018 -11.237  1.00  0.99           H  
ATOM    728 HG22 VAL A  44     -24.457   6.801 -12.681  1.00  0.99           H  
ATOM    729 HG23 VAL A  44     -26.085   6.107 -12.745  1.00  0.99           H  
ATOM    730  N   ILE A  45     -22.272   2.146 -11.705  1.00  0.99           N  
ATOM    731  H   ILE A  45     -22.527   2.335 -10.746  1.00  0.99           H  
ATOM    732  CA  ILE A  45     -21.572   0.889 -11.998  1.00  0.99           C  
ATOM    733  HA  ILE A  45     -21.499   0.773 -13.080  1.00  0.99           H  
ATOM    734  C   ILE A  45     -22.384  -0.271 -11.461  1.00  0.99           C  
ATOM    735  CB  ILE A  45     -20.125   0.856 -11.451  1.00  0.99           C  
ATOM    736  HB  ILE A  45     -20.144   0.808 -10.362  1.00  0.99           H  
ATOM    737  O   ILE A  45     -22.483  -0.459 -10.252  1.00  0.99           O  
ATOM    738  CG1 ILE A  45     -19.432   2.170 -11.852  1.00  0.99           C  
ATOM    739 HG12 ILE A  45     -19.563   2.345 -12.920  1.00  0.99           H  
ATOM    740 HG13 ILE A  45     -19.945   2.967 -11.315  1.00  0.99           H  
ATOM    741  CG2 ILE A  45     -19.413  -0.412 -11.970  1.00  0.99           C  
ATOM    742 HG21 ILE A  45     -18.409  -0.485 -11.551  1.00  0.99           H  
ATOM    743 HG22 ILE A  45     -19.949  -1.307 -11.653  1.00  0.99           H  
ATOM    744 HG23 ILE A  45     -19.345  -0.401 -13.057  1.00  0.99           H  
ATOM    745  CD1 ILE A  45     -17.960   2.339 -11.511  1.00  0.99           C  
ATOM    746 HD11 ILE A  45     -17.869   2.623 -10.463  1.00  0.99           H  
ATOM    747 HD12 ILE A  45     -17.557   3.147 -12.122  1.00  0.99           H  
ATOM    748 HD13 ILE A  45     -17.395   1.434 -11.731  1.00  0.99           H  
ATOM    749  N   LYS A  46     -22.930  -1.082 -12.367  1.00  0.99           N  
ATOM    750  H   LYS A  46     -22.781  -0.876 -13.345  1.00  0.99           H  
ATOM    751  CA  LYS A  46     -23.561  -2.344 -11.987  1.00  0.99           C  
ATOM    752  HA  LYS A  46     -24.014  -2.230 -11.002  1.00  0.99           H  
ATOM    753  C   LYS A  46     -22.493  -3.424 -11.877  1.00  0.99           C  
ATOM    754  CB  LYS A  46     -24.681  -2.693 -12.971  1.00  0.99           C  
ATOM    755  HB2 LYS A  46     -24.267  -2.889 -13.959  1.00  0.99           H  
ATOM    756  HB3 LYS A  46     -25.367  -1.848 -13.035  1.00  0.99           H  
ATOM    757  O   LYS A  46     -21.921  -3.826 -12.892  1.00  0.99           O  
ATOM    758  CG  LYS A  46     -25.450  -3.922 -12.469  1.00  0.99           C  
ATOM    759  HG2 LYS A  46     -24.791  -4.790 -12.460  1.00  0.99           H  
ATOM    760  HG3 LYS A  46     -25.795  -3.734 -11.452  1.00  0.99           H  
ATOM    761  CD  LYS A  46     -26.662  -4.224 -13.355  1.00  0.99           C  
ATOM    762  HD2 LYS A  46     -26.328  -4.464 -14.364  1.00  0.99           H  
ATOM    763  HD3 LYS A  46     -27.310  -3.348 -13.380  1.00  0.99           H  
ATOM    764  CE  LYS A  46     -27.418  -5.410 -12.748  1.00  0.99           C  
ATOM    765  HE2 LYS A  46     -26.773  -6.289 -12.762  1.00  0.99           H  
ATOM    766  HE3 LYS A  46     -27.628  -5.188 -11.701  1.00  0.99           H  
ATOM    767  NZ  LYS A  46     -28.687  -5.687 -13.461  1.00  0.99           N  
ATOM    768  HZ1 LYS A  46     -28.517  -5.918 -14.430  1.00  0.99           H  
ATOM    769  HZ2 LYS A  46     -29.297  -4.884 -13.406  1.00  0.99           H  
ATOM    770  HZ3 LYS A  46     -29.158  -6.459 -13.013  1.00  0.99           H  
ATOM    771  N   VAL A  47     -22.240  -3.896 -10.663  1.00  0.99           N  
ATOM    772  H   VAL A  47     -22.759  -3.514  -9.885  1.00  0.99           H  
ATOM    773  CA  VAL A  47     -21.349  -5.024 -10.385  1.00  0.99           C  
ATOM    774  HA  VAL A  47     -20.645  -5.143 -11.209  1.00  0.99           H  
ATOM    775  C   VAL A  47     -22.195  -6.286 -10.285  1.00  0.99           C  
ATOM    776  CB  VAL A  47     -20.522  -4.786  -9.108  1.00  0.99           C  
ATOM    777  HB  VAL A  47     -21.195  -4.652  -8.261  1.00  0.99           H  
ATOM    778  O   VAL A  47     -23.155  -6.325  -9.526  1.00  0.99           O  
ATOM    779  CG1 VAL A  47     -19.584  -5.967  -8.828  1.00  0.99           C  
ATOM    780 HG11 VAL A  47     -18.920  -6.127  -9.677  1.00  0.99           H  
ATOM    781 HG12 VAL A  47     -18.983  -5.756  -7.944  1.00  0.99           H  
ATOM    782 HG13 VAL A  47     -20.157  -6.873  -8.630  1.00  0.99           H  
ATOM    783  CG2 VAL A  47     -19.649  -3.531  -9.246  1.00  0.99           C  
ATOM    784 HG21 VAL A  47     -20.264  -2.655  -9.454  1.00  0.99           H  
ATOM    785 HG22 VAL A  47     -18.915  -3.656 -10.042  1.00  0.99           H  
ATOM    786 HG23 VAL A  47     -19.106  -3.358  -8.317  1.00  0.99           H  
ATOM    787  N   ILE A  48     -21.860  -7.304 -11.070  1.00  0.99           N  
ATOM    788  H   ILE A  48     -21.063  -7.180 -11.678  1.00  0.99           H  
ATOM    789  CA  ILE A  48     -22.510  -8.616 -11.089  1.00  0.99           C  
ATOM    790  HA  ILE A  48     -23.332  -8.638 -10.373  1.00  0.99           H  
ATOM    791  C   ILE A  48     -21.460  -9.630 -10.654  1.00  0.99           C  
ATOM    792  CB  ILE A  48     -23.069  -8.945 -12.494  1.00  0.99           C  
ATOM    793  HB  ILE A  48     -22.230  -9.016 -13.187  1.00  0.99           H  
ATOM    794  O   ILE A  48     -20.450  -9.799 -11.347  1.00  0.99           O  
ATOM    795  CG1 ILE A  48     -24.020  -7.838 -13.009  1.00  0.99           C  
ATOM    796 HG12 ILE A  48     -23.529  -6.868 -12.930  1.00  0.99           H  
ATOM    797 HG13 ILE A  48     -24.917  -7.811 -12.389  1.00  0.99           H  
ATOM    798  CG2 ILE A  48     -23.784 -10.310 -12.456  1.00  0.99           C  
ATOM    799 HG21 ILE A  48     -24.631 -10.273 -11.770  1.00  0.99           H  
ATOM    800 HG22 ILE A  48     -24.136 -10.594 -13.448  1.00  0.99           H  
ATOM    801 HG23 ILE A  48     -23.105 -11.092 -12.116  1.00  0.99           H  
ATOM    802  CD1 ILE A  48     -24.428  -7.996 -14.479  1.00  0.99           C  
ATOM    803 HD11 ILE A  48     -25.048  -8.882 -14.612  1.00  0.99           H  
ATOM    804 HD12 ILE A  48     -23.539  -8.071 -15.104  1.00  0.99           H  
ATOM    805 HD13 ILE A  48     -25.002  -7.122 -14.787  1.00  0.99           H  
ATOM    806  N   ASN A  49     -21.687 -10.284  -9.520  1.00  0.99           N  
ATOM    807  H   ASN A  49     -22.562 -10.159  -9.032  1.00  0.99           H  
ATOM    808  CA  ASN A  49     -20.774 -11.293  -9.011  1.00  0.99           C  
ATOM    809  HA  ASN A  49     -19.764 -11.058  -9.346  1.00  0.99           H  
ATOM    810  C   ASN A  49     -21.142 -12.669  -9.571  1.00  0.99           C  
ATOM    811  CB  ASN A  49     -20.758 -11.256  -7.481  1.00  0.99           C  
ATOM    812  HB2 ASN A  49     -20.517 -10.252  -7.132  1.00  0.99           H  
ATOM    813  HB3 ASN A  49     -21.742 -11.531  -7.102  1.00  0.99           H  
ATOM    814  O   ASN A  49     -22.179 -13.231  -9.240  1.00  0.99           O  
ATOM    815  CG  ASN A  49     -19.729 -12.218  -6.918  1.00  0.99           C  
ATOM    816  ND2 ASN A  49     -19.721 -12.391  -5.627  1.00  0.99           N  
ATOM    817 HD21 ASN A  49     -19.033 -13.027  -5.249  1.00  0.99           H  
ATOM    818 HD22 ASN A  49     -20.334 -11.874  -5.014  1.00  0.99           H  
ATOM    819  OD1 ASN A  49     -18.920 -12.802  -7.633  1.00  0.99           O  
ATOM    820  N   MET A  50     -20.288 -13.211 -10.434  1.00  0.98           N  
ATOM    821  H   MET A  50     -19.443 -12.706 -10.659  1.00  0.98           H  
ATOM    822  CA  MET A  50     -20.452 -14.533 -11.046  1.00  0.98           C  
ATOM    823  HA  MET A  50     -21.450 -14.912 -10.826  1.00  0.98           H  
ATOM    824  C   MET A  50     -19.466 -15.561 -10.470  1.00  0.98           C  
ATOM    825  CB  MET A  50     -20.313 -14.428 -12.573  1.00  0.98           C  
ATOM    826  HB2 MET A  50     -19.285 -14.167 -12.825  1.00  0.98           H  
ATOM    827  HB3 MET A  50     -20.525 -15.408 -13.000  1.00  0.98           H  
ATOM    828  O   MET A  50     -19.314 -16.641 -11.033  1.00  0.98           O  
ATOM    829  CG  MET A  50     -21.257 -13.399 -13.214  1.00  0.98           C  
ATOM    830  HG2 MET A  50     -21.085 -12.428 -12.750  1.00  0.98           H  
ATOM    831  HG3 MET A  50     -22.286 -13.693 -13.004  1.00  0.98           H  
ATOM    832  SD  MET A  50     -21.060 -13.183 -15.011  1.00  0.98           S  
ATOM    833  CE  MET A  50     -21.449 -14.864 -15.578  1.00  0.98           C  
ATOM    834  HE1 MET A  50     -21.491 -14.885 -16.667  1.00  0.98           H  
ATOM    835  HE2 MET A  50     -20.676 -15.556 -15.242  1.00  0.98           H  
ATOM    836  HE3 MET A  50     -22.411 -15.176 -15.172  1.00  0.98           H  
ATOM    837  N   THR A  51     -18.758 -15.217  -9.392  1.00  0.98           N  
ATOM    838  H   THR A  51     -18.970 -14.342  -8.935  1.00  0.98           H  
ATOM    839  CA  THR A  51     -17.779 -16.094  -8.733  1.00  0.98           C  
ATOM    840  HA  THR A  51     -17.483 -16.878  -9.430  1.00  0.98           H  
ATOM    841  C   THR A  51     -18.384 -16.767  -7.506  1.00  0.98           C  
ATOM    842  CB  THR A  51     -16.508 -15.332  -8.335  1.00  0.98           C  
ATOM    843  HB  THR A  51     -15.744 -16.049  -8.034  1.00  0.98           H  
ATOM    844  O   THR A  51     -19.395 -16.283  -6.994  1.00  0.98           O  
ATOM    845  CG2 THR A  51     -15.930 -14.536  -9.488  1.00  0.98           C  
ATOM    846 HG21 THR A  51     -16.605 -13.725  -9.762  1.00  0.98           H  
ATOM    847 HG22 THR A  51     -15.757 -15.202 -10.334  1.00  0.98           H  
ATOM    848 HG23 THR A  51     -14.978 -14.127  -9.149  1.00  0.98           H  
ATOM    849  OG1 THR A  51     -16.693 -14.463  -7.250  1.00  0.98           O  
ATOM    850  HG1 THR A  51     -17.482 -13.929  -7.369  1.00  0.98           H  
ATOM    851  N   PRO A  52     -17.792 -17.863  -7.000  1.00  0.96           N  
ATOM    852  CA  PRO A  52     -18.207 -18.446  -5.724  1.00  0.96           C  
ATOM    853  HA  PRO A  52     -19.288 -18.585  -5.704  1.00  0.96           H  
ATOM    854  C   PRO A  52     -17.818 -17.584  -4.509  1.00  0.96           C  
ATOM    855  CB  PRO A  52     -17.526 -19.816  -5.681  1.00  0.96           C  
ATOM    856  HB2 PRO A  52     -17.303 -20.137  -4.664  1.00  0.96           H  
ATOM    857  HB3 PRO A  52     -18.158 -20.552  -6.177  1.00  0.96           H  
ATOM    858  O   PRO A  52     -18.336 -17.808  -3.420  1.00  0.96           O  
ATOM    859  CG  PRO A  52     -16.253 -19.605  -6.499  1.00  0.96           C  
ATOM    860  HG2 PRO A  52     -15.497 -19.118  -5.883  1.00  0.96           H  
ATOM    861  HG3 PRO A  52     -15.871 -20.540  -6.908  1.00  0.96           H  
ATOM    862  CD  PRO A  52     -16.718 -18.653  -7.597  1.00  0.96           C  
ATOM    863  HD2 PRO A  52     -15.873 -18.051  -7.932  1.00  0.96           H  
ATOM    864  HD3 PRO A  52     -17.119 -19.228  -8.432  1.00  0.96           H  
ATOM    865  N   TYR A  53     -16.921 -16.608  -4.676  1.00  0.97           N  
ATOM    866  H   TYR A  53     -16.569 -16.413  -5.602  1.00  0.97           H  
ATOM    867  CA  TYR A  53     -16.457 -15.742  -3.596  1.00  0.97           C  
ATOM    868  HA  TYR A  53     -16.474 -16.308  -2.664  1.00  0.97           H  
ATOM    869  C   TYR A  53     -17.371 -14.534  -3.437  1.00  0.97           C  
ATOM    870  CB  TYR A  53     -15.010 -15.304  -3.852  1.00  0.97           C  
ATOM    871  HB2 TYR A  53     -14.646 -14.754  -2.985  1.00  0.97           H  
ATOM    872  HB3 TYR A  53     -14.990 -14.625  -4.704  1.00  0.97           H  
ATOM    873  O   TYR A  53     -17.835 -13.958  -4.419  1.00  0.97           O  
ATOM    874  CG  TYR A  53     -14.078 -16.469  -4.116  1.00  0.97           C  
ATOM    875  CD1 TYR A  53     -13.790 -17.383  -3.084  1.00  0.97           C  
ATOM    876  HD1 TYR A  53     -14.190 -17.228  -2.093  1.00  0.97           H  
ATOM    877  CD2 TYR A  53     -13.556 -16.673  -5.407  1.00  0.97           C  
ATOM    878  HD2 TYR A  53     -13.789 -15.977  -6.198  1.00  0.97           H  
ATOM    879  CE1 TYR A  53     -12.985 -18.508  -3.339  1.00  0.97           C  
ATOM    880  HE1 TYR A  53     -12.761 -19.209  -2.549  1.00  0.97           H  
ATOM    881  CE2 TYR A  53     -12.751 -17.799  -5.667  1.00  0.97           C  
ATOM    882  HE2 TYR A  53     -12.353 -17.979  -6.654  1.00  0.97           H  
ATOM    883  OH  TYR A  53     -11.739 -19.827  -4.912  1.00  0.97           O  
ATOM    884  HH  TYR A  53     -11.575 -20.389  -4.151  1.00  0.97           H  
ATOM    885  CZ  TYR A  53     -12.476 -18.722  -4.635  1.00  0.97           C  
ATOM    886  N   ASN A  54     -17.585 -14.104  -2.200  1.00  0.97           N  
ATOM    887  H   ASN A  54     -17.173 -14.618  -1.435  1.00  0.97           H  
ATOM    888  CA  ASN A  54     -18.149 -12.789  -1.921  1.00  0.97           C  
ATOM    889  HA  ASN A  54     -19.117 -12.694  -2.414  1.00  0.97           H  
ATOM    890  C   ASN A  54     -17.231 -11.687  -2.476  1.00  0.97           C  
ATOM    891  CB  ASN A  54     -18.334 -12.680  -0.405  1.00  0.97           C  
ATOM    892  HB2 ASN A  54     -18.390 -11.631  -0.113  1.00  0.97           H  
ATOM    893  HB3 ASN A  54     -17.460 -13.106   0.087  1.00  0.97           H  
ATOM    894  O   ASN A  54     -16.021 -11.871  -2.598  1.00  0.97           O  
ATOM    895  CG  ASN A  54     -19.561 -13.397   0.121  1.00  0.97           C  
ATOM    896  ND2 ASN A  54     -19.698 -13.469   1.422  1.00  0.97           N  
ATOM    897 HD21 ASN A  54     -19.012 -13.053   2.035  1.00  0.97           H  
ATOM    898 HD22 ASN A  54     -20.516 -13.951   1.767  1.00  0.97           H  
ATOM    899  OD1 ASN A  54     -20.408 -13.886  -0.610  1.00  0.97           O  
ATOM    900  N   THR A  55     -17.797 -10.536  -2.835  1.00  0.98           N  
ATOM    901  H   THR A  55     -18.800 -10.433  -2.785  1.00  0.98           H  
ATOM    902  CA  THR A  55     -16.999  -9.419  -3.353  1.00  0.98           C  
ATOM    903  HA  THR A  55     -16.027  -9.437  -2.861  1.00  0.98           H  
ATOM    904  C   THR A  55     -17.635  -8.072  -3.041  1.00  0.98           C  
ATOM    905  CB  THR A  55     -16.754  -9.593  -4.864  1.00  0.98           C  
ATOM    906  HB  THR A  55     -16.466 -10.627  -5.053  1.00  0.98           H  
ATOM    907  O   THR A  55     -18.850  -7.954  -2.913  1.00  0.98           O  
ATOM    908  CG2 THR A  55     -17.973  -9.266  -5.728  1.00  0.98           C  
ATOM    909 HG21 THR A  55     -18.853  -9.762  -5.319  1.00  0.98           H  
ATOM    910 HG22 THR A  55     -17.800  -9.633  -6.740  1.00  0.98           H  
ATOM    911 HG23 THR A  55     -18.143  -8.190  -5.754  1.00  0.98           H  
ATOM    912  OG1 THR A  55     -15.697  -8.765  -5.290  1.00  0.98           O  
ATOM    913  HG1 THR A  55     -14.886  -9.133  -4.933  1.00  0.98           H  
ATOM    914  N   THR A  56     -16.823  -7.033  -2.970  1.00  0.98           N  
ATOM    915  H   THR A  56     -15.829  -7.184  -3.069  1.00  0.98           H  
ATOM    916  CA  THR A  56     -17.247  -5.632  -3.011  1.00  0.98           C  
ATOM    917  HA  THR A  56     -18.230  -5.544  -3.473  1.00  0.98           H  
ATOM    918  C   THR A  56     -16.243  -4.865  -3.853  1.00  0.98           C  
ATOM    919  CB  THR A  56     -17.291  -4.993  -1.624  1.00  0.98           C  
ATOM    920  HB  THR A  56     -17.581  -3.952  -1.765  1.00  0.98           H  
ATOM    921  O   THR A  56     -15.126  -5.342  -4.028  1.00  0.98           O  
ATOM    922  CG2 THR A  56     -18.287  -5.637  -0.673  1.00  0.98           C  
ATOM    923 HG21 THR A  56     -19.270  -5.657  -1.142  1.00  0.98           H  
ATOM    924 HG22 THR A  56     -18.343  -5.046   0.242  1.00  0.98           H  
ATOM    925 HG23 THR A  56     -17.957  -6.646  -0.426  1.00  0.98           H  
ATOM    926  OG1 THR A  56     -16.027  -5.062  -1.019  1.00  0.98           O  
ATOM    927  HG1 THR A  56     -16.019  -4.375  -0.349  1.00  0.98           H  
ATOM    928  N   ILE A  57     -16.609  -3.694  -4.375  1.00  0.99           N  
ATOM    929  H   ILE A  57     -17.529  -3.329  -4.173  1.00  0.99           H  
ATOM    930  CA  ILE A  57     -15.674  -2.804  -5.072  1.00  0.99           C  
ATOM    931  HA  ILE A  57     -14.681  -3.252  -5.081  1.00  0.99           H  
ATOM    932  C   ILE A  57     -15.572  -1.495  -4.297  1.00  0.99           C  
ATOM    933  CB  ILE A  57     -16.093  -2.577  -6.541  1.00  0.99           C  
ATOM    934  HB  ILE A  57     -17.062  -2.079  -6.546  1.00  0.99           H  
ATOM    935  O   ILE A  57     -16.577  -0.805  -4.129  1.00  0.99           O  
ATOM    936  CG1 ILE A  57     -16.252  -3.894  -7.338  1.00  0.99           C  
ATOM    937 HG12 ILE A  57     -16.627  -3.649  -8.332  1.00  0.99           H  
ATOM    938 HG13 ILE A  57     -17.008  -4.516  -6.858  1.00  0.99           H  
ATOM    939  CG2 ILE A  57     -15.087  -1.649  -7.246  1.00  0.99           C  
ATOM    940 HG21 ILE A  57     -14.069  -2.014  -7.107  1.00  0.99           H  
ATOM    941 HG22 ILE A  57     -15.310  -1.585  -8.311  1.00  0.99           H  
ATOM    942 HG23 ILE A  57     -15.149  -0.645  -6.827  1.00  0.99           H  
ATOM    943  CD1 ILE A  57     -14.975  -4.732  -7.512  1.00  0.99           C  
ATOM    944 HD11 ILE A  57     -14.233  -4.180  -8.088  1.00  0.99           H  
ATOM    945 HD12 ILE A  57     -15.219  -5.649  -8.049  1.00  0.99           H  
ATOM    946 HD13 ILE A  57     -14.553  -5.001  -6.544  1.00  0.99           H  
ATOM    947  N   HIS A  58     -14.363  -1.167  -3.849  1.00  0.99           N  
ATOM    948  H   HIS A  58     -13.592  -1.786  -4.058  1.00  0.99           H  
ATOM    949  CA  HIS A  58     -14.016   0.111  -3.246  1.00  0.99           C  
ATOM    950  HA  HIS A  58     -14.935   0.546  -2.851  1.00  0.99           H  
ATOM    951  C   HIS A  58     -13.469   1.097  -4.282  1.00  0.99           C  
ATOM    952  CB  HIS A  58     -13.057  -0.090  -2.066  1.00  0.99           C  
ATOM    953  HB2 HIS A  58     -12.160  -0.605  -2.411  1.00  0.99           H  
ATOM    954  HB3 HIS A  58     -13.561  -0.700  -1.316  1.00  0.99           H  
ATOM    955  O   HIS A  58     -12.777   0.714  -5.230  1.00  0.99           O  
ATOM    956  CG  HIS A  58     -12.657   1.203  -1.405  1.00  0.99           C  
ATOM    957  CD2 HIS A  58     -11.394   1.718  -1.276  1.00  0.99           C  
ATOM    958  HD2 HIS A  58     -10.466   1.260  -1.585  1.00  0.99           H  
ATOM    959  ND1 HIS A  58     -13.521   2.144  -0.892  1.00  0.99           N  
ATOM    960  HD1 HIS A  58     -14.529   2.100  -0.868  1.00  0.99           H  
ATOM    961  CE1 HIS A  58     -12.806   3.199  -0.483  1.00  0.99           C  
ATOM    962  HE1 HIS A  58     -13.212   4.096  -0.038  1.00  0.99           H  
ATOM    963  NE2 HIS A  58     -11.509   2.989  -0.716  1.00  0.99           N  
ATOM    964  N   TRP A  59     -13.789   2.376  -4.085  1.00  0.98           N  
ATOM    965  H   TRP A  59     -14.303   2.592  -3.243  1.00  0.98           H  
ATOM    966  CA  TRP A  59     -13.408   3.496  -4.947  1.00  0.98           C  
ATOM    967  HA  TRP A  59     -12.953   3.107  -5.858  1.00  0.98           H  
ATOM    968  C   TRP A  59     -12.353   4.354  -4.243  1.00  0.98           C  
ATOM    969  CB  TRP A  59     -14.660   4.291  -5.347  1.00  0.98           C  
ATOM    970  HB2 TRP A  59     -14.971   4.905  -4.501  1.00  0.98           H  
ATOM    971  HB3 TRP A  59     -14.402   4.959  -6.169  1.00  0.98           H  
ATOM    972  O   TRP A  59     -12.639   5.459  -3.778  1.00  0.98           O  
ATOM    973  CG  TRP A  59     -15.832   3.460  -5.754  1.00  0.98           C  
ATOM    974  CD1 TRP A  59     -16.845   3.099  -4.939  1.00  0.98           C  
ATOM    975  HD1 TRP A  59     -16.928   3.358  -3.893  1.00  0.98           H  
ATOM    976  CD2 TRP A  59     -16.033   2.707  -6.983  1.00  0.98           C  
ATOM    977  CE2 TRP A  59     -17.215   1.922  -6.845  1.00  0.98           C  
ATOM    978  CE3 TRP A  59     -15.277   2.534  -8.160  1.00  0.98           C  
ATOM    979  HE3 TRP A  59     -14.349   3.076  -8.261  1.00  0.98           H  
ATOM    980  NE1 TRP A  59     -17.685   2.227  -5.590  1.00  0.98           N  
ATOM    981  HE1 TRP A  59     -18.396   1.713  -5.090  1.00  0.98           H  
ATOM    982  CH2 TRP A  59     -16.833   0.834  -8.966  1.00  0.98           C  
ATOM    983  HH2 TRP A  59     -17.094   0.078  -9.692  1.00  0.98           H  
ATOM    984  CZ2 TRP A  59     -17.628   1.013  -7.827  1.00  0.98           C  
ATOM    985  HZ2 TRP A  59     -18.487   0.381  -7.657  1.00  0.98           H  
ATOM    986  CZ3 TRP A  59     -15.665   1.598  -9.135  1.00  0.98           C  
ATOM    987  HZ3 TRP A  59     -15.025   1.418  -9.986  1.00  0.98           H  
ATOM    988  N   HIS A  60     -11.139   3.817  -4.156  1.00  0.98           N  
ATOM    989  H   HIS A  60     -10.978   2.932  -4.617  1.00  0.98           H  
ATOM    990  CA  HIS A  60     -10.013   4.374  -3.408  1.00  0.98           C  
ATOM    991  HA  HIS A  60     -10.213   4.282  -2.341  1.00  0.98           H  
ATOM    992  C   HIS A  60      -9.762   5.848  -3.732  1.00  0.98           C  
ATOM    993  CB  HIS A  60      -8.764   3.546  -3.705  1.00  0.98           C  
ATOM    994  HB2 HIS A  60      -9.019   2.487  -3.681  1.00  0.98           H  
ATOM    995  HB3 HIS A  60      -8.400   3.800  -4.701  1.00  0.98           H  
ATOM    996  O   HIS A  60      -9.482   6.223  -4.874  1.00  0.98           O  
ATOM    997  CG  HIS A  60      -7.662   3.777  -2.715  1.00  0.98           C  
ATOM    998  CD2 HIS A  60      -6.903   4.902  -2.571  1.00  0.98           C  
ATOM    999  HD2 HIS A  60      -6.938   5.793  -3.181  1.00  0.98           H  
ATOM   1000  ND1 HIS A  60      -7.315   2.871  -1.730  1.00  0.98           N  
ATOM   1001  CE1 HIS A  60      -6.383   3.468  -0.980  1.00  0.98           C  
ATOM   1002  HE1 HIS A  60      -5.936   3.039  -0.095  1.00  0.98           H  
ATOM   1003  NE2 HIS A  60      -6.102   4.683  -1.473  1.00  0.98           N  
ATOM   1004  HE2 HIS A  60      -5.456   5.336  -1.053  1.00  0.98           H  
ATOM   1005  N   GLY A  61      -9.855   6.696  -2.708  1.00  0.98           N  
ATOM   1006  H   GLY A  61     -10.062   6.299  -1.803  1.00  0.98           H  
ATOM   1007  CA  GLY A  61      -9.645   8.142  -2.812  1.00  0.98           C  
ATOM   1008  HA2 GLY A  61      -9.361   8.518  -1.829  1.00  0.98           H  
ATOM   1009  HA3 GLY A  61      -8.818   8.332  -3.497  1.00  0.98           H  
ATOM   1010  C   GLY A  61     -10.855   8.957  -3.291  1.00  0.98           C  
ATOM   1011  O   GLY A  61     -10.798  10.189  -3.284  1.00  0.98           O  
ATOM   1012  N   ILE A  62     -11.981   8.334  -3.659  1.00  0.98           N  
ATOM   1013  H   ILE A  62     -12.011   7.326  -3.619  1.00  0.98           H  
ATOM   1014  CA  ILE A  62     -13.233   9.064  -3.908  1.00  0.98           C  
ATOM   1015  HA  ILE A  62     -12.998   9.970  -4.467  1.00  0.98           H  
ATOM   1016  C   ILE A  62     -13.838   9.501  -2.568  1.00  0.98           C  
ATOM   1017  CB  ILE A  62     -14.215   8.231  -4.764  1.00  0.98           C  
ATOM   1018  HB  ILE A  62     -14.437   7.307  -4.230  1.00  0.98           H  
ATOM   1019  O   ILE A  62     -14.081   8.691  -1.684  1.00  0.98           O  
ATOM   1020  CG1 ILE A  62     -13.621   7.851  -6.141  1.00  0.98           C  
ATOM   1021 HG12 ILE A  62     -14.368   7.289  -6.701  1.00  0.98           H  
ATOM   1022 HG13 ILE A  62     -12.768   7.188  -5.993  1.00  0.98           H  
ATOM   1023  CG2 ILE A  62     -15.553   8.972  -4.963  1.00  0.98           C  
ATOM   1024 HG21 ILE A  62     -16.098   9.009  -4.019  1.00  0.98           H  
ATOM   1025 HG22 ILE A  62     -15.386   9.984  -5.332  1.00  0.98           H  
ATOM   1026 HG23 ILE A  62     -16.172   8.418  -5.668  1.00  0.98           H  
ATOM   1027  CD1 ILE A  62     -13.164   9.037  -7.004  1.00  0.98           C  
ATOM   1028 HD11 ILE A  62     -13.977   9.750  -7.143  1.00  0.98           H  
ATOM   1029 HD12 ILE A  62     -12.858   8.671  -7.985  1.00  0.98           H  
ATOM   1030 HD13 ILE A  62     -12.311   9.536  -6.545  1.00  0.98           H  
ATOM   1031  N   LYS A  63     -14.161  10.792  -2.419  1.00  0.96           N  
ATOM   1032  H   LYS A  63     -13.960  11.410  -3.192  1.00  0.96           H  
ATOM   1033  CA  LYS A  63     -14.650  11.395  -1.158  1.00  0.96           C  
ATOM   1034  HA  LYS A  63     -14.003  11.055  -0.349  1.00  0.96           H  
ATOM   1035  C   LYS A  63     -16.066  10.950  -0.752  1.00  0.96           C  
ATOM   1036  CB  LYS A  63     -14.554  12.938  -1.244  1.00  0.96           C  
ATOM   1037  HB2 LYS A  63     -15.069  13.270  -2.145  1.00  0.96           H  
ATOM   1038  HB3 LYS A  63     -15.051  13.388  -0.385  1.00  0.96           H  
ATOM   1039  O   LYS A  63     -16.608  11.506   0.191  1.00  0.96           O  
ATOM   1040  CG  LYS A  63     -13.103  13.455  -1.253  1.00  0.96           C  
ATOM   1041  HG2 LYS A  63     -12.515  12.846  -1.940  1.00  0.96           H  
ATOM   1042  HG3 LYS A  63     -12.676  13.321  -0.259  1.00  0.96           H  
ATOM   1043  CD  LYS A  63     -12.970  14.938  -1.665  1.00  0.96           C  
ATOM   1044  HD2 LYS A  63     -13.509  15.097  -2.599  1.00  0.96           H  
ATOM   1045  HD3 LYS A  63     -13.384  15.576  -0.884  1.00  0.96           H  
ATOM   1046  CE  LYS A  63     -11.473  15.252  -1.873  1.00  0.96           C  
ATOM   1047  HE2 LYS A  63     -11.050  14.449  -2.477  1.00  0.96           H  
ATOM   1048  HE3 LYS A  63     -10.963  15.194  -0.911  1.00  0.96           H  
ATOM   1049  NZ  LYS A  63     -11.172  16.555  -2.541  1.00  0.96           N  
ATOM   1050  HZ1 LYS A  63     -11.294  17.342  -1.919  1.00  0.96           H  
ATOM   1051  HZ2 LYS A  63     -10.206  16.577  -2.834  1.00  0.96           H  
ATOM   1052  HZ3 LYS A  63     -11.693  16.684  -3.396  1.00  0.96           H  
ATOM   1053  N   GLN A  64     -16.719  10.066  -1.514  1.00  0.96           N  
ATOM   1054  H   GLN A  64     -16.141   9.570  -2.177  1.00  0.96           H  
ATOM   1055  CA  GLN A  64     -18.076   9.529  -1.287  1.00  0.96           C  
ATOM   1056  HA  GLN A  64     -18.499   9.311  -2.268  1.00  0.96           H  
ATOM   1057  C   GLN A  64     -19.068  10.506  -0.631  1.00  0.96           C  
ATOM   1058  CB  GLN A  64     -18.007   8.206  -0.513  1.00  0.96           C  
ATOM   1059  HB2 GLN A  64     -19.017   7.849  -0.313  1.00  0.96           H  
ATOM   1060  HB3 GLN A  64     -17.515   8.376   0.444  1.00  0.96           H  
ATOM   1061  O   GLN A  64     -19.780  10.166   0.322  1.00  0.96           O  
ATOM   1062  CG  GLN A  64     -17.273   7.090  -1.253  1.00  0.96           C  
ATOM   1063  HG2 GLN A  64     -16.232   7.362  -1.426  1.00  0.96           H  
ATOM   1064  HG3 GLN A  64     -17.286   6.231  -0.582  1.00  0.96           H  
ATOM   1065  CD  GLN A  64     -17.911   6.634  -2.559  1.00  0.96           C  
ATOM   1066  NE2 GLN A  64     -17.193   5.858  -3.330  1.00  0.96           N  
ATOM   1067 HE21 GLN A  64     -16.312   5.515  -2.974  1.00  0.96           H  
ATOM   1068 HE22 GLN A  64     -17.642   5.457  -4.141  1.00  0.96           H  
ATOM   1069  OE1 GLN A  64     -19.028   6.978  -2.919  1.00  0.96           O  
ATOM   1070  N   LYS A  65     -19.119  11.759  -1.111  1.00  0.95           N  
ATOM   1071  H   LYS A  65     -18.489  11.991  -1.865  1.00  0.95           H  
ATOM   1072  CA  LYS A  65     -19.943  12.808  -0.493  1.00  0.95           C  
ATOM   1073  HA  LYS A  65     -19.655  12.888   0.555  1.00  0.95           H  
ATOM   1074  C   LYS A  65     -21.409  12.385  -0.542  1.00  0.95           C  
ATOM   1075  CB  LYS A  65     -19.714  14.175  -1.158  1.00  0.95           C  
ATOM   1076  HB2 LYS A  65     -19.830  14.079  -2.238  1.00  0.95           H  
ATOM   1077  HB3 LYS A  65     -20.477  14.862  -0.791  1.00  0.95           H  
ATOM   1078  O   LYS A  65     -21.967  12.245  -1.635  1.00  0.95           O  
ATOM   1079  CG  LYS A  65     -18.332  14.769  -0.833  1.00  0.95           C  
ATOM   1080  HG2 LYS A  65     -17.555  14.135  -1.259  1.00  0.95           H  
ATOM   1081  HG3 LYS A  65     -18.202  14.803   0.249  1.00  0.95           H  
ATOM   1082  CD  LYS A  65     -18.197  16.193  -1.400  1.00  0.95           C  
ATOM   1083  HD2 LYS A  65     -18.312  16.150  -2.484  1.00  0.95           H  
ATOM   1084  HD3 LYS A  65     -18.983  16.821  -0.982  1.00  0.95           H  
ATOM   1085  CE  LYS A  65     -16.828  16.799  -1.058  1.00  0.95           C  
ATOM   1086  HE2 LYS A  65     -16.054  16.104  -1.382  1.00  0.95           H  
ATOM   1087  HE3 LYS A  65     -16.753  16.890   0.026  1.00  0.95           H  
ATOM   1088  NZ  LYS A  65     -16.617  18.127  -1.703  1.00  0.95           N  
ATOM   1089  HZ1 LYS A  65     -17.339  18.785  -1.447  1.00  0.95           H  
ATOM   1090  HZ2 LYS A  65     -15.734  18.529  -1.423  1.00  0.95           H  
ATOM   1091  HZ3 LYS A  65     -16.590  18.045  -2.709  1.00  0.95           H  
ATOM   1092  N   ARG A  66     -22.022  12.150   0.626  1.00  0.94           N  
ATOM   1093  H   ARG A  66     -21.454  12.231   1.457  1.00  0.94           H  
ATOM   1094  CA  ARG A  66     -23.393  11.610   0.774  1.00  0.94           C  
ATOM   1095  HA  ARG A  66     -23.542  11.382   1.830  1.00  0.94           H  
ATOM   1096  C   ARG A  66     -23.641  10.289   0.026  1.00  0.94           C  
ATOM   1097  CB  ARG A  66     -24.435  12.658   0.358  1.00  0.94           C  
ATOM   1098  HB2 ARG A  66     -24.393  12.779  -0.725  1.00  0.94           H  
ATOM   1099  HB3 ARG A  66     -25.424  12.273   0.606  1.00  0.94           H  
ATOM   1100  O   ARG A  66     -24.780   9.960  -0.290  1.00  0.94           O  
ATOM   1101  CG  ARG A  66     -24.272  14.032   1.016  1.00  0.94           C  
ATOM   1102  HG2 ARG A  66     -23.297  14.454   0.769  1.00  0.94           H  
ATOM   1103  HG3 ARG A  66     -24.364  13.952   2.099  1.00  0.94           H  
ATOM   1104  CD  ARG A  66     -25.354  14.954   0.453  1.00  0.94           C  
ATOM   1105  HD2 ARG A  66     -25.108  15.985   0.710  1.00  0.94           H  
ATOM   1106  HD3 ARG A  66     -25.339  14.877  -0.634  1.00  0.94           H  
ATOM   1107  NE  ARG A  66     -26.687  14.603   0.976  1.00  0.94           N  
ATOM   1108  HE  ARG A  66     -26.716  14.128   1.866  1.00  0.94           H  
ATOM   1109  NH1 ARG A  66     -27.932  15.590  -0.678  1.00  0.94           N  
ATOM   1110 HH11 ARG A  66     -27.075  15.941  -1.082  1.00  0.94           H  
ATOM   1111 HH12 ARG A  66     -28.837  15.791  -1.081  1.00  0.94           H  
ATOM   1112  NH2 ARG A  66     -28.946  14.463   0.964  1.00  0.94           N  
ATOM   1113 HH21 ARG A  66     -28.886  14.102   1.906  1.00  0.94           H  
ATOM   1114 HH22 ARG A  66     -29.855  14.708   0.598  1.00  0.94           H  
ATOM   1115  CZ  ARG A  66     -27.846  14.879   0.414  1.00  0.94           C  
ATOM   1116  N   SER A  67     -22.583   9.558  -0.302  1.00  0.97           N  
ATOM   1117  H   SER A  67     -21.672   9.880  -0.006  1.00  0.97           H  
ATOM   1118  CA  SER A  67     -22.617   8.310  -1.075  1.00  0.97           C  
ATOM   1119  HA  SER A  67     -23.651   7.974  -1.151  1.00  0.97           H  
ATOM   1120  C   SER A  67     -21.900   7.178  -0.339  1.00  0.97           C  
ATOM   1121  CB  SER A  67     -22.120   8.518  -2.521  1.00  0.97           C  
ATOM   1122  HB2 SER A  67     -21.679   7.600  -2.910  1.00  0.97           H  
ATOM   1123  HB3 SER A  67     -22.981   8.760  -3.144  1.00  0.97           H  
ATOM   1124  O   SER A  67     -21.514   6.195  -0.949  1.00  0.97           O  
ATOM   1125  OG  SER A  67     -21.184   9.572  -2.645  1.00  0.97           O  
ATOM   1126  HG  SER A  67     -21.593  10.383  -2.334  1.00  0.97           H  
ATOM   1127  N   CYS A  68     -21.782   7.288   0.988  1.00  0.96           N  
ATOM   1128  H   CYS A  68     -22.104   8.141   1.423  1.00  0.96           H  
ATOM   1129  CA  CYS A  68     -21.092   6.327   1.849  1.00  0.96           C  
ATOM   1130  HA  CYS A  68     -20.033   6.326   1.591  1.00  0.96           H  
ATOM   1131  C   CYS A  68     -21.588   4.874   1.668  1.00  0.96           C  
ATOM   1132  CB  CYS A  68     -21.245   6.852   3.283  1.00  0.96           C  
ATOM   1133  HB2 CYS A  68     -22.284   6.775   3.602  1.00  0.96           H  
ATOM   1134  HB3 CYS A  68     -20.934   7.896   3.329  1.00  0.96           H  
ATOM   1135  O   CYS A  68     -20.770   3.965   1.632  1.00  0.96           O  
ATOM   1136  SG  CYS A  68     -20.220   5.918   4.434  1.00  0.96           S  
ATOM   1137  HG  CYS A  68     -19.029   6.015   3.836  1.00  0.96           H  
ATOM   1138  N   TRP A  69     -22.887   4.654   1.408  1.00  0.98           N  
ATOM   1139  H   TRP A  69     -23.530   5.428   1.494  1.00  0.98           H  
ATOM   1140  CA  TRP A  69     -23.459   3.338   1.045  1.00  0.98           C  
ATOM   1141  HA  TRP A  69     -23.340   2.648   1.881  1.00  0.98           H  
ATOM   1142  C   TRP A  69     -22.824   2.672  -0.187  1.00  0.98           C  
ATOM   1143  CB  TRP A  69     -24.952   3.522   0.745  1.00  0.98           C  
ATOM   1144  HB2 TRP A  69     -25.063   4.168  -0.126  1.00  0.98           H  
ATOM   1145  HB3 TRP A  69     -25.371   2.550   0.485  1.00  0.98           H  
ATOM   1146  O   TRP A  69     -22.973   1.473  -0.392  1.00  0.98           O  
ATOM   1147  CG  TRP A  69     -25.765   4.075   1.869  1.00  0.98           C  
ATOM   1148  CD1 TRP A  69     -26.385   5.277   1.898  1.00  0.98           C  
ATOM   1149  HD1 TRP A  69     -26.385   5.997   1.092  1.00  0.98           H  
ATOM   1150  CD2 TRP A  69     -26.084   3.424   3.133  1.00  0.98           C  
ATOM   1151  CE2 TRP A  69     -26.891   4.314   3.901  1.00  0.98           C  
ATOM   1152  CE3 TRP A  69     -25.785   2.166   3.700  1.00  0.98           C  
ATOM   1153  HE3 TRP A  69     -25.172   1.463   3.156  1.00  0.98           H  
ATOM   1154  NE1 TRP A  69     -27.047   5.423   3.100  1.00  0.98           N  
ATOM   1155  HE1 TRP A  69     -27.651   6.201   3.324  1.00  0.98           H  
ATOM   1156  CH2 TRP A  69     -27.058   2.723   5.708  1.00  0.98           C  
ATOM   1157  HH2 TRP A  69     -27.413   2.446   6.690  1.00  0.98           H  
ATOM   1158  CZ2 TRP A  69     -27.374   3.981   5.171  1.00  0.98           C  
ATOM   1159  HZ2 TRP A  69     -27.985   4.679   5.724  1.00  0.98           H  
ATOM   1160  CZ3 TRP A  69     -26.271   1.818   4.973  1.00  0.98           C  
ATOM   1161  HZ3 TRP A  69     -26.022   0.854   5.391  1.00  0.98           H  
ATOM   1162  N   TYR A  70     -22.163   3.460  -1.033  1.00  0.98           N  
ATOM   1163  H   TYR A  70     -22.048   4.431  -0.781  1.00  0.98           H  
ATOM   1164  CA  TYR A  70     -21.498   3.032  -2.258  1.00  0.98           C  
ATOM   1165  HA  TYR A  70     -21.782   2.003  -2.479  1.00  0.98           H  
ATOM   1166  C   TYR A  70     -19.972   3.053  -2.118  1.00  0.98           C  
ATOM   1167  CB  TYR A  70     -21.950   3.928  -3.421  1.00  0.98           C  
ATOM   1168  HB2 TYR A  70     -21.518   4.920  -3.282  1.00  0.98           H  
ATOM   1169  HB3 TYR A  70     -21.545   3.542  -4.356  1.00  0.98           H  
ATOM   1170  O   TYR A  70     -19.283   2.967  -3.130  1.00  0.98           O  
ATOM   1171  CG  TYR A  70     -23.448   4.055  -3.587  1.00  0.98           C  
ATOM   1172  CD1 TYR A  70     -24.213   2.956  -4.017  1.00  0.98           C  
ATOM   1173  HD1 TYR A  70     -23.747   1.994  -4.171  1.00  0.98           H  
ATOM   1174  CD2 TYR A  70     -24.071   5.285  -3.322  1.00  0.98           C  
ATOM   1175  HD2 TYR A  70     -23.475   6.119  -2.983  1.00  0.98           H  
ATOM   1176  CE1 TYR A  70     -25.594   3.107  -4.242  1.00  0.98           C  
ATOM   1177  HE1 TYR A  70     -26.181   2.274  -4.600  1.00  0.98           H  
ATOM   1178  CE2 TYR A  70     -25.456   5.433  -3.506  1.00  0.98           C  
ATOM   1179  HE2 TYR A  70     -25.925   6.386  -3.314  1.00  0.98           H  
ATOM   1180  OH  TYR A  70     -27.539   4.525  -4.220  1.00  0.98           O  
ATOM   1181  HH  TYR A  70     -27.852   5.348  -3.839  1.00  0.98           H  
ATOM   1182  CZ  TYR A  70     -26.215   4.346  -3.985  1.00  0.98           C  
ATOM   1183  N   ASP A  71     -19.427   3.202  -0.907  1.00  0.98           N  
ATOM   1184  H   ASP A  71     -20.021   3.292  -0.095  1.00  0.98           H  
ATOM   1185  CA  ASP A  71     -17.979   3.280  -0.722  1.00  0.98           C  
ATOM   1186  HA  ASP A  71     -17.580   3.992  -1.445  1.00  0.98           H  
ATOM   1187  C   ASP A  71     -17.280   1.945  -0.994  1.00  0.98           C  
ATOM   1188  CB  ASP A  71     -17.647   3.803   0.676  1.00  0.98           C  
ATOM   1189  HB2 ASP A  71     -18.179   4.736   0.859  1.00  0.98           H  
ATOM   1190  HB3 ASP A  71     -17.981   3.072   1.413  1.00  0.98           H  
ATOM   1191  O   ASP A  71     -16.196   1.952  -1.562  1.00  0.98           O  
ATOM   1192  CG  ASP A  71     -16.142   4.043   0.823  1.00  0.98           C  
ATOM   1193  OD1 ASP A  71     -15.561   4.689  -0.074  1.00  0.98           O  
ATOM   1194  OD2 ASP A  71     -15.573   3.546   1.813  1.00  0.98           O  
ATOM   1195  N   GLY A  72     -17.898   0.810  -0.646  1.00  0.97           N  
ATOM   1196  H   GLY A  72     -18.798   0.868  -0.192  1.00  0.97           H  
ATOM   1197  CA  GLY A  72     -17.369  -0.519  -0.960  1.00  0.97           C  
ATOM   1198  HA2 GLY A  72     -18.170  -1.115  -1.397  1.00  0.97           H  
ATOM   1199  HA3 GLY A  72     -16.605  -0.416  -1.731  1.00  0.97           H  
ATOM   1200  C   GLY A  72     -16.720  -1.362   0.147  1.00  0.97           C  
ATOM   1201  O   GLY A  72     -16.717  -2.576  -0.043  1.00  0.97           O  
ATOM   1202  N   PRO A  73     -16.178  -0.858   1.274  1.00  0.97           N  
ATOM   1203  CA  PRO A  73     -15.545  -1.743   2.254  1.00  0.97           C  
ATOM   1204  HA  PRO A  73     -14.760  -2.311   1.755  1.00  0.97           H  
ATOM   1205  C   PRO A  73     -16.543  -2.744   2.858  1.00  0.97           C  
ATOM   1206  CB  PRO A  73     -14.890  -0.826   3.291  1.00  0.97           C  
ATOM   1207  HB2 PRO A  73     -14.902  -1.253   4.294  1.00  0.97           H  
ATOM   1208  HB3 PRO A  73     -13.863  -0.618   2.992  1.00  0.97           H  
ATOM   1209  O   PRO A  73     -17.600  -2.352   3.371  1.00  0.97           O  
ATOM   1210  CG  PRO A  73     -15.711   0.455   3.185  1.00  0.97           C  
ATOM   1211  HG2 PRO A  73     -16.653   0.342   3.722  1.00  0.97           H  
ATOM   1212  HG3 PRO A  73     -15.168   1.327   3.547  1.00  0.97           H  
ATOM   1213  CD  PRO A  73     -15.999   0.522   1.691  1.00  0.97           C  
ATOM   1214  HD2 PRO A  73     -15.147   0.955   1.166  1.00  0.97           H  
ATOM   1215  HD3 PRO A  73     -16.890   1.133   1.541  1.00  0.97           H  
ATOM   1216  N   SER A  74     -16.212  -4.040   2.770  1.00  0.97           N  
ATOM   1217  H   SER A  74     -15.311  -4.302   2.396  1.00  0.97           H  
ATOM   1218  CA  SER A  74     -17.054  -5.140   3.254  1.00  0.97           C  
ATOM   1219  HA  SER A  74     -17.995  -5.120   2.704  1.00  0.97           H  
ATOM   1220  C   SER A  74     -17.365  -5.007   4.736  1.00  0.97           C  
ATOM   1221  CB  SER A  74     -16.393  -6.503   3.026  1.00  0.97           C  
ATOM   1222  HB2 SER A  74     -17.016  -7.281   3.466  1.00  0.97           H  
ATOM   1223  HB3 SER A  74     -16.330  -6.677   1.951  1.00  0.97           H  
ATOM   1224  O   SER A  74     -16.490  -4.684   5.525  1.00  0.97           O  
ATOM   1225  OG  SER A  74     -15.089  -6.603   3.567  1.00  0.97           O  
ATOM   1226  HG  SER A  74     -15.077  -6.605   4.527  1.00  0.97           H  
ATOM   1227  N   TYR A  75     -18.629  -5.226   5.106  1.00  0.97           N  
ATOM   1228  H   TYR A  75     -19.313  -5.357   4.374  1.00  0.97           H  
ATOM   1229  CA  TYR A  75     -19.143  -5.149   6.480  1.00  0.97           C  
ATOM   1230  HA  TYR A  75     -20.224  -5.278   6.415  1.00  0.97           H  
ATOM   1231  C   TYR A  75     -18.944  -3.793   7.181  1.00  0.97           C  
ATOM   1232  CB  TYR A  75     -18.620  -6.332   7.297  1.00  0.97           C  
ATOM   1233  HB2 TYR A  75     -19.111  -6.338   8.270  1.00  0.97           H  
ATOM   1234  HB3 TYR A  75     -17.554  -6.193   7.482  1.00  0.97           H  
ATOM   1235  O   TYR A  75     -19.406  -3.584   8.295  1.00  0.97           O  
ATOM   1236  CG  TYR A  75     -18.848  -7.680   6.637  1.00  0.97           C  
ATOM   1237  CD1 TYR A  75     -20.145  -8.220   6.530  1.00  0.97           C  
ATOM   1238  HD1 TYR A  75     -20.989  -7.664   6.912  1.00  0.97           H  
ATOM   1239  CD2 TYR A  75     -17.751  -8.403   6.146  1.00  0.97           C  
ATOM   1240  HD2 TYR A  75     -16.759  -7.981   6.209  1.00  0.97           H  
ATOM   1241  CE1 TYR A  75     -20.330  -9.500   5.969  1.00  0.97           C  
ATOM   1242  HE1 TYR A  75     -21.318  -9.934   5.912  1.00  0.97           H  
ATOM   1243  CE2 TYR A  75     -17.918  -9.693   5.625  1.00  0.97           C  
ATOM   1244  HE2 TYR A  75     -17.039 -10.248   5.335  1.00  0.97           H  
ATOM   1245  OH  TYR A  75     -19.362 -11.503   5.047  1.00  0.97           O  
ATOM   1246  HH  TYR A  75     -18.497 -11.914   4.971  1.00  0.97           H  
ATOM   1247  CZ  TYR A  75     -19.211 -10.247   5.540  1.00  0.97           C  
ATOM   1248  N   ILE A  76     -18.368  -2.808   6.499  1.00  0.98           N  
ATOM   1249  H   ILE A  76     -17.896  -3.059   5.642  1.00  0.98           H  
ATOM   1250  CA  ILE A  76     -18.262  -1.431   6.962  1.00  0.98           C  
ATOM   1251  HA  ILE A  76     -18.334  -1.392   8.049  1.00  0.98           H  
ATOM   1252  C   ILE A  76     -19.449  -0.648   6.405  1.00  0.98           C  
ATOM   1253  CB  ILE A  76     -16.884  -0.881   6.557  1.00  0.98           C  
ATOM   1254  HB  ILE A  76     -16.816  -0.978   5.473  1.00  0.98           H  
ATOM   1255  O   ILE A  76     -20.403  -0.366   7.129  1.00  0.98           O  
ATOM   1256  CG1 ILE A  76     -15.695  -1.673   7.144  1.00  0.98           C  
ATOM   1257 HG12 ILE A  76     -14.784  -1.105   6.953  1.00  0.98           H  
ATOM   1258 HG13 ILE A  76     -15.594  -2.617   6.610  1.00  0.98           H  
ATOM   1259  CG2 ILE A  76     -16.712   0.606   6.874  1.00  0.98           C  
ATOM   1260 HG21 ILE A  76     -15.891   1.000   6.275  1.00  0.98           H  
ATOM   1261 HG22 ILE A  76     -17.600   1.177   6.603  1.00  0.98           H  
ATOM   1262 HG23 ILE A  76     -16.479   0.736   7.931  1.00  0.98           H  
ATOM   1263  CD1 ILE A  76     -15.750  -1.981   8.644  1.00  0.98           C  
ATOM   1264 HD11 ILE A  76     -16.568  -2.669   8.858  1.00  0.98           H  
ATOM   1265 HD12 ILE A  76     -15.873  -1.061   9.216  1.00  0.98           H  
ATOM   1266 HD13 ILE A  76     -14.816  -2.456   8.942  1.00  0.98           H  
ATOM   1267  N   THR A  77     -19.460  -0.359   5.101  1.00  0.97           N  
ATOM   1268  H   THR A  77     -18.693  -0.673   4.525  1.00  0.97           H  
ATOM   1269  CA  THR A  77     -20.514   0.459   4.470  1.00  0.97           C  
ATOM   1270  HA  THR A  77     -21.017   1.048   5.237  1.00  0.97           H  
ATOM   1271  C   THR A  77     -21.599  -0.356   3.782  1.00  0.97           C  
ATOM   1272  CB  THR A  77     -19.929   1.458   3.475  1.00  0.97           C  
ATOM   1273  HB  THR A  77     -20.754   1.991   3.003  1.00  0.97           H  
ATOM   1274  O   THR A  77     -22.692   0.155   3.541  1.00  0.97           O  
ATOM   1275  CG2 THR A  77     -19.015   2.468   4.168  1.00  0.97           C  
ATOM   1276 HG21 THR A  77     -19.517   2.885   5.041  1.00  0.97           H  
ATOM   1277 HG22 THR A  77     -18.783   3.289   3.490  1.00  0.97           H  
ATOM   1278 HG23 THR A  77     -18.084   1.998   4.487  1.00  0.97           H  
ATOM   1279  OG1 THR A  77     -19.175   0.792   2.493  1.00  0.97           O  
ATOM   1280  HG1 THR A  77     -18.450   1.385   2.280  1.00  0.97           H  
ATOM   1281  N   GLN A  78     -21.312  -1.624   3.492  1.00  0.97           N  
ATOM   1282  H   GLN A  78     -20.379  -1.959   3.684  1.00  0.97           H  
ATOM   1283  CA  GLN A  78     -22.235  -2.549   2.848  1.00  0.97           C  
ATOM   1284  HA  GLN A  78     -23.242  -2.366   3.222  1.00  0.97           H  
ATOM   1285  C   GLN A  78     -21.867  -4.000   3.157  1.00  0.97           C  
ATOM   1286  CB  GLN A  78     -22.224  -2.316   1.328  1.00  0.97           C  
ATOM   1287  HB2 GLN A  78     -22.925  -3.011   0.865  1.00  0.97           H  
ATOM   1288  HB3 GLN A  78     -22.571  -1.305   1.116  1.00  0.97           H  
ATOM   1289  O   GLN A  78     -20.720  -4.316   3.474  1.00  0.97           O  
ATOM   1290  CG  GLN A  78     -20.833  -2.500   0.694  1.00  0.97           C  
ATOM   1291  HG2 GLN A  78     -20.410  -3.465   0.975  1.00  0.97           H  
ATOM   1292  HG3 GLN A  78     -20.160  -1.715   1.039  1.00  0.97           H  
ATOM   1293  CD  GLN A  78     -20.912  -2.445  -0.818  1.00  0.97           C  
ATOM   1294  NE2 GLN A  78     -21.355  -3.507  -1.454  1.00  0.97           N  
ATOM   1295 HE21 GLN A  78     -21.650  -4.312  -0.920  1.00  0.97           H  
ATOM   1296 HE22 GLN A  78     -21.453  -3.439  -2.457  1.00  0.97           H  
ATOM   1297  OE1 GLN A  78     -20.559  -1.472  -1.463  1.00  0.97           O  
ATOM   1298  N   CYS A  79     -22.825  -4.903   2.992  1.00  0.98           N  
ATOM   1299  H   CYS A  79     -23.762  -4.608   2.759  1.00  0.98           H  
ATOM   1300  CA  CYS A  79     -22.534  -6.329   2.949  1.00  0.98           C  
ATOM   1301  HA  CYS A  79     -21.844  -6.556   3.762  1.00  0.98           H  
ATOM   1302  C   CYS A  79     -21.875  -6.700   1.604  1.00  0.98           C  
ATOM   1303  CB  CYS A  79     -23.829  -7.088   3.229  1.00  0.98           C  
ATOM   1304  HB2 CYS A  79     -23.642  -8.162   3.264  1.00  0.98           H  
ATOM   1305  HB3 CYS A  79     -24.539  -6.898   2.424  1.00  0.98           H  
ATOM   1306  O   CYS A  79     -22.047  -5.984   0.603  1.00  0.98           O  
ATOM   1307  SG  CYS A  79     -24.553  -6.549   4.798  1.00  0.98           S  
ATOM   1308  N   PRO A  80     -21.107  -7.800   1.545  1.00  0.98           N  
ATOM   1309  CA  PRO A  80     -20.562  -8.276   0.285  1.00  0.98           C  
ATOM   1310  HA  PRO A  80     -19.965  -7.475  -0.151  1.00  0.98           H  
ATOM   1311  C   PRO A  80     -21.648  -8.671  -0.717  1.00  0.98           C  
ATOM   1312  CB  PRO A  80     -19.640  -9.438   0.635  1.00  0.98           C  
ATOM   1313  HB2 PRO A  80     -20.187 -10.378   0.552  1.00  0.98           H  
ATOM   1314  HB3 PRO A  80     -18.752  -9.435   0.004  1.00  0.98           H  
ATOM   1315  O   PRO A  80     -22.671  -9.249  -0.360  1.00  0.98           O  
ATOM   1316  CG  PRO A  80     -19.287  -9.194   2.100  1.00  0.98           C  
ATOM   1317  HG2 PRO A  80     -19.033 -10.121   2.614  1.00  0.98           H  
ATOM   1318  HG3 PRO A  80     -18.471  -8.474   2.163  1.00  0.98           H  
ATOM   1319  CD  PRO A  80     -20.559  -8.564   2.657  1.00  0.98           C  
ATOM   1320  HD2 PRO A  80     -20.304  -7.933   3.509  1.00  0.98           H  
ATOM   1321  HD3 PRO A  80     -21.263  -9.340   2.954  1.00  0.98           H  
ATOM   1322  N   ILE A  81     -21.400  -8.403  -1.997  1.00  0.99           N  
ATOM   1323  H   ILE A  81     -20.510  -7.982  -2.224  1.00  0.99           H  
ATOM   1324  CA  ILE A  81     -22.210  -8.898  -3.108  1.00  0.99           C  
ATOM   1325  HA  ILE A  81     -23.261  -8.712  -2.887  1.00  0.99           H  
ATOM   1326  C   ILE A  81     -21.971 -10.407  -3.198  1.00  0.99           C  
ATOM   1327  CB  ILE A  81     -21.845  -8.193  -4.437  1.00  0.99           C  
ATOM   1328  HB  ILE A  81     -20.841  -8.505  -4.726  1.00  0.99           H  
ATOM   1329  O   ILE A  81     -20.875 -10.848  -3.557  1.00  0.99           O  
ATOM   1330  CG1 ILE A  81     -21.838  -6.651  -4.304  1.00  0.99           C  
ATOM   1331 HG12 ILE A  81     -22.856  -6.292  -4.159  1.00  0.99           H  
ATOM   1332 HG13 ILE A  81     -21.251  -6.351  -3.436  1.00  0.99           H  
ATOM   1333  CG2 ILE A  81     -22.827  -8.637  -5.540  1.00  0.99           C  
ATOM   1334 HG21 ILE A  81     -22.835  -9.723  -5.630  1.00  0.99           H  
ATOM   1335 HG22 ILE A  81     -22.529  -8.230  -6.506  1.00  0.99           H  
ATOM   1336 HG23 ILE A  81     -23.835  -8.298  -5.299  1.00  0.99           H  
ATOM   1337  CD1 ILE A  81     -21.208  -5.948  -5.511  1.00  0.99           C  
ATOM   1338 HD11 ILE A  81     -21.825  -6.086  -6.399  1.00  0.99           H  
ATOM   1339 HD12 ILE A  81     -21.124  -4.882  -5.299  1.00  0.99           H  
ATOM   1340 HD13 ILE A  81     -20.209  -6.347  -5.691  1.00  0.99           H  
ATOM   1341  N   GLN A  82     -22.985 -11.198  -2.858  1.00  0.98           N  
ATOM   1342  H   GLN A  82     -23.836 -10.777  -2.514  1.00  0.98           H  
ATOM   1343  CA  GLN A  82     -22.892 -12.657  -2.859  1.00  0.98           C  
ATOM   1344  HA  GLN A  82     -21.960 -12.946  -2.373  1.00  0.98           H  
ATOM   1345  C   GLN A  82     -22.863 -13.226  -4.284  1.00  0.98           C  
ATOM   1346  CB  GLN A  82     -24.051 -13.256  -2.052  1.00  0.98           C  
ATOM   1347  HB2 GLN A  82     -24.991 -12.957  -2.517  1.00  0.98           H  
ATOM   1348  HB3 GLN A  82     -23.988 -14.343  -2.087  1.00  0.98           H  
ATOM   1349  O   GLN A  82     -23.193 -12.545  -5.261  1.00  0.98           O  
ATOM   1350  CG  GLN A  82     -24.043 -12.824  -0.577  1.00  0.98           C  
ATOM   1351  HG2 GLN A  82     -24.096 -11.738  -0.499  1.00  0.98           H  
ATOM   1352  HG3 GLN A  82     -23.112 -13.155  -0.117  1.00  0.98           H  
ATOM   1353  CD  GLN A  82     -25.223 -13.402   0.201  1.00  0.98           C  
ATOM   1354  NE2 GLN A  82     -25.062 -13.654   1.480  1.00  0.98           N  
ATOM   1355 HE21 GLN A  82     -25.898 -13.905   1.989  1.00  0.98           H  
ATOM   1356 HE22 GLN A  82     -24.232 -13.339   1.961  1.00  0.98           H  
ATOM   1357  OE1 GLN A  82     -26.307 -13.628  -0.320  1.00  0.98           O  
ATOM   1358  N   SER A  83     -22.480 -14.497  -4.403  1.00  0.97           N  
ATOM   1359  H   SER A  83     -22.217 -14.999  -3.567  1.00  0.97           H  
ATOM   1360  CA  SER A  83     -22.486 -15.218  -5.678  1.00  0.97           C  
ATOM   1361  HA  SER A  83     -21.737 -14.766  -6.328  1.00  0.97           H  
ATOM   1362  C   SER A  83     -23.856 -15.148  -6.364  1.00  0.97           C  
ATOM   1363  CB  SER A  83     -22.112 -16.682  -5.456  1.00  0.97           C  
ATOM   1364  HB2 SER A  83     -21.225 -16.746  -4.825  1.00  0.97           H  
ATOM   1365  HB3 SER A  83     -22.936 -17.206  -4.972  1.00  0.97           H  
ATOM   1366  O   SER A  83     -24.895 -15.353  -5.737  1.00  0.97           O  
ATOM   1367  OG  SER A  83     -21.828 -17.271  -6.704  1.00  0.97           O  
ATOM   1368  HG  SER A  83     -20.938 -16.986  -6.923  1.00  0.97           H  
ATOM   1369  N   GLY A  84     -23.868 -14.827  -7.657  1.00  0.98           N  
ATOM   1370  H   GLY A  84     -22.990 -14.587  -8.096  1.00  0.98           H  
ATOM   1371  CA  GLY A  84     -25.080 -14.692  -8.466  1.00  0.98           C  
ATOM   1372  HA2 GLY A  84     -25.749 -15.522  -8.239  1.00  0.98           H  
ATOM   1373  HA3 GLY A  84     -24.803 -14.750  -9.519  1.00  0.98           H  
ATOM   1374  C   GLY A  84     -25.859 -13.389  -8.256  1.00  0.98           C  
ATOM   1375  O   GLY A  84     -26.825 -13.145  -8.978  1.00  0.98           O  
ATOM   1376  N   GLN A  85     -25.452 -12.535  -7.313  1.00  0.98           N  
ATOM   1377  H   GLN A  85     -24.646 -12.777  -6.755  1.00  0.98           H  
ATOM   1378  CA  GLN A  85     -26.119 -11.264  -7.032  1.00  0.98           C  
ATOM   1379  HA  GLN A  85     -27.138 -11.313  -7.415  1.00  0.98           H  
ATOM   1380  C   GLN A  85     -25.447 -10.084  -7.743  1.00  0.98           C  
ATOM   1381  CB  GLN A  85     -26.230 -11.040  -5.517  1.00  0.98           C  
ATOM   1382  HB2 GLN A  85     -26.712 -10.078  -5.338  1.00  0.98           H  
ATOM   1383  HB3 GLN A  85     -25.235 -11.004  -5.073  1.00  0.98           H  
ATOM   1384  O   GLN A  85     -24.383 -10.191  -8.364  1.00  0.98           O  
ATOM   1385  CG  GLN A  85     -27.071 -12.125  -4.824  1.00  0.98           C  
ATOM   1386  HG2 GLN A  85     -28.045 -12.193  -5.307  1.00  0.98           H  
ATOM   1387  HG3 GLN A  85     -26.571 -13.090  -4.914  1.00  0.98           H  
ATOM   1388  CD  GLN A  85     -27.284 -11.835  -3.343  1.00  0.98           C  
ATOM   1389  NE2 GLN A  85     -27.999 -12.684  -2.641  1.00  0.98           N  
ATOM   1390 HE21 GLN A  85     -28.292 -13.558  -3.053  1.00  0.98           H  
ATOM   1391 HE22 GLN A  85     -27.853 -12.625  -1.643  1.00  0.98           H  
ATOM   1392  OE1 GLN A  85     -26.790 -10.866  -2.791  1.00  0.98           O  
ATOM   1393  N   SER A  86     -26.095  -8.922  -7.669  1.00  0.98           N  
ATOM   1394  H   SER A  86     -26.920  -8.862  -7.089  1.00  0.98           H  
ATOM   1395  CA  SER A  86     -25.571  -7.682  -8.226  1.00  0.98           C  
ATOM   1396  HA  SER A  86     -24.486  -7.772  -8.273  1.00  0.98           H  
ATOM   1397  C   SER A  86     -25.886  -6.487  -7.345  1.00  0.98           C  
ATOM   1398  CB  SER A  86     -26.114  -7.445  -9.641  1.00  0.98           C  
ATOM   1399  HB2 SER A  86     -25.915  -8.327 -10.250  1.00  0.98           H  
ATOM   1400  HB3 SER A  86     -25.591  -6.597 -10.083  1.00  0.98           H  
ATOM   1401  O   SER A  86     -26.926  -6.478  -6.695  1.00  0.98           O  
ATOM   1402  OG  SER A  86     -27.505  -7.165  -9.654  1.00  0.98           O  
ATOM   1403  HG  SER A  86     -27.775  -6.989  -8.750  1.00  0.98           H  
ATOM   1404  N   PHE A  87     -25.044  -5.462  -7.417  1.00  0.99           N  
ATOM   1405  H   PHE A  87     -24.228  -5.551  -8.005  1.00  0.99           H  
ATOM   1406  CA  PHE A  87     -25.258  -4.176  -6.761  1.00  0.99           C  
ATOM   1407  HA  PHE A  87     -26.311  -4.072  -6.501  1.00  0.99           H  
ATOM   1408  C   PHE A  87     -24.880  -3.028  -7.694  1.00  0.99           C  
ATOM   1409  CB  PHE A  87     -24.428  -4.126  -5.479  1.00  0.99           C  
ATOM   1410  HB2 PHE A  87     -24.755  -4.939  -4.831  1.00  0.99           H  
ATOM   1411  HB3 PHE A  87     -23.386  -4.298  -5.745  1.00  0.99           H  
ATOM   1412  O   PHE A  87     -23.920  -3.138  -8.468  1.00  0.99           O  
ATOM   1413  CG  PHE A  87     -24.516  -2.828  -4.700  1.00  0.99           C  
ATOM   1414  CD1 PHE A  87     -23.346  -2.219  -4.211  1.00  0.99           C  
ATOM   1415  HD1 PHE A  87     -22.380  -2.666  -4.399  1.00  0.99           H  
ATOM   1416  CD2 PHE A  87     -25.765  -2.231  -4.446  1.00  0.99           C  
ATOM   1417  HD2 PHE A  87     -26.675  -2.681  -4.812  1.00  0.99           H  
ATOM   1418  CE1 PHE A  87     -23.428  -1.042  -3.446  1.00  0.99           C  
ATOM   1419  HE1 PHE A  87     -22.533  -0.596  -3.037  1.00  0.99           H  
ATOM   1420  CE2 PHE A  87     -25.847  -1.052  -3.691  1.00  0.99           C  
ATOM   1421  HE2 PHE A  87     -26.816  -0.612  -3.503  1.00  0.99           H  
ATOM   1422  CZ  PHE A  87     -24.680  -0.465  -3.175  1.00  0.99           C  
ATOM   1423  HZ  PHE A  87     -24.742   0.420  -2.559  1.00  0.99           H  
ATOM   1424  N   THR A  88     -25.633  -1.932  -7.634  1.00  0.99           N  
ATOM   1425  H   THR A  88     -26.435  -1.914  -7.019  1.00  0.99           H  
ATOM   1426  CA  THR A  88     -25.381  -0.742  -8.446  1.00  0.99           C  
ATOM   1427  HA  THR A  88     -24.683  -0.998  -9.243  1.00  0.99           H  
ATOM   1428  C   THR A  88     -24.750   0.368  -7.615  1.00  0.99           C  
ATOM   1429  CB  THR A  88     -26.660  -0.253  -9.132  1.00  0.99           C  
ATOM   1430  HB  THR A  88     -27.331   0.192  -8.398  1.00  0.99           H  
ATOM   1431  O   THR A  88     -25.426   1.101  -6.898  1.00  0.99           O  
ATOM   1432  CG2 THR A  88     -26.336   0.779 -10.214  1.00  0.99           C  
ATOM   1433 HG21 THR A  88     -25.870   1.653  -9.759  1.00  0.99           H  
ATOM   1434 HG22 THR A  88     -25.658   0.345 -10.950  1.00  0.99           H  
ATOM   1435 HG23 THR A  88     -27.260   1.084 -10.705  1.00  0.99           H  
ATOM   1436  OG1 THR A  88     -27.322  -1.337  -9.746  1.00  0.99           O  
ATOM   1437  HG1 THR A  88     -27.794  -1.738  -9.013  1.00  0.99           H  
ATOM   1438  N   TYR A  89     -23.446   0.566  -7.788  1.00  0.99           N  
ATOM   1439  H   TYR A  89     -22.948  -0.039  -8.424  1.00  0.99           H  
ATOM   1440  CA  TYR A  89     -22.741   1.714  -7.229  1.00  0.99           C  
ATOM   1441  HA  TYR A  89     -22.991   1.795  -6.172  1.00  0.99           H  
ATOM   1442  C   TYR A  89     -23.164   2.997  -7.931  1.00  0.99           C  
ATOM   1443  CB  TYR A  89     -21.237   1.509  -7.344  1.00  0.99           C  
ATOM   1444  HB2 TYR A  89     -20.729   2.431  -7.060  1.00  0.99           H  
ATOM   1445  HB3 TYR A  89     -20.976   1.293  -8.380  1.00  0.99           H  
ATOM   1446  O   TYR A  89     -23.255   3.031  -9.161  1.00  0.99           O  
ATOM   1447  CG  TYR A  89     -20.749   0.396  -6.453  1.00  0.99           C  
ATOM   1448  CD1 TYR A  89     -20.367   0.700  -5.140  1.00  0.99           C  
ATOM   1449  HD1 TYR A  89     -20.439   1.717  -4.783  1.00  0.99           H  
ATOM   1450  CD2 TYR A  89     -20.680  -0.930  -6.919  1.00  0.99           C  
ATOM   1451  HD2 TYR A  89     -21.010  -1.169  -7.919  1.00  0.99           H  
ATOM   1452  CE1 TYR A  89     -19.880  -0.302  -4.290  1.00  0.99           C  
ATOM   1453  HE1 TYR A  89     -19.568  -0.055  -3.286  1.00  0.99           H  
ATOM   1454  CE2 TYR A  89     -20.203  -1.945  -6.064  1.00  0.99           C  
ATOM   1455  HE2 TYR A  89     -20.173  -2.975  -6.385  1.00  0.99           H  
ATOM   1456  OH  TYR A  89     -19.414  -2.612  -3.895  1.00  0.99           O  
ATOM   1457  HH  TYR A  89     -19.367  -2.237  -3.013  1.00  0.99           H  
ATOM   1458  CZ  TYR A  89     -19.802  -1.631  -4.749  1.00  0.99           C  
ATOM   1459  N   ASN A  90     -23.431   4.053  -7.161  1.00  0.98           N  
ATOM   1460  H   ASN A  90     -23.401   3.943  -6.158  1.00  0.98           H  
ATOM   1461  CA  ASN A  90     -24.014   5.269  -7.705  1.00  0.98           C  
ATOM   1462  HA  ASN A  90     -23.688   5.390  -8.738  1.00  0.98           H  
ATOM   1463  C   ASN A  90     -23.579   6.526  -6.941  1.00  0.98           C  
ATOM   1464  CB  ASN A  90     -25.532   5.068  -7.695  1.00  0.98           C  
ATOM   1465  HB2 ASN A  90     -25.772   4.097  -8.130  1.00  0.98           H  
ATOM   1466  HB3 ASN A  90     -25.906   5.074  -6.671  1.00  0.98           H  
ATOM   1467  O   ASN A  90     -24.220   6.946  -5.977  1.00  0.98           O  
ATOM   1468  CG  ASN A  90     -26.244   6.119  -8.494  1.00  0.98           C  
ATOM   1469  ND2 ASN A  90     -27.534   5.961  -8.674  1.00  0.98           N  
ATOM   1470 HD21 ASN A  90     -27.949   5.133  -8.272  1.00  0.98           H  
ATOM   1471 HD22 ASN A  90     -28.007   6.460  -9.414  1.00  0.98           H  
ATOM   1472  OD1 ASN A  90     -25.694   7.099  -8.968  1.00  0.98           O  
ATOM   1473  N   PHE A  91     -22.510   7.163  -7.406  1.00  0.98           N  
ATOM   1474  H   PHE A  91     -22.053   6.809  -8.234  1.00  0.98           H  
ATOM   1475  CA  PHE A  91     -21.907   8.304  -6.722  1.00  0.98           C  
ATOM   1476  HA  PHE A  91     -22.633   8.733  -6.032  1.00  0.98           H  
ATOM   1477  C   PHE A  91     -21.523   9.416  -7.696  1.00  0.98           C  
ATOM   1478  CB  PHE A  91     -20.723   7.824  -5.871  1.00  0.98           C  
ATOM   1479  HB2 PHE A  91     -21.099   7.145  -5.106  1.00  0.98           H  
ATOM   1480  HB3 PHE A  91     -20.280   8.672  -5.349  1.00  0.98           H  
ATOM   1481  O   PHE A  91     -21.428   9.227  -8.910  1.00  0.98           O  
ATOM   1482  CG  PHE A  91     -19.643   7.105  -6.651  1.00  0.98           C  
ATOM   1483  CD1 PHE A  91     -19.716   5.710  -6.820  1.00  0.98           C  
ATOM   1484  HD1 PHE A  91     -20.525   5.149  -6.375  1.00  0.98           H  
ATOM   1485  CD2 PHE A  91     -18.563   7.822  -7.198  1.00  0.98           C  
ATOM   1486  HD2 PHE A  91     -18.484   8.889  -7.044  1.00  0.98           H  
ATOM   1487  CE1 PHE A  91     -18.721   5.038  -7.546  1.00  0.98           C  
ATOM   1488  HE1 PHE A  91     -18.770   3.965  -7.664  1.00  0.98           H  
ATOM   1489  CE2 PHE A  91     -17.556   7.143  -7.906  1.00  0.98           C  
ATOM   1490  HE2 PHE A  91     -16.701   7.680  -8.289  1.00  0.98           H  
ATOM   1491  CZ  PHE A  91     -17.637   5.751  -8.082  1.00  0.98           C  
ATOM   1492  HZ  PHE A  91     -16.852   5.221  -8.601  1.00  0.98           H  
ATOM   1493  N   LYS A  92     -21.328  10.621  -7.157  1.00  0.98           N  
ATOM   1494  H   LYS A  92     -21.335  10.681  -6.149  1.00  0.98           H  
ATOM   1495  CA  LYS A  92     -20.831  11.778  -7.906  1.00  0.98           C  
ATOM   1496  HA  LYS A  92     -20.836  11.558  -8.974  1.00  0.98           H  
ATOM   1497  C   LYS A  92     -19.384  12.036  -7.512  1.00  0.98           C  
ATOM   1498  CB  LYS A  92     -21.735  12.995  -7.658  1.00  0.98           C  
ATOM   1499  HB2 LYS A  92     -22.764  12.729  -7.903  1.00  0.98           H  
ATOM   1500  HB3 LYS A  92     -21.685  13.272  -6.605  1.00  0.98           H  
ATOM   1501  O   LYS A  92     -19.093  12.161  -6.325  1.00  0.98           O  
ATOM   1502  CG  LYS A  92     -21.308  14.188  -8.526  1.00  0.98           C  
ATOM   1503  HG2 LYS A  92     -20.265  14.431  -8.324  1.00  0.98           H  
ATOM   1504  HG3 LYS A  92     -21.402  13.914  -9.577  1.00  0.98           H  
ATOM   1505  CD  LYS A  92     -22.152  15.437  -8.253  1.00  0.98           C  
ATOM   1506  HD2 LYS A  92     -23.194  15.238  -8.500  1.00  0.98           H  
ATOM   1507  HD3 LYS A  92     -22.063  15.710  -7.202  1.00  0.98           H  
ATOM   1508  CE  LYS A  92     -21.601  16.561  -9.137  1.00  0.98           C  
ATOM   1509  HE2 LYS A  92     -21.715  16.266 -10.180  1.00  0.98           H  
ATOM   1510  HE3 LYS A  92     -20.532  16.661  -8.950  1.00  0.98           H  
ATOM   1511  NZ  LYS A  92     -22.266  17.864  -8.908  1.00  0.98           N  
ATOM   1512  HZ1 LYS A  92     -21.819  18.556  -9.493  1.00  0.98           H  
ATOM   1513  HZ2 LYS A  92     -23.247  17.820  -9.141  1.00  0.98           H  
ATOM   1514  HZ3 LYS A  92     -22.140  18.157  -7.949  1.00  0.98           H  
ATOM   1515  N   VAL A  93     -18.507  12.209  -8.496  1.00  0.97           N  
ATOM   1516  H   VAL A  93     -18.822  12.125  -9.452  1.00  0.97           H  
ATOM   1517  CA  VAL A  93     -17.109  12.592  -8.264  1.00  0.97           C  
ATOM   1518  HA  VAL A  93     -16.782  12.148  -7.323  1.00  0.97           H  
ATOM   1519  C   VAL A  93     -17.019  14.110  -8.096  1.00  0.97           C  
ATOM   1520  CB  VAL A  93     -16.186  12.034  -9.357  1.00  0.97           C  
ATOM   1521  HB  VAL A  93     -16.398  12.506 -10.317  1.00  0.97           H  
ATOM   1522  O   VAL A  93     -16.600  14.850  -8.984  1.00  0.97           O  
ATOM   1523  CG1 VAL A  93     -14.739  12.297  -8.958  1.00  0.97           C  
ATOM   1524 HG11 VAL A  93     -14.565  12.019  -7.918  1.00  0.97           H  
ATOM   1525 HG12 VAL A  93     -14.498  13.346  -9.125  1.00  0.97           H  
ATOM   1526 HG13 VAL A  93     -14.079  11.699  -9.587  1.00  0.97           H  
ATOM   1527  CG2 VAL A  93     -16.356  10.517  -9.505  1.00  0.97           C  
ATOM   1528 HG21 VAL A  93     -17.352  10.279  -9.876  1.00  0.97           H  
ATOM   1529 HG22 VAL A  93     -16.197  10.030  -8.543  1.00  0.97           H  
ATOM   1530 HG23 VAL A  93     -15.623  10.136 -10.216  1.00  0.97           H  
ATOM   1531  N   ALA A  94     -17.546  14.595  -6.973  1.00  0.96           N  
ATOM   1532  H   ALA A  94     -17.872  13.930  -6.286  1.00  0.96           H  
ATOM   1533  CA  ALA A  94     -17.768  16.016  -6.741  1.00  0.96           C  
ATOM   1534  HA  ALA A  94     -18.173  16.449  -7.656  1.00  0.96           H  
ATOM   1535  C   ALA A  94     -16.465  16.754  -6.404  1.00  0.96           C  
ATOM   1536  CB  ALA A  94     -18.820  16.170  -5.639  1.00  0.96           C  
ATOM   1537  HB1 ALA A  94     -19.000  17.229  -5.451  1.00  0.96           H  
ATOM   1538  HB2 ALA A  94     -19.750  15.693  -5.948  1.00  0.96           H  
ATOM   1539  HB3 ALA A  94     -18.463  15.692  -4.726  1.00  0.96           H  
ATOM   1540  O   ALA A  94     -15.870  16.499  -5.353  1.00  0.96           O  
ATOM   1541  N   GLN A  95     -16.085  17.726  -7.242  1.00  0.95           N  
ATOM   1542  H   GLN A  95     -16.670  17.920  -8.041  1.00  0.95           H  
ATOM   1543  CA  GLN A  95     -14.863  18.533  -7.074  1.00  0.95           C  
ATOM   1544  HA  GLN A  95     -14.732  19.116  -7.985  1.00  0.95           H  
ATOM   1545  C   GLN A  95     -13.591  17.678  -6.921  1.00  0.95           C  
ATOM   1546  CB  GLN A  95     -15.023  19.523  -5.911  1.00  0.95           C  
ATOM   1547  HB2 GLN A  95     -15.122  18.952  -4.988  1.00  0.95           H  
ATOM   1548  HB3 GLN A  95     -14.122  20.131  -5.833  1.00  0.95           H  
ATOM   1549  O   GLN A  95     -12.718  17.951  -6.093  1.00  0.95           O  
ATOM   1550  CG  GLN A  95     -16.219  20.472  -6.057  1.00  0.95           C  
ATOM   1551  HG2 GLN A  95     -17.118  19.918  -6.326  1.00  0.95           H  
ATOM   1552  HG3 GLN A  95     -16.009  21.188  -6.853  1.00  0.95           H  
ATOM   1553  CD  GLN A  95     -16.510  21.221  -4.762  1.00  0.95           C  
ATOM   1554  NE2 GLN A  95     -17.376  22.208  -4.797  1.00  0.95           N  
ATOM   1555 HE21 GLN A  95     -17.729  22.536  -5.685  1.00  0.95           H  
ATOM   1556 HE22 GLN A  95     -17.478  22.737  -3.943  1.00  0.95           H  
ATOM   1557  OE1 GLN A  95     -16.042  20.898  -3.679  1.00  0.95           O  
ATOM   1558  N   GLN A  96     -13.519  16.582  -7.670  1.00  0.97           N  
ATOM   1559  H   GLN A  96     -14.251  16.413  -8.346  1.00  0.97           H  
ATOM   1560  CA  GLN A  96     -12.364  15.697  -7.716  1.00  0.97           C  
ATOM   1561  HA  GLN A  96     -11.511  16.180  -7.241  1.00  0.97           H  
ATOM   1562  C   GLN A  96     -11.983  15.447  -9.170  1.00  0.97           C  
ATOM   1563  CB  GLN A  96     -12.646  14.390  -6.968  1.00  0.97           C  
ATOM   1564  HB2 GLN A  96     -13.634  14.022  -7.245  1.00  0.97           H  
ATOM   1565  HB3 GLN A  96     -11.898  13.649  -7.248  1.00  0.97           H  
ATOM   1566  O   GLN A  96     -12.833  15.377 -10.053  1.00  0.97           O  
ATOM   1567  CG  GLN A  96     -12.625  14.565  -5.451  1.00  0.97           C  
ATOM   1568  HG2 GLN A  96     -13.455  15.201  -5.142  1.00  0.97           H  
ATOM   1569  HG3 GLN A  96     -11.689  15.039  -5.155  1.00  0.97           H  
ATOM   1570  CD  GLN A  96     -12.746  13.216  -4.762  1.00  0.97           C  
ATOM   1571  NE2 GLN A  96     -11.629  12.605  -4.434  1.00  0.97           N  
ATOM   1572 HE21 GLN A  96     -10.724  12.956  -4.712  1.00  0.97           H  
ATOM   1573 HE22 GLN A  96     -11.637  11.695  -3.995  1.00  0.97           H  
ATOM   1574  OE1 GLN A  96     -13.837  12.732  -4.497  1.00  0.97           O  
ATOM   1575  N   LYS A  97     -10.681  15.346  -9.392  1.00  0.97           N  
ATOM   1576  H   LYS A  97     -10.071  15.283  -8.590  1.00  0.97           H  
ATOM   1577  CA  LYS A  97     -10.015  15.118 -10.670  1.00  0.97           C  
ATOM   1578  HA  LYS A  97     -10.649  14.508 -11.314  1.00  0.97           H  
ATOM   1579  C   LYS A  97      -8.742  14.329 -10.370  1.00  0.97           C  
ATOM   1580  CB  LYS A  97      -9.731  16.447 -11.402  1.00  0.97           C  
ATOM   1581  HB2 LYS A  97     -10.675  16.935 -11.648  1.00  0.97           H  
ATOM   1582  HB3 LYS A  97      -9.241  16.209 -12.346  1.00  0.97           H  
ATOM   1583  O   LYS A  97      -8.383  14.215  -9.209  1.00  0.97           O  
ATOM   1584  CG  LYS A  97      -8.829  17.433 -10.633  1.00  0.97           C  
ATOM   1585  HG2 LYS A  97      -8.089  16.881 -10.053  1.00  0.97           H  
ATOM   1586  HG3 LYS A  97      -8.284  18.034 -11.361  1.00  0.97           H  
ATOM   1587  CD  LYS A  97      -9.598  18.402  -9.714  1.00  0.97           C  
ATOM   1588  HD2 LYS A  97     -10.066  19.162 -10.339  1.00  0.97           H  
ATOM   1589  HD3 LYS A  97     -10.398  17.894  -9.177  1.00  0.97           H  
ATOM   1590  CE  LYS A  97      -8.668  19.091  -8.698  1.00  0.97           C  
ATOM   1591  HE2 LYS A  97      -7.745  19.380  -9.201  1.00  0.97           H  
ATOM   1592  HE3 LYS A  97      -9.161  19.998  -8.347  1.00  0.97           H  
ATOM   1593  NZ  LYS A  97      -8.360  18.221  -7.523  1.00  0.97           N  
ATOM   1594  HZ1 LYS A  97      -7.911  17.351  -7.771  1.00  0.97           H  
ATOM   1595  HZ2 LYS A  97      -7.750  18.625  -6.827  1.00  0.97           H  
ATOM   1596  HZ3 LYS A  97      -9.180  17.980  -6.985  1.00  0.97           H  
ATOM   1597  N   GLY A  98      -8.067  13.823 -11.383  1.00  0.98           N  
ATOM   1598  H   GLY A  98      -8.475  13.884 -12.305  1.00  0.98           H  
ATOM   1599  CA  GLY A  98      -6.833  13.075 -11.237  1.00  0.98           C  
ATOM   1600  HA2 GLY A  98      -6.133  13.385 -12.013  1.00  0.98           H  
ATOM   1601  HA3 GLY A  98      -6.383  13.308 -10.273  1.00  0.98           H  
ATOM   1602  C   GLY A  98      -7.004  11.565 -11.337  1.00  0.98           C  
ATOM   1603  O   GLY A  98      -7.961  11.063 -11.928  1.00  0.98           O  
ATOM   1604  N   THR A  99      -6.019  10.849 -10.823  1.00  0.99           N  
ATOM   1605  H   THR A  99      -5.259  11.355 -10.390  1.00  0.99           H  
ATOM   1606  CA  THR A  99      -5.921   9.396 -10.854  1.00  0.99           C  
ATOM   1607  HA  THR A  99      -6.585   9.002 -11.624  1.00  0.99           H  
ATOM   1608  C   THR A  99      -6.348   8.822  -9.511  1.00  0.99           C  
ATOM   1609  CB  THR A  99      -4.491   8.971 -11.198  1.00  0.99           C  
ATOM   1610  HB  THR A  99      -3.813   9.316 -10.417  1.00  0.99           H  
ATOM   1611  O   THR A  99      -5.952   9.307  -8.459  1.00  0.99           O  
ATOM   1612  CG2 THR A  99      -4.348   7.464 -11.370  1.00  0.99           C  
ATOM   1613 HG21 THR A  99      -3.302   7.220 -11.558  1.00  0.99           H  
ATOM   1614 HG22 THR A  99      -4.648   6.951 -10.456  1.00  0.99           H  
ATOM   1615 HG23 THR A  99      -4.970   7.122 -12.197  1.00  0.99           H  
ATOM   1616  OG1 THR A  99      -4.100   9.530 -12.436  1.00  0.99           O  
ATOM   1617  HG1 THR A  99      -3.181   9.769 -12.294  1.00  0.99           H  
ATOM   1618  N   PHE A 100      -7.146   7.767  -9.568  1.00  0.99           N  
ATOM   1619  H   PHE A 100      -7.481   7.463 -10.471  1.00  0.99           H  
ATOM   1620  CA  PHE A 100      -7.634   7.001  -8.433  1.00  0.99           C  
ATOM   1621  HA  PHE A 100      -7.021   7.196  -7.553  1.00  0.99           H  
ATOM   1622  C   PHE A 100      -7.552   5.508  -8.766  1.00  0.99           C  
ATOM   1623  CB  PHE A 100      -9.080   7.418  -8.135  1.00  0.99           C  
ATOM   1624  HB2 PHE A 100      -9.687   7.157  -9.001  1.00  0.99           H  
ATOM   1625  HB3 PHE A 100      -9.461   6.842  -7.291  1.00  0.99           H  
ATOM   1626  O   PHE A 100      -7.322   5.109  -9.917  1.00  0.99           O  
ATOM   1627  CG  PHE A 100      -9.280   8.892  -7.849  1.00  0.99           C  
ATOM   1628  CD1 PHE A 100      -9.040   9.402  -6.563  1.00  0.99           C  
ATOM   1629  HD1 PHE A 100      -8.711   8.740  -5.776  1.00  0.99           H  
ATOM   1630  CD2 PHE A 100      -9.668   9.759  -8.886  1.00  0.99           C  
ATOM   1631  HD2 PHE A 100      -9.798   9.369  -9.884  1.00  0.99           H  
ATOM   1632  CE1 PHE A 100      -9.187  10.777  -6.313  1.00  0.99           C  
ATOM   1633  HE1 PHE A 100      -8.951  11.166  -5.333  1.00  0.99           H  
ATOM   1634  CE2 PHE A 100      -9.823  11.133  -8.636  1.00  0.99           C  
ATOM   1635  HE2 PHE A 100     -10.077  11.804  -9.443  1.00  0.99           H  
ATOM   1636  CZ  PHE A 100      -9.581  11.642  -7.349  1.00  0.99           C  
ATOM   1637  HZ  PHE A 100      -9.638  12.706  -7.169  1.00  0.99           H  
ATOM   1638  N   LEU A 101      -7.785   4.676  -7.759  1.00  0.99           N  
ATOM   1639  H   LEU A 101      -8.027   5.065  -6.859  1.00  0.99           H  
ATOM   1640  CA  LEU A 101      -7.833   3.226  -7.878  1.00  0.99           C  
ATOM   1641  HA  LEU A 101      -7.592   2.924  -8.897  1.00  0.99           H  
ATOM   1642  C   LEU A 101      -9.261   2.756  -7.579  1.00  0.99           C  
ATOM   1643  CB  LEU A 101      -6.751   2.647  -6.942  1.00  0.99           C  
ATOM   1644  HB2 LEU A 101      -6.861   3.092  -5.953  1.00  0.99           H  
ATOM   1645  HB3 LEU A 101      -5.770   2.954  -7.305  1.00  0.99           H  
ATOM   1646  O   LEU A 101      -9.924   3.274  -6.688  1.00  0.99           O  
ATOM   1647  CG  LEU A 101      -6.761   1.120  -6.774  1.00  0.99           C  
ATOM   1648  HG  LEU A 101      -7.775   0.784  -6.559  1.00  0.99           H  
ATOM   1649  CD1 LEU A 101      -6.261   0.397  -8.019  1.00  0.99           C  
ATOM   1650 HD11 LEU A 101      -6.803   0.735  -8.903  1.00  0.99           H  
ATOM   1651 HD12 LEU A 101      -6.425  -0.671  -7.879  1.00  0.99           H  
ATOM   1652 HD13 LEU A 101      -5.191   0.562  -8.144  1.00  0.99           H  
ATOM   1653  CD2 LEU A 101      -5.865   0.703  -5.612  1.00  0.99           C  
ATOM   1654 HD21 LEU A 101      -5.878  -0.380  -5.495  1.00  0.99           H  
ATOM   1655 HD22 LEU A 101      -4.841   1.036  -5.782  1.00  0.99           H  
ATOM   1656 HD23 LEU A 101      -6.236   1.150  -4.690  1.00  0.99           H  
ATOM   1657  N   TRP A 102      -9.751   1.765  -8.314  1.00  0.99           N  
ATOM   1658  H   TRP A 102      -9.182   1.376  -9.052  1.00  0.99           H  
ATOM   1659  CA  TRP A 102     -10.849   0.933  -7.834  1.00  0.99           C  
ATOM   1660  HA  TRP A 102     -11.196   1.314  -6.873  1.00  0.99           H  
ATOM   1661  C   TRP A 102     -10.309  -0.472  -7.584  1.00  0.99           C  
ATOM   1662  CB  TRP A 102     -12.039   0.981  -8.798  1.00  0.99           C  
ATOM   1663  HB2 TRP A 102     -12.334   2.023  -8.923  1.00  0.99           H  
ATOM   1664  HB3 TRP A 102     -12.874   0.459  -8.331  1.00  0.99           H  
ATOM   1665  O   TRP A 102      -9.463  -0.954  -8.342  1.00  0.99           O  
ATOM   1666  CG  TRP A 102     -11.809   0.380 -10.151  1.00  0.99           C  
ATOM   1667  CD1 TRP A 102     -11.513   1.051 -11.287  1.00  0.99           C  
ATOM   1668  HD1 TRP A 102     -11.397   2.123 -11.358  1.00  0.99           H  
ATOM   1669  CD2 TRP A 102     -11.775  -1.033 -10.508  1.00  0.99           C  
ATOM   1670  CE2 TRP A 102     -11.458  -1.138 -11.892  1.00  0.99           C  
ATOM   1671  CE3 TRP A 102     -11.947  -2.238  -9.794  1.00  0.99           C  
ATOM   1672  HE3 TRP A 102     -12.186  -2.197  -8.742  1.00  0.99           H  
ATOM   1673  NE1 TRP A 102     -11.346   0.162 -12.329  1.00  0.99           N  
ATOM   1674  HE1 TRP A 102     -11.099   0.429 -13.272  1.00  0.99           H  
ATOM   1675  CH2 TRP A 102     -11.434  -3.553 -11.779  1.00  0.99           C  
ATOM   1676  HH2 TRP A 102     -11.268  -4.521 -12.229  1.00  0.99           H  
ATOM   1677  CZ2 TRP A 102     -11.294  -2.373 -12.526  1.00  0.99           C  
ATOM   1678  HZ2 TRP A 102     -11.017  -2.400 -13.570  1.00  0.99           H  
ATOM   1679  CZ3 TRP A 102     -11.764  -3.484 -10.417  1.00  0.99           C  
ATOM   1680  HZ3 TRP A 102     -11.858  -4.388  -9.835  1.00  0.99           H  
ATOM   1681  N   HIS A 103     -10.773  -1.140  -6.532  1.00  0.99           N  
ATOM   1682  H   HIS A 103     -11.440  -0.700  -5.914  1.00  0.99           H  
ATOM   1683  CA  HIS A 103     -10.328  -2.497  -6.217  1.00  0.99           C  
ATOM   1684  HA  HIS A 103     -10.194  -3.046  -7.149  1.00  0.99           H  
ATOM   1685  C   HIS A 103     -11.352  -3.279  -5.405  1.00  0.99           C  
ATOM   1686  CB  HIS A 103      -8.980  -2.460  -5.492  1.00  0.99           C  
ATOM   1687  HB2 HIS A 103      -8.645  -3.490  -5.376  1.00  0.99           H  
ATOM   1688  HB3 HIS A 103      -8.244  -1.942  -6.107  1.00  0.99           H  
ATOM   1689  O   HIS A 103     -12.275  -2.701  -4.838  1.00  0.99           O  
ATOM   1690  CG  HIS A 103      -9.025  -1.814  -4.133  1.00  0.99           C  
ATOM   1691  CD2 HIS A 103      -8.819  -0.492  -3.858  1.00  0.99           C  
ATOM   1692  HD2 HIS A 103      -8.610   0.292  -4.571  1.00  0.99           H  
ATOM   1693  ND1 HIS A 103      -9.252  -2.446  -2.930  1.00  0.99           N  
ATOM   1694  HD1 HIS A 103      -9.474  -3.420  -2.785  1.00  0.99           H  
ATOM   1695  CE1 HIS A 103      -9.162  -1.533  -1.952  1.00  0.99           C  
ATOM   1696  HE1 HIS A 103      -9.265  -1.727  -0.894  1.00  0.99           H  
ATOM   1697  NE2 HIS A 103      -8.906  -0.334  -2.481  1.00  0.99           N  
ATOM   1698  N   ALA A 104     -11.200  -4.602  -5.347  1.00  0.98           N  
ATOM   1699  H   ALA A 104     -10.434  -5.034  -5.844  1.00  0.98           H  
ATOM   1700  CA  ALA A 104     -11.981  -5.404  -4.424  1.00  0.98           C  
ATOM   1701  HA  ALA A 104     -13.021  -5.125  -4.595  1.00  0.98           H  
ATOM   1702  C   ALA A 104     -11.623  -5.068  -2.977  1.00  0.98           C  
ATOM   1703  CB  ALA A 104     -11.837  -6.899  -4.703  1.00  0.98           C  
ATOM   1704  HB1 ALA A 104     -12.316  -7.465  -3.904  1.00  0.98           H  
ATOM   1705  HB2 ALA A 104     -10.782  -7.167  -4.747  1.00  0.98           H  
ATOM   1706  HB3 ALA A 104     -12.338  -7.144  -5.640  1.00  0.98           H  
ATOM   1707  O   ALA A 104     -10.446  -4.935  -2.653  1.00  0.98           O  
ATOM   1708  N   HIS A 105     -12.629  -4.959  -2.117  1.00  0.97           N  
ATOM   1709  H   HIS A 105     -13.574  -5.064  -2.459  1.00  0.97           H  
ATOM   1710  CA  HIS A 105     -12.443  -4.702  -0.687  1.00  0.97           C  
ATOM   1711  HA  HIS A 105     -11.383  -4.789  -0.448  1.00  0.97           H  
ATOM   1712  C   HIS A 105     -13.142  -5.771   0.155  1.00  0.97           C  
ATOM   1713  CB  HIS A 105     -12.852  -3.266  -0.375  1.00  0.97           C  
ATOM   1714  HB2 HIS A 105     -12.477  -2.640  -1.184  1.00  0.97           H  
ATOM   1715  HB3 HIS A 105     -13.938  -3.179  -0.343  1.00  0.97           H  
ATOM   1716  O   HIS A 105     -13.808  -5.482   1.146  1.00  0.97           O  
ATOM   1717  CG  HIS A 105     -12.255  -2.751   0.906  1.00  0.97           C  
ATOM   1718  CD2 HIS A 105     -11.426  -1.672   1.029  1.00  0.97           C  
ATOM   1719  HD2 HIS A 105     -11.090  -1.018   0.238  1.00  0.97           H  
ATOM   1720  ND1 HIS A 105     -12.420  -3.284   2.167  1.00  0.97           N  
ATOM   1721  HD1 HIS A 105     -12.920  -4.134   2.385  1.00  0.97           H  
ATOM   1722  CE1 HIS A 105     -11.732  -2.525   3.034  1.00  0.97           C  
ATOM   1723  HE1 HIS A 105     -11.682  -2.671   4.103  1.00  0.97           H  
ATOM   1724  NE2 HIS A 105     -11.108  -1.545   2.377  1.00  0.97           N  
ATOM   1725  N   PHE A 106     -13.010  -7.011  -0.306  1.00  0.95           N  
ATOM   1726  H   PHE A 106     -12.406  -7.140  -1.105  1.00  0.95           H  
ATOM   1727  CA  PHE A 106     -13.387  -8.224   0.397  1.00  0.95           C  
ATOM   1728  HA  PHE A 106     -13.511  -8.021   1.461  1.00  0.95           H  
ATOM   1729  C   PHE A 106     -12.250  -9.219   0.194  1.00  0.95           C  
ATOM   1730  CB  PHE A 106     -14.699  -8.780  -0.174  1.00  0.95           C  
ATOM   1731  HB2 PHE A 106     -15.487  -8.039  -0.038  1.00  0.95           H  
ATOM   1732  HB3 PHE A 106     -14.579  -8.950  -1.244  1.00  0.95           H  
ATOM   1733  O   PHE A 106     -11.950  -9.554  -0.958  1.00  0.95           O  
ATOM   1734  CG  PHE A 106     -15.113 -10.079   0.491  1.00  0.95           C  
ATOM   1735  CD1 PHE A 106     -14.631 -11.315   0.019  1.00  0.95           C  
ATOM   1736  HD1 PHE A 106     -14.004 -11.354  -0.859  1.00  0.95           H  
ATOM   1737  CD2 PHE A 106     -15.897 -10.041   1.655  1.00  0.95           C  
ATOM   1738  HD2 PHE A 106     -16.208  -9.091   2.064  1.00  0.95           H  
ATOM   1739  CE1 PHE A 106     -14.922 -12.501   0.715  1.00  0.95           C  
ATOM   1740  HE1 PHE A 106     -14.509 -13.438   0.372  1.00  0.95           H  
ATOM   1741  CE2 PHE A 106     -16.207 -11.228   2.340  1.00  0.95           C  
ATOM   1742  HE2 PHE A 106     -16.768 -11.182   3.262  1.00  0.95           H  
ATOM   1743  CZ  PHE A 106     -15.706 -12.457   1.881  1.00  0.95           C  
ATOM   1744  HZ  PHE A 106     -15.888 -13.362   2.441  1.00  0.95           H  
ATOM   1745  N   SER A 107     -11.655  -9.703   1.287  1.00  0.94           N  
ATOM   1746  H   SER A 107     -11.942  -9.363   2.194  1.00  0.94           H  
ATOM   1747  CA  SER A 107     -10.492 -10.596   1.245  1.00  0.94           C  
ATOM   1748  HA  SER A 107     -10.157 -10.736   2.273  1.00  0.94           H  
ATOM   1749  C   SER A 107      -9.304  -9.988   0.470  1.00  0.94           C  
ATOM   1750  CB  SER A 107     -10.977 -11.960   0.704  1.00  0.94           C  
ATOM   1751  HB2 SER A 107     -11.781 -12.319   1.347  1.00  0.94           H  
ATOM   1752  HB3 SER A 107     -11.378 -11.841  -0.303  1.00  0.94           H  
ATOM   1753  O   SER A 107      -9.323  -8.822   0.068  1.00  0.94           O  
ATOM   1754  OG  SER A 107      -9.982 -12.952   0.654  1.00  0.94           O  
ATOM   1755  HG  SER A 107      -9.568 -12.949   1.520  1.00  0.94           H  
ATOM   1756  N   TRP A 108      -8.274 -10.781   0.180  1.00  0.97           N  
ATOM   1757  H   TRP A 108      -8.274 -11.701   0.597  1.00  0.97           H  
ATOM   1758  CA  TRP A 108      -7.132 -10.395  -0.662  1.00  0.97           C  
ATOM   1759  HA  TRP A 108      -6.858  -9.368  -0.420  1.00  0.97           H  
ATOM   1760  C   TRP A 108      -7.456 -10.406  -2.162  1.00  0.97           C  
ATOM   1761  CB  TRP A 108      -5.927 -11.273  -0.323  1.00  0.97           C  
ATOM   1762  HB2 TRP A 108      -5.108 -11.027  -0.999  1.00  0.97           H  
ATOM   1763  HB3 TRP A 108      -6.194 -12.317  -0.488  1.00  0.97           H  
ATOM   1764  O   TRP A 108      -6.559 -10.409  -3.010  1.00  0.97           O  
ATOM   1765  CG  TRP A 108      -5.398 -11.137   1.067  1.00  0.97           C  
ATOM   1766  CD1 TRP A 108      -5.911 -10.371   2.060  1.00  0.97           C  
ATOM   1767  HD1 TRP A 108      -6.778  -9.732   1.989  1.00  0.97           H  
ATOM   1768  CD2 TRP A 108      -4.243 -11.807   1.643  1.00  0.97           C  
ATOM   1769  CE2 TRP A 108      -4.157 -11.426   3.014  1.00  0.97           C  
ATOM   1770  CE3 TRP A 108      -3.280 -12.720   1.157  1.00  0.97           C  
ATOM   1771  HE3 TRP A 108      -3.321 -13.020   0.120  1.00  0.97           H  
ATOM   1772  NE1 TRP A 108      -5.184 -10.539   3.212  1.00  0.97           N  
ATOM   1773  HE1 TRP A 108      -5.456 -10.116   4.088  1.00  0.97           H  
ATOM   1774  CH2 TRP A 108      -2.281 -12.888   3.374  1.00  0.97           C  
ATOM   1775  HH2 TRP A 108      -1.583 -13.336   4.066  1.00  0.97           H  
ATOM   1776  CZ2 TRP A 108      -3.209 -11.966   3.875  1.00  0.97           C  
ATOM   1777  HZ2 TRP A 108      -3.242 -11.696   4.920  1.00  0.97           H  
ATOM   1778  CZ3 TRP A 108      -2.292 -13.244   2.013  1.00  0.97           C  
ATOM   1779  HZ3 TRP A 108      -1.557 -13.936   1.631  1.00  0.97           H  
ATOM   1780  N   LEU A 109      -8.744 -10.380  -2.536  1.00  0.98           N  
ATOM   1781  H   LEU A 109      -9.439 -10.322  -1.805  1.00  0.98           H  
ATOM   1782  CA  LEU A 109      -9.166 -10.282  -3.936  1.00  0.98           C  
ATOM   1783  HA  LEU A 109      -8.741 -11.126  -4.479  1.00  0.98           H  
ATOM   1784  C   LEU A 109      -8.619  -9.025  -4.621  1.00  0.98           C  
ATOM   1785  CB  LEU A 109     -10.701 -10.317  -4.055  1.00  0.98           C  
ATOM   1786  HB2 LEU A 109     -10.975  -9.984  -5.056  1.00  0.98           H  
ATOM   1787  HB3 LEU A 109     -11.119  -9.600  -3.349  1.00  0.98           H  
ATOM   1788  O   LEU A 109      -8.495  -9.039  -5.848  1.00  0.98           O  
ATOM   1789  CG  LEU A 109     -11.347 -11.694  -3.829  1.00  0.98           C  
ATOM   1790  HG  LEU A 109     -11.094 -12.060  -2.834  1.00  0.98           H  
ATOM   1791  CD1 LEU A 109     -12.868 -11.558  -3.936  1.00  0.98           C  
ATOM   1792 HD11 LEU A 109     -13.154 -11.235  -4.937  1.00  0.98           H  
ATOM   1793 HD12 LEU A 109     -13.217 -10.835  -3.199  1.00  0.98           H  
ATOM   1794 HD13 LEU A 109     -13.337 -12.516  -3.713  1.00  0.98           H  
ATOM   1795  CD2 LEU A 109     -10.903 -12.709  -4.888  1.00  0.98           C  
ATOM   1796 HD21 LEU A 109     -11.044 -12.295  -5.886  1.00  0.98           H  
ATOM   1797 HD22 LEU A 109     -11.488 -13.623  -4.788  1.00  0.98           H  
ATOM   1798 HD23 LEU A 109      -9.853 -12.965  -4.742  1.00  0.98           H  
ATOM   1799  N   ARG A 110      -8.225  -7.981  -3.870  1.00  0.97           N  
ATOM   1800  H   ARG A 110      -8.344  -8.045  -2.869  1.00  0.97           H  
ATOM   1801  CA  ARG A 110      -7.505  -6.813  -4.407  1.00  0.97           C  
ATOM   1802  HA  ARG A 110      -8.174  -6.261  -5.067  1.00  0.97           H  
ATOM   1803  C   ARG A 110      -6.299  -7.209  -5.254  1.00  0.97           C  
ATOM   1804  CB  ARG A 110      -7.061  -5.871  -3.269  1.00  0.97           C  
ATOM   1805  HB2 ARG A 110      -7.946  -5.511  -2.743  1.00  0.97           H  
ATOM   1806  HB3 ARG A 110      -6.443  -6.414  -2.553  1.00  0.97           H  
ATOM   1807  O   ARG A 110      -6.038  -6.525  -6.230  1.00  0.97           O  
ATOM   1808  CG  ARG A 110      -6.265  -4.664  -3.817  1.00  0.97           C  
ATOM   1809  HG2 ARG A 110      -5.284  -4.987  -4.165  1.00  0.97           H  
ATOM   1810  HG3 ARG A 110      -6.792  -4.258  -4.680  1.00  0.97           H  
ATOM   1811  CD  ARG A 110      -6.074  -3.530  -2.807  1.00  0.97           C  
ATOM   1812  HD2 ARG A 110      -6.959  -3.469  -2.174  1.00  0.97           H  
ATOM   1813  HD3 ARG A 110      -5.976  -2.591  -3.351  1.00  0.97           H  
ATOM   1814  NE  ARG A 110      -4.873  -3.713  -1.981  1.00  0.97           N  
ATOM   1815  HE  ARG A 110      -4.053  -4.147  -2.381  1.00  0.97           H  
ATOM   1816  NH1 ARG A 110      -5.637  -2.728  -0.043  1.00  0.97           N  
ATOM   1817 HH11 ARG A 110      -6.458  -2.339  -0.483  1.00  0.97           H  
ATOM   1818 HH12 ARG A 110      -5.678  -2.985   0.933  1.00  0.97           H  
ATOM   1819  NH2 ARG A 110      -3.693  -3.694  -0.050  1.00  0.97           N  
ATOM   1820 HH21 ARG A 110      -3.930  -4.537   0.454  1.00  0.97           H  
ATOM   1821 HH22 ARG A 110      -3.389  -3.020   0.639  1.00  0.97           H  
ATOM   1822  CZ  ARG A 110      -4.741  -3.366  -0.719  1.00  0.97           C  
ATOM   1823  N   ALA A 111      -5.628  -8.328  -4.977  1.00  0.98           N  
ATOM   1824  H   ALA A 111      -5.881  -8.851  -4.151  1.00  0.98           H  
ATOM   1825  CA  ALA A 111      -4.491  -8.796  -5.774  1.00  0.98           C  
ATOM   1826  HA  ALA A 111      -3.720  -8.026  -5.771  1.00  0.98           H  
ATOM   1827  C   ALA A 111      -4.830  -9.107  -7.247  1.00  0.98           C  
ATOM   1828  CB  ALA A 111      -3.938 -10.048  -5.094  1.00  0.98           C  
ATOM   1829  HB1 ALA A 111      -4.718 -10.806  -5.039  1.00  0.98           H  
ATOM   1830  HB2 ALA A 111      -3.091 -10.432  -5.664  1.00  0.98           H  
ATOM   1831  HB3 ALA A 111      -3.601  -9.804  -4.086  1.00  0.98           H  
ATOM   1832  O   ALA A 111      -3.936  -9.170  -8.088  1.00  0.98           O  
ATOM   1833  N   THR A 112      -6.107  -9.331  -7.580  1.00  0.98           N  
ATOM   1834  H   THR A 112      -6.798  -9.245  -6.848  1.00  0.98           H  
ATOM   1835  CA  THR A 112      -6.550  -9.707  -8.941  1.00  0.98           C  
ATOM   1836  HA  THR A 112      -5.740  -9.520  -9.645  1.00  0.98           H  
ATOM   1837  C   THR A 112      -7.729  -8.881  -9.462  1.00  0.98           C  
ATOM   1838  CB  THR A 112      -6.853 -11.210  -9.025  1.00  0.98           C  
ATOM   1839  HB  THR A 112      -7.197 -11.442 -10.033  1.00  0.98           H  
ATOM   1840  O   THR A 112      -7.909  -8.731 -10.673  1.00  0.98           O  
ATOM   1841  CG2 THR A 112      -5.621 -12.071  -8.744  1.00  0.98           C  
ATOM   1842 HG21 THR A 112      -4.834 -11.828  -9.458  1.00  0.98           H  
ATOM   1843 HG22 THR A 112      -5.250 -11.901  -7.733  1.00  0.98           H  
ATOM   1844 HG23 THR A 112      -5.879 -13.126  -8.844  1.00  0.98           H  
ATOM   1845  OG1 THR A 112      -7.837 -11.580  -8.085  1.00  0.98           O  
ATOM   1846  HG1 THR A 112      -7.482 -11.400  -7.211  1.00  0.98           H  
ATOM   1847  N   VAL A 113      -8.491  -8.262  -8.560  1.00  0.98           N  
ATOM   1848  H   VAL A 113      -8.299  -8.441  -7.584  1.00  0.98           H  
ATOM   1849  CA  VAL A 113      -9.649  -7.419  -8.851  1.00  0.98           C  
ATOM   1850  HA  VAL A 113      -9.883  -7.481  -9.914  1.00  0.98           H  
ATOM   1851  C   VAL A 113      -9.306  -5.972  -8.530  1.00  0.98           C  
ATOM   1852  CB  VAL A 113     -10.880  -7.907  -8.072  1.00  0.98           C  
ATOM   1853  HB  VAL A 113     -10.665  -7.885  -7.004  1.00  0.98           H  
ATOM   1854  O   VAL A 113      -9.560  -5.478  -7.435  1.00  0.98           O  
ATOM   1855  CG1 VAL A 113     -12.107  -7.030  -8.365  1.00  0.98           C  
ATOM   1856 HG11 VAL A 113     -12.179  -6.850  -9.438  1.00  0.98           H  
ATOM   1857 HG12 VAL A 113     -13.015  -7.512  -8.003  1.00  0.98           H  
ATOM   1858 HG13 VAL A 113     -12.012  -6.073  -7.853  1.00  0.98           H  
ATOM   1859  CG2 VAL A 113     -11.233  -9.345  -8.451  1.00  0.98           C  
ATOM   1860 HG21 VAL A 113     -11.431  -9.413  -9.521  1.00  0.98           H  
ATOM   1861 HG22 VAL A 113     -10.412 -10.015  -8.196  1.00  0.98           H  
ATOM   1862 HG23 VAL A 113     -12.108  -9.661  -7.883  1.00  0.98           H  
ATOM   1863  N   TYR A 114      -8.728  -5.286  -9.508  1.00  0.99           N  
ATOM   1864  H   TYR A 114      -8.445  -5.772 -10.347  1.00  0.99           H  
ATOM   1865  CA  TYR A 114      -8.405  -3.868  -9.416  1.00  0.99           C  
ATOM   1866  HA  TYR A 114      -9.203  -3.352  -8.883  1.00  0.99           H  
ATOM   1867  C   TYR A 114      -8.291  -3.235 -10.796  1.00  0.99           C  
ATOM   1868  CB  TYR A 114      -7.094  -3.685  -8.648  1.00  0.99           C  
ATOM   1869  HB2 TYR A 114      -6.936  -2.618  -8.489  1.00  0.99           H  
ATOM   1870  HB3 TYR A 114      -7.181  -4.140  -7.662  1.00  0.99           H  
ATOM   1871  O   TYR A 114      -8.088  -3.925 -11.798  1.00  0.99           O  
ATOM   1872  CG  TYR A 114      -5.878  -4.253  -9.351  1.00  0.99           C  
ATOM   1873  CD1 TYR A 114      -5.499  -5.582  -9.108  1.00  0.99           C  
ATOM   1874  HD1 TYR A 114      -6.114  -6.207  -8.478  1.00  0.99           H  
ATOM   1875  CD2 TYR A 114      -5.118  -3.462 -10.233  1.00  0.99           C  
ATOM   1876  HD2 TYR A 114      -5.401  -2.436 -10.418  1.00  0.99           H  
ATOM   1877  CE1 TYR A 114      -4.318  -6.102  -9.656  1.00  0.99           C  
ATOM   1878  HE1 TYR A 114      -3.997  -7.101  -9.398  1.00  0.99           H  
ATOM   1879  CE2 TYR A 114      -3.961  -3.999 -10.829  1.00  0.99           C  
ATOM   1880  HE2 TYR A 114      -3.350  -3.402 -11.490  1.00  0.99           H  
ATOM   1881  OH  TYR A 114      -2.417  -5.819 -11.082  1.00  0.99           O  
ATOM   1882  HH  TYR A 114      -2.213  -6.682 -10.714  1.00  0.99           H  
ATOM   1883  CZ  TYR A 114      -3.546  -5.312 -10.524  1.00  0.99           C  
ATOM   1884  N   GLY A 115      -8.377  -1.913 -10.855  1.00  0.99           N  
ATOM   1885  H   GLY A 115      -8.605  -1.404 -10.013  1.00  0.99           H  
ATOM   1886  CA  GLY A 115      -8.113  -1.158 -12.067  1.00  0.99           C  
ATOM   1887  HA2 GLY A 115      -8.837  -1.422 -12.838  1.00  0.99           H  
ATOM   1888  HA3 GLY A 115      -7.121  -1.426 -12.431  1.00  0.99           H  
ATOM   1889  C   GLY A 115      -8.152   0.349 -11.837  1.00  0.99           C  
ATOM   1890  O   GLY A 115      -8.432   0.823 -10.737  1.00  0.99           O  
ATOM   1891  N   PRO A 116      -7.841   1.131 -12.875  1.00  0.99           N  
ATOM   1892  CA  PRO A 116      -7.692   2.565 -12.727  1.00  0.99           C  
ATOM   1893  HA  PRO A 116      -7.234   2.801 -11.767  1.00  0.99           H  
ATOM   1894  C   PRO A 116      -9.045   3.272 -12.812  1.00  0.99           C  
ATOM   1895  CB  PRO A 116      -6.728   2.955 -13.842  1.00  0.99           C  
ATOM   1896  HB2 PRO A 116      -6.852   3.989 -14.164  1.00  0.99           H  
ATOM   1897  HB3 PRO A 116      -5.711   2.778 -13.492  1.00  0.99           H  
ATOM   1898  O   PRO A 116      -9.898   2.921 -13.636  1.00  0.99           O  
ATOM   1899  CG  PRO A 116      -7.032   1.957 -14.956  1.00  0.99           C  
ATOM   1900  HG2 PRO A 116      -7.846   2.358 -15.559  1.00  0.99           H  
ATOM   1901  HG3 PRO A 116      -6.160   1.763 -15.580  1.00  0.99           H  
ATOM   1902  CD  PRO A 116      -7.483   0.696 -14.216  1.00  0.99           C  
ATOM   1903  HD2 PRO A 116      -8.336   0.241 -14.719  1.00  0.99           H  
ATOM   1904  HD3 PRO A 116      -6.662  -0.018 -14.159  1.00  0.99           H  
ATOM   1905  N   LEU A 117      -9.214   4.316 -12.004  1.00  0.99           N  
ATOM   1906  H   LEU A 117      -8.492   4.523 -11.330  1.00  0.99           H  
ATOM   1907  CA  LEU A 117     -10.301   5.283 -12.117  1.00  0.99           C  
ATOM   1908  HA  LEU A 117     -10.932   5.019 -12.965  1.00  0.99           H  
ATOM   1909  C   LEU A 117      -9.679   6.652 -12.415  1.00  0.99           C  
ATOM   1910  CB  LEU A 117     -11.170   5.199 -10.845  1.00  0.99           C  
ATOM   1911  HB2 LEU A 117     -11.462   4.156 -10.720  1.00  0.99           H  
ATOM   1912  HB3 LEU A 117     -10.576   5.456  -9.967  1.00  0.99           H  
ATOM   1913  O   LEU A 117      -9.007   7.241 -11.579  1.00  0.99           O  
ATOM   1914  CG  LEU A 117     -12.462   6.036 -10.878  1.00  0.99           C  
ATOM   1915  HG  LEU A 117     -12.910   5.961 -11.869  1.00  0.99           H  
ATOM   1916  CD1 LEU A 117     -13.473   5.511  -9.862  1.00  0.99           C  
ATOM   1917 HD11 LEU A 117     -14.381   6.114  -9.885  1.00  0.99           H  
ATOM   1918 HD12 LEU A 117     -13.044   5.545  -8.860  1.00  0.99           H  
ATOM   1919 HD13 LEU A 117     -13.732   4.481 -10.104  1.00  0.99           H  
ATOM   1920  CD2 LEU A 117     -12.232   7.505 -10.561  1.00  0.99           C  
ATOM   1921 HD21 LEU A 117     -13.180   8.044 -10.562  1.00  0.99           H  
ATOM   1922 HD22 LEU A 117     -11.762   7.603  -9.583  1.00  0.99           H  
ATOM   1923 HD23 LEU A 117     -11.581   7.934 -11.323  1.00  0.99           H  
ATOM   1924  N   ILE A 118      -9.876   7.155 -13.631  1.00  0.99           N  
ATOM   1925  H   ILE A 118     -10.450   6.632 -14.277  1.00  0.99           H  
ATOM   1926  CA  ILE A 118      -9.271   8.401 -14.115  1.00  0.99           C  
ATOM   1927  HA  ILE A 118      -8.549   8.760 -13.382  1.00  0.99           H  
ATOM   1928  C   ILE A 118     -10.362   9.457 -14.255  1.00  0.99           C  
ATOM   1929  CB  ILE A 118      -8.511   8.185 -15.441  1.00  0.99           C  
ATOM   1930  HB  ILE A 118      -9.232   7.894 -16.205  1.00  0.99           H  
ATOM   1931  O   ILE A 118     -11.341   9.270 -14.981  1.00  0.99           O  
ATOM   1932  CG1 ILE A 118      -7.461   7.057 -15.308  1.00  0.99           C  
ATOM   1933 HG12 ILE A 118      -7.935   6.161 -14.908  1.00  0.99           H  
ATOM   1934 HG13 ILE A 118      -6.677   7.361 -14.615  1.00  0.99           H  
ATOM   1935  CG2 ILE A 118      -7.838   9.501 -15.879  1.00  0.99           C  
ATOM   1936 HG21 ILE A 118      -7.135   9.832 -15.114  1.00  0.99           H  
ATOM   1937 HG22 ILE A 118      -8.583  10.279 -16.042  1.00  0.99           H  
ATOM   1938 HG23 ILE A 118      -7.307   9.364 -16.821  1.00  0.99           H  
ATOM   1939  CD1 ILE A 118      -6.833   6.651 -16.644  1.00  0.99           C  
ATOM   1940 HD11 ILE A 118      -7.612   6.487 -17.389  1.00  0.99           H  
ATOM   1941 HD12 ILE A 118      -6.288   5.718 -16.503  1.00  0.99           H  
ATOM   1942 HD13 ILE A 118      -6.144   7.418 -16.997  1.00  0.99           H  
ATOM   1943  N   VAL A 119     -10.180  10.585 -13.580  1.00  0.99           N  
ATOM   1944  H   VAL A 119      -9.357  10.668 -13.000  1.00  0.99           H  
ATOM   1945  CA  VAL A 119     -11.131  11.695 -13.565  1.00  0.99           C  
ATOM   1946  HA  VAL A 119     -11.997  11.429 -14.171  1.00  0.99           H  
ATOM   1947  C   VAL A 119     -10.467  12.910 -14.183  1.00  0.99           C  
ATOM   1948  CB  VAL A 119     -11.656  11.985 -12.155  1.00  0.99           C  
ATOM   1949  HB  VAL A 119     -10.853  12.394 -11.541  1.00  0.99           H  
ATOM   1950  O   VAL A 119      -9.614  13.560 -13.590  1.00  0.99           O  
ATOM   1951  CG1 VAL A 119     -12.818  12.980 -12.227  1.00  0.99           C  
ATOM   1952 HG11 VAL A 119     -13.616  12.584 -12.856  1.00  0.99           H  
ATOM   1953 HG12 VAL A 119     -12.480  13.934 -12.631  1.00  0.99           H  
ATOM   1954 HG13 VAL A 119     -13.215  13.152 -11.227  1.00  0.99           H  
ATOM   1955  CG2 VAL A 119     -12.146  10.705 -11.485  1.00  0.99           C  
ATOM   1956 HG21 VAL A 119     -12.424  10.901 -10.449  1.00  0.99           H  
ATOM   1957 HG22 VAL A 119     -12.971  10.259 -12.041  1.00  0.99           H  
ATOM   1958 HG23 VAL A 119     -11.310  10.008 -11.428  1.00  0.99           H  
ATOM   1959  N   TYR A 120     -10.839  13.235 -15.406  1.00  0.98           N  
ATOM   1960  H   TYR A 120     -11.558  12.686 -15.856  1.00  0.98           H  
ATOM   1961  CA  TYR A 120     -10.301  14.397 -16.093  1.00  0.98           C  
ATOM   1962  HA  TYR A 120      -9.220  14.389 -15.960  1.00  0.98           H  
ATOM   1963  C   TYR A 120     -10.868  15.690 -15.493  1.00  0.98           C  
ATOM   1964  CB  TYR A 120     -10.587  14.274 -17.590  1.00  0.98           C  
ATOM   1965  HB2 TYR A 120     -10.235  15.172 -18.098  1.00  0.98           H  
ATOM   1966  HB3 TYR A 120     -11.663  14.202 -17.746  1.00  0.98           H  
ATOM   1967  O   TYR A 120     -12.010  15.702 -15.028  1.00  0.98           O  
ATOM   1968  CG  TYR A 120      -9.907  13.065 -18.198  1.00  0.98           C  
ATOM   1969  CD1 TYR A 120      -8.559  13.151 -18.589  1.00  0.98           C  
ATOM   1970  HD1 TYR A 120      -8.032  14.091 -18.516  1.00  0.98           H  
ATOM   1971  CD2 TYR A 120     -10.596  11.842 -18.318  1.00  0.98           C  
ATOM   1972  HD2 TYR A 120     -11.630  11.767 -18.016  1.00  0.98           H  
ATOM   1973  CE1 TYR A 120      -7.896  12.017 -19.092  1.00  0.98           C  
ATOM   1974  HE1 TYR A 120      -6.862  12.083 -19.397  1.00  0.98           H  
ATOM   1975  CE2 TYR A 120      -9.933  10.706 -18.820  1.00  0.98           C  
ATOM   1976  HE2 TYR A 120     -10.442   9.758 -18.912  1.00  0.98           H  
ATOM   1977  OH  TYR A 120      -7.966   9.688 -19.703  1.00  0.98           O  
ATOM   1978  HH  TYR A 120      -7.068   9.886 -19.979  1.00  0.98           H  
ATOM   1979  CZ  TYR A 120      -8.583  10.790 -19.210  1.00  0.98           C  
ATOM   1980  N   PRO A 121     -10.122  16.805 -15.540  1.00  0.97           N  
ATOM   1981  CA  PRO A 121     -10.700  18.122 -15.300  1.00  0.97           C  
ATOM   1982  HA  PRO A 121     -10.992  18.203 -14.253  1.00  0.97           H  
ATOM   1983  C   PRO A 121     -11.912  18.376 -16.199  1.00  0.97           C  
ATOM   1984  CB  PRO A 121      -9.586  19.126 -15.610  1.00  0.97           C  
ATOM   1985  HB2 PRO A 121      -9.627  19.424 -16.658  1.00  0.97           H  
ATOM   1986  HB3 PRO A 121      -9.632  19.999 -14.959  1.00  0.97           H  
ATOM   1987  O   PRO A 121     -12.087  17.740 -17.246  1.00  0.97           O  
ATOM   1988  CG  PRO A 121      -8.330  18.303 -15.370  1.00  0.97           C  
ATOM   1989  HG2 PRO A 121      -8.180  18.249 -14.292  1.00  0.97           H  
ATOM   1990  HG3 PRO A 121      -7.460  18.710 -15.885  1.00  0.97           H  
ATOM   1991  CD  PRO A 121      -8.716  16.920 -15.878  1.00  0.97           C  
ATOM   1992  HD2 PRO A 121      -8.116  16.161 -15.376  1.00  0.97           H  
ATOM   1993  HD3 PRO A 121      -8.588  16.867 -16.959  1.00  0.97           H  
ATOM   1994  N   LYS A 122     -12.733  19.358 -15.827  1.00  0.96           N  
ATOM   1995  H   LYS A 122     -12.563  19.813 -14.941  1.00  0.96           H  
ATOM   1996  CA  LYS A 122     -13.779  19.878 -16.720  1.00  0.96           C  
ATOM   1997  HA  LYS A 122     -14.503  19.082 -16.898  1.00  0.96           H  
ATOM   1998  C   LYS A 122     -13.166  20.269 -18.069  1.00  0.96           C  
ATOM   1999  CB  LYS A 122     -14.483  21.071 -16.061  1.00  0.96           C  
ATOM   2000  HB2 LYS A 122     -13.743  21.829 -15.804  1.00  0.96           H  
ATOM   2001  HB3 LYS A 122     -15.202  21.502 -16.758  1.00  0.96           H  
ATOM   2002  O   LYS A 122     -12.056  20.785 -18.110  1.00  0.96           O  
ATOM   2003  CG  LYS A 122     -15.216  20.624 -14.794  1.00  0.96           C  
ATOM   2004  HG2 LYS A 122     -14.501  20.155 -14.118  1.00  0.96           H  
ATOM   2005  HG3 LYS A 122     -15.977  19.892 -15.062  1.00  0.96           H  
ATOM   2006  CD  LYS A 122     -15.864  21.786 -14.043  1.00  0.96           C  
ATOM   2007  HD2 LYS A 122     -16.621  22.269 -14.661  1.00  0.96           H  
ATOM   2008  HD3 LYS A 122     -15.097  22.502 -13.746  1.00  0.96           H  
ATOM   2009  CE  LYS A 122     -16.495  21.143 -12.810  1.00  0.96           C  
ATOM   2010  HE2 LYS A 122     -17.291  20.468 -13.123  1.00  0.96           H  
ATOM   2011  HE3 LYS A 122     -15.741  20.526 -12.321  1.00  0.96           H  
ATOM   2012  NZ  LYS A 122     -17.013  22.113 -11.828  1.00  0.96           N  
ATOM   2013  HZ1 LYS A 122     -17.689  22.744 -12.234  1.00  0.96           H  
ATOM   2014  HZ2 LYS A 122     -17.462  21.550 -11.120  1.00  0.96           H  
ATOM   2015  HZ3 LYS A 122     -16.248  22.603 -11.386  1.00  0.96           H  
ATOM   2016  N   ALA A 123     -13.894  20.065 -19.170  1.00  0.91           N  
ATOM   2017  H   ALA A 123     -14.797  19.628 -19.056  1.00  0.91           H  
ATOM   2018  CA  ALA A 123     -13.356  20.170 -20.536  1.00  0.91           C  
ATOM   2019  HA  ALA A 123     -12.611  19.385 -20.665  1.00  0.91           H  
ATOM   2020  C   ALA A 123     -12.651  21.506 -20.876  1.00  0.91           C  
ATOM   2021  CB  ALA A 123     -14.513  19.906 -21.510  1.00  0.91           C  
ATOM   2022  HB1 ALA A 123     -14.134  19.909 -22.532  1.00  0.91           H  
ATOM   2023  HB2 ALA A 123     -14.961  18.934 -21.303  1.00  0.91           H  
ATOM   2024  HB3 ALA A 123     -15.270  20.683 -21.412  1.00  0.91           H  
ATOM   2025  O   ALA A 123     -11.787  21.535 -21.747  1.00  0.91           O  
ATOM   2026  N   SER A 124     -13.001  22.599 -20.194  1.00  0.92           N  
ATOM   2027  H   SER A 124     -13.723  22.517 -19.493  1.00  0.92           H  
ATOM   2028  CA  SER A 124     -12.418  23.936 -20.372  1.00  0.92           C  
ATOM   2029  HA  SER A 124     -11.975  24.005 -21.366  1.00  0.92           H  
ATOM   2030  C   SER A 124     -11.315  24.287 -19.366  1.00  0.92           C  
ATOM   2031  CB  SER A 124     -13.545  24.967 -20.288  1.00  0.92           C  
ATOM   2032  HB2 SER A 124     -14.285  24.750 -21.058  1.00  0.92           H  
ATOM   2033  HB3 SER A 124     -13.150  25.968 -20.457  1.00  0.92           H  
ATOM   2034  O   SER A 124     -10.800  25.402 -19.393  1.00  0.92           O  
ATOM   2035  OG  SER A 124     -14.163  24.899 -19.013  1.00  0.92           O  
ATOM   2036  HG  SER A 124     -13.752  25.565 -18.458  1.00  0.92           H  
ATOM   2037  N   VAL A 125     -10.977  23.379 -18.449  1.00  0.95           N  
ATOM   2038  H   VAL A 125     -11.382  22.456 -18.508  1.00  0.95           H  
ATOM   2039  CA  VAL A 125      -9.992  23.601 -17.387  1.00  0.95           C  
ATOM   2040  HA  VAL A 125      -9.798  24.670 -17.302  1.00  0.95           H  
ATOM   2041  C   VAL A 125      -8.702  22.869 -17.764  1.00  0.95           C  
ATOM   2042  CB  VAL A 125     -10.534  23.151 -16.018  1.00  0.95           C  
ATOM   2043  HB  VAL A 125     -10.782  22.090 -16.047  1.00  0.95           H  
ATOM   2044  O   VAL A 125      -8.692  21.637 -17.805  1.00  0.95           O  
ATOM   2045  CG1 VAL A 125      -9.504  23.388 -14.907  1.00  0.95           C  
ATOM   2046 HG11 VAL A 125      -9.927  23.104 -13.944  1.00  0.95           H  
ATOM   2047 HG12 VAL A 125      -8.618  22.776 -15.078  1.00  0.95           H  
ATOM   2048 HG13 VAL A 125      -9.212  24.438 -14.876  1.00  0.95           H  
ATOM   2049  CG2 VAL A 125     -11.800  23.941 -15.649  1.00  0.95           C  
ATOM   2050 HG21 VAL A 125     -12.170  23.606 -14.680  1.00  0.95           H  
ATOM   2051 HG22 VAL A 125     -12.578  23.779 -16.395  1.00  0.95           H  
ATOM   2052 HG23 VAL A 125     -11.572  25.005 -15.598  1.00  0.95           H  
ATOM   2053  N   PRO A 126      -7.608  23.587 -18.074  1.00  0.95           N  
ATOM   2054  CA  PRO A 126      -6.341  22.948 -18.400  1.00  0.95           C  
ATOM   2055  HA  PRO A 126      -6.497  22.173 -19.150  1.00  0.95           H  
ATOM   2056  C   PRO A 126      -5.703  22.310 -17.158  1.00  0.95           C  
ATOM   2057  CB  PRO A 126      -5.475  24.064 -18.992  1.00  0.95           C  
ATOM   2058  HB2 PRO A 126      -5.684  24.160 -20.058  1.00  0.95           H  
ATOM   2059  HB3 PRO A 126      -4.410  23.898 -18.827  1.00  0.95           H  
ATOM   2060  O   PRO A 126      -6.010  22.666 -16.020  1.00  0.95           O  
ATOM   2061  CG  PRO A 126      -5.973  25.311 -18.263  1.00  0.95           C  
ATOM   2062  HG2 PRO A 126      -5.498  25.375 -17.284  1.00  0.95           H  
ATOM   2063  HG3 PRO A 126      -5.790  26.219 -18.838  1.00  0.95           H  
ATOM   2064  CD  PRO A 126      -7.467  25.040 -18.091  1.00  0.95           C  
ATOM   2065  HD2 PRO A 126      -8.019  25.449 -18.936  1.00  0.95           H  
ATOM   2066  HD3 PRO A 126      -7.814  25.485 -17.158  1.00  0.95           H  
ATOM   2067  N   TYR A 127      -4.756  21.396 -17.380  1.00  0.97           N  
ATOM   2068  H   TYR A 127      -4.543  21.126 -18.330  1.00  0.97           H  
ATOM   2069  CA  TYR A 127      -3.845  20.969 -16.319  1.00  0.97           C  
ATOM   2070  HA  TYR A 127      -4.444  20.562 -15.505  1.00  0.97           H  
ATOM   2071  C   TYR A 127      -3.034  22.172 -15.799  1.00  0.97           C  
ATOM   2072  CB  TYR A 127      -2.897  19.876 -16.835  1.00  0.97           C  
ATOM   2073  HB2 TYR A 127      -2.171  19.657 -16.052  1.00  0.97           H  
ATOM   2074  HB3 TYR A 127      -2.342  20.257 -17.692  1.00  0.97           H  
ATOM   2075  O   TYR A 127      -2.633  23.016 -16.603  1.00  0.97           O  
ATOM   2076  CG  TYR A 127      -3.589  18.578 -17.205  1.00  0.97           C  
ATOM   2077  CD1 TYR A 127      -4.261  17.850 -16.208  1.00  0.97           C  
ATOM   2078  HD1 TYR A 127      -4.239  18.201 -15.187  1.00  0.97           H  
ATOM   2079  CD2 TYR A 127      -3.562  18.094 -18.528  1.00  0.97           C  
ATOM   2080  HD2 TYR A 127      -3.027  18.640 -19.291  1.00  0.97           H  
ATOM   2081  CE1 TYR A 127      -4.949  16.665 -16.525  1.00  0.97           C  
ATOM   2082  HE1 TYR A 127      -5.470  16.127 -15.747  1.00  0.97           H  
ATOM   2083  CE2 TYR A 127      -4.232  16.897 -18.850  1.00  0.97           C  
ATOM   2084  HE2 TYR A 127      -4.224  16.506 -19.857  1.00  0.97           H  
ATOM   2085  OH  TYR A 127      -5.607  15.058 -18.183  1.00  0.97           O  
ATOM   2086  HH  TYR A 127      -6.086  14.676 -17.444  1.00  0.97           H  
ATOM   2087  CZ  TYR A 127      -4.938  16.191 -17.853  1.00  0.97           C  
ATOM   2088  N   PRO A 128      -2.714  22.239 -14.494  1.00  0.97           N  
ATOM   2089  CA  PRO A 128      -1.873  23.297 -13.922  1.00  0.97           C  
ATOM   2090  HA  PRO A 128      -2.155  24.264 -14.340  1.00  0.97           H  
ATOM   2091  C   PRO A 128      -0.370  23.087 -14.190  1.00  0.97           C  
ATOM   2092  CB  PRO A 128      -2.202  23.280 -12.432  1.00  0.97           C  
ATOM   2093  HB2 PRO A 128      -1.388  23.667 -11.818  1.00  0.97           H  
ATOM   2094  HB3 PRO A 128      -3.116  23.846 -12.252  1.00  0.97           H  
ATOM   2095  O   PRO A 128       0.481  23.717 -13.570  1.00  0.97           O  
ATOM   2096  CG  PRO A 128      -2.456  21.799 -12.167  1.00  0.97           C  
ATOM   2097  HG2 PRO A 128      -1.508  21.276 -12.041  1.00  0.97           H  
ATOM   2098  HG3 PRO A 128      -3.089  21.666 -11.290  1.00  0.97           H  
ATOM   2099  CD  PRO A 128      -3.150  21.325 -13.444  1.00  0.97           C  
ATOM   2100  HD2 PRO A 128      -4.231  21.404 -13.321  1.00  0.97           H  
ATOM   2101  HD3 PRO A 128      -2.869  20.296 -13.664  1.00  0.97           H  
ATOM   2102  N   PHE A 129      -0.031  22.180 -15.101  1.00  0.97           N  
ATOM   2103  H   PHE A 129      -0.781  21.761 -15.632  1.00  0.97           H  
ATOM   2104  CA  PHE A 129       1.320  21.854 -15.536  1.00  0.97           C  
ATOM   2105  HA  PHE A 129       1.997  22.655 -15.240  1.00  0.97           H  
ATOM   2106  C   PHE A 129       1.354  21.760 -17.063  1.00  0.97           C  
ATOM   2107  CB  PHE A 129       1.784  20.555 -14.856  1.00  0.97           C  
ATOM   2108  HB2 PHE A 129       2.747  20.252 -15.266  1.00  0.97           H  
ATOM   2109  HB3 PHE A 129       1.950  20.771 -13.800  1.00  0.97           H  
ATOM   2110  O   PHE A 129       0.320  21.764 -17.737  1.00  0.97           O  
ATOM   2111  CG  PHE A 129       0.813  19.392 -14.961  1.00  0.97           C  
ATOM   2112  CD1 PHE A 129       0.004  19.062 -13.858  1.00  0.97           C  
ATOM   2113  HD1 PHE A 129       0.079  19.625 -12.940  1.00  0.97           H  
ATOM   2114  CD2 PHE A 129       0.716  18.632 -16.143  1.00  0.97           C  
ATOM   2115  HD2 PHE A 129       1.340  18.867 -16.992  1.00  0.97           H  
ATOM   2116  CE1 PHE A 129      -0.875  17.970 -13.927  1.00  0.97           C  
ATOM   2117  HE1 PHE A 129      -1.458  17.697 -13.060  1.00  0.97           H  
ATOM   2118  CE2 PHE A 129      -0.180  17.550 -16.219  1.00  0.97           C  
ATOM   2119  HE2 PHE A 129      -0.249  16.962 -17.122  1.00  0.97           H  
ATOM   2120  CZ  PHE A 129      -0.972  17.215 -15.108  1.00  0.97           C  
ATOM   2121  HZ  PHE A 129      -1.646  16.373 -15.154  1.00  0.97           H  
ATOM   2122  N   LYS A 130       2.558  21.673 -17.635  1.00  0.95           N  
ATOM   2123  H   LYS A 130       3.367  21.631 -17.032  1.00  0.95           H  
ATOM   2124  CA  LYS A 130       2.739  21.607 -19.088  1.00  0.95           C  
ATOM   2125  HA  LYS A 130       2.347  22.532 -19.510  1.00  0.95           H  
ATOM   2126  C   LYS A 130       1.946  20.440 -19.679  1.00  0.95           C  
ATOM   2127  CB  LYS A 130       4.235  21.512 -19.406  1.00  0.95           C  
ATOM   2128  HB2 LYS A 130       4.734  22.367 -18.950  1.00  0.95           H  
ATOM   2129  HB3 LYS A 130       4.645  20.601 -18.971  1.00  0.95           H  
ATOM   2130  O   LYS A 130       2.156  19.292 -19.296  1.00  0.95           O  
ATOM   2131  CG  LYS A 130       4.506  21.521 -20.917  1.00  0.95           C  
ATOM   2132  HG2 LYS A 130       3.946  22.329 -21.388  1.00  0.95           H  
ATOM   2133  HG3 LYS A 130       4.193  20.569 -21.348  1.00  0.95           H  
ATOM   2134  CD  LYS A 130       6.001  21.734 -21.172  1.00  0.95           C  
ATOM   2135  HD2 LYS A 130       6.281  22.727 -20.819  1.00  0.95           H  
ATOM   2136  HD3 LYS A 130       6.567  21.000 -20.598  1.00  0.95           H  
ATOM   2137  CE  LYS A 130       6.327  21.615 -22.665  1.00  0.95           C  
ATOM   2138  HE2 LYS A 130       5.933  20.668 -23.033  1.00  0.95           H  
ATOM   2139  HE3 LYS A 130       5.817  22.418 -23.198  1.00  0.95           H  
ATOM   2140  NZ  LYS A 130       7.792  21.686 -22.898  1.00  0.95           N  
ATOM   2141  HZ1 LYS A 130       8.164  22.561 -22.556  1.00  0.95           H  
ATOM   2142  HZ2 LYS A 130       8.011  21.611 -23.881  1.00  0.95           H  
ATOM   2143  HZ3 LYS A 130       8.266  20.941 -22.408  1.00  0.95           H  
ATOM   2144  N   LYS A 131       1.067  20.743 -20.642  1.00  0.96           N  
ATOM   2145  H   LYS A 131       0.908  21.721 -20.838  1.00  0.96           H  
ATOM   2146  CA  LYS A 131       0.228  19.742 -21.311  1.00  0.96           C  
ATOM   2147  HA  LYS A 131      -0.444  19.342 -20.552  1.00  0.96           H  
ATOM   2148  C   LYS A 131       1.106  18.609 -21.875  1.00  0.96           C  
ATOM   2149  CB  LYS A 131      -0.623  20.412 -22.402  1.00  0.96           C  
ATOM   2150  HB2 LYS A 131       0.030  20.824 -23.171  1.00  0.96           H  
ATOM   2151  HB3 LYS A 131      -1.190  21.228 -21.953  1.00  0.96           H  
ATOM   2152  O   LYS A 131       1.990  18.898 -22.691  1.00  0.96           O  
ATOM   2153  CG  LYS A 131      -1.607  19.421 -23.045  1.00  0.96           C  
ATOM   2154  HG2 LYS A 131      -1.049  18.620 -23.531  1.00  0.96           H  
ATOM   2155  HG3 LYS A 131      -2.239  18.989 -22.269  1.00  0.96           H  
ATOM   2156  CD  LYS A 131      -2.493  20.103 -24.095  1.00  0.96           C  
ATOM   2157  HD2 LYS A 131      -3.077  20.888 -23.614  1.00  0.96           H  
ATOM   2158  HD3 LYS A 131      -1.861  20.544 -24.866  1.00  0.96           H  
ATOM   2159  CE  LYS A 131      -3.431  19.065 -24.724  1.00  0.96           C  
ATOM   2160  HE2 LYS A 131      -2.825  18.285 -25.184  1.00  0.96           H  
ATOM   2161  HE3 LYS A 131      -4.013  18.598 -23.930  1.00  0.96           H  
ATOM   2162  NZ  LYS A 131      -4.340  19.673 -25.730  1.00  0.96           N  
ATOM   2163  HZ1 LYS A 131      -4.924  20.377 -25.303  1.00  0.96           H  
ATOM   2164  HZ2 LYS A 131      -3.813  20.095 -26.481  1.00  0.96           H  
ATOM   2165  HZ3 LYS A 131      -4.942  18.965 -26.125  1.00  0.96           H  
ATOM   2166  N   PRO A 132       0.884  17.348 -21.465  1.00  0.98           N  
ATOM   2167  CA  PRO A 132       1.631  16.215 -21.992  1.00  0.98           C  
ATOM   2168  HA  PRO A 132       2.702  16.410 -21.929  1.00  0.98           H  
ATOM   2169  C   PRO A 132       1.257  15.956 -23.459  1.00  0.98           C  
ATOM   2170  CB  PRO A 132       1.283  15.042 -21.072  1.00  0.98           C  
ATOM   2171  HB2 PRO A 132       1.944  15.052 -20.205  1.00  0.98           H  
ATOM   2172  HB3 PRO A 132       1.343  14.082 -21.585  1.00  0.98           H  
ATOM   2173  O   PRO A 132       0.166  16.298 -23.915  1.00  0.98           O  
ATOM   2174  CG  PRO A 132      -0.146  15.370 -20.637  1.00  0.98           C  
ATOM   2175  HG2 PRO A 132      -0.843  15.088 -21.427  1.00  0.98           H  
ATOM   2176  HG3 PRO A 132      -0.427  14.892 -19.699  1.00  0.98           H  
ATOM   2177  CD  PRO A 132      -0.110  16.889 -20.500  1.00  0.98           C  
ATOM   2178  HD2 PRO A 132      -1.099  17.296 -20.710  1.00  0.98           H  
ATOM   2179  HD3 PRO A 132       0.209  17.162 -19.494  1.00  0.98           H  
ATOM   2180  N   PHE A 133       2.176  15.347 -24.203  1.00  0.98           N  
ATOM   2181  H   PHE A 133       3.026  15.056 -23.740  1.00  0.98           H  
ATOM   2182  CA  PHE A 133       1.954  14.860 -25.563  1.00  0.98           C  
ATOM   2183  HA  PHE A 133       1.483  15.641 -26.159  1.00  0.98           H  
ATOM   2184  C   PHE A 133       1.018  13.649 -25.577  1.00  0.98           C  
ATOM   2185  CB  PHE A 133       3.312  14.498 -26.178  1.00  0.98           C  
ATOM   2186  HB2 PHE A 133       3.912  15.404 -26.259  1.00  0.98           H  
ATOM   2187  HB3 PHE A 133       3.829  13.814 -25.504  1.00  0.98           H  
ATOM   2188  O   PHE A 133       0.136  13.579 -26.428  1.00  0.98           O  
ATOM   2189  CG  PHE A 133       3.231  13.839 -27.542  1.00  0.98           C  
ATOM   2190  CD1 PHE A 133       3.461  12.456 -27.672  1.00  0.98           C  
ATOM   2191  HD1 PHE A 133       3.695  11.859 -26.803  1.00  0.98           H  
ATOM   2192  CD2 PHE A 133       2.891  14.600 -28.676  1.00  0.98           C  
ATOM   2193  HD2 PHE A 133       2.659  15.649 -28.570  1.00  0.98           H  
ATOM   2194  CE1 PHE A 133       3.363  11.839 -28.930  1.00  0.98           C  
ATOM   2195  HE1 PHE A 133       3.526  10.775 -29.020  1.00  0.98           H  
ATOM   2196  CE2 PHE A 133       2.791  13.982 -29.935  1.00  0.98           C  
ATOM   2197  HE2 PHE A 133       2.483  14.550 -30.800  1.00  0.98           H  
ATOM   2198  CZ  PHE A 133       3.027  12.601 -30.062  1.00  0.98           C  
ATOM   2199  HZ  PHE A 133       2.920  12.117 -31.021  1.00  0.98           H  
ATOM   2200  N   ASN A 134       1.205  12.725 -24.632  1.00  0.98           N  
ATOM   2201  H   ASN A 134       1.939  12.864 -23.951  1.00  0.98           H  
ATOM   2202  CA  ASN A 134       0.345  11.565 -24.426  1.00  0.98           C  
ATOM   2203  HA  ASN A 134      -0.676  11.846 -24.685  1.00  0.98           H  
ATOM   2204  C   ASN A 134       0.354  11.144 -22.946  1.00  0.98           C  
ATOM   2205  CB  ASN A 134       0.807  10.426 -25.359  1.00  0.98           C  
ATOM   2206  HB2 ASN A 134       1.658   9.907 -24.918  1.00  0.98           H  
ATOM   2207  HB3 ASN A 134       1.108  10.840 -26.321  1.00  0.98           H  
ATOM   2208  O   ASN A 134       1.243  11.549 -22.189  1.00  0.98           O  
ATOM   2209  CG  ASN A 134      -0.292   9.418 -25.640  1.00  0.98           C  
ATOM   2210  ND2 ASN A 134      -0.005   8.390 -26.400  1.00  0.98           N  
ATOM   2211 HD21 ASN A 134       0.952   8.190 -26.651  1.00  0.98           H  
ATOM   2212 HD22 ASN A 134      -0.749   7.715 -26.504  1.00  0.98           H  
ATOM   2213  OD1 ASN A 134      -1.424   9.550 -25.211  1.00  0.98           O  
ATOM   2214  N   GLU A 135      -0.618  10.332 -22.541  1.00  0.98           N  
ATOM   2215  H   GLU A 135      -1.262   9.968 -23.228  1.00  0.98           H  
ATOM   2216  CA  GLU A 135      -0.716   9.781 -21.191  1.00  0.98           C  
ATOM   2217  HA  GLU A 135       0.197  10.051 -20.659  1.00  0.98           H  
ATOM   2218  C   GLU A 135      -0.774   8.250 -21.194  1.00  0.98           C  
ATOM   2219  CB  GLU A 135      -1.880  10.411 -20.409  1.00  0.98           C  
ATOM   2220  HB2 GLU A 135      -1.722  11.489 -20.366  1.00  0.98           H  
ATOM   2221  HB3 GLU A 135      -1.857  10.022 -19.391  1.00  0.98           H  
ATOM   2222  O   GLU A 135      -1.333   7.637 -22.100  1.00  0.98           O  
ATOM   2223  CG  GLU A 135      -3.264  10.141 -21.019  1.00  0.98           C  
ATOM   2224  HG2 GLU A 135      -3.400   9.066 -21.128  1.00  0.98           H  
ATOM   2225  HG3 GLU A 135      -3.314  10.596 -22.009  1.00  0.98           H  
ATOM   2226  CD  GLU A 135      -4.410  10.689 -20.160  1.00  0.98           C  
ATOM   2227  OE1 GLU A 135      -5.565  10.296 -20.416  1.00  0.98           O  
ATOM   2228  OE2 GLU A 135      -4.165  11.463 -19.200  1.00  0.98           O  
ATOM   2229  N   HIS A 136      -0.196   7.630 -20.166  1.00  0.99           N  
ATOM   2230  H   HIS A 136       0.247   8.192 -19.453  1.00  0.99           H  
ATOM   2231  CA  HIS A 136      -0.219   6.183 -19.971  1.00  0.99           C  
ATOM   2232  HA  HIS A 136      -1.014   5.751 -20.579  1.00  0.99           H  
ATOM   2233  C   HIS A 136      -0.508   5.852 -18.512  1.00  0.99           C  
ATOM   2234  CB  HIS A 136       1.113   5.556 -20.405  1.00  0.99           C  
ATOM   2235  HB2 HIS A 136       1.091   4.489 -20.184  1.00  0.99           H  
ATOM   2236  HB3 HIS A 136       1.921   6.000 -19.822  1.00  0.99           H  
ATOM   2237  O   HIS A 136       0.046   6.469 -17.605  1.00  0.99           O  
ATOM   2238  CG  HIS A 136       1.411   5.732 -21.870  1.00  0.99           C  
ATOM   2239  CD2 HIS A 136       2.104   6.764 -22.444  1.00  0.99           C  
ATOM   2240  HD2 HIS A 136       2.561   7.586 -21.913  1.00  0.99           H  
ATOM   2241  ND1 HIS A 136       0.969   4.924 -22.891  1.00  0.99           N  
ATOM   2242  HD1 HIS A 136       0.389   4.102 -22.798  1.00  0.99           H  
ATOM   2243  CE1 HIS A 136       1.372   5.466 -24.052  1.00  0.99           C  
ATOM   2244  HE1 HIS A 136       1.162   5.060 -25.030  1.00  0.99           H  
ATOM   2245  NE2 HIS A 136       2.074   6.590 -23.832  1.00  0.99           N  
ATOM   2246  N   THR A 137      -1.338   4.842 -18.278  1.00  0.99           N  
ATOM   2247  H   THR A 137      -1.793   4.385 -19.056  1.00  0.99           H  
ATOM   2248  CA  THR A 137      -1.582   4.309 -16.936  1.00  0.99           C  
ATOM   2249  HA  THR A 137      -1.358   5.078 -16.197  1.00  0.99           H  
ATOM   2250  C   THR A 137      -0.659   3.132 -16.658  1.00  0.99           C  
ATOM   2251  CB  THR A 137      -3.048   3.922 -16.756  1.00  0.99           C  
ATOM   2252  HB  THR A 137      -3.305   3.116 -17.443  1.00  0.99           H  
ATOM   2253  O   THR A 137      -0.543   2.218 -17.480  1.00  0.99           O  
ATOM   2254  CG2 THR A 137      -3.365   3.501 -15.328  1.00  0.99           C  
ATOM   2255 HG21 THR A 137      -3.027   4.257 -14.618  1.00  0.99           H  
ATOM   2256 HG22 THR A 137      -2.878   2.554 -15.099  1.00  0.99           H  
ATOM   2257 HG23 THR A 137      -4.443   3.370 -15.236  1.00  0.99           H  
ATOM   2258  OG1 THR A 137      -3.860   5.037 -17.030  1.00  0.99           O  
ATOM   2259  HG1 THR A 137      -3.955   5.525 -16.209  1.00  0.99           H  
ATOM   2260  N   ILE A 138      -0.009   3.169 -15.497  1.00  0.99           N  
ATOM   2261  H   ILE A 138      -0.192   3.934 -14.863  1.00  0.99           H  
ATOM   2262  CA  ILE A 138       0.927   2.156 -15.021  1.00  0.99           C  
ATOM   2263  HA  ILE A 138       0.941   1.317 -15.716  1.00  0.99           H  
ATOM   2264  C   ILE A 138       0.427   1.654 -13.665  1.00  0.99           C  
ATOM   2265  CB  ILE A 138       2.362   2.717 -14.951  1.00  0.99           C  
ATOM   2266  HB  ILE A 138       2.380   3.504 -14.197  1.00  0.99           H  
ATOM   2267  O   ILE A 138       0.483   2.356 -12.660  1.00  0.99           O  
ATOM   2268  CG1 ILE A 138       2.800   3.313 -16.312  1.00  0.99           C  
ATOM   2269 HG12 ILE A 138       2.175   4.177 -16.538  1.00  0.99           H  
ATOM   2270 HG13 ILE A 138       2.643   2.570 -17.094  1.00  0.99           H  
ATOM   2271  CG2 ILE A 138       3.328   1.606 -14.517  1.00  0.99           C  
ATOM   2272 HG21 ILE A 138       3.418   0.884 -15.329  1.00  0.99           H  
ATOM   2273 HG22 ILE A 138       4.308   2.024 -14.285  1.00  0.99           H  
ATOM   2274 HG23 ILE A 138       2.970   1.105 -13.617  1.00  0.99           H  
ATOM   2275  CD1 ILE A 138       4.259   3.780 -16.379  1.00  0.99           C  
ATOM   2276 HD11 ILE A 138       4.428   4.272 -17.337  1.00  0.99           H  
ATOM   2277 HD12 ILE A 138       4.937   2.929 -16.311  1.00  0.99           H  
ATOM   2278 HD13 ILE A 138       4.470   4.481 -15.571  1.00  0.99           H  
ATOM   2279  N   LEU A 139      -0.079   0.430 -13.659  1.00  0.99           N  
ATOM   2280  H   LEU A 139      -0.055  -0.081 -14.529  1.00  0.99           H  
ATOM   2281  CA  LEU A 139      -0.524  -0.310 -12.491  1.00  0.99           C  
ATOM   2282  HA  LEU A 139      -0.828   0.375 -11.700  1.00  0.99           H  
ATOM   2283  C   LEU A 139       0.644  -1.160 -11.993  1.00  0.99           C  
ATOM   2284  CB  LEU A 139      -1.722  -1.181 -12.891  1.00  0.99           C  
ATOM   2285  HB2 LEU A 139      -1.948  -1.854 -12.064  1.00  0.99           H  
ATOM   2286  HB3 LEU A 139      -1.420  -1.796 -13.738  1.00  0.99           H  
ATOM   2287  O   LEU A 139       1.124  -2.047 -12.702  1.00  0.99           O  
ATOM   2288  CG  LEU A 139      -2.982  -0.377 -13.267  1.00  0.99           C  
ATOM   2289  HG  LEU A 139      -2.712   0.496 -13.862  1.00  0.99           H  
ATOM   2290  CD1 LEU A 139      -3.921  -1.221 -14.113  1.00  0.99           C  
ATOM   2291 HD11 LEU A 139      -3.368  -1.690 -14.927  1.00  0.99           H  
ATOM   2292 HD12 LEU A 139      -4.392  -1.969 -13.475  1.00  0.99           H  
ATOM   2293 HD13 LEU A 139      -4.682  -0.579 -14.555  1.00  0.99           H  
ATOM   2294  CD2 LEU A 139      -3.783   0.073 -12.045  1.00  0.99           C  
ATOM   2295 HD21 LEU A 139      -3.328   0.977 -11.641  1.00  0.99           H  
ATOM   2296 HD22 LEU A 139      -4.813   0.308 -12.311  1.00  0.99           H  
ATOM   2297 HD23 LEU A 139      -3.775  -0.694 -11.271  1.00  0.99           H  
ATOM   2298  N   LEU A 140       1.098  -0.863 -10.786  1.00  0.99           N  
ATOM   2299  H   LEU A 140       0.619  -0.139 -10.270  1.00  0.99           H  
ATOM   2300  CA  LEU A 140       2.126  -1.591 -10.061  1.00  0.99           C  
ATOM   2301  HA  LEU A 140       2.781  -2.127 -10.749  1.00  0.99           H  
ATOM   2302  C   LEU A 140       1.412  -2.601  -9.165  1.00  0.99           C  
ATOM   2303  CB  LEU A 140       2.951  -0.575  -9.249  1.00  0.99           C  
ATOM   2304  HB2 LEU A 140       2.322  -0.161  -8.460  1.00  0.99           H  
ATOM   2305  HB3 LEU A 140       3.772  -1.095  -8.756  1.00  0.99           H  
ATOM   2306  O   LEU A 140       0.559  -2.203  -8.380  1.00  0.99           O  
ATOM   2307  CG  LEU A 140       3.540   0.603 -10.040  1.00  0.99           C  
ATOM   2308  HG  LEU A 140       2.733   1.217 -10.440  1.00  0.99           H  
ATOM   2309  CD1 LEU A 140       4.375   1.474  -9.102  1.00  0.99           C  
ATOM   2310 HD11 LEU A 140       5.203   0.899  -8.688  1.00  0.99           H  
ATOM   2311 HD12 LEU A 140       3.753   1.822  -8.277  1.00  0.99           H  
ATOM   2312 HD13 LEU A 140       4.762   2.338  -9.640  1.00  0.99           H  
ATOM   2313  CD2 LEU A 140       4.425   0.146 -11.200  1.00  0.99           C  
ATOM   2314 HD21 LEU A 140       3.835  -0.430 -11.913  1.00  0.99           H  
ATOM   2315 HD22 LEU A 140       5.231  -0.479 -10.815  1.00  0.99           H  
ATOM   2316 HD23 LEU A 140       4.843   1.016 -11.706  1.00  0.99           H  
ATOM   2317  N   GLY A 141       1.687  -3.892  -9.304  1.00  0.98           N  
ATOM   2318  H   GLY A 141       2.398  -4.175  -9.964  1.00  0.98           H  
ATOM   2319  CA  GLY A 141       0.940  -4.917  -8.577  1.00  0.98           C  
ATOM   2320  HA2 GLY A 141       0.527  -4.503  -7.657  1.00  0.98           H  
ATOM   2321  HA3 GLY A 141       0.107  -5.254  -9.193  1.00  0.98           H  
ATOM   2322  C   GLY A 141       1.774  -6.124  -8.188  1.00  0.98           C  
ATOM   2323  O   GLY A 141       2.957  -6.227  -8.507  1.00  0.98           O  
ATOM   2324  N   GLU A 142       1.120  -7.073  -7.538  1.00  0.98           N  
ATOM   2325  H   GLU A 142       0.139  -6.935  -7.338  1.00  0.98           H  
ATOM   2326  CA  GLU A 142       1.681  -8.364  -7.150  1.00  0.98           C  
ATOM   2327  HA  GLU A 142       2.744  -8.407  -7.387  1.00  0.98           H  
ATOM   2328  C   GLU A 142       0.981  -9.485  -7.926  1.00  0.98           C  
ATOM   2329  CB  GLU A 142       1.531  -8.551  -5.637  1.00  0.98           C  
ATOM   2330  HB2 GLU A 142       0.480  -8.427  -5.376  1.00  0.98           H  
ATOM   2331  HB3 GLU A 142       1.833  -9.566  -5.377  1.00  0.98           H  
ATOM   2332  O   GLU A 142      -0.163  -9.343  -8.360  1.00  0.98           O  
ATOM   2333  CG  GLU A 142       2.381  -7.560  -4.822  1.00  0.98           C  
ATOM   2334  HG2 GLU A 142       3.430  -7.846  -4.906  1.00  0.98           H  
ATOM   2335  HG3 GLU A 142       2.268  -6.553  -5.225  1.00  0.98           H  
ATOM   2336  CD  GLU A 142       1.966  -7.556  -3.349  1.00  0.98           C  
ATOM   2337  OE1 GLU A 142       1.916  -6.466  -2.738  1.00  0.98           O  
ATOM   2338  OE2 GLU A 142       1.596  -8.631  -2.845  1.00  0.98           O  
ATOM   2339  N   TYR A 143       1.672 -10.604  -8.113  1.00  0.98           N  
ATOM   2340  H   TYR A 143       2.614 -10.654  -7.753  1.00  0.98           H  
ATOM   2341  CA  TYR A 143       1.128 -11.817  -8.697  1.00  0.98           C  
ATOM   2342  HA  TYR A 143       0.050 -11.699  -8.812  1.00  0.98           H  
ATOM   2343  C   TYR A 143       1.368 -12.998  -7.767  1.00  0.98           C  
ATOM   2344  CB  TYR A 143       1.718 -12.066 -10.085  1.00  0.98           C  
ATOM   2345  HB2 TYR A 143       1.586 -11.166 -10.685  1.00  0.98           H  
ATOM   2346  HB3 TYR A 143       2.786 -12.262  -9.990  1.00  0.98           H  
ATOM   2347  O   TYR A 143       2.461 -13.175  -7.226  1.00  0.98           O  
ATOM   2348  CG  TYR A 143       1.046 -13.214 -10.808  1.00  0.98           C  
ATOM   2349  CD1 TYR A 143       1.655 -14.482 -10.857  1.00  0.98           C  
ATOM   2350  HD1 TYR A 143       2.616 -14.636 -10.389  1.00  0.98           H  
ATOM   2351  CD2 TYR A 143      -0.226 -13.019 -11.378  1.00  0.98           C  
ATOM   2352  HD2 TYR A 143      -0.706 -12.054 -11.306  1.00  0.98           H  
ATOM   2353  CE1 TYR A 143       0.997 -15.553 -11.492  1.00  0.98           C  
ATOM   2354  HE1 TYR A 143       1.476 -16.519 -11.541  1.00  0.98           H  
ATOM   2355  CE2 TYR A 143      -0.890 -14.090 -12.001  1.00  0.98           C  
ATOM   2356  HE2 TYR A 143      -1.881 -13.956 -12.408  1.00  0.98           H  
ATOM   2357  OH  TYR A 143      -0.913 -16.377 -12.707  1.00  0.98           O  
ATOM   2358  HH  TYR A 143      -0.406 -17.191 -12.679  1.00  0.98           H  
ATOM   2359  CZ  TYR A 143      -0.281 -15.359 -12.063  1.00  0.98           C  
ATOM   2360  N   TRP A 144       0.328 -13.811  -7.626  1.00  0.97           N  
ATOM   2361  H   TRP A 144      -0.505 -13.628  -8.167  1.00  0.97           H  
ATOM   2362  CA  TRP A 144       0.267 -14.938  -6.712  1.00  0.97           C  
ATOM   2363  HA  TRP A 144       1.246 -15.118  -6.270  1.00  0.97           H  
ATOM   2364  C   TRP A 144      -0.152 -16.177  -7.499  1.00  0.97           C  
ATOM   2365  CB  TRP A 144      -0.718 -14.606  -5.584  1.00  0.97           C  
ATOM   2366  HB2 TRP A 144      -1.711 -14.465  -6.012  1.00  0.97           H  
ATOM   2367  HB3 TRP A 144      -0.775 -15.462  -4.912  1.00  0.97           H  
ATOM   2368  O   TRP A 144      -1.148 -16.164  -8.225  1.00  0.97           O  
ATOM   2369  CG  TRP A 144      -0.374 -13.389  -4.771  1.00  0.97           C  
ATOM   2370  CD1 TRP A 144      -0.680 -12.104  -5.075  1.00  0.97           C  
ATOM   2371  HD1 TRP A 144      -1.214 -11.786  -5.959  1.00  0.97           H  
ATOM   2372  CD2 TRP A 144       0.363 -13.328  -3.513  1.00  0.97           C  
ATOM   2373  CE2 TRP A 144       0.433 -11.968  -3.091  1.00  0.97           C  
ATOM   2374  CE3 TRP A 144       0.992 -14.285  -2.690  1.00  0.97           C  
ATOM   2375  HE3 TRP A 144       0.998 -15.321  -2.994  1.00  0.97           H  
ATOM   2376  NE1 TRP A 144      -0.196 -11.263  -4.089  1.00  0.97           N  
ATOM   2377  HE1 TRP A 144      -0.257 -10.255  -4.093  1.00  0.97           H  
ATOM   2378  CH2 TRP A 144       1.659 -12.557  -1.092  1.00  0.97           C  
ATOM   2379  HH2 TRP A 144       2.164 -12.277  -0.180  1.00  0.97           H  
ATOM   2380  CZ2 TRP A 144       1.051 -11.583  -1.894  1.00  0.97           C  
ATOM   2381  HZ2 TRP A 144       1.073 -10.545  -1.599  1.00  0.97           H  
ATOM   2382  CZ3 TRP A 144       1.636 -13.901  -1.499  1.00  0.97           C  
ATOM   2383  HZ3 TRP A 144       2.141 -14.642  -0.897  1.00  0.97           H  
ATOM   2384  N   LEU A 145       0.614 -17.255  -7.371  1.00  0.96           N  
ATOM   2385  H   LEU A 145       1.445 -17.181  -6.802  1.00  0.96           H  
ATOM   2386  CA  LEU A 145       0.307 -18.547  -7.972  1.00  0.96           C  
ATOM   2387  HA  LEU A 145      -0.051 -18.366  -8.986  1.00  0.96           H  
ATOM   2388  C   LEU A 145      -0.819 -19.265  -7.223  1.00  0.96           C  
ATOM   2389  CB  LEU A 145       1.579 -19.413  -8.005  1.00  0.96           C  
ATOM   2390  HB2 LEU A 145       1.298 -20.442  -8.228  1.00  0.96           H  
ATOM   2391  HB3 LEU A 145       2.030 -19.407  -7.012  1.00  0.96           H  
ATOM   2392  O   LEU A 145      -1.515 -20.101  -7.791  1.00  0.96           O  
ATOM   2393  CG  LEU A 145       2.631 -18.966  -9.034  1.00  0.96           C  
ATOM   2394  HG  LEU A 145       2.873 -17.912  -8.902  1.00  0.96           H  
ATOM   2395  CD1 LEU A 145       3.900 -19.797  -8.869  1.00  0.96           C  
ATOM   2396 HD11 LEU A 145       4.318 -19.621  -7.877  1.00  0.96           H  
ATOM   2397 HD12 LEU A 145       3.662 -20.856  -8.962  1.00  0.96           H  
ATOM   2398 HD13 LEU A 145       4.641 -19.505  -9.613  1.00  0.96           H  
ATOM   2399  CD2 LEU A 145       2.134 -19.190 -10.462  1.00  0.96           C  
ATOM   2400 HD21 LEU A 145       1.827 -20.230 -10.569  1.00  0.96           H  
ATOM   2401 HD22 LEU A 145       1.291 -18.532 -10.672  1.00  0.96           H  
ATOM   2402 HD23 LEU A 145       2.932 -18.969 -11.171  1.00  0.96           H  
ATOM   2403  N   LYS A 146      -1.004 -18.934  -5.946  1.00  0.95           N  
ATOM   2404  H   LYS A 146      -0.426 -18.192  -5.579  1.00  0.95           H  
ATOM   2405  CA  LYS A 146      -2.071 -19.478  -5.107  1.00  0.95           C  
ATOM   2406  HA  LYS A 146      -2.302 -20.488  -5.445  1.00  0.95           H  
ATOM   2407  C   LYS A 146      -3.350 -18.661  -5.249  1.00  0.95           C  
ATOM   2408  CB  LYS A 146      -1.605 -19.540  -3.650  1.00  0.95           C  
ATOM   2409  HB2 LYS A 146      -2.432 -19.885  -3.028  1.00  0.95           H  
ATOM   2410  HB3 LYS A 146      -1.319 -18.542  -3.317  1.00  0.95           H  
ATOM   2411  O   LYS A 146      -3.311 -17.464  -5.526  1.00  0.95           O  
ATOM   2412  CG  LYS A 146      -0.421 -20.503  -3.487  1.00  0.95           C  
ATOM   2413  HG2 LYS A 146       0.432 -20.150  -4.067  1.00  0.95           H  
ATOM   2414  HG3 LYS A 146      -0.709 -21.492  -3.842  1.00  0.95           H  
ATOM   2415  CD  LYS A 146      -0.018 -20.589  -2.016  1.00  0.95           C  
ATOM   2416  HD2 LYS A 146      -0.877 -20.921  -1.432  1.00  0.95           H  
ATOM   2417  HD3 LYS A 146       0.291 -19.602  -1.674  1.00  0.95           H  
ATOM   2418  CE  LYS A 146       1.136 -21.577  -1.849  1.00  0.95           C  
ATOM   2419  HE2 LYS A 146       0.850 -22.525  -2.305  1.00  0.95           H  
ATOM   2420  HE3 LYS A 146       2.003 -21.192  -2.387  1.00  0.95           H  
ATOM   2421  NZ  LYS A 146       1.453 -21.772  -0.414  1.00  0.95           N  
ATOM   2422  HZ1 LYS A 146       1.715 -20.891   0.004  1.00  0.95           H  
ATOM   2423  HZ2 LYS A 146       2.215 -22.426  -0.302  1.00  0.95           H  
ATOM   2424  HZ3 LYS A 146       0.645 -22.123   0.078  1.00  0.95           H  
ATOM   2425  N   ASN A 147      -4.483 -19.304  -4.979  1.00  0.96           N  
ATOM   2426  H   ASN A 147      -4.448 -20.279  -4.719  1.00  0.96           H  
ATOM   2427  CA  ASN A 147      -5.737 -18.594  -4.783  1.00  0.96           C  
ATOM   2428  HA  ASN A 147      -5.949 -17.998  -5.671  1.00  0.96           H  
ATOM   2429  C   ASN A 147      -5.604 -17.657  -3.574  1.00  0.96           C  
ATOM   2430  CB  ASN A 147      -6.859 -19.618  -4.595  1.00  0.96           C  
ATOM   2431  HB2 ASN A 147      -6.857 -20.322  -5.428  1.00  0.96           H  
ATOM   2432  HB3 ASN A 147      -6.706 -20.189  -3.679  1.00  0.96           H  
ATOM   2433  O   ASN A 147      -5.340 -18.109  -2.463  1.00  0.96           O  
ATOM   2434  CG  ASN A 147      -8.205 -18.932  -4.517  1.00  0.96           C  
ATOM   2435  ND2 ASN A 147      -9.064 -19.211  -5.461  1.00  0.96           N  
ATOM   2436 HD21 ASN A 147      -8.879 -19.999  -6.065  1.00  0.96           H  
ATOM   2437 HD22 ASN A 147     -10.018 -18.923  -5.296  1.00  0.96           H  
ATOM   2438  OD1 ASN A 147      -8.463 -18.090  -3.670  1.00  0.96           O  
ATOM   2439  N   VAL A 148      -5.763 -16.354  -3.796  1.00  0.96           N  
ATOM   2440  H   VAL A 148      -5.922 -16.043  -4.744  1.00  0.96           H  
ATOM   2441  CA  VAL A 148      -5.502 -15.334  -2.770  1.00  0.96           C  
ATOM   2442  HA  VAL A 148      -4.537 -15.557  -2.315  1.00  0.96           H  
ATOM   2443  C   VAL A 148      -6.515 -15.352  -1.622  1.00  0.96           C  
ATOM   2444  CB  VAL A 148      -5.383 -13.933  -3.394  1.00  0.96           C  
ATOM   2445  HB  VAL A 148      -5.236 -13.206  -2.596  1.00  0.96           H  
ATOM   2446  O   VAL A 148      -6.145 -15.022  -0.501  1.00  0.96           O  
ATOM   2447  CG1 VAL A 148      -4.146 -13.886  -4.303  1.00  0.96           C  
ATOM   2448 HG11 VAL A 148      -3.995 -12.872  -4.675  1.00  0.96           H  
ATOM   2449 HG12 VAL A 148      -3.263 -14.166  -3.729  1.00  0.96           H  
ATOM   2450 HG13 VAL A 148      -4.253 -14.565  -5.148  1.00  0.96           H  
ATOM   2451  CG2 VAL A 148      -6.626 -13.527  -4.201  1.00  0.96           C  
ATOM   2452 HG21 VAL A 148      -7.495 -13.495  -3.543  1.00  0.96           H  
ATOM   2453 HG22 VAL A 148      -6.475 -12.529  -4.611  1.00  0.96           H  
ATOM   2454 HG23 VAL A 148      -6.809 -14.221  -5.021  1.00  0.96           H  
ATOM   2455  N   VAL A 149      -7.750 -15.805  -1.866  1.00  0.96           N  
ATOM   2456  H   VAL A 149      -7.956 -16.184  -2.779  1.00  0.96           H  
ATOM   2457  CA  VAL A 149      -8.779 -15.950  -0.819  1.00  0.96           C  
ATOM   2458  HA  VAL A 149      -8.797 -15.047  -0.209  1.00  0.96           H  
ATOM   2459  C   VAL A 149      -8.431 -17.113   0.108  1.00  0.96           C  
ATOM   2460  CB  VAL A 149     -10.180 -16.157  -1.434  1.00  0.96           C  
ATOM   2461  HB  VAL A 149     -10.193 -17.085  -2.007  1.00  0.96           H  
ATOM   2462  O   VAL A 149      -8.455 -16.984   1.329  1.00  0.96           O  
ATOM   2463  CG1 VAL A 149     -11.269 -16.256  -0.361  1.00  0.96           C  
ATOM   2464 HG11 VAL A 149     -11.249 -15.366   0.268  1.00  0.96           H  
ATOM   2465 HG12 VAL A 149     -12.250 -16.346  -0.827  1.00  0.96           H  
ATOM   2466 HG13 VAL A 149     -11.104 -17.132   0.266  1.00  0.96           H  
ATOM   2467  CG2 VAL A 149     -10.553 -15.010  -2.380  1.00  0.96           C  
ATOM   2468 HG21 VAL A 149     -11.566 -15.155  -2.756  1.00  0.96           H  
ATOM   2469 HG22 VAL A 149     -10.496 -14.066  -1.838  1.00  0.96           H  
ATOM   2470 HG23 VAL A 149      -9.868 -14.988  -3.227  1.00  0.96           H  
ATOM   2471  N   GLU A 150      -8.044 -18.252  -0.469  1.00  0.97           N  
ATOM   2472  H   GLU A 150      -8.048 -18.306  -1.478  1.00  0.97           H  
ATOM   2473  CA  GLU A 150      -7.599 -19.420   0.302  1.00  0.97           C  
ATOM   2474  HA  GLU A 150      -8.341 -19.664   1.062  1.00  0.97           H  
ATOM   2475  C   GLU A 150      -6.271 -19.148   1.020  1.00  0.97           C  
ATOM   2476  CB  GLU A 150      -7.427 -20.621  -0.634  1.00  0.97           C  
ATOM   2477  HB2 GLU A 150      -6.716 -20.350  -1.414  1.00  0.97           H  
ATOM   2478  HB3 GLU A 150      -7.009 -21.452  -0.065  1.00  0.97           H  
ATOM   2479  O   GLU A 150      -6.051 -19.618   2.137  1.00  0.97           O  
ATOM   2480  CG  GLU A 150      -8.748 -21.080  -1.271  1.00  0.97           C  
ATOM   2481  HG2 GLU A 150      -9.398 -21.470  -0.487  1.00  0.97           H  
ATOM   2482  HG3 GLU A 150      -9.247 -20.223  -1.724  1.00  0.97           H  
ATOM   2483  CD  GLU A 150      -8.554 -22.149  -2.356  1.00  0.97           C  
ATOM   2484  OE1 GLU A 150      -9.549 -22.405  -3.073  1.00  0.97           O  
ATOM   2485  OE2 GLU A 150      -7.417 -22.651  -2.522  1.00  0.97           O  
ATOM   2486  N   LEU A 151      -5.385 -18.368   0.394  1.00  0.97           N  
ATOM   2487  H   LEU A 151      -5.608 -18.046  -0.537  1.00  0.97           H  
ATOM   2488  CA  LEU A 151      -4.122 -17.961   0.992  1.00  0.97           C  
ATOM   2489  HA  LEU A 151      -3.601 -18.867   1.301  1.00  0.97           H  
ATOM   2490  C   LEU A 151      -4.343 -17.110   2.245  1.00  0.97           C  
ATOM   2491  CB  LEU A 151      -3.277 -17.215  -0.051  1.00  0.97           C  
ATOM   2492  HB2 LEU A 151      -3.139 -17.854  -0.923  1.00  0.97           H  
ATOM   2493  HB3 LEU A 151      -3.818 -16.320  -0.359  1.00  0.97           H  
ATOM   2494  O   LEU A 151      -3.717 -17.389   3.265  1.00  0.97           O  
ATOM   2495  CG  LEU A 151      -1.903 -16.780   0.481  1.00  0.97           C  
ATOM   2496  HG  LEU A 151      -2.026 -16.116   1.336  1.00  0.97           H  
ATOM   2497  CD1 LEU A 151      -1.063 -17.983   0.918  1.00  0.97           C  
ATOM   2498 HD11 LEU A 151      -0.057 -17.643   1.166  1.00  0.97           H  
ATOM   2499 HD12 LEU A 151      -1.498 -18.424   1.815  1.00  0.97           H  
ATOM   2500 HD13 LEU A 151      -1.030 -18.720   0.116  1.00  0.97           H  
ATOM   2501  CD2 LEU A 151      -1.145 -16.026  -0.609  1.00  0.97           C  
ATOM   2502 HD21 LEU A 151      -0.187 -15.680  -0.220  1.00  0.97           H  
ATOM   2503 HD22 LEU A 151      -1.719 -15.150  -0.911  1.00  0.97           H  
ATOM   2504 HD23 LEU A 151      -0.983 -16.663  -1.478  1.00  0.97           H  
ATOM   2505  N   GLU A 152      -5.234 -16.119   2.188  1.00  0.97           N  
ATOM   2506  H   GLU A 152      -5.702 -15.918   1.316  1.00  0.97           H  
ATOM   2507  CA  GLU A 152      -5.596 -15.313   3.357  1.00  0.97           C  
ATOM   2508  HA  GLU A 152      -4.715 -14.785   3.721  1.00  0.97           H  
ATOM   2509  C   GLU A 152      -6.131 -16.191   4.493  1.00  0.97           C  
ATOM   2510  CB  GLU A 152      -6.653 -14.278   2.961  1.00  0.97           C  
ATOM   2511  HB2 GLU A 152      -7.534 -14.797   2.584  1.00  0.97           H  
ATOM   2512  HB3 GLU A 152      -6.258 -13.646   2.165  1.00  0.97           H  
ATOM   2513  O   GLU A 152      -5.660 -16.090   5.628  1.00  0.97           O  
ATOM   2514  CG  GLU A 152      -7.044 -13.405   4.165  1.00  0.97           C  
ATOM   2515  HG2 GLU A 152      -6.148 -12.914   4.547  1.00  0.97           H  
ATOM   2516  HG3 GLU A 152      -7.450 -14.030   4.960  1.00  0.97           H  
ATOM   2517  CD  GLU A 152      -8.101 -12.362   3.817  1.00  0.97           C  
ATOM   2518  OE1 GLU A 152      -8.169 -11.332   4.523  1.00  0.97           O  
ATOM   2519  OE2 GLU A 152      -8.867 -12.611   2.859  1.00  0.97           O  
ATOM   2520  N   GLN A 153      -7.067 -17.098   4.186  1.00  0.97           N  
ATOM   2521  H   GLN A 153      -7.430 -17.117   3.244  1.00  0.97           H  
ATOM   2522  CA  GLN A 153      -7.618 -18.020   5.177  1.00  0.97           C  
ATOM   2523  HA  GLN A 153      -8.096 -17.434   5.962  1.00  0.97           H  
ATOM   2524  C   GLN A 153      -6.511 -18.856   5.832  1.00  0.97           C  
ATOM   2525  CB  GLN A 153      -8.680 -18.912   4.517  1.00  0.97           C  
ATOM   2526  HB2 GLN A 153      -8.233 -19.482   3.703  1.00  0.97           H  
ATOM   2527  HB3 GLN A 153      -9.470 -18.281   4.109  1.00  0.97           H  
ATOM   2528  O   GLN A 153      -6.453 -18.956   7.057  1.00  0.97           O  
ATOM   2529  CG  GLN A 153      -9.284 -19.884   5.541  1.00  0.97           C  
ATOM   2530  HG2 GLN A 153      -8.498 -20.531   5.931  1.00  0.97           H  
ATOM   2531  HG3 GLN A 153      -9.704 -19.320   6.373  1.00  0.97           H  
ATOM   2532  CD  GLN A 153     -10.369 -20.791   4.981  1.00  0.97           C  
ATOM   2533  NE2 GLN A 153     -10.809 -21.745   5.767  1.00  0.97           N  
ATOM   2534 HE21 GLN A 153     -10.282 -21.946   6.605  1.00  0.97           H  
ATOM   2535 HE22 GLN A 153     -11.455 -22.407   5.360  1.00  0.97           H  
ATOM   2536  OE1 GLN A 153     -10.834 -20.679   3.858  1.00  0.97           O  
ATOM   2537  N   HIS A 154      -5.598 -19.413   5.035  1.00  0.96           N  
ATOM   2538  H   HIS A 154      -5.702 -19.304   4.036  1.00  0.96           H  
ATOM   2539  CA  HIS A 154      -4.480 -20.198   5.549  1.00  0.96           C  
ATOM   2540  HA  HIS A 154      -4.881 -21.023   6.138  1.00  0.96           H  
ATOM   2541  C   HIS A 154      -3.558 -19.379   6.465  1.00  0.96           C  
ATOM   2542  CB  HIS A 154      -3.696 -20.770   4.365  1.00  0.96           C  
ATOM   2543  HB2 HIS A 154      -4.367 -21.373   3.753  1.00  0.96           H  
ATOM   2544  HB3 HIS A 154      -3.318 -19.954   3.748  1.00  0.96           H  
ATOM   2545  O   HIS A 154      -3.114 -19.874   7.502  1.00  0.96           O  
ATOM   2546  CG  HIS A 154      -2.543 -21.629   4.807  1.00  0.96           C  
ATOM   2547  CD2 HIS A 154      -1.211 -21.327   4.727  1.00  0.96           C  
ATOM   2548  HD2 HIS A 154      -0.794 -20.417   4.319  1.00  0.96           H  
ATOM   2549  ND1 HIS A 154      -2.650 -22.843   5.440  1.00  0.96           N  
ATOM   2550  HD1 HIS A 154      -3.516 -23.283   5.717  1.00  0.96           H  
ATOM   2551  CE1 HIS A 154      -1.409 -23.272   5.721  1.00  0.96           C  
ATOM   2552  HE1 HIS A 154      -1.178 -24.191   6.239  1.00  0.96           H  
ATOM   2553  NE2 HIS A 154      -0.492 -22.391   5.286  1.00  0.96           N  
ATOM   2554  N   VAL A 155      -3.283 -18.123   6.104  1.00  0.96           N  
ATOM   2555  H   VAL A 155      -3.698 -17.773   5.252  1.00  0.96           H  
ATOM   2556  CA  VAL A 155      -2.448 -17.206   6.894  1.00  0.96           C  
ATOM   2557  HA  VAL A 155      -1.510 -17.703   7.142  1.00  0.96           H  
ATOM   2558  C   VAL A 155      -3.115 -16.860   8.228  1.00  0.96           C  
ATOM   2559  CB  VAL A 155      -2.120 -15.957   6.054  1.00  0.96           C  
ATOM   2560  HB  VAL A 155      -3.028 -15.562   5.597  1.00  0.96           H  
ATOM   2561  O   VAL A 155      -2.477 -16.926   9.280  1.00  0.96           O  
ATOM   2562  CG1 VAL A 155      -1.469 -14.849   6.880  1.00  0.96           C  
ATOM   2563 HG11 VAL A 155      -0.622 -15.257   7.432  1.00  0.96           H  
ATOM   2564 HG12 VAL A 155      -2.189 -14.419   7.576  1.00  0.96           H  
ATOM   2565 HG13 VAL A 155      -1.109 -14.060   6.220  1.00  0.96           H  
ATOM   2566  CG2 VAL A 155      -1.125 -16.341   4.949  1.00  0.96           C  
ATOM   2567 HG21 VAL A 155      -1.505 -17.176   4.361  1.00  0.96           H  
ATOM   2568 HG22 VAL A 155      -0.178 -16.638   5.399  1.00  0.96           H  
ATOM   2569 HG23 VAL A 155      -0.971 -15.496   4.278  1.00  0.96           H  
ATOM   2570  N   LEU A 156      -4.418 -16.579   8.218  1.00  0.96           N  
ATOM   2571  H   LEU A 156      -4.892 -16.527   7.327  1.00  0.96           H  
ATOM   2572  CA  LEU A 156      -5.196 -16.370   9.438  1.00  0.96           C  
ATOM   2573  HA  LEU A 156      -4.731 -15.578  10.026  1.00  0.96           H  
ATOM   2574  C   LEU A 156      -5.227 -17.620  10.322  1.00  0.96           C  
ATOM   2575  CB  LEU A 156      -6.628 -15.970   9.057  1.00  0.96           C  
ATOM   2576  HB2 LEU A 156      -6.956 -16.586   8.220  1.00  0.96           H  
ATOM   2577  HB3 LEU A 156      -7.291 -16.190   9.894  1.00  0.96           H  
ATOM   2578  O   LEU A 156      -5.022 -17.532  11.532  1.00  0.96           O  
ATOM   2579  CG  LEU A 156      -6.801 -14.489   8.690  1.00  0.96           C  
ATOM   2580  HG  LEU A 156      -6.113 -14.212   7.891  1.00  0.96           H  
ATOM   2581  CD1 LEU A 156      -8.237 -14.297   8.206  1.00  0.96           C  
ATOM   2582 HD11 LEU A 156      -8.405 -13.258   7.920  1.00  0.96           H  
ATOM   2583 HD12 LEU A 156      -8.946 -14.567   8.989  1.00  0.96           H  
ATOM   2584 HD13 LEU A 156      -8.410 -14.913   7.324  1.00  0.96           H  
ATOM   2585  CD2 LEU A 156      -6.552 -13.605   9.921  1.00  0.96           C  
ATOM   2586 HD21 LEU A 156      -7.025 -14.037  10.802  1.00  0.96           H  
ATOM   2587 HD22 LEU A 156      -5.481 -13.491  10.090  1.00  0.96           H  
ATOM   2588 HD23 LEU A 156      -6.987 -12.617   9.771  1.00  0.96           H  
ATOM   2589  N   GLU A 157      -5.467 -18.798   9.751  1.00  0.96           N  
ATOM   2590  H   GLU A 157      -5.668 -18.819   8.761  1.00  0.96           H  
ATOM   2591  CA  GLU A 157      -5.506 -20.057  10.499  1.00  0.96           C  
ATOM   2592  HA  GLU A 157      -6.246 -19.976  11.295  1.00  0.96           H  
ATOM   2593  C   GLU A 157      -4.158 -20.365  11.154  1.00  0.96           C  
ATOM   2594  CB  GLU A 157      -5.916 -21.207   9.574  1.00  0.96           C  
ATOM   2595  HB2 GLU A 157      -5.672 -22.149  10.065  1.00  0.96           H  
ATOM   2596  HB3 GLU A 157      -5.352 -21.144   8.643  1.00  0.96           H  
ATOM   2597  O   GLU A 157      -4.122 -20.744  12.334  1.00  0.96           O  
ATOM   2598  CG  GLU A 157      -7.424 -21.193   9.285  1.00  0.96           C  
ATOM   2599  HG2 GLU A 157      -7.721 -20.215   8.908  1.00  0.96           H  
ATOM   2600  HG3 GLU A 157      -7.951 -21.354  10.225  1.00  0.96           H  
ATOM   2601  CD  GLU A 157      -7.847 -22.278   8.284  1.00  0.96           C  
ATOM   2602  OE1 GLU A 157      -9.039 -22.262   7.895  1.00  0.96           O  
ATOM   2603  OE2 GLU A 157      -7.013 -23.159   7.970  1.00  0.96           O  
ATOM   2604  N   SER A 158      -3.062 -20.135  10.426  1.00  0.97           N  
ATOM   2605  H   SER A 158      -3.171 -19.810   9.476  1.00  0.97           H  
ATOM   2606  CA  SER A 158      -1.707 -20.396  10.904  1.00  0.97           C  
ATOM   2607  HA  SER A 158      -1.728 -21.381  11.370  1.00  0.97           H  
ATOM   2608  C   SER A 158      -1.223 -19.406  11.963  1.00  0.97           C  
ATOM   2609  CB  SER A 158      -0.726 -20.459   9.731  1.00  0.97           C  
ATOM   2610  HB2 SER A 158       0.167 -20.993  10.057  1.00  0.97           H  
ATOM   2611  HB3 SER A 158      -1.174 -21.009   8.904  1.00  0.97           H  
ATOM   2612  O   SER A 158      -0.362 -19.747  12.780  1.00  0.97           O  
ATOM   2613  OG  SER A 158      -0.351 -19.164   9.309  1.00  0.97           O  
ATOM   2614  HG  SER A 158       0.001 -19.233   8.419  1.00  0.97           H  
ATOM   2615  N   GLY A 159      -1.778 -18.189  11.967  1.00  0.96           N  
ATOM   2616  H   GLY A 159      -2.394 -17.965  11.200  1.00  0.96           H  
ATOM   2617  CA  GLY A 159      -1.332 -17.084  12.817  1.00  0.96           C  
ATOM   2618  HA2 GLY A 159      -2.023 -16.250  12.693  1.00  0.96           H  
ATOM   2619  HA3 GLY A 159      -1.339 -17.404  13.858  1.00  0.96           H  
ATOM   2620  C   GLY A 159       0.075 -16.580  12.476  1.00  0.96           C  
ATOM   2621  O   GLY A 159       0.687 -15.906  13.302  1.00  0.96           O  
ATOM   2622  N   GLY A 160       0.614 -16.954  11.315  1.00  0.95           N  
ATOM   2623  H   GLY A 160       0.029 -17.469  10.673  1.00  0.95           H  
ATOM   2624  CA  GLY A 160       1.923 -16.531  10.824  1.00  0.95           C  
ATOM   2625  HA2 GLY A 160       2.424 -17.394  10.383  1.00  0.95           H  
ATOM   2626  HA3 GLY A 160       2.538 -16.165  11.646  1.00  0.95           H  
ATOM   2627  C   GLY A 160       1.831 -15.438   9.754  1.00  0.95           C  
ATOM   2628  O   GLY A 160       0.741 -14.950   9.460  1.00  0.95           O  
ATOM   2629  N   PRO A 161       2.974 -15.028   9.177  1.00  0.95           N  
ATOM   2630  CA  PRO A 161       3.011 -14.095   8.055  1.00  0.95           C  
ATOM   2631  HA  PRO A 161       2.322 -13.268   8.228  1.00  0.95           H  
ATOM   2632  C   PRO A 161       2.640 -14.791   6.732  1.00  0.95           C  
ATOM   2633  CB  PRO A 161       4.443 -13.558   8.045  1.00  0.95           C  
ATOM   2634  HB2 PRO A 161       4.528 -12.736   8.756  1.00  0.95           H  
ATOM   2635  HB3 PRO A 161       4.760 -13.236   7.053  1.00  0.95           H  
ATOM   2636  O   PRO A 161       2.794 -16.013   6.614  1.00  0.95           O  
ATOM   2637  CG  PRO A 161       5.256 -14.754   8.541  1.00  0.95           C  
ATOM   2638  HG2 PRO A 161       6.190 -14.440   9.007  1.00  0.95           H  
ATOM   2639  HG3 PRO A 161       5.452 -15.429   7.709  1.00  0.95           H  
ATOM   2640  CD  PRO A 161       4.324 -15.436   9.545  1.00  0.95           C  
ATOM   2641  HD2 PRO A 161       4.551 -15.092  10.554  1.00  0.95           H  
ATOM   2642  HD3 PRO A 161       4.438 -16.519   9.484  1.00  0.95           H  
ATOM   2643  N   PRO A 162       2.204 -14.041   5.705  1.00  0.95           N  
ATOM   2644  CA  PRO A 162       2.055 -14.578   4.361  1.00  0.95           C  
ATOM   2645  HA  PRO A 162       1.373 -15.428   4.390  1.00  0.95           H  
ATOM   2646  C   PRO A 162       3.397 -15.032   3.776  1.00  0.95           C  
ATOM   2647  CB  PRO A 162       1.447 -13.456   3.518  1.00  0.95           C  
ATOM   2648  HB2 PRO A 162       0.363 -13.565   3.507  1.00  0.95           H  
ATOM   2649  HB3 PRO A 162       1.818 -13.451   2.493  1.00  0.95           H  
ATOM   2650  O   PRO A 162       4.456 -14.524   4.159  1.00  0.95           O  
ATOM   2651  CG  PRO A 162       1.841 -12.179   4.256  1.00  0.95           C  
ATOM   2652  HG2 PRO A 162       1.111 -11.383   4.108  1.00  0.95           H  
ATOM   2653  HG3 PRO A 162       2.828 -11.857   3.923  1.00  0.95           H  
ATOM   2654  CD  PRO A 162       1.918 -12.615   5.719  1.00  0.95           C  
ATOM   2655  HD2 PRO A 162       2.691 -12.047   6.236  1.00  0.95           H  
ATOM   2656  HD3 PRO A 162       0.952 -12.469   6.203  1.00  0.95           H  
ATOM   2657  N   PRO A 163       3.385 -15.965   2.809  1.00  0.96           N  
ATOM   2658  CA  PRO A 163       4.544 -16.156   1.952  1.00  0.96           C  
ATOM   2659  HA  PRO A 163       5.418 -16.374   2.565  1.00  0.96           H  
ATOM   2660  C   PRO A 163       4.791 -14.891   1.108  1.00  0.96           C  
ATOM   2661  CB  PRO A 163       4.204 -17.368   1.083  1.00  0.96           C  
ATOM   2662  HB2 PRO A 163       4.695 -17.330   0.110  1.00  0.96           H  
ATOM   2663  HB3 PRO A 163       4.477 -18.280   1.614  1.00  0.96           H  
ATOM   2664  O   PRO A 163       3.859 -14.119   0.877  1.00  0.96           O  
ATOM   2665  CG  PRO A 163       2.684 -17.287   0.954  1.00  0.96           C  
ATOM   2666  HG2 PRO A 163       2.245 -18.271   0.783  1.00  0.96           H  
ATOM   2667  HG3 PRO A 163       2.422 -16.609   0.142  1.00  0.96           H  
ATOM   2668  CD  PRO A 163       2.233 -16.689   2.288  1.00  0.96           C  
ATOM   2669  HD2 PRO A 163       1.962 -17.483   2.984  1.00  0.96           H  
ATOM   2670  HD3 PRO A 163       1.387 -16.022   2.126  1.00  0.96           H  
ATOM   2671  N   PRO A 164       6.016 -14.685   0.596  1.00  0.97           N  
ATOM   2672  CA  PRO A 164       6.259 -13.662  -0.413  1.00  0.97           C  
ATOM   2673  HA  PRO A 164       6.059 -12.683   0.021  1.00  0.97           H  
ATOM   2674  C   PRO A 164       5.383 -13.869  -1.657  1.00  0.97           C  
ATOM   2675  CB  PRO A 164       7.744 -13.782  -0.765  1.00  0.97           C  
ATOM   2676  HB2 PRO A 164       8.182 -12.801  -0.948  1.00  0.97           H  
ATOM   2677  HB3 PRO A 164       7.875 -14.425  -1.635  1.00  0.97           H  
ATOM   2678  O   PRO A 164       5.084 -15.012  -2.009  1.00  0.97           O  
ATOM   2679  CG  PRO A 164       8.360 -14.461   0.458  1.00  0.97           C  
ATOM   2680  HG2 PRO A 164       8.562 -13.715   1.226  1.00  0.97           H  
ATOM   2681  HG3 PRO A 164       9.267 -15.010   0.204  1.00  0.97           H  
ATOM   2682  CD  PRO A 164       7.243 -15.387   0.929  1.00  0.97           C  
ATOM   2683  HD2 PRO A 164       7.333 -15.556   2.002  1.00  0.97           H  
ATOM   2684  HD3 PRO A 164       7.282 -16.329   0.382  1.00  0.97           H  
ATOM   2685  N   ALA A 165       5.035 -12.779  -2.346  1.00  0.97           N  
ATOM   2686  H   ALA A 165       5.242 -11.865  -1.969  1.00  0.97           H  
ATOM   2687  CA  ALA A 165       4.416 -12.851  -3.669  1.00  0.97           C  
ATOM   2688  HA  ALA A 165       3.475 -13.393  -3.582  1.00  0.97           H  
ATOM   2689  C   ALA A 165       5.317 -13.618  -4.657  1.00  0.97           C  
ATOM   2690  CB  ALA A 165       4.112 -11.429  -4.163  1.00  0.97           C  
ATOM   2691  HB1 ALA A 165       3.606 -11.479  -5.127  1.00  0.97           H  
ATOM   2692  HB2 ALA A 165       3.457 -10.922  -3.455  1.00  0.97           H  
ATOM   2693  HB3 ALA A 165       5.037 -10.862  -4.273  1.00  0.97           H  
ATOM   2694  O   ALA A 165       6.543 -13.593  -4.543  1.00  0.97           O  
ATOM   2695  N   ASP A 166       4.728 -14.270  -5.657  1.00  0.98           N  
ATOM   2696  H   ASP A 166       3.721 -14.251  -5.738  1.00  0.98           H  
ATOM   2697  CA  ASP A 166       5.498 -15.018  -6.659  1.00  0.98           C  
ATOM   2698  HA  ASP A 166       6.303 -15.555  -6.158  1.00  0.98           H  
ATOM   2699  C   ASP A 166       6.148 -14.087  -7.695  1.00  0.98           C  
ATOM   2700  CB  ASP A 166       4.597 -16.057  -7.332  1.00  0.98           C  
ATOM   2701  HB2 ASP A 166       5.166 -16.561  -8.113  1.00  0.98           H  
ATOM   2702  HB3 ASP A 166       3.747 -15.562  -7.801  1.00  0.98           H  
ATOM   2703  O   ASP A 166       7.206 -14.403  -8.242  1.00  0.98           O  
ATOM   2704  CG  ASP A 166       4.110 -17.110  -6.337  1.00  0.98           C  
ATOM   2705  OD1 ASP A 166       4.895 -18.027  -6.016  1.00  0.98           O  
ATOM   2706  OD2 ASP A 166       2.921 -17.038  -5.950  1.00  0.98           O  
ATOM   2707  N   ALA A 167       5.535 -12.924  -7.949  1.00  0.98           N  
ATOM   2708  H   ALA A 167       4.654 -12.748  -7.487  1.00  0.98           H  
ATOM   2709  CA  ALA A 167       6.145 -11.838  -8.709  1.00  0.98           C  
ATOM   2710  HA  ALA A 167       7.199 -11.796  -8.435  1.00  0.98           H  
ATOM   2711  C   ALA A 167       5.551 -10.462  -8.384  1.00  0.98           C  
ATOM   2712  CB  ALA A 167       6.026 -12.136 -10.212  1.00  0.98           C  
ATOM   2713  HB1 ALA A 167       6.496 -11.334 -10.782  1.00  0.98           H  
ATOM   2714  HB2 ALA A 167       6.543 -13.067 -10.444  1.00  0.98           H  
ATOM   2715  HB3 ALA A 167       4.978 -12.216 -10.502  1.00  0.98           H  
ATOM   2716  O   ALA A 167       4.405 -10.339  -7.962  1.00  0.98           O  
ATOM   2717  N   PHE A 168       6.313  -9.407  -8.660  1.00  0.98           N  
ATOM   2718  H   PHE A 168       7.245  -9.596  -9.000  1.00  0.98           H  
ATOM   2719  CA  PHE A 168       5.776  -8.069  -8.904  1.00  0.98           C  
ATOM   2720  HA  PHE A 168       4.863  -7.935  -8.324  1.00  0.98           H  
ATOM   2721  C   PHE A 168       5.392  -7.946 -10.376  1.00  0.98           C  
ATOM   2722  CB  PHE A 168       6.782  -6.984  -8.486  1.00  0.98           C  
ATOM   2723  HB2 PHE A 168       6.366  -6.006  -8.730  1.00  0.98           H  
ATOM   2724  HB3 PHE A 168       7.697  -7.112  -9.065  1.00  0.98           H  
ATOM   2725  O   PHE A 168       5.922  -8.665 -11.221  1.00  0.98           O  
ATOM   2726  CG  PHE A 168       7.124  -6.988  -7.010  1.00  0.98           C  
ATOM   2727  CD1 PHE A 168       6.099  -7.075  -6.048  1.00  0.98           C  
ATOM   2728  HD1 PHE A 168       5.061  -7.047  -6.348  1.00  0.98           H  
ATOM   2729  CD2 PHE A 168       8.468  -6.957  -6.592  1.00  0.98           C  
ATOM   2730  HD2 PHE A 168       9.263  -6.867  -7.318  1.00  0.98           H  
ATOM   2731  CE1 PHE A 168       6.416  -7.227  -4.690  1.00  0.98           C  
ATOM   2732  HE1 PHE A 168       5.627  -7.317  -3.957  1.00  0.98           H  
ATOM   2733  CE2 PHE A 168       8.784  -7.120  -5.231  1.00  0.98           C  
ATOM   2734  HE2 PHE A 168       9.813  -7.191  -4.913  1.00  0.98           H  
ATOM   2735  CZ  PHE A 168       7.760  -7.279  -4.285  1.00  0.98           C  
ATOM   2736  HZ  PHE A 168       8.008  -7.435  -3.246  1.00  0.98           H  
ATOM   2737  N   THR A 169       4.480  -7.032 -10.700  1.00  0.98           N  
ATOM   2738  H   THR A 169       4.088  -6.462  -9.964  1.00  0.98           H  
ATOM   2739  CA  THR A 169       4.014  -6.816 -12.071  1.00  0.98           C  
ATOM   2740  HA  THR A 169       4.762  -7.215 -12.756  1.00  0.98           H  
ATOM   2741  C   THR A 169       3.860  -5.338 -12.400  1.00  0.98           C  
ATOM   2742  CB  THR A 169       2.692  -7.544 -12.364  1.00  0.98           C  
ATOM   2743  HB  THR A 169       2.463  -7.394 -13.419  1.00  0.98           H  
ATOM   2744  O   THR A 169       3.423  -4.545 -11.571  1.00  0.98           O  
ATOM   2745  CG2 THR A 169       2.743  -9.046 -12.105  1.00  0.98           C  
ATOM   2746 HG21 THR A 169       2.882  -9.242 -11.042  1.00  0.98           H  
ATOM   2747 HG22 THR A 169       3.571  -9.488 -12.660  1.00  0.98           H  
ATOM   2748 HG23 THR A 169       1.809  -9.502 -12.436  1.00  0.98           H  
ATOM   2749  OG1 THR A 169       1.621  -7.029 -11.614  1.00  0.98           O  
ATOM   2750  HG1 THR A 169       1.872  -7.083 -10.689  1.00  0.98           H  
ATOM   2751  N   ILE A 170       4.162  -4.985 -13.649  1.00  0.99           N  
ATOM   2752  H   ILE A 170       4.545  -5.692 -14.261  1.00  0.99           H  
ATOM   2753  CA  ILE A 170       3.811  -3.699 -14.253  1.00  0.99           C  
ATOM   2754  HA  ILE A 170       3.388  -3.040 -13.494  1.00  0.99           H  
ATOM   2755  C   ILE A 170       2.731  -3.977 -15.303  1.00  0.99           C  
ATOM   2756  CB  ILE A 170       5.065  -3.007 -14.836  1.00  0.99           C  
ATOM   2757  HB  ILE A 170       5.521  -3.667 -15.574  1.00  0.99           H  
ATOM   2758  O   ILE A 170       2.971  -4.705 -16.265  1.00  0.99           O  
ATOM   2759  CG1 ILE A 170       6.099  -2.712 -13.721  1.00  0.99           C  
ATOM   2760 HG12 ILE A 170       5.660  -2.036 -12.988  1.00  0.99           H  
ATOM   2761 HG13 ILE A 170       6.345  -3.642 -13.207  1.00  0.99           H  
ATOM   2762  CG2 ILE A 170       4.638  -1.704 -15.530  1.00  0.99           C  
ATOM   2763 HG21 ILE A 170       4.151  -1.070 -14.789  1.00  0.99           H  
ATOM   2764 HG22 ILE A 170       5.500  -1.182 -15.946  1.00  0.99           H  
ATOM   2765 HG23 ILE A 170       3.947  -1.908 -16.348  1.00  0.99           H  
ATOM   2766  CD1 ILE A 170       7.423  -2.115 -14.218  1.00  0.99           C  
ATOM   2767 HD11 ILE A 170       8.130  -2.070 -13.389  1.00  0.99           H  
ATOM   2768 HD12 ILE A 170       7.276  -1.104 -14.598  1.00  0.99           H  
ATOM   2769 HD13 ILE A 170       7.843  -2.749 -14.999  1.00  0.99           H  
ATOM   2770  N   ASN A 171       1.523  -3.443 -15.116  1.00  0.98           N  
ATOM   2771  H   ASN A 171       1.395  -2.863 -14.300  1.00  0.98           H  
ATOM   2772  CA  ASN A 171       0.340  -3.730 -15.941  1.00  0.98           C  
ATOM   2773  HA  ASN A 171      -0.519  -3.349 -15.388  1.00  0.98           H  
ATOM   2774  C   ASN A 171       0.055  -5.241 -16.098  1.00  0.98           C  
ATOM   2775  CB  ASN A 171       0.402  -2.946 -17.276  1.00  0.98           C  
ATOM   2776  HB2 ASN A 171      -0.358  -3.332 -17.956  1.00  0.98           H  
ATOM   2777  HB3 ASN A 171       1.376  -3.083 -17.746  1.00  0.98           H  
ATOM   2778  O   ASN A 171      -0.278  -5.712 -17.186  1.00  0.98           O  
ATOM   2779  CG  ASN A 171       0.130  -1.465 -17.108  1.00  0.98           C  
ATOM   2780  ND2 ASN A 171      -0.092  -0.726 -18.163  1.00  0.98           N  
ATOM   2781 HD21 ASN A 171      -0.261   0.255 -17.992  1.00  0.98           H  
ATOM   2782 HD22 ASN A 171       0.041  -1.103 -19.091  1.00  0.98           H  
ATOM   2783  OD1 ASN A 171       0.065  -0.940 -16.019  1.00  0.98           O  
ATOM   2784  N   GLY A 172       0.198  -6.011 -15.010  1.00  0.98           N  
ATOM   2785  H   GLY A 172       0.462  -5.569 -14.141  1.00  0.98           H  
ATOM   2786  CA  GLY A 172      -0.026  -7.467 -14.992  1.00  0.98           C  
ATOM   2787  HA2 GLY A 172      -0.092  -7.792 -13.953  1.00  0.98           H  
ATOM   2788  HA3 GLY A 172      -0.972  -7.700 -15.480  1.00  0.98           H  
ATOM   2789  C   GLY A 172       1.073  -8.296 -15.673  1.00  0.98           C  
ATOM   2790  O   GLY A 172       0.888  -9.495 -15.908  1.00  0.98           O  
ATOM   2791  N   GLN A 173       2.202  -7.664 -16.010  1.00  0.98           N  
ATOM   2792  H   GLN A 173       2.268  -6.670 -15.844  1.00  0.98           H  
ATOM   2793  CA  GLN A 173       3.357  -8.291 -16.645  1.00  0.98           C  
ATOM   2794  HA  GLN A 173       3.094  -9.311 -16.928  1.00  0.98           H  
ATOM   2795  C   GLN A 173       4.556  -8.322 -15.679  1.00  0.98           C  
ATOM   2796  CB  GLN A 173       3.698  -7.534 -17.937  1.00  0.98           C  
ATOM   2797  HB2 GLN A 173       4.019  -6.521 -17.693  1.00  0.98           H  
ATOM   2798  HB3 GLN A 173       4.540  -8.025 -18.425  1.00  0.98           H  
ATOM   2799  O   GLN A 173       4.998  -7.254 -15.247  1.00  0.98           O  
ATOM   2800  CG  GLN A 173       2.549  -7.452 -18.951  1.00  0.98           C  
ATOM   2801  HG2 GLN A 173       2.899  -6.894 -19.820  1.00  0.98           H  
ATOM   2802  HG3 GLN A 173       1.722  -6.890 -18.518  1.00  0.98           H  
ATOM   2803  CD  GLN A 173       2.031  -8.801 -19.441  1.00  0.98           C  
ATOM   2804  NE2 GLN A 173       0.923  -8.821 -20.144  1.00  0.98           N  
ATOM   2805 HE21 GLN A 173       0.443  -7.956 -20.345  1.00  0.98           H  
ATOM   2806 HE22 GLN A 173       0.742  -9.695 -20.617  1.00  0.98           H  
ATOM   2807  OE1 GLN A 173       2.584  -9.864 -19.235  1.00  0.98           O  
ATOM   2808  N   PRO A 174       5.074  -9.506 -15.302  1.00  0.98           N  
ATOM   2809  CA  PRO A 174       6.210  -9.616 -14.382  1.00  0.98           C  
ATOM   2810  HA  PRO A 174       6.020  -8.986 -13.512  1.00  0.98           H  
ATOM   2811  C   PRO A 174       7.547  -9.152 -14.977  1.00  0.98           C  
ATOM   2812  CB  PRO A 174       6.234 -11.083 -13.938  1.00  0.98           C  
ATOM   2813  HB2 PRO A 174       5.673 -11.183 -13.009  1.00  0.98           H  
ATOM   2814  HB3 PRO A 174       7.247 -11.464 -13.810  1.00  0.98           H  
ATOM   2815  O   PRO A 174       8.386  -8.595 -14.270  1.00  0.98           O  
ATOM   2816  CG  PRO A 174       5.496 -11.827 -15.046  1.00  0.98           C  
ATOM   2817  HG2 PRO A 174       6.186 -12.042 -15.863  1.00  0.98           H  
ATOM   2818  HG3 PRO A 174       5.025 -12.741 -14.686  1.00  0.98           H  
ATOM   2819  CD  PRO A 174       4.480 -10.813 -15.541  1.00  0.98           C  
ATOM   2820  HD2 PRO A 174       3.560 -10.903 -14.965  1.00  0.98           H  
ATOM   2821  HD3 PRO A 174       4.282 -10.985 -16.599  1.00  0.98           H  
ATOM   2822  N   GLY A 175       7.752  -9.312 -16.283  1.00  0.98           N  
ATOM   2823  H   GLY A 175       7.020  -9.704 -16.858  1.00  0.98           H  
ATOM   2824  CA  GLY A 175       8.987  -8.922 -16.953  1.00  0.98           C  
ATOM   2825  HA2 GLY A 175       9.402  -8.035 -16.475  1.00  0.98           H  
ATOM   2826  HA3 GLY A 175       8.738  -8.652 -17.979  1.00  0.98           H  
ATOM   2827  C   GLY A 175      10.062 -10.019 -16.986  1.00  0.98           C  
ATOM   2828  O   GLY A 175       9.928 -11.079 -16.373  1.00  0.98           O  
ATOM   2829  N   PRO A 176      11.180  -9.765 -17.685  1.00  0.97           N  
ATOM   2830  CA  PRO A 176      12.173 -10.765 -18.050  1.00  0.97           C  
ATOM   2831  HA  PRO A 176      11.667 -11.653 -18.427  1.00  0.97           H  
ATOM   2832  C   PRO A 176      13.073 -11.221 -16.895  1.00  0.97           C  
ATOM   2833  CB  PRO A 176      12.977 -10.096 -19.170  1.00  0.97           C  
ATOM   2834  HB2 PRO A 176      13.989 -10.493 -19.251  1.00  0.97           H  
ATOM   2835  HB3 PRO A 176      12.449 -10.214 -20.116  1.00  0.97           H  
ATOM   2836  O   PRO A 176      13.791 -12.202 -17.055  1.00  0.97           O  
ATOM   2837  CG  PRO A 176      12.973  -8.619 -18.784  1.00  0.97           C  
ATOM   2838  HG2 PRO A 176      13.025  -7.975 -19.662  1.00  0.97           H  
ATOM   2839  HG3 PRO A 176      13.803  -8.413 -18.108  1.00  0.97           H  
ATOM   2840  CD  PRO A 176      11.653  -8.446 -18.040  1.00  0.97           C  
ATOM   2841  HD2 PRO A 176      11.874  -7.958 -17.091  1.00  0.97           H  
ATOM   2842  HD3 PRO A 176      10.930  -7.888 -18.634  1.00  0.97           H  
ATOM   2843  N   ASN A 177      13.034 -10.544 -15.743  1.00  0.97           N  
ATOM   2844  H   ASN A 177      12.418  -9.747 -15.670  1.00  0.97           H  
ATOM   2845  CA  ASN A 177      13.765 -10.968 -14.545  1.00  0.97           C  
ATOM   2846  HA  ASN A 177      14.785 -11.237 -14.820  1.00  0.97           H  
ATOM   2847  C   ASN A 177      13.141 -12.208 -13.886  1.00  0.97           C  
ATOM   2848  CB  ASN A 177      13.806  -9.806 -13.545  1.00  0.97           C  
ATOM   2849  HB2 ASN A 177      12.793  -9.455 -13.350  1.00  0.97           H  
ATOM   2850  HB3 ASN A 177      14.216 -10.171 -12.603  1.00  0.97           H  
ATOM   2851  O   ASN A 177      13.793 -12.866 -13.079  1.00  0.97           O  
ATOM   2852  CG  ASN A 177      14.672  -8.640 -13.974  1.00  0.97           C  
ATOM   2853  ND2 ASN A 177      14.546  -7.539 -13.278  1.00  0.97           N  
ATOM   2854 HD21 ASN A 177      13.813  -7.484 -12.585  1.00  0.97           H  
ATOM   2855 HD22 ASN A 177      15.133  -6.758 -13.536  1.00  0.97           H  
ATOM   2856  OD1 ASN A 177      15.445  -8.685 -14.916  1.00  0.97           O  
ATOM   2857  N   TYR A 178      11.888 -12.525 -14.218  1.00  0.98           N  
ATOM   2858  H   TYR A 178      11.410 -11.967 -14.912  1.00  0.98           H  
ATOM   2859  CA  TYR A 178      11.189 -13.693 -13.707  1.00  0.98           C  
ATOM   2860  HA  TYR A 178      11.650 -14.000 -12.768  1.00  0.98           H  
ATOM   2861  C   TYR A 178      11.284 -14.867 -14.677  1.00  0.98           C  
ATOM   2862  CB  TYR A 178       9.737 -13.337 -13.402  1.00  0.98           C  
ATOM   2863  HB2 TYR A 178       9.273 -12.886 -14.279  1.00  0.98           H  
ATOM   2864  HB3 TYR A 178       9.199 -14.259 -13.180  1.00  0.98           H  
ATOM   2865  O   TYR A 178      11.237 -14.707 -15.902  1.00  0.98           O  
ATOM   2866  CG  TYR A 178       9.594 -12.404 -12.224  1.00  0.98           C  
ATOM   2867  CD1 TYR A 178       9.482 -12.935 -10.926  1.00  0.98           C  
ATOM   2868  HD1 TYR A 178       9.475 -14.002 -10.762  1.00  0.98           H  
ATOM   2869  CD2 TYR A 178       9.593 -11.011 -12.424  1.00  0.98           C  
ATOM   2870  HD2 TYR A 178       9.687 -10.608 -13.422  1.00  0.98           H  
ATOM   2871  CE1 TYR A 178       9.343 -12.070  -9.830  1.00  0.98           C  
ATOM   2872  HE1 TYR A 178       9.244 -12.470  -8.832  1.00  0.98           H  
ATOM   2873  CE2 TYR A 178       9.448 -10.142 -11.329  1.00  0.98           C  
ATOM   2874  HE2 TYR A 178       9.406  -9.073 -11.483  1.00  0.98           H  
ATOM   2875  OH  TYR A 178       9.124  -9.863  -8.972  1.00  0.98           O  
ATOM   2876  HH  TYR A 178       9.709  -9.102  -8.982  1.00  0.98           H  
ATOM   2877  CZ  TYR A 178       9.307 -10.677 -10.035  1.00  0.98           C  
ATOM   2878  N   ASN A 179      11.360 -16.078 -14.124  1.00  0.96           N  
ATOM   2879  H   ASN A 179      11.367 -16.159 -13.118  1.00  0.96           H  
ATOM   2880  CA  ASN A 179      11.379 -17.286 -14.937  1.00  0.96           C  
ATOM   2881  HA  ASN A 179      12.248 -17.215 -15.591  1.00  0.96           H  
ATOM   2882  C   ASN A 179      10.124 -17.363 -15.828  1.00  0.96           C  
ATOM   2883  CB  ASN A 179      11.550 -18.523 -14.042  1.00  0.96           C  
ATOM   2884  HB2 ASN A 179      12.366 -18.360 -13.339  1.00  0.96           H  
ATOM   2885  HB3 ASN A 179      10.631 -18.693 -13.480  1.00  0.96           H  
ATOM   2886  O   ASN A 179       9.023 -16.982 -15.423  1.00  0.96           O  
ATOM   2887  CG  ASN A 179      11.881 -19.765 -14.851  1.00  0.96           C  
ATOM   2888  ND2 ASN A 179      11.695 -20.935 -14.290  1.00  0.96           N  
ATOM   2889 HD21 ASN A 179      11.337 -21.006 -13.348  1.00  0.96           H  
ATOM   2890 HD22 ASN A 179      11.916 -21.743 -14.854  1.00  0.96           H  
ATOM   2891  OD1 ASN A 179      12.309 -19.700 -15.993  1.00  0.96           O  
ATOM   2892  N   CYS A 180      10.302 -17.838 -17.061  1.00  0.97           N  
ATOM   2893  H   CYS A 180      11.202 -18.251 -17.261  1.00  0.97           H  
ATOM   2894  CA  CYS A 180       9.247 -17.969 -18.069  1.00  0.97           C  
ATOM   2895  HA  CYS A 180       9.731 -18.310 -18.984  1.00  0.97           H  
ATOM   2896  C   CYS A 180       8.500 -16.679 -18.442  1.00  0.97           C  
ATOM   2897  CB  CYS A 180       8.277 -19.066 -17.644  1.00  0.97           C  
ATOM   2898  HB2 CYS A 180       7.675 -18.705 -16.810  1.00  0.97           H  
ATOM   2899  HB3 CYS A 180       7.608 -19.273 -18.479  1.00  0.97           H  
ATOM   2900  O   CYS A 180       7.418 -16.756 -19.016  1.00  0.97           O  
ATOM   2901  SG  CYS A 180       9.075 -20.600 -17.153  1.00  0.97           S  
ATOM   2902  N   SER A 181       9.075 -15.512 -18.143  1.00  0.97           N  
ATOM   2903  H   SER A 181       9.920 -15.523 -17.591  1.00  0.97           H  
ATOM   2904  CA  SER A 181       8.415 -14.211 -18.315  1.00  0.97           C  
ATOM   2905  HA  SER A 181       7.425 -14.353 -18.749  1.00  0.97           H  
ATOM   2906  C   SER A 181       9.171 -13.269 -19.257  1.00  0.97           C  
ATOM   2907  CB  SER A 181       8.207 -13.576 -16.948  1.00  0.97           C  
ATOM   2908  HB2 SER A 181       9.175 -13.418 -16.472  1.00  0.97           H  
ATOM   2909  HB3 SER A 181       7.719 -12.610 -17.078  1.00  0.97           H  
ATOM   2910  O   SER A 181       8.889 -12.077 -19.327  1.00  0.97           O  
ATOM   2911  OG  SER A 181       7.419 -14.432 -16.138  1.00  0.97           O  
ATOM   2912  HG  SER A 181       7.955 -15.194 -15.906  1.00  0.97           H  
ATOM   2913  N   SER A 182      10.120 -13.792 -20.040  1.00  0.95           N  
ATOM   2914  H   SER A 182      10.300 -14.784 -19.971  1.00  0.95           H  
ATOM   2915  CA  SER A 182      10.947 -12.998 -20.965  1.00  0.95           C  
ATOM   2916  HA  SER A 182      11.457 -12.223 -20.392  1.00  0.95           H  
ATOM   2917  C   SER A 182      10.158 -12.268 -22.058  1.00  0.95           C  
ATOM   2918  CB  SER A 182      12.025 -13.882 -21.594  1.00  0.95           C  
ATOM   2919  HB2 SER A 182      12.639 -13.282 -22.265  1.00  0.95           H  
ATOM   2920  HB3 SER A 182      12.661 -14.279 -20.803  1.00  0.95           H  
ATOM   2921  O   SER A 182      10.649 -11.284 -22.607  1.00  0.95           O  
ATOM   2922  OG  SER A 182      11.445 -14.958 -22.313  1.00  0.95           O  
ATOM   2923  HG  SER A 182      12.152 -15.561 -22.552  1.00  0.95           H  
ATOM   2924  N   LYS A 183       8.939 -12.732 -22.366  1.00  0.95           N  
ATOM   2925  H   LYS A 183       8.626 -13.547 -21.859  1.00  0.95           H  
ATOM   2926  CA  LYS A 183       8.001 -12.101 -23.312  1.00  0.95           C  
ATOM   2927  HA  LYS A 183       8.527 -11.347 -23.898  1.00  0.95           H  
ATOM   2928  C   LYS A 183       6.855 -11.352 -22.624  1.00  0.95           C  
ATOM   2929  CB  LYS A 183       7.436 -13.161 -24.266  1.00  0.95           C  
ATOM   2930  HB2 LYS A 183       6.918 -13.924 -23.684  1.00  0.95           H  
ATOM   2931  HB3 LYS A 183       6.708 -12.685 -24.923  1.00  0.95           H  
ATOM   2932  O   LYS A 183       6.154 -10.591 -23.283  1.00  0.95           O  
ATOM   2933  CG  LYS A 183       8.521 -13.820 -25.129  1.00  0.95           C  
ATOM   2934  HG2 LYS A 183       9.238 -14.337 -24.492  1.00  0.95           H  
ATOM   2935  HG3 LYS A 183       9.042 -13.053 -25.703  1.00  0.95           H  
ATOM   2936  CD  LYS A 183       7.885 -14.832 -26.087  1.00  0.95           C  
ATOM   2937  HD2 LYS A 183       7.352 -15.583 -25.504  1.00  0.95           H  
ATOM   2938  HD3 LYS A 183       7.176 -14.315 -26.735  1.00  0.95           H  
ATOM   2939  CE  LYS A 183       8.969 -15.505 -26.932  1.00  0.95           C  
ATOM   2940  HE2 LYS A 183       9.691 -15.969 -26.260  1.00  0.95           H  
ATOM   2941  HE3 LYS A 183       9.491 -14.736 -27.503  1.00  0.95           H  
ATOM   2942  NZ  LYS A 183       8.387 -16.521 -27.843  1.00  0.95           N  
ATOM   2943  HZ1 LYS A 183       9.111 -16.962 -28.393  1.00  0.95           H  
ATOM   2944  HZ2 LYS A 183       7.912 -17.235 -27.310  1.00  0.95           H  
ATOM   2945  HZ3 LYS A 183       7.720 -16.093 -28.468  1.00  0.95           H  
ATOM   2946  N   ASP A 184       6.688 -11.542 -21.320  1.00  0.96           N  
ATOM   2947  H   ASP A 184       7.385 -12.070 -20.814  1.00  0.96           H  
ATOM   2948  CA  ASP A 184       5.650 -10.908 -20.512  1.00  0.96           C  
ATOM   2949  HA  ASP A 184       4.762 -10.733 -21.119  1.00  0.96           H  
ATOM   2950  C   ASP A 184       6.165  -9.544 -20.039  1.00  0.96           C  
ATOM   2951  CB  ASP A 184       5.251 -11.839 -19.354  1.00  0.96           C  
ATOM   2952  HB2 ASP A 184       6.145 -12.127 -18.801  1.00  0.96           H  
ATOM   2953  HB3 ASP A 184       4.607 -11.284 -18.673  1.00  0.96           H  
ATOM   2954  O   ASP A 184       6.438  -9.335 -18.858  1.00  0.96           O  
ATOM   2955  CG  ASP A 184       4.490 -13.101 -19.778  1.00  0.96           C  
ATOM   2956  OD1 ASP A 184       3.927 -13.132 -20.898  1.00  0.96           O  
ATOM   2957  OD2 ASP A 184       4.444 -14.037 -18.949  1.00  0.96           O  
ATOM   2958  N   VAL A 185       6.377  -8.628 -20.992  1.00  0.97           N  
ATOM   2959  H   VAL A 185       6.151  -8.889 -21.941  1.00  0.97           H  
ATOM   2960  CA  VAL A 185       6.963  -7.299 -20.763  1.00  0.97           C  
ATOM   2961  HA  VAL A 185       7.095  -7.148 -19.692  1.00  0.97           H  
ATOM   2962  C   VAL A 185       6.004  -6.237 -21.285  1.00  0.97           C  
ATOM   2963  CB  VAL A 185       8.350  -7.157 -21.428  1.00  0.97           C  
ATOM   2964  HB  VAL A 185       8.235  -7.129 -22.512  1.00  0.97           H  
ATOM   2965  O   VAL A 185       5.695  -6.197 -22.475  1.00  0.97           O  
ATOM   2966  CG1 VAL A 185       9.039  -5.861 -20.979  1.00  0.97           C  
ATOM   2967 HG11 VAL A 185      10.033  -5.791 -21.422  1.00  0.97           H  
ATOM   2968 HG12 VAL A 185       9.139  -5.852 -19.894  1.00  0.97           H  
ATOM   2969 HG13 VAL A 185       8.458  -4.997 -21.301  1.00  0.97           H  
ATOM   2970  CG2 VAL A 185       9.285  -8.326 -21.091  1.00  0.97           C  
ATOM   2971 HG21 VAL A 185       8.911  -9.244 -21.544  1.00  0.97           H  
ATOM   2972 HG22 VAL A 185       9.331  -8.467 -20.011  1.00  0.97           H  
ATOM   2973 HG23 VAL A 185      10.286  -8.141 -21.481  1.00  0.97           H  
ATOM   2974  N   TYR A 186       5.526  -5.362 -20.401  1.00  0.98           N  
ATOM   2975  H   TYR A 186       5.816  -5.435 -19.436  1.00  0.98           H  
ATOM   2976  CA  TYR A 186       4.734  -4.206 -20.817  1.00  0.98           C  
ATOM   2977  HA  TYR A 186       3.984  -4.543 -21.532  1.00  0.98           H  
ATOM   2978  C   TYR A 186       5.625  -3.177 -21.527  1.00  0.98           C  
ATOM   2979  CB  TYR A 186       4.004  -3.608 -19.609  1.00  0.98           C  
ATOM   2980  HB2 TYR A 186       4.736  -3.305 -18.860  1.00  0.98           H  
ATOM   2981  HB3 TYR A 186       3.375  -4.377 -19.160  1.00  0.98           H  
ATOM   2982  O   TYR A 186       6.776  -2.982 -21.141  1.00  0.98           O  
ATOM   2983  CG  TYR A 186       3.129  -2.425 -19.971  1.00  0.98           C  
ATOM   2984  CD1 TYR A 186       3.519  -1.122 -19.608  1.00  0.98           C  
ATOM   2985  HD1 TYR A 186       4.429  -0.968 -19.047  1.00  0.98           H  
ATOM   2986  CD2 TYR A 186       1.939  -2.629 -20.696  1.00  0.98           C  
ATOM   2987  HD2 TYR A 186       1.644  -3.629 -20.976  1.00  0.98           H  
ATOM   2988  CE1 TYR A 186       2.717  -0.023 -19.964  1.00  0.98           C  
ATOM   2989  HE1 TYR A 186       3.002   0.971 -19.653  1.00  0.98           H  
ATOM   2990  CE2 TYR A 186       1.144  -1.528 -21.071  1.00  0.98           C  
ATOM   2991  HE2 TYR A 186       0.239  -1.671 -21.643  1.00  0.98           H  
ATOM   2992  OH  TYR A 186       0.737   0.834 -21.009  1.00  0.98           O  
ATOM   2993  HH  TYR A 186       1.104   1.645 -20.650  1.00  0.98           H  
ATOM   2994  CZ  TYR A 186       1.536  -0.223 -20.709  1.00  0.98           C  
ATOM   2995  N   GLU A 187       5.107  -2.499 -22.549  1.00  0.97           N  
ATOM   2996  H   GLU A 187       4.144  -2.648 -22.812  1.00  0.97           H  
ATOM   2997  CA  GLU A 187       5.884  -1.562 -23.361  1.00  0.97           C  
ATOM   2998  HA  GLU A 187       6.778  -1.269 -22.811  1.00  0.97           H  
ATOM   2999  C   GLU A 187       5.104  -0.283 -23.664  1.00  0.97           C  
ATOM   3000  CB  GLU A 187       6.347  -2.264 -24.642  1.00  0.97           C  
ATOM   3001  HB2 GLU A 187       5.479  -2.606 -25.205  1.00  0.97           H  
ATOM   3002  HB3 GLU A 187       6.933  -3.136 -24.352  1.00  0.97           H  
ATOM   3003  O   GLU A 187       3.921  -0.315 -24.001  1.00  0.97           O  
ATOM   3004  CG  GLU A 187       7.203  -1.363 -25.541  1.00  0.97           C  
ATOM   3005  HG2 GLU A 187       7.984  -0.877 -24.956  1.00  0.97           H  
ATOM   3006  HG3 GLU A 187       6.579  -0.580 -25.973  1.00  0.97           H  
ATOM   3007  CD  GLU A 187       7.832  -2.204 -26.647  1.00  0.97           C  
ATOM   3008  OE1 GLU A 187       7.366  -2.056 -27.801  1.00  0.97           O  
ATOM   3009  OE2 GLU A 187       8.748  -2.994 -26.304  1.00  0.97           O  
ATOM   3010  N   ILE A 188       5.801   0.849 -23.570  1.00  0.98           N  
ATOM   3011  H   ILE A 188       6.758   0.788 -23.254  1.00  0.98           H  
ATOM   3012  CA  ILE A 188       5.331   2.164 -23.993  1.00  0.98           C  
ATOM   3013  HA  ILE A 188       4.315   2.077 -24.379  1.00  0.98           H  
ATOM   3014  C   ILE A 188       6.239   2.652 -25.121  1.00  0.98           C  
ATOM   3015  CB  ILE A 188       5.310   3.155 -22.808  1.00  0.98           C  
ATOM   3016  HB  ILE A 188       6.326   3.265 -22.430  1.00  0.98           H  
ATOM   3017  O   ILE A 188       7.449   2.782 -24.937  1.00  0.98           O  
ATOM   3018  CG1 ILE A 188       4.412   2.641 -21.659  1.00  0.98           C  
ATOM   3019 HG12 ILE A 188       4.771   1.663 -21.338  1.00  0.98           H  
ATOM   3020 HG13 ILE A 188       3.390   2.524 -22.019  1.00  0.98           H  
ATOM   3021  CG2 ILE A 188       4.820   4.528 -23.301  1.00  0.98           C  
ATOM   3022 HG21 ILE A 188       4.851   5.265 -22.498  1.00  0.98           H  
ATOM   3023 HG22 ILE A 188       5.453   4.905 -24.104  1.00  0.98           H  
ATOM   3024 HG23 ILE A 188       3.800   4.438 -23.675  1.00  0.98           H  
ATOM   3025  CD1 ILE A 188       4.406   3.552 -20.424  1.00  0.98           C  
ATOM   3026 HD11 ILE A 188       3.884   4.484 -20.639  1.00  0.98           H  
ATOM   3027 HD12 ILE A 188       3.893   3.056 -19.600  1.00  0.98           H  
ATOM   3028 HD13 ILE A 188       5.429   3.775 -20.119  1.00  0.98           H  
ATOM   3029  N   GLN A 189       5.643   2.959 -26.271  1.00  0.97           N  
ATOM   3030  H   GLN A 189       4.643   2.834 -26.337  1.00  0.97           H  
ATOM   3031  CA  GLN A 189       6.325   3.576 -27.409  1.00  0.97           C  
ATOM   3032  HA  GLN A 189       7.370   3.266 -27.414  1.00  0.97           H  
ATOM   3033  C   GLN A 189       6.273   5.103 -27.290  1.00  0.97           C  
ATOM   3034  CB  GLN A 189       5.679   3.092 -28.716  1.00  0.97           C  
ATOM   3035  HB2 GLN A 189       6.044   3.694 -29.548  1.00  0.97           H  
ATOM   3036  HB3 GLN A 189       4.600   3.236 -28.654  1.00  0.97           H  
ATOM   3037  O   GLN A 189       5.192   5.679 -27.150  1.00  0.97           O  
ATOM   3038  CG  GLN A 189       5.969   1.605 -28.996  1.00  0.97           C  
ATOM   3039  HG2 GLN A 189       5.324   1.269 -29.808  1.00  0.97           H  
ATOM   3040  HG3 GLN A 189       5.731   1.004 -28.118  1.00  0.97           H  
ATOM   3041  CD  GLN A 189       7.414   1.337 -29.415  1.00  0.97           C  
ATOM   3042  NE2 GLN A 189       7.924   0.144 -29.243  1.00  0.97           N  
ATOM   3043 HE21 GLN A 189       7.449  -0.605 -28.760  1.00  0.97           H  
ATOM   3044 HE22 GLN A 189       8.867  -0.023 -29.564  1.00  0.97           H  
ATOM   3045  OE1 GLN A 189       8.111   2.188 -29.946  1.00  0.97           O  
ATOM   3046  N   ILE A 190       7.428   5.767 -27.369  1.00  0.98           N  
ATOM   3047  H   ILE A 190       8.273   5.222 -27.464  1.00  0.98           H  
ATOM   3048  CA  ILE A 190       7.556   7.216 -27.176  1.00  0.98           C  
ATOM   3049  HA  ILE A 190       6.551   7.638 -27.153  1.00  0.98           H  
ATOM   3050  C   ILE A 190       8.287   7.911 -28.325  1.00  0.98           C  
ATOM   3051  CB  ILE A 190       8.198   7.565 -25.816  1.00  0.98           C  
ATOM   3052  HB  ILE A 190       8.195   8.651 -25.725  1.00  0.98           H  
ATOM   3053  O   ILE A 190       9.316   7.476 -28.826  1.00  0.98           O  
ATOM   3054  CG1 ILE A 190       9.673   7.123 -25.749  1.00  0.98           C  
ATOM   3055 HG12 ILE A 190       9.746   6.067 -26.006  1.00  0.98           H  
ATOM   3056 HG13 ILE A 190      10.265   7.706 -26.455  1.00  0.98           H  
ATOM   3057  CG2 ILE A 190       7.337   7.012 -24.668  1.00  0.98           C  
ATOM   3058 HG21 ILE A 190       7.504   5.940 -24.560  1.00  0.98           H  
ATOM   3059 HG22 ILE A 190       7.601   7.513 -23.737  1.00  0.98           H  
ATOM   3060 HG23 ILE A 190       6.280   7.195 -24.861  1.00  0.98           H  
ATOM   3061  CD1 ILE A 190      10.307   7.285 -24.384  1.00  0.98           C  
ATOM   3062 HD11 ILE A 190       9.813   6.584 -23.711  1.00  0.98           H  
ATOM   3063 HD12 ILE A 190      11.362   7.013 -24.432  1.00  0.98           H  
ATOM   3064 HD13 ILE A 190      10.201   8.311 -24.032  1.00  0.98           H  
ATOM   3065  N   VAL A 191       7.771   9.062 -28.726  1.00  0.98           N  
ATOM   3066  H   VAL A 191       6.862   9.295 -28.352  1.00  0.98           H  
ATOM   3067  CA  VAL A 191       8.422  10.021 -29.621  1.00  0.98           C  
ATOM   3068  HA  VAL A 191       8.870   9.460 -30.442  1.00  0.98           H  
ATOM   3069  C   VAL A 191       9.495  10.825 -28.859  1.00  0.98           C  
ATOM   3070  CB  VAL A 191       7.380  10.981 -30.221  1.00  0.98           C  
ATOM   3071  HB  VAL A 191       6.938  11.559 -29.409  1.00  0.98           H  
ATOM   3072  O   VAL A 191       9.165  11.400 -27.812  1.00  0.98           O  
ATOM   3073  CG1 VAL A 191       8.002  11.948 -31.236  1.00  0.98           C  
ATOM   3074 HG11 VAL A 191       8.476  11.389 -32.043  1.00  0.98           H  
ATOM   3075 HG12 VAL A 191       7.227  12.589 -31.657  1.00  0.98           H  
ATOM   3076 HG13 VAL A 191       8.747  12.582 -30.755  1.00  0.98           H  
ATOM   3077  CG2 VAL A 191       6.239  10.259 -30.946  1.00  0.98           C  
ATOM   3078 HG21 VAL A 191       5.781   9.500 -30.311  1.00  0.98           H  
ATOM   3079 HG22 VAL A 191       5.467  10.978 -31.218  1.00  0.98           H  
ATOM   3080 HG23 VAL A 191       6.614   9.797 -31.859  1.00  0.98           H  
ATOM   3081  N   PRO A 192      10.729  10.950 -29.393  1.00  0.98           N  
ATOM   3082  CA  PRO A 192      11.769  11.805 -28.822  1.00  0.98           C  
ATOM   3083  HA  PRO A 192      12.078  11.379 -27.867  1.00  0.98           H  
ATOM   3084  C   PRO A 192      11.314  13.260 -28.605  1.00  0.98           C  
ATOM   3085  CB  PRO A 192      12.950  11.752 -29.801  1.00  0.98           C  
ATOM   3086  HB2 PRO A 192      12.933  12.628 -30.451  1.00  0.98           H  
ATOM   3087  HB3 PRO A 192      13.901  11.700 -29.272  1.00  0.98           H  
ATOM   3088  O   PRO A 192      10.530  13.812 -29.380  1.00  0.98           O  
ATOM   3089  CG  PRO A 192      12.722  10.507 -30.658  1.00  0.98           C  
ATOM   3090  HG2 PRO A 192      13.035  10.677 -31.689  1.00  0.98           H  
ATOM   3091  HG3 PRO A 192      13.269   9.656 -30.253  1.00  0.98           H  
ATOM   3092  CD  PRO A 192      11.220  10.251 -30.577  1.00  0.98           C  
ATOM   3093  HD2 PRO A 192      10.738  10.655 -31.467  1.00  0.98           H  
ATOM   3094  HD3 PRO A 192      11.038   9.179 -30.505  1.00  0.98           H  
ATOM   3095  N   ARG A 193      11.860  13.914 -27.575  1.00  0.98           N  
ATOM   3096  H   ARG A 193      12.469  13.373 -26.977  1.00  0.98           H  
ATOM   3097  CA  ARG A 193      11.628  15.320 -27.179  1.00  0.98           C  
ATOM   3098  HA  ARG A 193      12.207  15.485 -26.270  1.00  0.98           H  
ATOM   3099  C   ARG A 193      10.183  15.662 -26.787  1.00  0.98           C  
ATOM   3100  CB  ARG A 193      12.172  16.282 -28.255  1.00  0.98           C  
ATOM   3101  HB2 ARG A 193      11.539  16.216 -29.139  1.00  0.98           H  
ATOM   3102  HB3 ARG A 193      12.110  17.302 -27.877  1.00  0.98           H  
ATOM   3103  O   ARG A 193       9.842  16.839 -26.649  1.00  0.98           O  
ATOM   3104  CG  ARG A 193      13.628  16.009 -28.662  1.00  0.98           C  
ATOM   3105  HG2 ARG A 193      13.733  14.989 -29.034  1.00  0.98           H  
ATOM   3106  HG3 ARG A 193      14.280  16.145 -27.800  1.00  0.98           H  
ATOM   3107  CD  ARG A 193      14.032  16.976 -29.778  1.00  0.98           C  
ATOM   3108  HD2 ARG A 193      13.361  16.833 -30.624  1.00  0.98           H  
ATOM   3109  HD3 ARG A 193      13.928  17.996 -29.409  1.00  0.98           H  
ATOM   3110  NE  ARG A 193      15.422  16.749 -30.209  1.00  0.98           N  
ATOM   3111  HE  ARG A 193      15.949  16.056 -29.696  1.00  0.98           H  
ATOM   3112  NH1 ARG A 193      15.479  18.313 -31.892  1.00  0.98           N  
ATOM   3113 HH11 ARG A 193      14.520  18.559 -31.691  1.00  0.98           H  
ATOM   3114 HH12 ARG A 193      15.990  18.790 -32.622  1.00  0.98           H  
ATOM   3115  NH2 ARG A 193      17.297  17.100 -31.453  1.00  0.98           N  
ATOM   3116 HH21 ARG A 193      17.790  16.403 -30.913  1.00  0.98           H  
ATOM   3117 HH22 ARG A 193      17.789  17.590 -32.187  1.00  0.98           H  
ATOM   3118  CZ  ARG A 193      16.056  17.385 -31.180  1.00  0.98           C  
ATOM   3119  N   LYS A 194       9.313  14.664 -26.621  1.00  0.98           N  
ATOM   3120  H   LYS A 194       9.655  13.724 -26.762  1.00  0.98           H  
ATOM   3121  CA  LYS A 194       7.946  14.837 -26.108  1.00  0.98           C  
ATOM   3122  HA  LYS A 194       7.640  15.873 -26.251  1.00  0.98           H  
ATOM   3123  C   LYS A 194       7.891  14.599 -24.600  1.00  0.98           C  
ATOM   3124  CB  LYS A 194       6.972  13.928 -26.874  1.00  0.98           C  
ATOM   3125  HB2 LYS A 194       5.980  14.028 -26.435  1.00  0.98           H  
ATOM   3126  HB3 LYS A 194       7.281  12.891 -26.744  1.00  0.98           H  
ATOM   3127  O   LYS A 194       8.783  13.984 -24.029  1.00  0.98           O  
ATOM   3128  CG  LYS A 194       6.871  14.215 -28.380  1.00  0.98           C  
ATOM   3129  HG2 LYS A 194       6.108  13.553 -28.790  1.00  0.98           H  
ATOM   3130  HG3 LYS A 194       7.822  13.975 -28.855  1.00  0.98           H  
ATOM   3131  CD  LYS A 194       6.486  15.659 -28.726  1.00  0.98           C  
ATOM   3132  HD2 LYS A 194       7.288  16.332 -28.424  1.00  0.98           H  
ATOM   3133  HD3 LYS A 194       5.565  15.922 -28.207  1.00  0.98           H  
ATOM   3134  CE  LYS A 194       6.280  15.755 -30.241  1.00  0.98           C  
ATOM   3135  HE2 LYS A 194       5.507  15.041 -30.527  1.00  0.98           H  
ATOM   3136  HE3 LYS A 194       7.205  15.451 -30.732  1.00  0.98           H  
ATOM   3137  NZ  LYS A 194       5.897  17.124 -30.665  1.00  0.98           N  
ATOM   3138  HZ1 LYS A 194       5.025  17.397 -30.235  1.00  0.98           H  
ATOM   3139  HZ2 LYS A 194       6.617  17.785 -30.411  1.00  0.98           H  
ATOM   3140  HZ3 LYS A 194       5.780  17.153 -31.668  1.00  0.98           H  
ATOM   3141  N   ILE A 195       6.838  15.107 -23.966  1.00  0.99           N  
ATOM   3142  H   ILE A 195       6.103  15.526 -24.518  1.00  0.99           H  
ATOM   3143  CA  ILE A 195       6.576  14.930 -22.533  1.00  0.99           C  
ATOM   3144  HA  ILE A 195       7.441  14.468 -22.054  1.00  0.99           H  
ATOM   3145  C   ILE A 195       5.393  13.985 -22.380  1.00  0.99           C  
ATOM   3146  CB  ILE A 195       6.323  16.284 -21.841  1.00  0.99           C  
ATOM   3147  HB  ILE A 195       5.484  16.775 -22.336  1.00  0.99           H  
ATOM   3148  O   ILE A 195       4.366  14.206 -23.014  1.00  0.99           O  
ATOM   3149  CG1 ILE A 195       7.577  17.173 -21.984  1.00  0.99           C  
ATOM   3150 HG12 ILE A 195       7.840  17.277 -23.036  1.00  0.99           H  
ATOM   3151 HG13 ILE A 195       8.415  16.703 -21.470  1.00  0.99           H  
ATOM   3152  CG2 ILE A 195       5.957  16.085 -20.358  1.00  0.99           C  
ATOM   3153 HG21 ILE A 195       5.730  17.038 -19.879  1.00  0.99           H  
ATOM   3154 HG22 ILE A 195       6.782  15.606 -19.830  1.00  0.99           H  
ATOM   3155 HG23 ILE A 195       5.068  15.462 -20.257  1.00  0.99           H  
ATOM   3156  CD1 ILE A 195       7.381  18.580 -21.431  1.00  0.99           C  
ATOM   3157 HD11 ILE A 195       8.238  19.193 -21.709  1.00  0.99           H  
ATOM   3158 HD12 ILE A 195       7.316  18.557 -20.343  1.00  0.99           H  
ATOM   3159 HD13 ILE A 195       6.463  18.996 -21.847  1.00  0.99           H  
ATOM   3160  N   TYR A 196       5.521  12.973 -21.536  1.00  0.99           N  
ATOM   3161  H   TYR A 196       6.393  12.869 -21.037  1.00  0.99           H  
ATOM   3162  CA  TYR A 196       4.480  11.990 -21.256  1.00  0.99           C  
ATOM   3163  HA  TYR A 196       3.633  12.148 -21.923  1.00  0.99           H  
ATOM   3164  C   TYR A 196       3.989  12.149 -19.826  1.00  0.99           C  
ATOM   3165  CB  TYR A 196       5.010  10.573 -21.510  1.00  0.99           C  
ATOM   3166  HB2 TYR A 196       4.257   9.851 -21.195  1.00  0.99           H  
ATOM   3167  HB3 TYR A 196       5.904  10.404 -20.909  1.00  0.99           H  
ATOM   3168  O   TYR A 196       4.787  12.424 -18.934  1.00  0.99           O  
ATOM   3169  CG  TYR A 196       5.331  10.347 -22.969  1.00  0.99           C  
ATOM   3170  CD1 TYR A 196       4.380   9.741 -23.813  1.00  0.99           C  
ATOM   3171  HD1 TYR A 196       3.461   9.348 -23.404  1.00  0.99           H  
ATOM   3172  CD2 TYR A 196       6.549  10.821 -23.492  1.00  0.99           C  
ATOM   3173  HD2 TYR A 196       7.289  11.254 -22.834  1.00  0.99           H  
ATOM   3174  CE1 TYR A 196       4.622   9.662 -25.195  1.00  0.99           C  
ATOM   3175  HE1 TYR A 196       3.903   9.200 -25.856  1.00  0.99           H  
ATOM   3176  CE2 TYR A 196       6.785  10.766 -24.872  1.00  0.99           C  
ATOM   3177  HE2 TYR A 196       7.712  11.149 -25.274  1.00  0.99           H  
ATOM   3178  OH  TYR A 196       5.997  10.286 -27.052  1.00  0.99           O  
ATOM   3179  HH  TYR A 196       6.839  10.716 -27.219  1.00  0.99           H  
ATOM   3180  CZ  TYR A 196       5.807  10.212 -25.719  1.00  0.99           C  
ATOM   3181  N   LEU A 197       2.688  11.963 -19.616  1.00  0.99           N  
ATOM   3182  H   LEU A 197       2.105  11.733 -20.408  1.00  0.99           H  
ATOM   3183  CA  LEU A 197       2.104  11.826 -18.285  1.00  0.99           C  
ATOM   3184  HA  LEU A 197       2.761  12.276 -17.542  1.00  0.99           H  
ATOM   3185  C   LEU A 197       1.955  10.338 -17.971  1.00  0.99           C  
ATOM   3186  CB  LEU A 197       0.757  12.561 -18.261  1.00  0.99           C  
ATOM   3187  HB2 LEU A 197       0.098  12.100 -18.997  1.00  0.99           H  
ATOM   3188  HB3 LEU A 197       0.932  13.594 -18.561  1.00  0.99           H  
ATOM   3189  O   LEU A 197       1.189   9.646 -18.638  1.00  0.99           O  
ATOM   3190  CG  LEU A 197       0.055  12.565 -16.891  1.00  0.99           C  
ATOM   3191  HG  LEU A 197       0.022  11.559 -16.473  1.00  0.99           H  
ATOM   3192  CD1 LEU A 197       0.780  13.503 -15.924  1.00  0.99           C  
ATOM   3193 HD11 LEU A 197       1.707  13.045 -15.580  1.00  0.99           H  
ATOM   3194 HD12 LEU A 197       1.000  14.453 -16.411  1.00  0.99           H  
ATOM   3195 HD13 LEU A 197       0.147  13.728 -15.066  1.00  0.99           H  
ATOM   3196  CD2 LEU A 197      -1.379  13.068 -17.049  1.00  0.99           C  
ATOM   3197 HD21 LEU A 197      -1.385  14.090 -17.427  1.00  0.99           H  
ATOM   3198 HD22 LEU A 197      -1.882  13.035 -16.082  1.00  0.99           H  
ATOM   3199 HD23 LEU A 197      -1.919  12.423 -17.742  1.00  0.99           H  
ATOM   3200  N   LEU A 198       2.665   9.840 -16.966  1.00  0.99           N  
ATOM   3201  H   LEU A 198       3.261  10.458 -16.435  1.00  0.99           H  
ATOM   3202  CA  LEU A 198       2.499   8.470 -16.489  1.00  0.99           C  
ATOM   3203  HA  LEU A 198       1.925   7.902 -17.221  1.00  0.99           H  
ATOM   3204  C   LEU A 198       1.695   8.500 -15.189  1.00  0.99           C  
ATOM   3205  CB  LEU A 198       3.848   7.750 -16.352  1.00  0.99           C  
ATOM   3206  HB2 LEU A 198       3.647   6.692 -16.184  1.00  0.99           H  
ATOM   3207  HB3 LEU A 198       4.356   8.123 -15.463  1.00  0.99           H  
ATOM   3208  O   LEU A 198       2.097   9.149 -14.226  1.00  0.99           O  
ATOM   3209  CG  LEU A 198       4.795   7.895 -17.557  1.00  0.99           C  
ATOM   3210  HG  LEU A 198       5.051   8.945 -17.699  1.00  0.99           H  
ATOM   3211  CD1 LEU A 198       6.085   7.134 -17.280  1.00  0.99           C  
ATOM   3212 HD11 LEU A 198       6.520   7.505 -16.352  1.00  0.99           H  
ATOM   3213 HD12 LEU A 198       5.891   6.066 -17.179  1.00  0.99           H  
ATOM   3214 HD13 LEU A 198       6.793   7.293 -18.093  1.00  0.99           H  
ATOM   3215  CD2 LEU A 198       4.197   7.354 -18.857  1.00  0.99           C  
ATOM   3216 HD21 LEU A 198       3.947   6.301 -18.731  1.00  0.99           H  
ATOM   3217 HD22 LEU A 198       4.923   7.458 -19.663  1.00  0.99           H  
ATOM   3218 HD23 LEU A 198       3.302   7.917 -19.121  1.00  0.99           H  
ATOM   3219  N   ARG A 199       0.546   7.825 -15.185  1.00  0.99           N  
ATOM   3220  H   ARG A 199       0.309   7.323 -16.029  1.00  0.99           H  
ATOM   3221  CA  ARG A 199      -0.361   7.696 -14.039  1.00  0.99           C  
ATOM   3222  HA  ARG A 199      -0.217   8.522 -13.344  1.00  0.99           H  
ATOM   3223  C   ARG A 199      -0.012   6.409 -13.302  1.00  0.99           C  
ATOM   3224  CB  ARG A 199      -1.824   7.706 -14.517  1.00  0.99           C  
ATOM   3225  HB2 ARG A 199      -2.472   7.620 -13.645  1.00  0.99           H  
ATOM   3226  HB3 ARG A 199      -2.005   6.838 -15.152  1.00  0.99           H  
ATOM   3227  O   ARG A 199      -0.462   5.337 -13.706  1.00  0.99           O  
ATOM   3228  CG  ARG A 199      -2.217   8.960 -15.308  1.00  0.99           C  
ATOM   3229  HG2 ARG A 199      -2.088   9.844 -14.683  1.00  0.99           H  
ATOM   3230  HG3 ARG A 199      -1.583   9.061 -16.188  1.00  0.99           H  
ATOM   3231  CD  ARG A 199      -3.677   8.858 -15.768  1.00  0.99           C  
ATOM   3232  HD2 ARG A 199      -3.771   8.020 -16.458  1.00  0.99           H  
ATOM   3233  HD3 ARG A 199      -4.319   8.662 -14.909  1.00  0.99           H  
ATOM   3234  NE  ARG A 199      -4.114  10.087 -16.452  1.00  0.99           N  
ATOM   3235  HE  ARG A 199      -4.086  10.118 -17.461  1.00  0.99           H  
ATOM   3236  NH1 ARG A 199      -4.600  11.353 -14.586  1.00  0.99           N  
ATOM   3237 HH11 ARG A 199      -4.424  10.568 -13.975  1.00  0.99           H  
ATOM   3238 HH12 ARG A 199      -4.744  12.253 -14.150  1.00  0.99           H  
ATOM   3239  NH2 ARG A 199      -4.692  12.249 -16.627  1.00  0.99           N  
ATOM   3240 HH21 ARG A 199      -4.566  12.128 -17.622  1.00  0.99           H  
ATOM   3241 HH22 ARG A 199      -4.825  13.160 -16.211  1.00  0.99           H  
ATOM   3242  CZ  ARG A 199      -4.474  11.215 -15.876  1.00  0.99           C  
ATOM   3243  N   LEU A 200       0.847   6.517 -12.297  1.00  0.99           N  
ATOM   3244  H   LEU A 200       1.111   7.443 -11.993  1.00  0.99           H  
ATOM   3245  CA  LEU A 200       1.280   5.404 -11.462  1.00  0.99           C  
ATOM   3246  HA  LEU A 200       1.414   4.520 -12.086  1.00  0.99           H  
ATOM   3247  C   LEU A 200       0.215   5.109 -10.407  1.00  0.99           C  
ATOM   3248  CB  LEU A 200       2.617   5.718 -10.776  1.00  0.99           C  
ATOM   3249  HB2 LEU A 200       2.438   6.478 -10.015  1.00  0.99           H  
ATOM   3250  HB3 LEU A 200       2.952   4.814 -10.268  1.00  0.99           H  
ATOM   3251  O   LEU A 200      -0.311   6.025  -9.776  1.00  0.99           O  
ATOM   3252  CG  LEU A 200       3.750   6.233 -11.677  1.00  0.99           C  
ATOM   3253  HG  LEU A 200       3.493   7.222 -12.056  1.00  0.99           H  
ATOM   3254  CD1 LEU A 200       5.010   6.359 -10.831  1.00  0.99           C  
ATOM   3255 HD11 LEU A 200       4.822   7.070 -10.026  1.00  0.99           H  
ATOM   3256 HD12 LEU A 200       5.839   6.719 -11.441  1.00  0.99           H  
ATOM   3257 HD13 LEU A 200       5.277   5.392 -10.406  1.00  0.99           H  
ATOM   3258  CD2 LEU A 200       4.044   5.323 -12.866  1.00  0.99           C  
ATOM   3259 HD21 LEU A 200       4.172   4.295 -12.529  1.00  0.99           H  
ATOM   3260 HD22 LEU A 200       3.216   5.397 -13.572  1.00  0.99           H  
ATOM   3261 HD23 LEU A 200       4.953   5.654 -13.368  1.00  0.99           H  
ATOM   3262  N   ILE A 201      -0.091   3.835 -10.211  1.00  0.99           N  
ATOM   3263  H   ILE A 201       0.326   3.144 -10.817  1.00  0.99           H  
ATOM   3264  CA  ILE A 201      -1.063   3.363  -9.226  1.00  0.99           C  
ATOM   3265  HA  ILE A 201      -1.227   4.109  -8.448  1.00  0.99           H  
ATOM   3266  C   ILE A 201      -0.486   2.102  -8.593  1.00  0.99           C  
ATOM   3267  CB  ILE A 201      -2.397   3.051  -9.932  1.00  0.99           C  
ATOM   3268  HB  ILE A 201      -2.150   2.324 -10.705  1.00  0.99           H  
ATOM   3269  O   ILE A 201      -0.229   1.137  -9.314  1.00  0.99           O  
ATOM   3270  CG1 ILE A 201      -3.030   4.271 -10.641  1.00  0.99           C  
ATOM   3271 HG12 ILE A 201      -3.385   4.984  -9.897  1.00  0.99           H  
ATOM   3272 HG13 ILE A 201      -2.284   4.770 -11.259  1.00  0.99           H  
ATOM   3273  CG2 ILE A 201      -3.388   2.419  -8.940  1.00  0.99           C  
ATOM   3274 HG21 ILE A 201      -3.535   3.075  -8.082  1.00  0.99           H  
ATOM   3275 HG22 ILE A 201      -3.012   1.461  -8.581  1.00  0.99           H  
ATOM   3276 HG23 ILE A 201      -4.351   2.234  -9.417  1.00  0.99           H  
ATOM   3277  CD1 ILE A 201      -4.184   3.907 -11.581  1.00  0.99           C  
ATOM   3278 HD11 ILE A 201      -3.832   3.177 -12.309  1.00  0.99           H  
ATOM   3279 HD12 ILE A 201      -5.034   3.508 -11.027  1.00  0.99           H  
ATOM   3280 HD13 ILE A 201      -4.515   4.797 -12.117  1.00  0.99           H  
ATOM   3281  N   ASN A 202      -0.300   2.085  -7.274  1.00  0.99           N  
ATOM   3282  H   ASN A 202      -0.552   2.891  -6.720  1.00  0.99           H  
ATOM   3283  CA  ASN A 202       0.093   0.863  -6.576  1.00  0.99           C  
ATOM   3284  HA  ASN A 202       0.647   0.223  -7.262  1.00  0.99           H  
ATOM   3285  C   ASN A 202      -1.156   0.068  -6.160  1.00  0.99           C  
ATOM   3286  CB  ASN A 202       1.060   1.196  -5.427  1.00  0.99           C  
ATOM   3287  HB2 ASN A 202       0.529   1.788  -4.682  1.00  0.99           H  
ATOM   3288  HB3 ASN A 202       1.893   1.780  -5.818  1.00  0.99           H  
ATOM   3289  O   ASN A 202      -1.892   0.464  -5.264  1.00  0.99           O  
ATOM   3290  CG  ASN A 202       1.633  -0.054  -4.771  1.00  0.99           C  
ATOM   3291  ND2 ASN A 202       2.553   0.052  -3.840  1.00  0.99           N  
ATOM   3292 HD21 ASN A 202       2.797  -0.806  -3.366  1.00  0.99           H  
ATOM   3293 HD22 ASN A 202       2.862   0.951  -3.497  1.00  0.99           H  
ATOM   3294  OD1 ASN A 202       1.285  -1.167  -5.117  1.00  0.99           O  
ATOM   3295  N   ALA A 203      -1.390  -1.054  -6.834  1.00  0.98           N  
ATOM   3296  H   ALA A 203      -0.706  -1.320  -7.527  1.00  0.98           H  
ATOM   3297  CA  ALA A 203      -2.429  -2.039  -6.548  1.00  0.98           C  
ATOM   3298  HA  ALA A 203      -3.159  -1.599  -5.869  1.00  0.98           H  
ATOM   3299  C   ALA A 203      -1.879  -3.298  -5.843  1.00  0.98           C  
ATOM   3300  CB  ALA A 203      -3.137  -2.372  -7.864  1.00  0.98           C  
ATOM   3301  HB1 ALA A 203      -3.960  -3.057  -7.660  1.00  0.98           H  
ATOM   3302  HB2 ALA A 203      -2.436  -2.848  -8.549  1.00  0.98           H  
ATOM   3303  HB3 ALA A 203      -3.533  -1.462  -8.314  1.00  0.98           H  
ATOM   3304  O   ALA A 203      -2.578  -4.309  -5.760  1.00  0.98           O  
ATOM   3305  N   GLY A 204      -0.629  -3.261  -5.366  1.00  0.97           N  
ATOM   3306  H   GLY A 204      -0.098  -2.408  -5.465  1.00  0.97           H  
ATOM   3307  CA  GLY A 204      -0.071  -4.275  -4.474  1.00  0.97           C  
ATOM   3308  HA2 GLY A 204      -0.030  -5.234  -4.991  1.00  0.97           H  
ATOM   3309  HA3 GLY A 204       0.941  -3.997  -4.181  1.00  0.97           H  
ATOM   3310  C   GLY A 204      -0.913  -4.433  -3.208  1.00  0.97           C  
ATOM   3311  O   GLY A 204      -1.673  -3.533  -2.839  1.00  0.97           O  
ATOM   3312  N   ILE A 205      -0.802  -5.596  -2.566  1.00  0.96           N  
ATOM   3313  H   ILE A 205      -0.048  -6.215  -2.826  1.00  0.96           H  
ATOM   3314  CA  ILE A 205      -1.573  -5.905  -1.359  1.00  0.96           C  
ATOM   3315  HA  ILE A 205      -2.345  -5.141  -1.262  1.00  0.96           H  
ATOM   3316  C   ILE A 205      -0.741  -5.799  -0.087  1.00  0.96           C  
ATOM   3317  CB  ILE A 205      -2.343  -7.236  -1.450  1.00  0.96           C  
ATOM   3318  HB  ILE A 205      -2.851  -7.366  -0.494  1.00  0.96           H  
ATOM   3319  O   ILE A 205      -1.248  -5.341   0.933  1.00  0.96           O  
ATOM   3320  CG1 ILE A 205      -1.448  -8.470  -1.675  1.00  0.96           C  
ATOM   3321 HG12 ILE A 205      -1.129  -8.511  -2.716  1.00  0.96           H  
ATOM   3322 HG13 ILE A 205      -0.558  -8.404  -1.049  1.00  0.96           H  
ATOM   3323  CG2 ILE A 205      -3.428  -7.134  -2.535  1.00  0.96           C  
ATOM   3324 HG21 ILE A 205      -2.980  -7.046  -3.525  1.00  0.96           H  
ATOM   3325 HG22 ILE A 205      -4.051  -6.263  -2.333  1.00  0.96           H  
ATOM   3326 HG23 ILE A 205      -4.078  -8.008  -2.488  1.00  0.96           H  
ATOM   3327  CD1 ILE A 205      -2.166  -9.776  -1.308  1.00  0.96           C  
ATOM   3328 HD11 ILE A 205      -3.033  -9.941  -1.948  1.00  0.96           H  
ATOM   3329 HD12 ILE A 205      -2.499  -9.736  -0.271  1.00  0.96           H  
ATOM   3330 HD13 ILE A 205      -1.484 -10.618  -1.421  1.00  0.96           H  
ATOM   3331  N   ASN A 206       0.535  -6.179  -0.150  1.00  0.96           N  
ATOM   3332  H   ASN A 206       0.904  -6.487  -1.038  1.00  0.96           H  
ATOM   3333  CA  ASN A 206       1.409  -6.308   1.016  1.00  0.96           C  
ATOM   3334  HA  ASN A 206       0.996  -5.743   1.851  1.00  0.96           H  
ATOM   3335  C   ASN A 206       2.803  -5.719   0.759  1.00  0.96           C  
ATOM   3336  CB  ASN A 206       1.462  -7.790   1.429  1.00  0.96           C  
ATOM   3337  HB2 ASN A 206       1.796  -8.385   0.579  1.00  0.96           H  
ATOM   3338  HB3 ASN A 206       2.183  -7.916   2.237  1.00  0.96           H  
ATOM   3339  O   ASN A 206       3.734  -6.017   1.500  1.00  0.96           O  
ATOM   3340  CG  ASN A 206       0.131  -8.316   1.939  1.00  0.96           C  
ATOM   3341  ND2 ASN A 206      -0.227  -9.531   1.596  1.00  0.96           N  
ATOM   3342 HD21 ASN A 206       0.335 -10.064   0.948  1.00  0.96           H  
ATOM   3343 HD22 ASN A 206      -1.136  -9.837   1.912  1.00  0.96           H  
ATOM   3344  OD1 ASN A 206      -0.604  -7.663   2.659  1.00  0.96           O  
ATOM   3345  N   MET A 207       2.969  -4.921  -0.302  1.00  0.97           N  
ATOM   3346  H   MET A 207       2.211  -4.830  -0.963  1.00  0.97           H  
ATOM   3347  CA  MET A 207       4.261  -4.341  -0.651  1.00  0.97           C  
ATOM   3348  HA  MET A 207       4.889  -4.361   0.240  1.00  0.97           H  
ATOM   3349  C   MET A 207       4.156  -2.878  -1.090  1.00  0.97           C  
ATOM   3350  CB  MET A 207       4.927  -5.227  -1.711  1.00  0.97           C  
ATOM   3351  HB2 MET A 207       4.436  -5.074  -2.672  1.00  0.97           H  
ATOM   3352  HB3 MET A 207       4.802  -6.274  -1.437  1.00  0.97           H  
ATOM   3353  O   MET A 207       3.422  -2.506  -2.012  1.00  0.97           O  
ATOM   3354  CG  MET A 207       6.423  -4.943  -1.859  1.00  0.97           C  
ATOM   3355  HG2 MET A 207       6.539  -3.940  -2.269  1.00  0.97           H  
ATOM   3356  HG3 MET A 207       6.822  -5.630  -2.605  1.00  0.97           H  
ATOM   3357  SD  MET A 207       7.459  -5.088  -0.374  1.00  0.97           S  
ATOM   3358  CE  MET A 207       7.107  -6.780   0.173  1.00  0.97           C  
ATOM   3359  HE1 MET A 207       6.057  -6.862   0.456  1.00  0.97           H  
ATOM   3360  HE2 MET A 207       7.335  -7.487  -0.624  1.00  0.97           H  
ATOM   3361  HE3 MET A 207       7.713  -6.997   1.052  1.00  0.97           H  
ATOM   3362  N   GLU A 208       4.950  -2.036  -0.442  1.00  0.98           N  
ATOM   3363  H   GLU A 208       5.547  -2.408   0.283  1.00  0.98           H  
ATOM   3364  CA  GLU A 208       5.267  -0.693  -0.921  1.00  0.98           C  
ATOM   3365  HA  GLU A 208       4.376  -0.210  -1.322  1.00  0.98           H  
ATOM   3366  C   GLU A 208       6.309  -0.782  -2.022  1.00  0.98           C  
ATOM   3367  CB  GLU A 208       5.824   0.155   0.208  1.00  0.98           C  
ATOM   3368  HB2 GLU A 208       6.671  -0.368   0.652  1.00  0.98           H  
ATOM   3369  HB3 GLU A 208       6.163   1.110  -0.196  1.00  0.98           H  
ATOM   3370  O   GLU A 208       7.134  -1.693  -2.035  1.00  0.98           O  
ATOM   3371  CG  GLU A 208       4.781   0.409   1.284  1.00  0.98           C  
ATOM   3372  HG2 GLU A 208       3.945   0.972   0.869  1.00  0.98           H  
ATOM   3373  HG3 GLU A 208       4.383  -0.543   1.637  1.00  0.98           H  
ATOM   3374  CD  GLU A 208       5.409   1.189   2.427  1.00  0.98           C  
ATOM   3375  OE1 GLU A 208       5.746   2.371   2.214  1.00  0.98           O  
ATOM   3376  OE2 GLU A 208       5.519   0.662   3.547  1.00  0.98           O  
ATOM   3377  N   THR A 209       6.259   0.118  -3.000  1.00  0.98           N  
ATOM   3378  H   THR A 209       5.612   0.891  -2.944  1.00  0.98           H  
ATOM   3379  CA  THR A 209       7.016  -0.101  -4.234  1.00  0.98           C  
ATOM   3380  HA  THR A 209       7.779  -0.856  -4.045  1.00  0.98           H  
ATOM   3381  C   THR A 209       7.773   1.137  -4.668  1.00  0.98           C  
ATOM   3382  CB  THR A 209       6.134  -0.688  -5.346  1.00  0.98           C  
ATOM   3383  HB  THR A 209       6.743  -0.817  -6.240  1.00  0.98           H  
ATOM   3384  O   THR A 209       7.219   2.229  -4.792  1.00  0.98           O  
ATOM   3385  CG2 THR A 209       5.554  -2.058  -4.957  1.00  0.98           C  
ATOM   3386 HG21 THR A 209       4.559  -2.199  -5.378  1.00  0.98           H  
ATOM   3387 HG22 THR A 209       6.236  -2.846  -5.275  1.00  0.98           H  
ATOM   3388 HG23 THR A 209       5.406  -2.169  -3.883  1.00  0.98           H  
ATOM   3389  OG1 THR A 209       5.056   0.156  -5.678  1.00  0.98           O  
ATOM   3390  HG1 THR A 209       4.441   0.125  -4.942  1.00  0.98           H  
ATOM   3391  N   PHE A 210       9.068   0.963  -4.922  1.00  0.99           N  
ATOM   3392  H   PHE A 210       9.447   0.034  -4.804  1.00  0.99           H  
ATOM   3393  CA  PHE A 210       9.857   1.939  -5.653  1.00  0.99           C  
ATOM   3394  HA  PHE A 210       9.558   2.936  -5.327  1.00  0.99           H  
ATOM   3395  C   PHE A 210       9.576   1.815  -7.148  1.00  0.99           C  
ATOM   3396  CB  PHE A 210      11.351   1.759  -5.371  1.00  0.99           C  
ATOM   3397  HB2 PHE A 210      11.911   2.390  -6.061  1.00  0.99           H  
ATOM   3398  HB3 PHE A 210      11.621   0.723  -5.574  1.00  0.99           H  
ATOM   3399  O   PHE A 210       9.461   0.706  -7.672  1.00  0.99           O  
ATOM   3400  CG  PHE A 210      11.784   2.124  -3.968  1.00  0.99           C  
ATOM   3401  CD1 PHE A 210      11.590   3.433  -3.484  1.00  0.99           C  
ATOM   3402  HD1 PHE A 210      11.101   4.173  -4.100  1.00  0.99           H  
ATOM   3403  CD2 PHE A 210      12.415   1.165  -3.155  1.00  0.99           C  
ATOM   3404  HD2 PHE A 210      12.558   0.153  -3.505  1.00  0.99           H  
ATOM   3405  CE1 PHE A 210      12.026   3.779  -2.192  1.00  0.99           C  
ATOM   3406  HE1 PHE A 210      11.867   4.775  -1.807  1.00  0.99           H  
ATOM   3407  CE2 PHE A 210      12.856   1.514  -1.869  1.00  0.99           C  
ATOM   3408  HE2 PHE A 210      13.333   0.770  -1.247  1.00  0.99           H  
ATOM   3409  CZ  PHE A 210      12.661   2.818  -1.386  1.00  0.99           C  
ATOM   3410  HZ  PHE A 210      12.990   3.076  -0.390  1.00  0.99           H  
ATOM   3411  N   PHE A 211       9.547   2.948  -7.848  1.00  0.99           N  
ATOM   3412  H   PHE A 211       9.601   3.817  -7.336  1.00  0.99           H  
ATOM   3413  CA  PHE A 211       9.454   3.008  -9.304  1.00  0.99           C  
ATOM   3414  HA  PHE A 211       9.687   2.021  -9.704  1.00  0.99           H  
ATOM   3415  C   PHE A 211      10.472   3.994  -9.886  1.00  0.99           C  
ATOM   3416  CB  PHE A 211       8.016   3.339  -9.722  1.00  0.99           C  
ATOM   3417  HB2 PHE A 211       7.711   4.271  -9.246  1.00  0.99           H  
ATOM   3418  HB3 PHE A 211       7.357   2.555  -9.351  1.00  0.99           H  
ATOM   3419  O   PHE A 211      10.688   5.084  -9.347  1.00  0.99           O  
ATOM   3420  CG  PHE A 211       7.824   3.476 -11.220  1.00  0.99           C  
ATOM   3421  CD1 PHE A 211       7.988   4.728 -11.844  1.00  0.99           C  
ATOM   3422  HD1 PHE A 211       8.243   5.595 -11.253  1.00  0.99           H  
ATOM   3423  CD2 PHE A 211       7.502   2.347 -11.995  1.00  0.99           C  
ATOM   3424  HD2 PHE A 211       7.391   1.384 -11.521  1.00  0.99           H  
ATOM   3425  CE1 PHE A 211       7.826   4.851 -13.236  1.00  0.99           C  
ATOM   3426  HE1 PHE A 211       7.959   5.811 -13.711  1.00  0.99           H  
ATOM   3427  CE2 PHE A 211       7.326   2.473 -13.385  1.00  0.99           C  
ATOM   3428  HE2 PHE A 211       7.071   1.603 -13.973  1.00  0.99           H  
ATOM   3429  CZ  PHE A 211       7.489   3.724 -14.006  1.00  0.99           C  
ATOM   3430  HZ  PHE A 211       7.359   3.819 -15.074  1.00  0.99           H  
ATOM   3431  N   THR A 212      11.093   3.623 -11.007  1.00  0.99           N  
ATOM   3432  H   THR A 212      10.861   2.723 -11.402  1.00  0.99           H  
ATOM   3433  CA  THR A 212      12.034   4.478 -11.748  1.00  0.99           C  
ATOM   3434  HA  THR A 212      11.691   5.509 -11.672  1.00  0.99           H  
ATOM   3435  C   THR A 212      12.076   4.126 -13.239  1.00  0.99           C  
ATOM   3436  CB  THR A 212      13.436   4.423 -11.116  1.00  0.99           C  
ATOM   3437  HB  THR A 212      13.360   4.625 -10.048  1.00  0.99           H  
ATOM   3438  O   THR A 212      11.649   3.046 -13.651  1.00  0.99           O  
ATOM   3439  CG2 THR A 212      14.111   3.071 -11.323  1.00  0.99           C  
ATOM   3440 HG21 THR A 212      14.463   3.013 -12.352  1.00  0.99           H  
ATOM   3441 HG22 THR A 212      13.418   2.255 -11.115  1.00  0.99           H  
ATOM   3442 HG23 THR A 212      14.962   2.996 -10.646  1.00  0.99           H  
ATOM   3443  OG1 THR A 212      14.283   5.382 -11.709  1.00  0.99           O  
ATOM   3444  HG1 THR A 212      14.174   6.232 -11.277  1.00  0.99           H  
ATOM   3445  N   ILE A 213      12.612   5.036 -14.056  1.00  0.99           N  
ATOM   3446  H   ILE A 213      13.056   5.835 -13.626  1.00  0.99           H  
ATOM   3447  CA  ILE A 213      12.834   4.856 -15.494  1.00  0.99           C  
ATOM   3448  HA  ILE A 213      12.632   3.820 -15.766  1.00  0.99           H  
ATOM   3449  C   ILE A 213      14.304   5.149 -15.783  1.00  0.99           C  
ATOM   3450  CB  ILE A 213      11.905   5.762 -16.328  1.00  0.99           C  
ATOM   3451  HB  ILE A 213      12.171   6.798 -16.122  1.00  0.99           H  
ATOM   3452  O   ILE A 213      14.815   6.207 -15.417  1.00  0.99           O  
ATOM   3453  CG1 ILE A 213      10.435   5.587 -15.892  1.00  0.99           C  
ATOM   3454 HG12 ILE A 213      10.329   5.937 -14.866  1.00  0.99           H  
ATOM   3455 HG13 ILE A 213      10.161   4.532 -15.905  1.00  0.99           H  
ATOM   3456  CG2 ILE A 213      12.111   5.489 -17.834  1.00  0.99           C  
ATOM   3457 HG21 ILE A 213      11.520   6.184 -18.431  1.00  0.99           H  
ATOM   3458 HG22 ILE A 213      11.821   4.467 -18.076  1.00  0.99           H  
ATOM   3459 HG23 ILE A 213      13.154   5.639 -18.114  1.00  0.99           H  
ATOM   3460  CD1 ILE A 213       9.441   6.385 -16.732  1.00  0.99           C  
ATOM   3461 HD11 ILE A 213       9.333   5.945 -17.723  1.00  0.99           H  
ATOM   3462 HD12 ILE A 213       8.476   6.360 -16.227  1.00  0.99           H  
ATOM   3463 HD13 ILE A 213       9.786   7.416 -16.816  1.00  0.99           H  
ATOM   3464  N   ALA A 214      14.991   4.221 -16.447  1.00  0.99           N  
ATOM   3465  H   ALA A 214      14.509   3.386 -16.749  1.00  0.99           H  
ATOM   3466  CA  ALA A 214      16.427   4.321 -16.687  1.00  0.99           C  
ATOM   3467  HA  ALA A 214      16.936   4.284 -15.723  1.00  0.99           H  
ATOM   3468  C   ALA A 214      16.792   5.643 -17.380  1.00  0.99           C  
ATOM   3469  CB  ALA A 214      16.874   3.117 -17.517  1.00  0.99           C  
ATOM   3470  HB1 ALA A 214      16.493   2.195 -17.077  1.00  0.99           H  
ATOM   3471  HB2 ALA A 214      16.491   3.192 -18.535  1.00  0.99           H  
ATOM   3472  HB3 ALA A 214      17.963   3.078 -17.544  1.00  0.99           H  
ATOM   3473  O   ALA A 214      16.244   5.954 -18.435  1.00  0.99           O  
ATOM   3474  N   ASN A 215      17.719   6.404 -16.796  1.00  0.98           N  
ATOM   3475  H   ASN A 215      18.133   6.060 -15.941  1.00  0.98           H  
ATOM   3476  CA  ASN A 215      18.204   7.708 -17.271  1.00  0.98           C  
ATOM   3477  HA  ASN A 215      18.880   8.085 -16.503  1.00  0.98           H  
ATOM   3478  C   ASN A 215      17.148   8.822 -17.427  1.00  0.98           C  
ATOM   3479  CB  ASN A 215      19.045   7.537 -18.550  1.00  0.98           C  
ATOM   3480  HB2 ASN A 215      19.383   8.520 -18.877  1.00  0.98           H  
ATOM   3481  HB3 ASN A 215      18.429   7.120 -19.347  1.00  0.98           H  
ATOM   3482  O   ASN A 215      17.464   9.859 -18.001  1.00  0.98           O  
ATOM   3483  CG  ASN A 215      20.291   6.695 -18.391  1.00  0.98           C  
ATOM   3484  ND2 ASN A 215      21.022   6.526 -19.466  1.00  0.98           N  
ATOM   3485 HD21 ASN A 215      20.804   7.074 -20.286  1.00  0.98           H  
ATOM   3486 HD22 ASN A 215      21.892   6.027 -19.344  1.00  0.98           H  
ATOM   3487  OD1 ASN A 215      20.643   6.201 -17.332  1.00  0.98           O  
ATOM   3488  N   HIS A 216      15.923   8.662 -16.919  1.00  0.99           N  
ATOM   3489  H   HIS A 216      15.704   7.829 -16.391  1.00  0.99           H  
ATOM   3490  CA  HIS A 216      14.900   9.707 -16.993  1.00  0.99           C  
ATOM   3491  HA  HIS A 216      15.262  10.536 -17.601  1.00  0.99           H  
ATOM   3492  C   HIS A 216      14.588  10.266 -15.605  1.00  0.99           C  
ATOM   3493  CB  HIS A 216      13.636   9.188 -17.681  1.00  0.99           C  
ATOM   3494  HB2 HIS A 216      12.873   9.964 -17.623  1.00  0.99           H  
ATOM   3495  HB3 HIS A 216      13.273   8.317 -17.135  1.00  0.99           H  
ATOM   3496  O   HIS A 216      14.507   9.535 -14.619  1.00  0.99           O  
ATOM   3497  CG  HIS A 216      13.819   8.810 -19.129  1.00  0.99           C  
ATOM   3498  CD2 HIS A 216      13.297   9.446 -20.219  1.00  0.99           C  
ATOM   3499  HD2 HIS A 216      12.680  10.332 -20.185  1.00  0.99           H  
ATOM   3500  ND1 HIS A 216      14.500   7.718 -19.604  1.00  0.99           N  
ATOM   3501  HD1 HIS A 216      15.056   7.078 -19.054  1.00  0.99           H  
ATOM   3502  CE1 HIS A 216      14.395   7.689 -20.936  1.00  0.99           C  
ATOM   3503  HE1 HIS A 216      14.863   6.952 -21.571  1.00  0.99           H  
ATOM   3504  NE2 HIS A 216      13.656   8.723 -21.366  1.00  0.99           N  
ATOM   3505  N   ARG A 217      14.366  11.581 -15.535  1.00  0.99           N  
ATOM   3506  H   ARG A 217      14.413  12.110 -16.394  1.00  0.99           H  
ATOM   3507  CA  ARG A 217      13.838  12.241 -14.335  1.00  0.99           C  
ATOM   3508  HA  ARG A 217      14.162  11.685 -13.456  1.00  0.99           H  
ATOM   3509  C   ARG A 217      12.311  12.194 -14.347  1.00  0.99           C  
ATOM   3510  CB  ARG A 217      14.370  13.676 -14.218  1.00  0.99           C  
ATOM   3511  HB2 ARG A 217      14.054  14.247 -15.091  1.00  0.99           H  
ATOM   3512  HB3 ARG A 217      13.929  14.128 -13.330  1.00  0.99           H  
ATOM   3513  O   ARG A 217      11.689  12.283 -15.405  1.00  0.99           O  
ATOM   3514  CG  ARG A 217      15.904  13.730 -14.095  1.00  0.99           C  
ATOM   3515  HG2 ARG A 217      16.354  13.281 -14.980  1.00  0.99           H  
ATOM   3516  HG3 ARG A 217      16.221  13.159 -13.223  1.00  0.99           H  
ATOM   3517  CD  ARG A 217      16.422  15.173 -13.984  1.00  0.99           C  
ATOM   3518  HD2 ARG A 217      16.018  15.757 -14.811  1.00  0.99           H  
ATOM   3519  HD3 ARG A 217      17.506  15.163 -14.099  1.00  0.99           H  
ATOM   3520  NE  ARG A 217      16.049  15.808 -12.701  1.00  0.99           N  
ATOM   3521  HE  ARG A 217      15.155  16.278 -12.677  1.00  0.99           H  
ATOM   3522  NH1 ARG A 217      17.909  15.223 -11.485  1.00  0.99           N  
ATOM   3523 HH11 ARG A 217      18.264  14.701 -12.273  1.00  0.99           H  
ATOM   3524 HH12 ARG A 217      18.387  15.121 -10.601  1.00  0.99           H  
ATOM   3525  NH2 ARG A 217      16.256  16.342 -10.492  1.00  0.99           N  
ATOM   3526 HH21 ARG A 217      15.318  16.716 -10.464  1.00  0.99           H  
ATOM   3527 HH22 ARG A 217      16.773  16.274  -9.628  1.00  0.99           H  
ATOM   3528  CZ  ARG A 217      16.740  15.794 -11.573  1.00  0.99           C  
ATOM   3529  N   LEU A 218      11.722  12.082 -13.164  1.00  0.99           N  
ATOM   3530  H   LEU A 218      12.316  12.042 -12.349  1.00  0.99           H  
ATOM   3531  CA  LEU A 218      10.286  11.999 -12.927  1.00  0.99           C  
ATOM   3532  HA  LEU A 218       9.759  11.927 -13.878  1.00  0.99           H  
ATOM   3533  C   LEU A 218       9.844  13.275 -12.207  1.00  0.99           C  
ATOM   3534  CB  LEU A 218       9.955  10.746 -12.085  1.00  0.99           C  
ATOM   3535  HB2 LEU A 218       8.887  10.547 -12.175  1.00  0.99           H  
ATOM   3536  HB3 LEU A 218      10.154  10.974 -11.038  1.00  0.99           H  
ATOM   3537  O   LEU A 218      10.320  13.560 -11.108  1.00  0.99           O  
ATOM   3538  CG  LEU A 218      10.739   9.460 -12.413  1.00  0.99           C  
ATOM   3539  HG  LEU A 218      11.797   9.632 -12.215  1.00  0.99           H  
ATOM   3540  CD1 LEU A 218      10.274   8.342 -11.483  1.00  0.99           C  
ATOM   3541 HD11 LEU A 218      10.851   7.440 -11.689  1.00  0.99           H  
ATOM   3542 HD12 LEU A 218      10.450   8.631 -10.447  1.00  0.99           H  
ATOM   3543 HD13 LEU A 218       9.213   8.135 -11.628  1.00  0.99           H  
ATOM   3544  CD2 LEU A 218      10.598   8.977 -13.860  1.00  0.99           C  
ATOM   3545 HD21 LEU A 218      10.824   9.781 -14.559  1.00  0.99           H  
ATOM   3546 HD22 LEU A 218       9.594   8.596 -14.051  1.00  0.99           H  
ATOM   3547 HD23 LEU A 218      11.314   8.173 -14.031  1.00  0.99           H  
ATOM   3548  N   THR A 219       8.940  14.047 -12.804  1.00  0.99           N  
ATOM   3549  H   THR A 219       8.638  13.814 -13.739  1.00  0.99           H  
ATOM   3550  CA  THR A 219       8.364  15.231 -12.151  1.00  0.99           C  
ATOM   3551  HA  THR A 219       8.972  15.509 -11.290  1.00  0.99           H  
ATOM   3552  C   THR A 219       6.966  14.908 -11.640  1.00  0.99           C  
ATOM   3553  CB  THR A 219       8.358  16.446 -13.086  1.00  0.99           C  
ATOM   3554  HB  THR A 219       7.723  16.229 -13.945  1.00  0.99           H  
ATOM   3555  O   THR A 219       6.036  14.819 -12.436  1.00  0.99           O  
ATOM   3556  CG2 THR A 219       7.844  17.705 -12.393  1.00  0.99           C  
ATOM   3557 HG21 THR A 219       7.935  18.555 -13.069  1.00  0.99           H  
ATOM   3558 HG22 THR A 219       6.794  17.581 -12.128  1.00  0.99           H  
ATOM   3559 HG23 THR A 219       8.417  17.897 -11.486  1.00  0.99           H  
ATOM   3560  OG1 THR A 219       9.654  16.738 -13.560  1.00  0.99           O  
ATOM   3561  HG1 THR A 219      10.165  17.130 -12.848  1.00  0.99           H  
ATOM   3562  N   ILE A 220       6.805  14.740 -10.327  1.00  0.99           N  
ATOM   3563  H   ILE A 220       7.606  14.882  -9.728  1.00  0.99           H  
ATOM   3564  CA  ILE A 220       5.507  14.514  -9.675  1.00  0.99           C  
ATOM   3565  HA  ILE A 220       4.991  13.700 -10.184  1.00  0.99           H  
ATOM   3566  C   ILE A 220       4.660  15.779  -9.809  1.00  0.99           C  
ATOM   3567  CB  ILE A 220       5.674  14.132  -8.184  1.00  0.99           C  
ATOM   3568  HB  ILE A 220       6.068  14.999  -7.654  1.00  0.99           H  
ATOM   3569  O   ILE A 220       5.121  16.861  -9.449  1.00  0.99           O  
ATOM   3570  CG1 ILE A 220       6.674  12.967  -7.989  1.00  0.99           C  
ATOM   3571 HG12 ILE A 220       6.306  12.074  -8.493  1.00  0.99           H  
ATOM   3572 HG13 ILE A 220       7.635  13.238  -8.426  1.00  0.99           H  
ATOM   3573  CG2 ILE A 220       4.299  13.785  -7.581  1.00  0.99           C  
ATOM   3574 HG21 ILE A 220       3.863  12.925  -8.090  1.00  0.99           H  
ATOM   3575 HG22 ILE A 220       3.614  14.629  -7.656  1.00  0.99           H  
ATOM   3576 HG23 ILE A 220       4.394  13.552  -6.521  1.00  0.99           H  
ATOM   3577  CD1 ILE A 220       6.937  12.630  -6.516  1.00  0.99           C  
ATOM   3578 HD11 ILE A 220       7.848  12.038  -6.434  1.00  0.99           H  
ATOM   3579 HD12 ILE A 220       7.062  13.545  -5.936  1.00  0.99           H  
ATOM   3580 HD13 ILE A 220       6.106  12.055  -6.107  1.00  0.99           H  
ATOM   3581  N   VAL A 221       3.442  15.643 -10.334  1.00  0.99           N  
ATOM   3582  H   VAL A 221       3.165  14.721 -10.639  1.00  0.99           H  
ATOM   3583  CA  VAL A 221       2.497  16.758 -10.545  1.00  0.99           C  
ATOM   3584  HA  VAL A 221       2.874  17.645 -10.037  1.00  0.99           H  
ATOM   3585  C   VAL A 221       1.112  16.516  -9.942  1.00  0.99           C  
ATOM   3586  CB  VAL A 221       2.359  17.094 -12.040  1.00  0.99           C  
ATOM   3587  HB  VAL A 221       1.624  17.895 -12.128  1.00  0.99           H  
ATOM   3588  O   VAL A 221       0.284  17.427  -9.899  1.00  0.99           O  
ATOM   3589  CG1 VAL A 221       3.669  17.634 -12.620  1.00  0.99           C  
ATOM   3590 HG11 VAL A 221       4.046  18.435 -11.985  1.00  0.99           H  
ATOM   3591 HG12 VAL A 221       4.413  16.839 -12.674  1.00  0.99           H  
ATOM   3592 HG13 VAL A 221       3.482  18.029 -13.619  1.00  0.99           H  
ATOM   3593  CG2 VAL A 221       1.885  15.910 -12.898  1.00  0.99           C  
ATOM   3594 HG21 VAL A 221       1.720  16.246 -13.922  1.00  0.99           H  
ATOM   3595 HG22 VAL A 221       2.635  15.120 -12.902  1.00  0.99           H  
ATOM   3596 HG23 VAL A 221       0.947  15.517 -12.507  1.00  0.99           H  
ATOM   3597  N   GLU A 222       0.839  15.294  -9.497  1.00  0.99           N  
ATOM   3598  H   GLU A 222       1.560  14.588  -9.534  1.00  0.99           H  
ATOM   3599  CA  GLU A 222      -0.399  14.912  -8.828  1.00  0.99           C  
ATOM   3600  HA  GLU A 222      -0.758  15.747  -8.227  1.00  0.99           H  
ATOM   3601  C   GLU A 222      -0.126  13.713  -7.923  1.00  0.99           C  
ATOM   3602  CB  GLU A 222      -1.445  14.535  -9.883  1.00  0.99           C  
ATOM   3603  HB2 GLU A 222      -1.188  13.546 -10.264  1.00  0.99           H  
ATOM   3604  HB3 GLU A 222      -1.404  15.246 -10.708  1.00  0.99           H  
ATOM   3605  O   GLU A 222       0.616  12.812  -8.320  1.00  0.99           O  
ATOM   3606  CG  GLU A 222      -2.886  14.465  -9.381  1.00  0.99           C  
ATOM   3607  HG2 GLU A 222      -3.233  15.467  -9.132  1.00  0.99           H  
ATOM   3608  HG3 GLU A 222      -2.948  13.831  -8.496  1.00  0.99           H  
ATOM   3609  CD  GLU A 222      -3.742  13.885 -10.502  1.00  0.99           C  
ATOM   3610  OE1 GLU A 222      -4.032  12.670 -10.465  1.00  0.99           O  
ATOM   3611  OE2 GLU A 222      -3.991  14.584 -11.512  1.00  0.99           O  
ATOM   3612  N   VAL A 223      -0.741  13.685  -6.745  1.00  0.99           N  
ATOM   3613  H   VAL A 223      -1.346  14.454  -6.494  1.00  0.99           H  
ATOM   3614  CA  VAL A 223      -0.759  12.528  -5.843  1.00  0.99           C  
ATOM   3615  HA  VAL A 223      -0.514  11.629  -6.408  1.00  0.99           H  
ATOM   3616  C   VAL A 223      -2.178  12.390  -5.308  1.00  0.99           C  
ATOM   3617  CB  VAL A 223       0.261  12.673  -4.693  1.00  0.99           C  
ATOM   3618  HB  VAL A 223      -0.021  13.521  -4.068  1.00  0.99           H  
ATOM   3619  O   VAL A 223      -2.791  13.394  -4.953  1.00  0.99           O  
ATOM   3620  CG1 VAL A 223       0.322  11.418  -3.811  1.00  0.99           C  
ATOM   3621 HG11 VAL A 223       1.018  11.571  -2.987  1.00  0.99           H  
ATOM   3622 HG12 VAL A 223       0.648  10.557  -4.395  1.00  0.99           H  
ATOM   3623 HG13 VAL A 223      -0.660  11.197  -3.392  1.00  0.99           H  
ATOM   3624  CG2 VAL A 223       1.683  12.918  -5.219  1.00  0.99           C  
ATOM   3625 HG21 VAL A 223       2.394  12.895  -4.393  1.00  0.99           H  
ATOM   3626 HG22 VAL A 223       1.741  13.892  -5.706  1.00  0.99           H  
ATOM   3627 HG23 VAL A 223       1.951  12.148  -5.944  1.00  0.99           H  
ATOM   3628  N   ASP A 224      -2.717  11.171  -5.271  1.00  0.98           N  
ATOM   3629  H   ASP A 224      -2.144  10.386  -5.545  1.00  0.98           H  
ATOM   3630  CA  ASP A 224      -4.019  10.883  -4.646  1.00  0.98           C  
ATOM   3631  HA  ASP A 224      -4.297   9.867  -4.925  1.00  0.98           H  
ATOM   3632  C   ASP A 224      -5.201  11.730  -5.171  1.00  0.98           C  
ATOM   3633  CB  ASP A 224      -3.837  10.903  -3.114  1.00  0.98           C  
ATOM   3634  HB2 ASP A 224      -4.799  11.040  -2.620  1.00  0.98           H  
ATOM   3635  HB3 ASP A 224      -3.225  11.757  -2.824  1.00  0.98           H  
ATOM   3636  O   ASP A 224      -6.134  12.065  -4.437  1.00  0.98           O  
ATOM   3637  CG  ASP A 224      -3.201   9.624  -2.565  1.00  0.98           C  
ATOM   3638  OD1 ASP A 224      -2.930   8.693  -3.367  1.00  0.98           O  
ATOM   3639  OD2 ASP A 224      -3.046   9.590  -1.321  1.00  0.98           O  
ATOM   3640  N   GLY A 225      -5.180  12.065  -6.468  1.00  0.98           N  
ATOM   3641  H   GLY A 225      -4.431  11.691  -7.032  1.00  0.98           H  
ATOM   3642  CA  GLY A 225      -6.210  12.887  -7.115  1.00  0.98           C  
ATOM   3643  HA2 GLY A 225      -6.148  12.732  -8.192  1.00  0.98           H  
ATOM   3644  HA3 GLY A 225      -7.191  12.554  -6.774  1.00  0.98           H  
ATOM   3645  C   GLY A 225      -6.103  14.393  -6.835  1.00  0.98           C  
ATOM   3646  O   GLY A 225      -7.041  15.168  -7.071  1.00  0.98           O  
ATOM   3647  N   GLU A 226      -4.969  14.850  -6.314  1.00  0.98           N  
ATOM   3648  H   GLU A 226      -4.266  14.191  -6.010  1.00  0.98           H  
ATOM   3649  CA  GLU A 226      -4.743  16.257  -6.008  1.00  0.98           C  
ATOM   3650  HA  GLU A 226      -5.534  16.854  -6.464  1.00  0.98           H  
ATOM   3651  C   GLU A 226      -3.440  16.747  -6.631  1.00  0.98           C  
ATOM   3652  CB  GLU A 226      -4.827  16.498  -4.497  1.00  0.98           C  
ATOM   3653  HB2 GLU A 226      -4.085  15.872  -4.002  1.00  0.98           H  
ATOM   3654  HB3 GLU A 226      -4.587  17.539  -4.281  1.00  0.98           H  
ATOM   3655  O   GLU A 226      -2.388  16.113  -6.545  1.00  0.98           O  
ATOM   3656  CG  GLU A 226      -6.224  16.171  -3.922  1.00  0.98           C  
ATOM   3657  HG2 GLU A 226      -6.514  15.159  -4.206  1.00  0.98           H  
ATOM   3658  HG3 GLU A 226      -6.114  16.140  -2.838  1.00  0.98           H  
ATOM   3659  CD  GLU A 226      -7.369  17.143  -4.319  1.00  0.98           C  
ATOM   3660  OE1 GLU A 226      -8.539  16.937  -3.877  1.00  0.98           O  
ATOM   3661  OE2 GLU A 226      -7.139  18.100  -5.109  1.00  0.98           O  
ATOM   3662  N   TYR A 227      -3.521  17.889  -7.315  1.00  0.98           N  
ATOM   3663  H   TYR A 227      -4.393  18.398  -7.313  1.00  0.98           H  
ATOM   3664  CA  TYR A 227      -2.358  18.483  -7.962  1.00  0.98           C  
ATOM   3665  HA  TYR A 227      -1.868  17.711  -8.555  1.00  0.98           H  
ATOM   3666  C   TYR A 227      -1.354  18.973  -6.922  1.00  0.98           C  
ATOM   3667  CB  TYR A 227      -2.768  19.630  -8.891  1.00  0.98           C  
ATOM   3668  HB2 TYR A 227      -3.275  20.393  -8.301  1.00  0.98           H  
ATOM   3669  HB3 TYR A 227      -1.861  20.078  -9.297  1.00  0.98           H  
ATOM   3670  O   TYR A 227      -1.720  19.616  -5.933  1.00  0.98           O  
ATOM   3671  CG  TYR A 227      -3.641  19.224 -10.061  1.00  0.98           C  
ATOM   3672  CD1 TYR A 227      -3.225  18.187 -10.918  1.00  0.98           C  
ATOM   3673  HD1 TYR A 227      -2.313  17.646 -10.716  1.00  0.98           H  
ATOM   3674  CD2 TYR A 227      -4.848  19.908 -10.314  1.00  0.98           C  
ATOM   3675  HD2 TYR A 227      -5.155  20.712  -9.662  1.00  0.98           H  
ATOM   3676  CE1 TYR A 227      -4.013  17.829 -12.024  1.00  0.98           C  
ATOM   3677  HE1 TYR A 227      -3.729  16.994 -12.648  1.00  0.98           H  
ATOM   3678  CE2 TYR A 227      -5.625  19.571 -11.437  1.00  0.98           C  
ATOM   3679  HE2 TYR A 227      -6.534  20.114 -11.651  1.00  0.98           H  
ATOM   3680  OH  TYR A 227      -5.933  18.214 -13.381  1.00  0.98           O  
ATOM   3681  HH  TYR A 227      -6.717  18.766 -13.439  1.00  0.98           H  
ATOM   3682  CZ  TYR A 227      -5.202  18.528 -12.289  1.00  0.98           C  
ATOM   3683  N   THR A 228      -0.077  18.734  -7.192  1.00  0.98           N  
ATOM   3684  H   THR A 228       0.160  18.233  -8.037  1.00  0.98           H  
ATOM   3685  CA  THR A 228       1.029  19.139  -6.323  1.00  0.98           C  
ATOM   3686  HA  THR A 228       0.628  19.525  -5.386  1.00  0.98           H  
ATOM   3687  C   THR A 228       1.844  20.254  -6.961  1.00  0.98           C  
ATOM   3688  CB  THR A 228       1.927  17.943  -5.963  1.00  0.98           C  
ATOM   3689  HB  THR A 228       2.698  18.276  -5.267  1.00  0.98           H  
ATOM   3690  O   THR A 228       1.790  20.481  -8.174  1.00  0.98           O  
ATOM   3691  CG2 THR A 228       1.132  16.823  -5.293  1.00  0.98           C  
ATOM   3692 HG21 THR A 228       1.825  16.079  -4.900  1.00  0.98           H  
ATOM   3693 HG22 THR A 228       0.463  16.345  -6.009  1.00  0.98           H  
ATOM   3694 HG23 THR A 228       0.545  17.225  -4.467  1.00  0.98           H  
ATOM   3695  OG1 THR A 228       2.560  17.416  -7.109  1.00  0.98           O  
ATOM   3696  HG1 THR A 228       3.444  17.786  -7.152  1.00  0.98           H  
ATOM   3697  N   LYS A 229       2.666  20.938  -6.160  1.00  0.98           N  
ATOM   3698  H   LYS A 229       2.664  20.717  -5.174  1.00  0.98           H  
ATOM   3699  CA  LYS A 229       3.805  21.668  -6.727  1.00  0.98           C  
ATOM   3700  HA  LYS A 229       3.416  22.391  -7.445  1.00  0.98           H  
ATOM   3701  C   LYS A 229       4.704  20.660  -7.456  1.00  0.98           C  
ATOM   3702  CB  LYS A 229       4.580  22.430  -5.645  1.00  0.98           C  
ATOM   3703  HB2 LYS A 229       4.738  21.782  -4.783  1.00  0.98           H  
ATOM   3704  HB3 LYS A 229       5.551  22.732  -6.038  1.00  0.98           H  
ATOM   3705  O   LYS A 229       4.978  19.601  -6.886  1.00  0.98           O  
ATOM   3706  CG  LYS A 229       3.801  23.686  -5.240  1.00  0.98           C  
ATOM   3707  HG2 LYS A 229       3.716  24.346  -6.103  1.00  0.98           H  
ATOM   3708  HG3 LYS A 229       2.795  23.390  -4.941  1.00  0.98           H  
ATOM   3709  CD  LYS A 229       4.455  24.453  -4.087  1.00  0.98           C  
ATOM   3710  HD2 LYS A 229       5.434  24.819  -4.397  1.00  0.98           H  
ATOM   3711  HD3 LYS A 229       4.564  23.794  -3.226  1.00  0.98           H  
ATOM   3712  CE  LYS A 229       3.541  25.623  -3.710  1.00  0.98           C  
ATOM   3713  HE2 LYS A 229       3.368  26.242  -4.590  1.00  0.98           H  
ATOM   3714  HE3 LYS A 229       2.578  25.210  -3.407  1.00  0.98           H  
ATOM   3715  NZ  LYS A 229       4.101  26.430  -2.601  1.00  0.98           N  
ATOM   3716  HZ1 LYS A 229       4.154  25.849  -1.776  1.00  0.98           H  
ATOM   3717  HZ2 LYS A 229       3.472  27.175  -2.337  1.00  0.98           H  
ATOM   3718  HZ3 LYS A 229       5.018  26.800  -2.804  1.00  0.98           H  
ATOM   3719  N   PRO A 230       5.151  20.950  -8.692  1.00  0.98           N  
ATOM   3720  CA  PRO A 230       6.019  20.037  -9.418  1.00  0.98           C  
ATOM   3721  HA  PRO A 230       5.455  19.123  -9.603  1.00  0.98           H  
ATOM   3722  C   PRO A 230       7.297  19.723  -8.635  1.00  0.98           C  
ATOM   3723  CB  PRO A 230       6.300  20.708 -10.765  1.00  0.98           C  
ATOM   3724  HB2 PRO A 230       6.427  19.977 -11.563  1.00  0.98           H  
ATOM   3725  HB3 PRO A 230       7.173  21.358 -10.696  1.00  0.98           H  
ATOM   3726  O   PRO A 230       8.067  20.629  -8.318  1.00  0.98           O  
ATOM   3727  CG  PRO A 230       5.053  21.559 -10.984  1.00  0.98           C  
ATOM   3728  HG2 PRO A 230       4.246  20.937 -11.369  1.00  0.98           H  
ATOM   3729  HG3 PRO A 230       5.245  22.399 -11.651  1.00  0.98           H  
ATOM   3730  CD  PRO A 230       4.710  22.025  -9.571  1.00  0.98           C  
ATOM   3731  HD2 PRO A 230       5.256  22.937  -9.333  1.00  0.98           H  
ATOM   3732  HD3 PRO A 230       3.635  22.192  -9.502  1.00  0.98           H  
ATOM   3733  N   TYR A 231       7.547  18.443  -8.366  1.00  0.98           N  
ATOM   3734  H   TYR A 231       6.837  17.762  -8.596  1.00  0.98           H  
ATOM   3735  CA  TYR A 231       8.754  17.980  -7.680  1.00  0.98           C  
ATOM   3736  HA  TYR A 231       9.422  18.824  -7.504  1.00  0.98           H  
ATOM   3737  C   TYR A 231       9.494  16.970  -8.551  1.00  0.98           C  
ATOM   3738  CB  TYR A 231       8.400  17.397  -6.310  1.00  0.98           C  
ATOM   3739  HB2 TYR A 231       7.655  16.611  -6.434  1.00  0.98           H  
ATOM   3740  HB3 TYR A 231       7.957  18.181  -5.696  1.00  0.98           H  
ATOM   3741  O   TYR A 231       8.930  15.950  -8.940  1.00  0.98           O  
ATOM   3742  CG  TYR A 231       9.612  16.836  -5.594  1.00  0.98           C  
ATOM   3743  CD1 TYR A 231       9.777  15.443  -5.473  1.00  0.98           C  
ATOM   3744  HD1 TYR A 231       9.026  14.771  -5.862  1.00  0.98           H  
ATOM   3745  CD2 TYR A 231      10.589  17.709  -5.076  1.00  0.98           C  
ATOM   3746  HD2 TYR A 231      10.446  18.777  -5.145  1.00  0.98           H  
ATOM   3747  CE1 TYR A 231      10.912  14.922  -4.826  1.00  0.98           C  
ATOM   3748  HE1 TYR A 231      11.037  13.857  -4.697  1.00  0.98           H  
ATOM   3749  CE2 TYR A 231      11.727  17.190  -4.428  1.00  0.98           C  
ATOM   3750  HE2 TYR A 231      12.467  17.856  -4.011  1.00  0.98           H  
ATOM   3751  OH  TYR A 231      12.985  15.282  -3.697  1.00  0.98           O  
ATOM   3752  HH  TYR A 231      13.467  15.945  -3.196  1.00  0.98           H  
ATOM   3753  CZ  TYR A 231      11.888  15.793  -4.305  1.00  0.98           C  
ATOM   3754  N   THR A 232      10.750  17.263  -8.898  1.00  0.98           N  
ATOM   3755  H   THR A 232      11.205  18.038  -8.438  1.00  0.98           H  
ATOM   3756  CA  THR A 232      11.529  16.425  -9.820  1.00  0.98           C  
ATOM   3757  HA  THR A 232      10.847  15.761 -10.351  1.00  0.98           H  
ATOM   3758  C   THR A 232      12.524  15.553  -9.073  1.00  0.98           C  
ATOM   3759  CB  THR A 232      12.233  17.251 -10.897  1.00  0.98           C  
ATOM   3760  HB  THR A 232      12.976  17.905 -10.442  1.00  0.98           H  
ATOM   3761  O   THR A 232      13.449  16.063  -8.445  1.00  0.98           O  
ATOM   3762  CG2 THR A 232      12.899  16.363 -11.946  1.00  0.98           C  
ATOM   3763 HG21 THR A 232      13.374  16.991 -12.700  1.00  0.98           H  
ATOM   3764 HG22 THR A 232      13.633  15.706 -11.478  1.00  0.98           H  
ATOM   3765 HG23 THR A 232      12.143  15.744 -12.431  1.00  0.98           H  
ATOM   3766  OG1 THR A 232      11.287  18.027 -11.595  1.00  0.98           O  
ATOM   3767  HG1 THR A 232      10.941  18.676 -10.979  1.00  0.98           H  
ATOM   3768  N   THR A 233      12.389  14.245  -9.244  1.00  0.98           N  
ATOM   3769  H   THR A 233      11.633  13.926  -9.834  1.00  0.98           H  
ATOM   3770  CA  THR A 233      13.196  13.191  -8.620  1.00  0.98           C  
ATOM   3771  HA  THR A 233      14.103  13.624  -8.197  1.00  0.98           H  
ATOM   3772  C   THR A 233      13.619  12.157  -9.672  1.00  0.98           C  
ATOM   3773  CB  THR A 233      12.403  12.565  -7.458  1.00  0.98           C  
ATOM   3774  HB  THR A 233      12.219  13.338  -6.711  1.00  0.98           H  
ATOM   3775  O   THR A 233      13.172  12.196 -10.813  1.00  0.98           O  
ATOM   3776  CG2 THR A 233      11.055  11.982  -7.887  1.00  0.98           C  
ATOM   3777 HG21 THR A 233      11.193  11.191  -8.624  1.00  0.98           H  
ATOM   3778 HG22 THR A 233      10.539  11.584  -7.014  1.00  0.98           H  
ATOM   3779 HG23 THR A 233      10.422  12.761  -8.313  1.00  0.98           H  
ATOM   3780  OG1 THR A 233      13.145  11.533  -6.851  1.00  0.98           O  
ATOM   3781  HG1 THR A 233      12.511  10.941  -6.440  1.00  0.98           H  
ATOM   3782  N   GLU A 234      14.505  11.232  -9.326  1.00  0.98           N  
ATOM   3783  H   GLU A 234      14.832  11.242  -8.371  1.00  0.98           H  
ATOM   3784  CA  GLU A 234      14.908  10.104 -10.190  1.00  0.98           C  
ATOM   3785  HA  GLU A 234      14.805  10.366 -11.243  1.00  0.98           H  
ATOM   3786  C   GLU A 234      14.050   8.855  -9.947  1.00  0.98           C  
ATOM   3787  CB  GLU A 234      16.379   9.785  -9.911  1.00  0.98           C  
ATOM   3788  HB2 GLU A 234      16.487   9.545  -8.854  1.00  0.98           H  
ATOM   3789  HB3 GLU A 234      16.676   8.917 -10.501  1.00  0.98           H  
ATOM   3790  O   GLU A 234      14.052   7.903 -10.726  1.00  0.98           O  
ATOM   3791  CG  GLU A 234      17.289  10.967 -10.277  1.00  0.98           C  
ATOM   3792  HG2 GLU A 234      17.183  11.170 -11.343  1.00  0.98           H  
ATOM   3793  HG3 GLU A 234      16.972  11.860  -9.737  1.00  0.98           H  
ATOM   3794  CD  GLU A 234      18.763  10.715  -9.944  1.00  0.98           C  
ATOM   3795  OE1 GLU A 234      19.577  11.512 -10.463  1.00  0.98           O  
ATOM   3796  OE2 GLU A 234      19.050   9.789  -9.147  1.00  0.98           O  
ATOM   3797  N   ARG A 235      13.328   8.845  -8.827  1.00  0.98           N  
ATOM   3798  H   ARG A 235      13.331   9.682  -8.262  1.00  0.98           H  
ATOM   3799  CA  ARG A 235      12.592   7.696  -8.311  1.00  0.98           C  
ATOM   3800  HA  ARG A 235      12.164   7.136  -9.143  1.00  0.98           H  
ATOM   3801  C   ARG A 235      11.453   8.155  -7.421  1.00  0.98           C  
ATOM   3802  CB  ARG A 235      13.555   6.780  -7.542  1.00  0.98           C  
ATOM   3803  HB2 ARG A 235      14.326   6.438  -8.231  1.00  0.98           H  
ATOM   3804  HB3 ARG A 235      13.009   5.905  -7.188  1.00  0.98           H  
ATOM   3805  O   ARG A 235      11.548   9.201  -6.781  1.00  0.98           O  
ATOM   3806  CG  ARG A 235      14.225   7.481  -6.342  1.00  0.98           C  
ATOM   3807  HG2 ARG A 235      14.677   8.424  -6.649  1.00  0.98           H  
ATOM   3808  HG3 ARG A 235      13.475   7.692  -5.579  1.00  0.98           H  
ATOM   3809  CD  ARG A 235      15.296   6.576  -5.736  1.00  0.98           C  
ATOM   3810  HD2 ARG A 235      15.275   5.626  -6.270  1.00  0.98           H  
ATOM   3811  HD3 ARG A 235      15.034   6.409  -4.691  1.00  0.98           H  
ATOM   3812  NE  ARG A 235      16.663   7.125  -5.832  1.00  0.98           N  
ATOM   3813  HE  ARG A 235      16.848   7.758  -6.597  1.00  0.98           H  
ATOM   3814  NH1 ARG A 235      17.616   6.015  -4.035  1.00  0.98           N  
ATOM   3815 HH11 ARG A 235      16.727   5.610  -3.777  1.00  0.98           H  
ATOM   3816 HH12 ARG A 235      18.350   5.884  -3.354  1.00  0.98           H  
ATOM   3817  NH2 ARG A 235      18.849   7.393  -5.286  1.00  0.98           N  
ATOM   3818 HH21 ARG A 235      18.968   8.016  -6.071  1.00  0.98           H  
ATOM   3819 HH22 ARG A 235      19.625   7.183  -4.675  1.00  0.98           H  
ATOM   3820  CZ  ARG A 235      17.695   6.836  -5.050  1.00  0.98           C  
ATOM   3821  N   VAL A 236      10.413   7.345  -7.355  1.00  0.98           N  
ATOM   3822  H   VAL A 236      10.436   6.489  -7.891  1.00  0.98           H  
ATOM   3823  CA  VAL A 236       9.272   7.546  -6.459  1.00  0.98           C  
ATOM   3824  HA  VAL A 236       9.493   8.356  -5.764  1.00  0.98           H  
ATOM   3825  C   VAL A 236       9.052   6.292  -5.621  1.00  0.98           C  
ATOM   3826  CB  VAL A 236       8.010   7.957  -7.235  1.00  0.98           C  
ATOM   3827  HB  VAL A 236       7.188   8.051  -6.526  1.00  0.98           H  
ATOM   3828  O   VAL A 236       9.488   5.211  -6.018  1.00  0.98           O  
ATOM   3829  CG1 VAL A 236       8.204   9.317  -7.917  1.00  0.98           C  
ATOM   3830 HG11 VAL A 236       8.553  10.040  -7.179  1.00  0.98           H  
ATOM   3831 HG12 VAL A 236       7.251   9.658  -8.321  1.00  0.98           H  
ATOM   3832 HG13 VAL A 236       8.935   9.247  -8.723  1.00  0.98           H  
ATOM   3833  CG2 VAL A 236       7.617   6.938  -8.304  1.00  0.98           C  
ATOM   3834 HG21 VAL A 236       6.694   7.267  -8.780  1.00  0.98           H  
ATOM   3835 HG22 VAL A 236       7.442   5.971  -7.833  1.00  0.98           H  
ATOM   3836 HG23 VAL A 236       8.398   6.840  -9.059  1.00  0.98           H  
ATOM   3837  N   MET A 237       8.392   6.440  -4.476  1.00  0.98           N  
ATOM   3838  H   MET A 237       8.026   7.350  -4.232  1.00  0.98           H  
ATOM   3839  CA  MET A 237       7.857   5.327  -3.694  1.00  0.98           C  
ATOM   3840  HA  MET A 237       8.068   4.390  -4.208  1.00  0.98           H  
ATOM   3841  C   MET A 237       6.343   5.498  -3.616  1.00  0.98           C  
ATOM   3842  CB  MET A 237       8.518   5.260  -2.308  1.00  0.98           C  
ATOM   3843  HB2 MET A 237       8.273   6.149  -1.727  1.00  0.98           H  
ATOM   3844  HB3 MET A 237       9.599   5.230  -2.444  1.00  0.98           H  
ATOM   3845  O   MET A 237       5.880   6.611  -3.374  1.00  0.98           O  
ATOM   3846  CG  MET A 237       8.089   3.999  -1.542  1.00  0.98           C  
ATOM   3847  HG2 MET A 237       8.849   3.736  -0.806  1.00  0.98           H  
ATOM   3848  HG3 MET A 237       8.036   3.165  -2.241  1.00  0.98           H  
ATOM   3849  SD  MET A 237       6.498   4.122  -0.684  1.00  0.98           S  
ATOM   3850  CE  MET A 237       6.993   4.929   0.855  1.00  0.98           C  
ATOM   3851  HE1 MET A 237       7.794   4.361   1.327  1.00  0.98           H  
ATOM   3852  HE2 MET A 237       6.140   4.953   1.533  1.00  0.98           H  
ATOM   3853  HE3 MET A 237       7.308   5.948   0.629  1.00  0.98           H  
ATOM   3854  N   LEU A 238       5.597   4.424  -3.866  1.00  0.98           N  
ATOM   3855  H   LEU A 238       6.063   3.550  -4.066  1.00  0.98           H  
ATOM   3856  CA  LEU A 238       4.149   4.390  -3.723  1.00  0.98           C  
ATOM   3857  HA  LEU A 238       3.793   5.352  -3.356  1.00  0.98           H  
ATOM   3858  C   LEU A 238       3.766   3.331  -2.699  1.00  0.98           C  
ATOM   3859  CB  LEU A 238       3.452   4.095  -5.061  1.00  0.98           C  
ATOM   3860  HB2 LEU A 238       3.810   3.145  -5.458  1.00  0.98           H  
ATOM   3861  HB3 LEU A 238       2.392   3.981  -4.836  1.00  0.98           H  
ATOM   3862  O   LEU A 238       4.143   2.161  -2.833  1.00  0.98           O  
ATOM   3863  CG  LEU A 238       3.602   5.191  -6.129  1.00  0.98           C  
ATOM   3864  HG  LEU A 238       3.646   6.168  -5.648  1.00  0.98           H  
ATOM   3865  CD1 LEU A 238       4.846   4.996  -7.001  1.00  0.98           C  
ATOM   3866 HD11 LEU A 238       4.879   5.775  -7.763  1.00  0.98           H  
ATOM   3867 HD12 LEU A 238       4.823   4.015  -7.477  1.00  0.98           H  
ATOM   3868 HD13 LEU A 238       5.744   5.069  -6.388  1.00  0.98           H  
ATOM   3869  CD2 LEU A 238       2.390   5.175  -7.063  1.00  0.98           C  
ATOM   3870 HD21 LEU A 238       1.482   5.329  -6.481  1.00  0.98           H  
ATOM   3871 HD22 LEU A 238       2.325   4.219  -7.582  1.00  0.98           H  
ATOM   3872 HD23 LEU A 238       2.473   5.990  -7.782  1.00  0.98           H  
ATOM   3873  N   VAL A 239       2.936   3.715  -1.738  1.00  0.98           N  
ATOM   3874  H   VAL A 239       2.670   4.688  -1.685  1.00  0.98           H  
ATOM   3875  CA  VAL A 239       2.281   2.753  -0.849  1.00  0.98           C  
ATOM   3876  HA  VAL A 239       3.006   1.972  -0.619  1.00  0.98           H  
ATOM   3877  C   VAL A 239       1.083   2.083  -1.533  1.00  0.98           C  
ATOM   3878  CB  VAL A 239       1.855   3.393   0.474  1.00  0.98           C  
ATOM   3879  HB  VAL A 239       1.397   2.581   1.039  1.00  0.98           H  
ATOM   3880  O   VAL A 239       0.529   2.682  -2.457  1.00  0.98           O  
ATOM   3881  CG1 VAL A 239       3.028   3.957   1.276  1.00  0.98           C  
ATOM   3882 HG11 VAL A 239       3.655   4.608   0.666  1.00  0.98           H  
ATOM   3883 HG12 VAL A 239       3.619   3.115   1.636  1.00  0.98           H  
ATOM   3884 HG13 VAL A 239       2.676   4.506   2.149  1.00  0.98           H  
ATOM   3885  CG2 VAL A 239       0.819   4.507   0.355  1.00  0.98           C  
ATOM   3886 HG21 VAL A 239       0.560   4.871   1.349  1.00  0.98           H  
ATOM   3887 HG22 VAL A 239       1.227   5.334  -0.225  1.00  0.98           H  
ATOM   3888 HG23 VAL A 239      -0.087   4.116  -0.108  1.00  0.98           H  
ATOM   3889  N   PRO A 240       0.647   0.876  -1.121  1.00  0.98           N  
ATOM   3890  CA  PRO A 240      -0.600   0.281  -1.602  1.00  0.98           C  
ATOM   3891  HA  PRO A 240      -0.445  -0.112  -2.607  1.00  0.98           H  
ATOM   3892  C   PRO A 240      -1.766   1.277  -1.602  1.00  0.98           C  
ATOM   3893  CB  PRO A 240      -0.874  -0.875  -0.644  1.00  0.98           C  
ATOM   3894  HB2 PRO A 240      -1.475  -1.663  -1.099  1.00  0.98           H  
ATOM   3895  HB3 PRO A 240      -1.353  -0.493   0.258  1.00  0.98           H  
ATOM   3896  O   PRO A 240      -1.973   1.991  -0.624  1.00  0.98           O  
ATOM   3897  CG  PRO A 240       0.526  -1.347  -0.280  1.00  0.98           C  
ATOM   3898  HG2 PRO A 240       0.928  -1.966  -1.082  1.00  0.98           H  
ATOM   3899  HG3 PRO A 240       0.525  -1.886   0.668  1.00  0.98           H  
ATOM   3900  CD  PRO A 240       1.298  -0.033  -0.183  1.00  0.98           C  
ATOM   3901  HD2 PRO A 240       2.343  -0.201  -0.446  1.00  0.98           H  
ATOM   3902  HD3 PRO A 240       1.222   0.363   0.830  1.00  0.98           H  
ATOM   3903  N   GLY A 241      -2.528   1.325  -2.694  1.00  0.98           N  
ATOM   3904  H   GLY A 241      -2.266   0.751  -3.482  1.00  0.98           H  
ATOM   3905  CA  GLY A 241      -3.651   2.247  -2.899  1.00  0.98           C  
ATOM   3906  HA2 GLY A 241      -4.171   2.380  -1.951  1.00  0.98           H  
ATOM   3907  HA3 GLY A 241      -4.352   1.806  -3.608  1.00  0.98           H  
ATOM   3908  C   GLY A 241      -3.261   3.638  -3.409  1.00  0.98           C  
ATOM   3909  O   GLY A 241      -4.067   4.304  -4.061  1.00  0.98           O  
ATOM   3910  N   GLN A 242      -2.021   4.075  -3.178  1.00  0.98           N  
ATOM   3911  H   GLN A 242      -1.373   3.474  -2.689  1.00  0.98           H  
ATOM   3912  CA  GLN A 242      -1.579   5.413  -3.555  1.00  0.98           C  
ATOM   3913  HA  GLN A 242      -2.346   6.113  -3.225  1.00  0.98           H  
ATOM   3914  C   GLN A 242      -1.432   5.559  -5.068  1.00  0.98           C  
ATOM   3915  CB  GLN A 242      -0.283   5.766  -2.821  1.00  0.98           C  
ATOM   3916  HB2 GLN A 242       0.538   5.164  -3.211  1.00  0.98           H  
ATOM   3917  HB3 GLN A 242      -0.440   5.533  -1.768  1.00  0.98           H  
ATOM   3918  O   GLN A 242      -1.030   4.638  -5.792  1.00  0.98           O  
ATOM   3919  CG  GLN A 242       0.091   7.250  -2.901  1.00  0.98           C  
ATOM   3920  HG2 GLN A 242      -0.756   7.842  -2.554  1.00  0.98           H  
ATOM   3921  HG3 GLN A 242       0.329   7.534  -3.926  1.00  0.98           H  
ATOM   3922  CD  GLN A 242       1.288   7.569  -2.022  1.00  0.98           C  
ATOM   3923  NE2 GLN A 242       1.199   8.577  -1.183  1.00  0.98           N  
ATOM   3924 HE21 GLN A 242       1.995   8.731  -0.581  1.00  0.98           H  
ATOM   3925 HE22 GLN A 242       0.309   9.036  -1.051  1.00  0.98           H  
ATOM   3926  OE1 GLN A 242       2.316   6.911  -2.064  1.00  0.98           O  
ATOM   3927  N   THR A 243      -1.714   6.769  -5.541  1.00  0.99           N  
ATOM   3928  H   THR A 243      -2.003   7.476  -4.880  1.00  0.99           H  
ATOM   3929  CA  THR A 243      -1.556   7.140  -6.948  1.00  0.99           C  
ATOM   3930  HA  THR A 243      -1.102   6.308  -7.486  1.00  0.99           H  
ATOM   3931  C   THR A 243      -0.623   8.333  -7.089  1.00  0.99           C  
ATOM   3932  CB  THR A 243      -2.906   7.422  -7.610  1.00  0.99           C  
ATOM   3933  HB  THR A 243      -2.749   7.596  -8.675  1.00  0.99           H  
ATOM   3934  O   THR A 243      -0.618   9.230  -6.248  1.00  0.99           O  
ATOM   3935  CG2 THR A 243      -3.902   6.276  -7.431  1.00  0.99           C  
ATOM   3936 HG21 THR A 243      -4.263   6.240  -6.403  1.00  0.99           H  
ATOM   3937 HG22 THR A 243      -3.413   5.328  -7.655  1.00  0.99           H  
ATOM   3938 HG23 THR A 243      -4.748   6.421  -8.102  1.00  0.99           H  
ATOM   3939  OG1 THR A 243      -3.479   8.561  -7.031  1.00  0.99           O  
ATOM   3940  HG1 THR A 243      -3.585   8.373  -6.096  1.00  0.99           H  
ATOM   3941  N   MET A 244       0.166   8.360  -8.161  1.00  0.99           N  
ATOM   3942  H   MET A 244       0.113   7.590  -8.812  1.00  0.99           H  
ATOM   3943  CA  MET A 244       1.021   9.495  -8.506  1.00  0.99           C  
ATOM   3944  HA  MET A 244       0.642  10.392  -8.017  1.00  0.99           H  
ATOM   3945  C   MET A 244       1.001   9.724 -10.012  1.00  0.99           C  
ATOM   3946  CB  MET A 244       2.471   9.272  -8.047  1.00  0.99           C  
ATOM   3947  HB2 MET A 244       3.063  10.128  -8.370  1.00  0.99           H  
ATOM   3948  HB3 MET A 244       2.877   8.378  -8.521  1.00  0.99           H  
ATOM   3949  O   MET A 244       1.271   8.801 -10.780  1.00  0.99           O  
ATOM   3950  CG  MET A 244       2.622   9.139  -6.531  1.00  0.99           C  
ATOM   3951  HG2 MET A 244       2.082   9.955  -6.050  1.00  0.99           H  
ATOM   3952  HG3 MET A 244       2.175   8.199  -6.207  1.00  0.99           H  
ATOM   3953  SD  MET A 244       4.348   9.188  -5.982  1.00  0.99           S  
ATOM   3954  CE  MET A 244       4.074   8.999  -4.199  1.00  0.99           C  
ATOM   3955  HE1 MET A 244       3.636   8.021  -3.997  1.00  0.99           H  
ATOM   3956  HE2 MET A 244       3.400   9.776  -3.839  1.00  0.99           H  
ATOM   3957  HE3 MET A 244       5.024   9.072  -3.670  1.00  0.99           H  
ATOM   3958  N   ASN A 245       0.769  10.958 -10.457  1.00  0.99           N  
ATOM   3959  H   ASN A 245       0.609  11.688  -9.777  1.00  0.99           H  
ATOM   3960  CA  ASN A 245       1.032  11.318 -11.845  1.00  0.99           C  
ATOM   3961  HA  ASN A 245       1.061  10.408 -12.444  1.00  0.99           H  
ATOM   3962  C   ASN A 245       2.393  11.988 -11.956  1.00  0.99           C  
ATOM   3963  CB  ASN A 245      -0.062  12.185 -12.465  1.00  0.99           C  
ATOM   3964  HB2 ASN A 245      -0.058  13.174 -12.005  1.00  0.99           H  
ATOM   3965  HB3 ASN A 245       0.189  12.301 -13.519  1.00  0.99           H  
ATOM   3966  O   ASN A 245       2.668  12.992 -11.293  1.00  0.99           O  
ATOM   3967  CG  ASN A 245      -1.440  11.572 -12.419  1.00  0.99           C  
ATOM   3968  ND2 ASN A 245      -2.452  12.359 -12.671  1.00  0.99           N  
ATOM   3969 HD21 ASN A 245      -2.286  13.355 -12.690  1.00  0.99           H  
ATOM   3970 HD22 ASN A 245      -3.261  12.130 -12.112  1.00  0.99           H  
ATOM   3971  OD1 ASN A 245      -1.633  10.383 -12.228  1.00  0.99           O  
ATOM   3972  N   ILE A 246       3.218  11.453 -12.849  1.00  0.99           N  
ATOM   3973  H   ILE A 246       2.914  10.627 -13.344  1.00  0.99           H  
ATOM   3974  CA  ILE A 246       4.555  11.962 -13.129  1.00  0.99           C  
ATOM   3975  HA  ILE A 246       4.717  12.848 -12.514  1.00  0.99           H  
ATOM   3976  C   ILE A 246       4.664  12.412 -14.586  1.00  0.99           C  
ATOM   3977  CB  ILE A 246       5.642  10.943 -12.728  1.00  0.99           C  
ATOM   3978  HB  ILE A 246       6.608  11.379 -12.985  1.00  0.99           H  
ATOM   3979  O   ILE A 246       4.151  11.761 -15.497  1.00  0.99           O  
ATOM   3980  CG1 ILE A 246       5.489   9.608 -13.483  1.00  0.99           C  
ATOM   3981 HG12 ILE A 246       4.602   9.082 -13.129  1.00  0.99           H  
ATOM   3982 HG13 ILE A 246       5.372   9.816 -14.547  1.00  0.99           H  
ATOM   3983  CG2 ILE A 246       5.616  10.711 -11.206  1.00  0.99           C  
ATOM   3984 HG21 ILE A 246       4.713  10.174 -10.914  1.00  0.99           H  
ATOM   3985 HG22 ILE A 246       5.638  11.670 -10.688  1.00  0.99           H  
ATOM   3986 HG23 ILE A 246       6.486  10.138 -10.887  1.00  0.99           H  
ATOM   3987  CD1 ILE A 246       6.697   8.686 -13.357  1.00  0.99           C  
ATOM   3988 HD11 ILE A 246       7.552   9.181 -13.818  1.00  0.99           H  
ATOM   3989 HD12 ILE A 246       6.919   8.469 -12.312  1.00  0.99           H  
ATOM   3990 HD13 ILE A 246       6.496   7.752 -13.883  1.00  0.99           H  
ATOM   3991  N   LEU A 247       5.350  13.527 -14.817  1.00  0.99           N  
ATOM   3992  H   LEU A 247       5.708  14.032 -14.018  1.00  0.99           H  
ATOM   3993  CA  LEU A 247       5.792  13.935 -16.143  1.00  0.99           C  
ATOM   3994  HA  LEU A 247       5.107  13.519 -16.881  1.00  0.99           H  
ATOM   3995  C   LEU A 247       7.179  13.359 -16.417  1.00  0.99           C  
ATOM   3996  CB  LEU A 247       5.782  15.463 -16.295  1.00  0.99           C  
ATOM   3997  HB2 LEU A 247       6.439  15.887 -15.536  1.00  0.99           H  
ATOM   3998  HB3 LEU A 247       6.199  15.715 -17.270  1.00  0.99           H  
ATOM   3999  O   LEU A 247       8.073  13.443 -15.574  1.00  0.99           O  
ATOM   4000  CG  LEU A 247       4.399  16.121 -16.168  1.00  0.99           C  
ATOM   4001  HG  LEU A 247       3.951  15.860 -15.209  1.00  0.99           H  
ATOM   4002  CD1 LEU A 247       4.570  17.640 -16.232  1.00  0.99           C  
ATOM   4003 HD11 LEU A 247       5.221  17.966 -15.422  1.00  0.99           H  
ATOM   4004 HD12 LEU A 247       5.002  17.931 -17.190  1.00  0.99           H  
ATOM   4005 HD13 LEU A 247       3.596  18.115 -16.113  1.00  0.99           H  
ATOM   4006  CD2 LEU A 247       3.449  15.712 -17.296  1.00  0.99           C  
ATOM   4007 HD21 LEU A 247       2.497  16.228 -17.172  1.00  0.99           H  
ATOM   4008 HD22 LEU A 247       3.269  14.638 -17.257  1.00  0.99           H  
ATOM   4009 HD23 LEU A 247       3.876  15.974 -18.264  1.00  0.99           H  
ATOM   4010  N   VAL A 248       7.353  12.818 -17.620  1.00  0.99           N  
ATOM   4011  H   VAL A 248       6.540  12.727 -18.213  1.00  0.99           H  
ATOM   4012  CA  VAL A 248       8.623  12.276 -18.107  1.00  0.99           C  
ATOM   4013  HA  VAL A 248       9.422  12.551 -17.418  1.00  0.99           H  
ATOM   4014  C   VAL A 248       8.926  12.890 -19.466  1.00  0.99           C  
ATOM   4015  CB  VAL A 248       8.584  10.738 -18.181  1.00  0.99           C  
ATOM   4016  HB  VAL A 248       7.842  10.426 -18.916  1.00  0.99           H  
ATOM   4017  O   VAL A 248       8.118  12.799 -20.392  1.00  0.99           O  
ATOM   4018  CG1 VAL A 248       9.952  10.183 -18.592  1.00  0.99           C  
ATOM   4019 HG11 VAL A 248      10.706  10.508 -17.874  1.00  0.99           H  
ATOM   4020 HG12 VAL A 248       9.921   9.094 -18.608  1.00  0.99           H  
ATOM   4021 HG13 VAL A 248      10.224  10.528 -19.589  1.00  0.99           H  
ATOM   4022  CG2 VAL A 248       8.208  10.135 -16.822  1.00  0.99           C  
ATOM   4023 HG21 VAL A 248       7.190  10.411 -16.549  1.00  0.99           H  
ATOM   4024 HG22 VAL A 248       8.896  10.488 -16.053  1.00  0.99           H  
ATOM   4025 HG23 VAL A 248       8.256   9.047 -16.876  1.00  0.99           H  
ATOM   4026  N   THR A 249      10.087  13.528 -19.594  1.00  0.99           N  
ATOM   4027  H   THR A 249      10.734  13.515 -18.819  1.00  0.99           H  
ATOM   4028  CA  THR A 249      10.556  14.068 -20.877  1.00  0.99           C  
ATOM   4029  HA  THR A 249       9.698  14.324 -21.498  1.00  0.99           H  
ATOM   4030  C   THR A 249      11.371  13.003 -21.595  1.00  0.99           C  
ATOM   4031  CB  THR A 249      11.386  15.347 -20.693  1.00  0.99           C  
ATOM   4032  HB  THR A 249      12.314  15.121 -20.168  1.00  0.99           H  
ATOM   4033  O   THR A 249      12.319  12.483 -21.026  1.00  0.99           O  
ATOM   4034  CG2 THR A 249      11.698  16.009 -22.034  1.00  0.99           C  
ATOM   4035 HG21 THR A 249      12.247  15.319 -22.674  1.00  0.99           H  
ATOM   4036 HG22 THR A 249      10.774  16.305 -22.531  1.00  0.99           H  
ATOM   4037 HG23 THR A 249      12.321  16.887 -21.861  1.00  0.99           H  
ATOM   4038  OG1 THR A 249      10.642  16.295 -19.955  1.00  0.99           O  
ATOM   4039  HG1 THR A 249      10.977  16.257 -19.056  1.00  0.99           H  
ATOM   4040  N   ALA A 250      11.022  12.683 -22.840  1.00  0.98           N  
ATOM   4041  H   ALA A 250      10.208  13.124 -23.243  1.00  0.98           H  
ATOM   4042  CA  ALA A 250      11.761  11.737 -23.673  1.00  0.98           C  
ATOM   4043  HA  ALA A 250      12.091  10.913 -23.040  1.00  0.98           H  
ATOM   4044  C   ALA A 250      13.022  12.399 -24.273  1.00  0.98           C  
ATOM   4045  CB  ALA A 250      10.796  11.167 -24.723  1.00  0.98           C  
ATOM   4046  HB1 ALA A 250       9.948  10.699 -24.224  1.00  0.98           H  
ATOM   4047  HB2 ALA A 250      11.308  10.413 -25.322  1.00  0.98           H  
ATOM   4048  HB3 ALA A 250      10.437  11.962 -25.376  1.00  0.98           H  
ATOM   4049  O   ALA A 250      13.079  12.673 -25.472  1.00  0.98           O  
ATOM   4050  N   ASP A 251      13.996  12.742 -23.433  1.00  0.98           N  
ATOM   4051  H   ASP A 251      13.910  12.479 -22.462  1.00  0.98           H  
ATOM   4052  CA  ASP A 251      15.194  13.524 -23.775  1.00  0.98           C  
ATOM   4053  HA  ASP A 251      15.037  13.986 -24.749  1.00  0.98           H  
ATOM   4054  C   ASP A 251      16.488  12.703 -23.930  1.00  0.98           C  
ATOM   4055  CB  ASP A 251      15.358  14.671 -22.765  1.00  0.98           C  
ATOM   4056  HB2 ASP A 251      14.491  15.327 -22.843  1.00  0.98           H  
ATOM   4057  HB3 ASP A 251      16.227  15.268 -23.040  1.00  0.98           H  
ATOM   4058  O   ASP A 251      17.564  13.277 -24.097  1.00  0.98           O  
ATOM   4059  CG  ASP A 251      15.505  14.222 -21.305  1.00  0.98           C  
ATOM   4060  OD1 ASP A 251      15.619  13.000 -21.047  1.00  0.98           O  
ATOM   4061  OD2 ASP A 251      15.452  15.127 -20.445  1.00  0.98           O  
ATOM   4062  N   GLN A 252      16.390  11.375 -23.931  1.00  0.98           N  
ATOM   4063  H   GLN A 252      15.472  10.969 -23.822  1.00  0.98           H  
ATOM   4064  CA  GLN A 252      17.524  10.470 -24.109  1.00  0.98           C  
ATOM   4065  HA  GLN A 252      18.419  10.967 -23.734  1.00  0.98           H  
ATOM   4066  C   GLN A 252      17.793  10.148 -25.591  1.00  0.98           C  
ATOM   4067  CB  GLN A 252      17.318   9.203 -23.262  1.00  0.98           C  
ATOM   4068  HB2 GLN A 252      18.233   8.613 -23.324  1.00  0.98           H  
ATOM   4069  HB3 GLN A 252      16.499   8.611 -23.670  1.00  0.98           H  
ATOM   4070  O   GLN A 252      17.013  10.494 -26.485  1.00  0.98           O  
ATOM   4071  CG  GLN A 252      17.056   9.480 -21.774  1.00  0.98           C  
ATOM   4072  HG2 GLN A 252      16.125  10.034 -21.649  1.00  0.98           H  
ATOM   4073  HG3 GLN A 252      16.963   8.530 -21.248  1.00  0.98           H  
ATOM   4074  CD  GLN A 252      18.200  10.249 -21.136  1.00  0.98           C  
ATOM   4075  NE2 GLN A 252      17.965  11.446 -20.650  1.00  0.98           N  
ATOM   4076 HE21 GLN A 252      18.723  11.922 -20.182  1.00  0.98           H  
ATOM   4077 HE22 GLN A 252      17.052  11.873 -20.719  1.00  0.98           H  
ATOM   4078  OE1 GLN A 252      19.334   9.784 -21.116  1.00  0.98           O  
ATOM   4079  N   THR A 253      18.920   9.483 -25.871  1.00  0.98           N  
ATOM   4080  H   THR A 253      19.483   9.137 -25.108  1.00  0.98           H  
ATOM   4081  CA  THR A 253      19.217   8.960 -27.213  1.00  0.98           C  
ATOM   4082  HA  THR A 253      19.139   9.786 -27.919  1.00  0.98           H  
ATOM   4083  C   THR A 253      18.178   7.913 -27.629  1.00  0.98           C  
ATOM   4084  CB  THR A 253      20.643   8.386 -27.312  1.00  0.98           C  
ATOM   4085  HB  THR A 253      20.762   7.896 -28.278  1.00  0.98           H  
ATOM   4086  O   THR A 253      17.567   7.250 -26.795  1.00  0.98           O  
ATOM   4087  CG2 THR A 253      21.705   9.479 -27.186  1.00  0.98           C  
ATOM   4088 HG21 THR A 253      21.551  10.233 -27.958  1.00  0.98           H  
ATOM   4089 HG22 THR A 253      22.697   9.045 -27.312  1.00  0.98           H  
ATOM   4090 HG23 THR A 253      21.643   9.953 -26.207  1.00  0.98           H  
ATOM   4091  OG1 THR A 253      20.910   7.459 -26.289  1.00  0.98           O  
ATOM   4092  HG1 THR A 253      21.687   6.952 -26.538  1.00  0.98           H  
ATOM   4093  N   VAL A 254      17.935   7.762 -28.936  1.00  0.98           N  
ATOM   4094  H   VAL A 254      18.460   8.306 -29.605  1.00  0.98           H  
ATOM   4095  CA  VAL A 254      16.938   6.799 -29.436  1.00  0.98           C  
ATOM   4096  HA  VAL A 254      15.989   7.010 -28.943  1.00  0.98           H  
ATOM   4097  C   VAL A 254      17.364   5.378 -29.055  1.00  0.98           C  
ATOM   4098  CB  VAL A 254      16.719   6.942 -30.953  1.00  0.98           C  
ATOM   4099  HB  VAL A 254      17.676   6.858 -31.468  1.00  0.98           H  
ATOM   4100  O   VAL A 254      18.345   4.846 -29.571  1.00  0.98           O  
ATOM   4101  CG1 VAL A 254      15.769   5.872 -31.503  1.00  0.98           C  
ATOM   4102 HG11 VAL A 254      15.589   6.050 -32.563  1.00  0.98           H  
ATOM   4103 HG12 VAL A 254      14.816   5.893 -30.974  1.00  0.98           H  
ATOM   4104 HG13 VAL A 254      16.221   4.885 -31.405  1.00  0.98           H  
ATOM   4105  CG2 VAL A 254      16.105   8.310 -31.277  1.00  0.98           C  
ATOM   4106 HG21 VAL A 254      15.955   8.400 -32.353  1.00  0.98           H  
ATOM   4107 HG22 VAL A 254      16.767   9.112 -30.950  1.00  0.98           H  
ATOM   4108 HG23 VAL A 254      15.143   8.407 -30.774  1.00  0.98           H  
ATOM   4109  N   GLY A 255      16.617   4.764 -28.141  1.00  0.98           N  
ATOM   4110  H   GLY A 255      15.874   5.295 -27.708  1.00  0.98           H  
ATOM   4111  CA  GLY A 255      16.962   3.486 -27.533  1.00  0.98           C  
ATOM   4112  HA2 GLY A 255      17.272   2.785 -28.308  1.00  0.98           H  
ATOM   4113  HA3 GLY A 255      17.800   3.641 -26.853  1.00  0.98           H  
ATOM   4114  C   GLY A 255      15.810   2.864 -26.748  1.00  0.98           C  
ATOM   4115  O   GLY A 255      14.672   3.337 -26.783  1.00  0.98           O  
ATOM   4116  N   ARG A 256      16.116   1.770 -26.046  1.00  0.97           N  
ATOM   4117  H   ARG A 256      17.085   1.487 -26.007  1.00  0.97           H  
ATOM   4118  CA  ARG A 256      15.193   1.086 -25.135  1.00  0.97           C  
ATOM   4119  HA  ARG A 256      14.190   1.501 -25.232  1.00  0.97           H  
ATOM   4120  C   ARG A 256      15.659   1.339 -23.708  1.00  0.97           C  
ATOM   4121  CB  ARG A 256      15.132  -0.418 -25.459  1.00  0.97           C  
ATOM   4122  HB2 ARG A 256      14.529  -0.918 -24.701  1.00  0.97           H  
ATOM   4123  HB3 ARG A 256      16.138  -0.837 -25.430  1.00  0.97           H  
ATOM   4124  O   ARG A 256      16.811   1.061 -23.388  1.00  0.97           O  
ATOM   4125  CG  ARG A 256      14.518  -0.681 -26.842  1.00  0.97           C  
ATOM   4126  HG2 ARG A 256      13.497  -0.299 -26.860  1.00  0.97           H  
ATOM   4127  HG3 ARG A 256      15.099  -0.155 -27.600  1.00  0.97           H  
ATOM   4128  CD  ARG A 256      14.510  -2.167 -27.215  1.00  0.97           C  
ATOM   4129  HD2 ARG A 256      14.237  -2.255 -28.266  1.00  0.97           H  
ATOM   4130  HD3 ARG A 256      15.516  -2.566 -27.083  1.00  0.97           H  
ATOM   4131  NE  ARG A 256      13.548  -2.938 -26.410  1.00  0.97           N  
ATOM   4132  HE  ARG A 256      12.777  -2.433 -25.997  1.00  0.97           H  
ATOM   4133  NH1 ARG A 256      14.268  -5.024 -27.044  1.00  0.97           N  
ATOM   4134 HH11 ARG A 256      14.169  -6.029 -27.023  1.00  0.97           H  
ATOM   4135 HH12 ARG A 256      14.925  -4.600 -27.683  1.00  0.97           H  
ATOM   4136  NH2 ARG A 256      12.602  -4.826 -25.574  1.00  0.97           N  
ATOM   4137 HH21 ARG A 256      11.943  -4.253 -25.067  1.00  0.97           H  
ATOM   4138 HH22 ARG A 256      12.522  -5.832 -25.545  1.00  0.97           H  
ATOM   4139  CZ  ARG A 256      13.482  -4.253 -26.341  1.00  0.97           C  
ATOM   4140  N   TYR A 257      14.777   1.853 -22.863  1.00  0.98           N  
ATOM   4141  H   TYR A 257      13.855   2.098 -23.195  1.00  0.98           H  
ATOM   4142  CA  TYR A 257      15.062   2.149 -21.460  1.00  0.98           C  
ATOM   4143  HA  TYR A 257      16.072   1.836 -21.195  1.00  0.98           H  
ATOM   4144  C   TYR A 257      14.079   1.370 -20.609  1.00  0.98           C  
ATOM   4145  CB  TYR A 257      14.941   3.659 -21.217  1.00  0.98           C  
ATOM   4146  HB2 TYR A 257      15.051   3.863 -20.152  1.00  0.98           H  
ATOM   4147  HB3 TYR A 257      13.944   3.994 -21.505  1.00  0.98           H  
ATOM   4148  O   TYR A 257      12.882   1.401 -20.879  1.00  0.98           O  
ATOM   4149  CG  TYR A 257      15.968   4.459 -21.987  1.00  0.98           C  
ATOM   4150  CD1 TYR A 257      17.179   4.832 -21.375  1.00  0.98           C  
ATOM   4151  HD1 TYR A 257      17.359   4.588 -20.338  1.00  0.98           H  
ATOM   4152  CD2 TYR A 257      15.727   4.787 -23.334  1.00  0.98           C  
ATOM   4153  HD2 TYR A 257      14.791   4.512 -23.797  1.00  0.98           H  
ATOM   4154  CE1 TYR A 257      18.166   5.504 -22.117  1.00  0.98           C  
ATOM   4155  HE1 TYR A 257      19.103   5.775 -21.652  1.00  0.98           H  
ATOM   4156  CE2 TYR A 257      16.713   5.455 -24.080  1.00  0.98           C  
ATOM   4157  HE2 TYR A 257      16.547   5.712 -25.116  1.00  0.98           H  
ATOM   4158  OH  TYR A 257      18.908   6.385 -24.218  1.00  0.98           O  
ATOM   4159  HH  TYR A 257      19.709   6.578 -23.725  1.00  0.98           H  
ATOM   4160  CZ  TYR A 257      17.940   5.796 -23.478  1.00  0.98           C  
ATOM   4161  N   SER A 258      14.541   0.649 -19.596  1.00  0.98           N  
ATOM   4162  H   SER A 258      15.531   0.600 -19.400  1.00  0.98           H  
ATOM   4163  CA  SER A 258      13.602  -0.063 -18.734  1.00  0.98           C  
ATOM   4164  HA  SER A 258      12.840  -0.525 -19.361  1.00  0.98           H  
ATOM   4165  C   SER A 258      12.917   0.895 -17.762  1.00  0.98           C  
ATOM   4166  CB  SER A 258      14.276  -1.192 -17.972  1.00  0.98           C  
ATOM   4167  HB2 SER A 258      14.655  -1.950 -18.658  1.00  0.98           H  
ATOM   4168  HB3 SER A 258      13.552  -1.634 -17.288  1.00  0.98           H  
ATOM   4169  O   SER A 258      13.568   1.765 -17.178  1.00  0.98           O  
ATOM   4170  OG  SER A 258      15.317  -0.653 -17.217  1.00  0.98           O  
ATOM   4171  HG  SER A 258      15.088   0.261 -17.033  1.00  0.98           H  
ATOM   4172  N   MET A 259      11.631   0.671 -17.531  1.00  0.99           N  
ATOM   4173  H   MET A 259      11.205  -0.082 -18.053  1.00  0.99           H  
ATOM   4174  CA  MET A 259      10.931   1.072 -16.315  1.00  0.99           C  
ATOM   4175  HA  MET A 259      11.402   1.958 -15.889  1.00  0.99           H  
ATOM   4176  C   MET A 259      11.042  -0.087 -15.330  1.00  0.99           C  
ATOM   4177  CB  MET A 259       9.457   1.387 -16.604  1.00  0.99           C  
ATOM   4178  HB2 MET A 259       9.007   1.814 -15.708  1.00  0.99           H  
ATOM   4179  HB3 MET A 259       8.935   0.462 -16.848  1.00  0.99           H  
ATOM   4180  O   MET A 259      10.843  -1.236 -15.727  1.00  0.99           O  
ATOM   4181  CG  MET A 259       9.290   2.365 -17.768  1.00  0.99           C  
ATOM   4182  HG2 MET A 259       9.873   3.263 -17.565  1.00  0.99           H  
ATOM   4183  HG3 MET A 259       9.700   1.899 -18.664  1.00  0.99           H  
ATOM   4184  SD  MET A 259       7.589   2.860 -18.144  1.00  0.99           S  
ATOM   4185  CE  MET A 259       6.992   1.316 -18.878  1.00  0.99           C  
ATOM   4186  HE1 MET A 259       7.718   0.937 -19.597  1.00  0.99           H  
ATOM   4187  HE2 MET A 259       6.835   0.584 -18.085  1.00  0.99           H  
ATOM   4188  HE3 MET A 259       6.043   1.492 -19.384  1.00  0.99           H  
ATOM   4189  N   ALA A 260      11.360   0.195 -14.073  1.00  0.99           N  
ATOM   4190  H   ALA A 260      11.456   1.160 -13.792  1.00  0.99           H  
ATOM   4191  CA  ALA A 260      11.490  -0.830 -13.047  1.00  0.99           C  
ATOM   4192  HA  ALA A 260      11.157  -1.786 -13.452  1.00  0.99           H  
ATOM   4193  C   ALA A 260      10.604  -0.520 -11.847  1.00  0.99           C  
ATOM   4194  CB  ALA A 260      12.959  -0.997 -12.650  1.00  0.99           C  
ATOM   4195  HB1 ALA A 260      13.325  -0.081 -12.187  1.00  0.99           H  
ATOM   4196  HB2 ALA A 260      13.553  -1.238 -13.532  1.00  0.99           H  
ATOM   4197  HB3 ALA A 260      13.053  -1.820 -11.942  1.00  0.99           H  
ATOM   4198  O   ALA A 260      10.475   0.635 -11.441  1.00  0.99           O  
ATOM   4199  N   MET A 261      10.047  -1.583 -11.278  1.00  0.98           N  
ATOM   4200  H   MET A 261      10.204  -2.482 -11.711  1.00  0.98           H  
ATOM   4201  CA  MET A 261       9.328  -1.597 -10.013  1.00  0.98           C  
ATOM   4202  HA  MET A 261       9.358  -0.605  -9.562  1.00  0.98           H  
ATOM   4203  C   MET A 261      10.003  -2.606  -9.086  1.00  0.98           C  
ATOM   4204  CB  MET A 261       7.869  -1.969 -10.280  1.00  0.98           C  
ATOM   4205  HB2 MET A 261       7.406  -1.185 -10.879  1.00  0.98           H  
ATOM   4206  HB3 MET A 261       7.860  -2.887 -10.868  1.00  0.98           H  
ATOM   4207  O   MET A 261      10.296  -3.728  -9.504  1.00  0.98           O  
ATOM   4208  CG  MET A 261       7.028  -2.207  -9.023  1.00  0.98           C  
ATOM   4209  HG2 MET A 261       7.585  -2.802  -8.299  1.00  0.98           H  
ATOM   4210  HG3 MET A 261       6.767  -1.252  -8.569  1.00  0.98           H  
ATOM   4211  SD  MET A 261       5.528  -3.125  -9.435  1.00  0.98           S  
ATOM   4212  CE  MET A 261       4.851  -3.361  -7.781  1.00  0.98           C  
ATOM   4213  HE1 MET A 261       4.613  -2.380  -7.370  1.00  0.98           H  
ATOM   4214  HE2 MET A 261       3.940  -3.957  -7.831  1.00  0.98           H  
ATOM   4215  HE3 MET A 261       5.577  -3.879  -7.154  1.00  0.98           H  
ATOM   4216  N   GLY A 262      10.238  -2.231  -7.834  1.00  0.98           N  
ATOM   4217  H   GLY A 262       9.940  -1.315  -7.532  1.00  0.98           H  
ATOM   4218  CA  GLY A 262      10.781  -3.140  -6.824  1.00  0.98           C  
ATOM   4219  HA2 GLY A 262      10.496  -4.164  -7.063  1.00  0.98           H  
ATOM   4220  HA3 GLY A 262      11.869  -3.084  -6.797  1.00  0.98           H  
ATOM   4221  C   GLY A 262      10.257  -2.831  -5.429  1.00  0.98           C  
ATOM   4222  O   GLY A 262       9.586  -1.815  -5.249  1.00  0.98           O  
ATOM   4223  N   PRO A 263      10.541  -3.708  -4.460  1.00  0.98           N  
ATOM   4224  CA  PRO A 263       9.978  -3.603  -3.126  1.00  0.98           C  
ATOM   4225  HA  PRO A 263       8.902  -3.436  -3.177  1.00  0.98           H  
ATOM   4226  C   PRO A 263      10.629  -2.466  -2.339  1.00  0.98           C  
ATOM   4227  CB  PRO A 263      10.246  -4.959  -2.474  1.00  0.98           C  
ATOM   4228  HB2 PRO A 263       9.446  -5.652  -2.733  1.00  0.98           H  
ATOM   4229  HB3 PRO A 263      10.346  -4.886  -1.391  1.00  0.98           H  
ATOM   4230  O   PRO A 263      11.831  -2.217  -2.462  1.00  0.98           O  
ATOM   4231  CG  PRO A 263      11.549  -5.412  -3.130  1.00  0.98           C  
ATOM   4232  HG2 PRO A 263      11.625  -6.500  -3.147  1.00  0.98           H  
ATOM   4233  HG3 PRO A 263      12.396  -4.983  -2.595  1.00  0.98           H  
ATOM   4234  CD  PRO A 263      11.482  -4.821  -4.540  1.00  0.98           C  
ATOM   4235  HD2 PRO A 263      12.472  -4.474  -4.836  1.00  0.98           H  
ATOM   4236  HD3 PRO A 263      11.123  -5.566  -5.250  1.00  0.98           H  
ATOM   4237  N   TYR A 264       9.832  -1.827  -1.496  1.00  0.98           N  
ATOM   4238  H   TYR A 264       8.848  -2.055  -1.505  1.00  0.98           H  
ATOM   4239  CA  TYR A 264      10.291  -1.142  -0.303  1.00  0.98           C  
ATOM   4240  HA  TYR A 264      11.378  -1.081  -0.335  1.00  0.98           H  
ATOM   4241  C   TYR A 264       9.863  -1.979   0.908  1.00  0.98           C  
ATOM   4242  CB  TYR A 264       9.762   0.293  -0.259  1.00  0.98           C  
ATOM   4243  HB2 TYR A 264       8.686   0.276  -0.427  1.00  0.98           H  
ATOM   4244  HB3 TYR A 264      10.210   0.863  -1.074  1.00  0.98           H  
ATOM   4245  O   TYR A 264       8.674  -2.140   1.160  1.00  0.98           O  
ATOM   4246  CG  TYR A 264      10.048   1.000   1.053  1.00  0.98           C  
ATOM   4247  CD1 TYR A 264       8.976   1.404   1.866  1.00  0.98           C  
ATOM   4248  HD1 TYR A 264       7.957   1.235   1.552  1.00  0.98           H  
ATOM   4249  CD2 TYR A 264      11.370   1.227   1.486  1.00  0.98           C  
ATOM   4250  HD2 TYR A 264      12.197   0.910   0.868  1.00  0.98           H  
ATOM   4251  CE1 TYR A 264       9.209   2.033   3.097  1.00  0.98           C  
ATOM   4252  HE1 TYR A 264       8.369   2.343   3.701  1.00  0.98           H  
ATOM   4253  CE2 TYR A 264      11.615   1.849   2.725  1.00  0.98           C  
ATOM   4254  HE2 TYR A 264      12.628   2.022   3.058  1.00  0.98           H  
ATOM   4255  OH  TYR A 264      10.745   2.922   4.686  1.00  0.98           O  
ATOM   4256  HH  TYR A 264      11.674   2.900   4.929  1.00  0.98           H  
ATOM   4257  CZ  TYR A 264      10.528   2.260   3.526  1.00  0.98           C  
ATOM   4258  N   GLU A 265      10.837  -2.532   1.625  1.00  0.97           N  
ATOM   4259  H   GLU A 265      11.787  -2.278   1.394  1.00  0.97           H  
ATOM   4260  CA  GLU A 265      10.638  -3.318   2.841  1.00  0.97           C  
ATOM   4261  HA  GLU A 265       9.606  -3.203   3.174  1.00  0.97           H  
ATOM   4262  C   GLU A 265      11.558  -2.765   3.929  1.00  0.97           C  
ATOM   4263  CB  GLU A 265      10.876  -4.815   2.576  1.00  0.97           C  
ATOM   4264  HB2 GLU A 265      11.860  -4.955   2.128  1.00  0.97           H  
ATOM   4265  HB3 GLU A 265      10.132  -5.171   1.863  1.00  0.97           H  
ATOM   4266  O   GLU A 265      12.783  -2.734   3.795  1.00  0.97           O  
ATOM   4267  CG  GLU A 265      10.795  -5.667   3.851  1.00  0.97           C  
ATOM   4268  HG2 GLU A 265      11.599  -5.389   4.532  1.00  0.97           H  
ATOM   4269  HG3 GLU A 265      10.947  -6.714   3.589  1.00  0.97           H  
ATOM   4270  CD  GLU A 265       9.442  -5.520   4.542  1.00  0.97           C  
ATOM   4271  OE1 GLU A 265       9.337  -4.580   5.364  1.00  0.97           O  
ATOM   4272  OE2 GLU A 265       8.550  -6.331   4.222  1.00  0.97           O  
ATOM   4273  N   SER A 266      10.957  -2.300   5.014  1.00  0.94           N  
ATOM   4274  H   SER A 266       9.996  -2.584   5.144  1.00  0.94           H  
ATOM   4275  CA  SER A 266      11.660  -1.659   6.124  1.00  0.94           C  
ATOM   4276  HA  SER A 266      12.707  -1.508   5.860  1.00  0.94           H  
ATOM   4277  C   SER A 266      11.649  -2.491   7.401  1.00  0.94           C  
ATOM   4278  CB  SER A 266      11.053  -0.291   6.380  1.00  0.94           C  
ATOM   4279  HB2 SER A 266      11.246   0.356   5.524  1.00  0.94           H  
ATOM   4280  HB3 SER A 266      11.532   0.126   7.265  1.00  0.94           H  
ATOM   4281  O   SER A 266      12.495  -2.271   8.275  1.00  0.94           O  
ATOM   4282  OG  SER A 266       9.659  -0.383   6.595  1.00  0.94           O  
ATOM   4283  HG  SER A 266       9.249  -0.688   5.782  1.00  0.94           H  
ATOM   4284  N   ALA A 267      10.735  -3.457   7.494  1.00  0.94           N  
ATOM   4285  H   ALA A 267      10.134  -3.650   6.706  1.00  0.94           H  
ATOM   4286  CA  ALA A 267      10.621  -4.377   8.601  1.00  0.94           C  
ATOM   4287  HA  ALA A 267      10.540  -3.798   9.520  1.00  0.94           H  
ATOM   4288  C   ALA A 267      11.852  -5.286   8.684  1.00  0.94           C  
ATOM   4289  CB  ALA A 267       9.340  -5.194   8.429  1.00  0.94           C  
ATOM   4290  HB1 ALA A 267       9.448  -5.872   7.582  1.00  0.94           H  
ATOM   4291  HB2 ALA A 267       8.486  -4.548   8.226  1.00  0.94           H  
ATOM   4292  HB3 ALA A 267       9.143  -5.777   9.329  1.00  0.94           H  
ATOM   4293  O   ALA A 267      12.406  -5.761   7.688  1.00  0.94           O  
ATOM   4294  N   LYS A 268      12.291  -5.576   9.910  1.00  0.91           N  
ATOM   4295  H   LYS A 268      11.756  -5.234  10.695  1.00  0.91           H  
ATOM   4296  CA  LYS A 268      13.381  -6.524  10.146  1.00  0.91           C  
ATOM   4297  HA  LYS A 268      14.059  -6.490   9.293  1.00  0.91           H  
ATOM   4298  C   LYS A 268      12.822  -7.939  10.231  1.00  0.91           C  
ATOM   4299  CB  LYS A 268      14.165  -6.140  11.403  1.00  0.91           C  
ATOM   4300  HB2 LYS A 268      13.479  -6.081  12.248  1.00  0.91           H  
ATOM   4301  HB3 LYS A 268      14.903  -6.915  11.608  1.00  0.91           H  
ATOM   4302  O   LYS A 268      11.787  -8.171  10.843  1.00  0.91           O  
ATOM   4303  CG  LYS A 268      14.886  -4.796  11.224  1.00  0.91           C  
ATOM   4304  HG2 LYS A 268      15.556  -4.854  10.367  1.00  0.91           H  
ATOM   4305  HG3 LYS A 268      14.155  -4.007  11.050  1.00  0.91           H  
ATOM   4306  CD  LYS A 268      15.693  -4.459  12.480  1.00  0.91           C  
ATOM   4307  HD2 LYS A 268      15.014  -4.432  13.333  1.00  0.91           H  
ATOM   4308  HD3 LYS A 268      16.448  -5.228  12.644  1.00  0.91           H  
ATOM   4309  CE  LYS A 268      16.362  -3.094  12.312  1.00  0.91           C  
ATOM   4310  HE2 LYS A 268      15.590  -2.368  12.060  1.00  0.91           H  
ATOM   4311  HE3 LYS A 268      17.057  -3.143  11.474  1.00  0.91           H  
ATOM   4312  NZ  LYS A 268      17.061  -2.683  13.555  1.00  0.91           N  
ATOM   4313  HZ1 LYS A 268      16.397  -2.623  14.314  1.00  0.91           H  
ATOM   4314  HZ2 LYS A 268      17.777  -3.351  13.804  1.00  0.91           H  
ATOM   4315  HZ3 LYS A 268      17.480  -1.771  13.439  1.00  0.91           H  
ATOM   4316  N   ASN A 269      13.569  -8.904   9.697  1.00  0.89           N  
ATOM   4317  H   ASN A 269      14.409  -8.629   9.208  1.00  0.89           H  
ATOM   4318  CA  ASN A 269      13.242 -10.336   9.752  1.00  0.89           C  
ATOM   4319  HA  ASN A 269      14.023 -10.852   9.193  1.00  0.89           H  
ATOM   4320  C   ASN A 269      11.924 -10.732   9.054  1.00  0.89           C  
ATOM   4321  CB  ASN A 269      13.322 -10.849  11.204  1.00  0.89           C  
ATOM   4322  HB2 ASN A 269      13.263 -11.937  11.206  1.00  0.89           H  
ATOM   4323  HB3 ASN A 269      12.464 -10.475  11.763  1.00  0.89           H  
ATOM   4324  O   ASN A 269      11.401 -11.817   9.314  1.00  0.89           O  
ATOM   4325  CG  ASN A 269      14.601 -10.454  11.909  1.00  0.89           C  
ATOM   4326  ND2 ASN A 269      14.506  -9.896  13.094  1.00  0.89           N  
ATOM   4327 HD21 ASN A 269      13.594  -9.699  13.481  1.00  0.89           H  
ATOM   4328 HD22 ASN A 269      15.371  -9.656  13.556  1.00  0.89           H  
ATOM   4329  OD1 ASN A 269      15.698 -10.625  11.406  1.00  0.89           O  
ATOM   4330  N   VAL A 270      11.413  -9.897   8.147  1.00  0.92           N  
ATOM   4331  H   VAL A 270      11.858  -9.004   7.990  1.00  0.92           H  
ATOM   4332  CA  VAL A 270      10.276 -10.227   7.281  1.00  0.92           C  
ATOM   4333  HA  VAL A 270       9.669 -10.987   7.773  1.00  0.92           H  
ATOM   4334  C   VAL A 270      10.799 -10.822   5.976  1.00  0.92           C  
ATOM   4335  CB  VAL A 270       9.363  -9.005   7.066  1.00  0.92           C  
ATOM   4336  HB  VAL A 270       9.947  -8.180   6.658  1.00  0.92           H  
ATOM   4337  O   VAL A 270      11.775 -10.345   5.396  1.00  0.92           O  
ATOM   4338  CG1 VAL A 270       8.204  -9.319   6.114  1.00  0.92           C  
ATOM   4339 HG11 VAL A 270       8.577  -9.525   5.110  1.00  0.92           H  
ATOM   4340 HG12 VAL A 270       7.609 -10.157   6.479  1.00  0.92           H  
ATOM   4341 HG13 VAL A 270       7.565  -8.440   6.031  1.00  0.92           H  
ATOM   4342  CG2 VAL A 270       8.762  -8.590   8.416  1.00  0.92           C  
ATOM   4343 HG21 VAL A 270       8.229  -9.424   8.872  1.00  0.92           H  
ATOM   4344 HG22 VAL A 270       8.055  -7.774   8.262  1.00  0.92           H  
ATOM   4345 HG23 VAL A 270       9.542  -8.241   9.093  1.00  0.92           H  
ATOM   4346  N   LYS A 271      10.185 -11.922   5.532  1.00  0.95           N  
ATOM   4347  H   LYS A 271       9.328 -12.194   5.992  1.00  0.95           H  
ATOM   4348  CA  LYS A 271      10.517 -12.541   4.246  1.00  0.95           C  
ATOM   4349  HA  LYS A 271      11.580 -12.406   4.046  1.00  0.95           H  
ATOM   4350  C   LYS A 271       9.742 -11.834   3.145  1.00  0.95           C  
ATOM   4351  CB  LYS A 271      10.193 -14.039   4.237  1.00  0.95           C  
ATOM   4352  HB2 LYS A 271      10.320 -14.410   3.220  1.00  0.95           H  
ATOM   4353  HB3 LYS A 271       9.151 -14.182   4.523  1.00  0.95           H  
ATOM   4354  O   LYS A 271       8.520 -11.805   3.179  1.00  0.95           O  
ATOM   4355  CG  LYS A 271      11.100 -14.848   5.170  1.00  0.95           C  
ATOM   4356  HG2 LYS A 271      10.949 -14.524   6.200  1.00  0.95           H  
ATOM   4357  HG3 LYS A 271      12.143 -14.689   4.894  1.00  0.95           H  
ATOM   4358  CD  LYS A 271      10.758 -16.336   5.046  1.00  0.95           C  
ATOM   4359  HD2 LYS A 271      10.931 -16.659   4.019  1.00  0.95           H  
ATOM   4360  HD3 LYS A 271       9.705 -16.476   5.291  1.00  0.95           H  
ATOM   4361  CE  LYS A 271      11.622 -17.159   6.002  1.00  0.95           C  
ATOM   4362  HE2 LYS A 271      12.670 -17.005   5.747  1.00  0.95           H  
ATOM   4363  HE3 LYS A 271      11.466 -16.784   7.014  1.00  0.95           H  
ATOM   4364  NZ  LYS A 271      11.272 -18.599   5.930  1.00  0.95           N  
ATOM   4365  HZ1 LYS A 271      11.836 -19.133   6.576  1.00  0.95           H  
ATOM   4366  HZ2 LYS A 271      10.300 -18.729   6.169  1.00  0.95           H  
ATOM   4367  HZ3 LYS A 271      11.421 -18.950   4.995  1.00  0.95           H  
ATOM   4368  N   PHE A 272      10.456 -11.382   2.129  1.00  0.95           N  
ATOM   4369  H   PHE A 272      11.464 -11.415   2.184  1.00  0.95           H  
ATOM   4370  CA  PHE A 272       9.890 -10.805   0.918  1.00  0.95           C  
ATOM   4371  HA  PHE A 272       8.862 -11.147   0.798  1.00  0.95           H  
ATOM   4372  C   PHE A 272      10.696 -11.280  -0.293  1.00  0.95           C  
ATOM   4373  CB  PHE A 272       9.865  -9.274   1.034  1.00  0.95           C  
ATOM   4374  HB2 PHE A 272       9.322  -8.990   1.935  1.00  0.95           H  
ATOM   4375  HB3 PHE A 272       9.310  -8.868   0.188  1.00  0.95           H  
ATOM   4376  O   PHE A 272      11.789 -11.840  -0.162  1.00  0.95           O  
ATOM   4377  CG  PHE A 272      11.240  -8.641   1.068  1.00  0.95           C  
ATOM   4378  CD1 PHE A 272      11.987  -8.650   2.260  1.00  0.95           C  
ATOM   4379  HD1 PHE A 272      11.555  -9.046   3.167  1.00  0.95           H  
ATOM   4380  CD2 PHE A 272      11.781  -8.053  -0.090  1.00  0.95           C  
ATOM   4381  HD2 PHE A 272      11.194  -8.002  -0.995  1.00  0.95           H  
ATOM   4382  CE1 PHE A 272      13.273  -8.090   2.292  1.00  0.95           C  
ATOM   4383  HE1 PHE A 272      13.826  -8.068   3.219  1.00  0.95           H  
ATOM   4384  CE2 PHE A 272      13.072  -7.499  -0.063  1.00  0.95           C  
ATOM   4385  HE2 PHE A 272      13.476  -7.024  -0.945  1.00  0.95           H  
ATOM   4386  CZ  PHE A 272      13.820  -7.530   1.126  1.00  0.95           C  
ATOM   4387  HZ  PHE A 272      14.810  -7.099   1.153  1.00  0.95           H  
ATOM   4388  N   GLN A 273      10.146 -11.074  -1.482  1.00  0.95           N  
ATOM   4389  H   GLN A 273       9.284 -10.549  -1.527  1.00  0.95           H  
ATOM   4390  CA  GLN A 273      10.823 -11.367  -2.738  1.00  0.95           C  
ATOM   4391  HA  GLN A 273      11.627 -12.078  -2.553  1.00  0.95           H  
ATOM   4392  C   GLN A 273      11.450 -10.074  -3.279  1.00  0.95           C  
ATOM   4393  CB  GLN A 273       9.830 -12.058  -3.680  1.00  0.95           C  
ATOM   4394  HB2 GLN A 273      10.369 -12.544  -4.494  1.00  0.95           H  
ATOM   4395  HB3 GLN A 273       9.326 -12.852  -3.128  1.00  0.95           H  
ATOM   4396  O   GLN A 273      10.816  -9.021  -3.261  1.00  0.95           O  
ATOM   4397  CG  GLN A 273       8.767 -11.098  -4.232  1.00  0.95           C  
ATOM   4398  HG2 GLN A 273       8.540 -10.302  -3.523  1.00  0.95           H  
ATOM   4399  HG3 GLN A 273       7.837 -11.645  -4.387  1.00  0.95           H  
ATOM   4400  CD  GLN A 273       9.154 -10.496  -5.567  1.00  0.95           C  
ATOM   4401  NE2 GLN A 273       8.230  -9.839  -6.205  1.00  0.95           N  
ATOM   4402 HE21 GLN A 273       8.508  -9.452  -7.096  1.00  0.95           H  
ATOM   4403 HE22 GLN A 273       7.364  -9.584  -5.752  1.00  0.95           H  
ATOM   4404  OE1 GLN A 273      10.262 -10.628  -6.073  1.00  0.95           O  
ATOM   4405  N   ASN A 274      12.702 -10.142  -3.733  1.00  0.96           N  
ATOM   4406  H   ASN A 274      13.167 -11.038  -3.719  1.00  0.96           H  
ATOM   4407  CA  ASN A 274      13.483  -8.964  -4.132  1.00  0.96           C  
ATOM   4408  HA  ASN A 274      12.909  -8.071  -3.886  1.00  0.96           H  
ATOM   4409  C   ASN A 274      13.724  -8.879  -5.652  1.00  0.96           C  
ATOM   4410  CB  ASN A 274      14.769  -8.919  -3.289  1.00  0.96           C  
ATOM   4411  HB2 ASN A 274      14.529  -9.119  -2.245  1.00  0.96           H  
ATOM   4412  HB3 ASN A 274      15.458  -9.685  -3.644  1.00  0.96           H  
ATOM   4413  O   ASN A 274      14.658  -8.224  -6.110  1.00  0.96           O  
ATOM   4414  CG  ASN A 274      15.458  -7.563  -3.337  1.00  0.96           C  
ATOM   4415  ND2 ASN A 274      16.742  -7.519  -3.068  1.00  0.96           N  
ATOM   4416 HD21 ASN A 274      17.167  -6.606  -3.145  1.00  0.96           H  
ATOM   4417 HD22 ASN A 274      17.252  -8.366  -2.863  1.00  0.96           H  
ATOM   4418  OD1 ASN A 274      14.867  -6.525  -3.576  1.00  0.96           O  
ATOM   4419  N   THR A 275      12.918  -9.575  -6.455  1.00  0.98           N  
ATOM   4420  H   THR A 275      12.098 -10.018  -6.067  1.00  0.98           H  
ATOM   4421  CA  THR A 275      13.050  -9.557  -7.915  1.00  0.98           C  
ATOM   4422  HA  THR A 275      14.100  -9.432  -8.178  1.00  0.98           H  
ATOM   4423  C   THR A 275      12.262  -8.377  -8.473  1.00  0.98           C  
ATOM   4424  CB  THR A 275      12.585 -10.880  -8.540  1.00  0.98           C  
ATOM   4425  HB  THR A 275      11.518 -11.016  -8.366  1.00  0.98           H  
ATOM   4426  O   THR A 275      11.053  -8.272  -8.288  1.00  0.98           O  
ATOM   4427  CG2 THR A 275      12.868 -10.937 -10.041  1.00  0.98           C  
ATOM   4428 HG21 THR A 275      12.323 -10.150 -10.562  1.00  0.98           H  
ATOM   4429 HG22 THR A 275      12.538 -11.899 -10.433  1.00  0.98           H  
ATOM   4430 HG23 THR A 275      13.938 -10.829 -10.221  1.00  0.98           H  
ATOM   4431  OG1 THR A 275      13.282 -11.955  -7.953  1.00  0.98           O  
ATOM   4432  HG1 THR A 275      12.671 -12.359  -7.332  1.00  0.98           H  
ATOM   4433  N   SER A 276      12.913  -7.458  -9.181  1.00  0.98           N  
ATOM   4434  H   SER A 276      13.919  -7.502  -9.248  1.00  0.98           H  
ATOM   4435  CA  SER A 276      12.217  -6.301  -9.757  1.00  0.98           C  
ATOM   4436  HA  SER A 276      11.530  -5.903  -9.009  1.00  0.98           H  
ATOM   4437  C   SER A 276      11.404  -6.682 -10.993  1.00  0.98           C  
ATOM   4438  CB  SER A 276      13.203  -5.191 -10.114  1.00  0.98           C  
ATOM   4439  HB2 SER A 276      13.775  -5.480 -10.996  1.00  0.98           H  
ATOM   4440  HB3 SER A 276      12.658  -4.274 -10.339  1.00  0.98           H  
ATOM   4441  O   SER A 276      11.898  -7.420 -11.850  1.00  0.98           O  
ATOM   4442  OG  SER A 276      14.099  -4.970  -9.044  1.00  0.98           O  
ATOM   4443  HG  SER A 276      13.606  -4.922  -8.222  1.00  0.98           H  
ATOM   4444  N   ALA A 277      10.202  -6.121 -11.123  1.00  0.98           N  
ATOM   4445  H   ALA A 277       9.912  -5.452 -10.425  1.00  0.98           H  
ATOM   4446  CA  ALA A 277       9.439  -6.174 -12.364  1.00  0.98           C  
ATOM   4447  HA  ALA A 277       9.585  -7.157 -12.811  1.00  0.98           H  
ATOM   4448  C   ALA A 277       9.956  -5.125 -13.351  1.00  0.98           C  
ATOM   4449  CB  ALA A 277       7.949  -6.001 -12.073  1.00  0.98           C  
ATOM   4450  HB1 ALA A 277       7.759  -5.032 -11.611  1.00  0.98           H  
ATOM   4451  HB2 ALA A 277       7.633  -6.792 -11.392  1.00  0.98           H  
ATOM   4452  HB3 ALA A 277       7.377  -6.086 -12.997  1.00  0.98           H  
ATOM   4453  O   ALA A 277      10.319  -4.016 -12.951  1.00  0.98           O  
ATOM   4454  N   ILE A 278       9.985  -5.473 -14.638  1.00  0.98           N  
ATOM   4455  H   ILE A 278       9.590  -6.366 -14.897  1.00  0.98           H  
ATOM   4456  CA  ILE A 278      10.534  -4.615 -15.694  1.00  0.98           C  
ATOM   4457  HA  ILE A 278      10.723  -3.624 -15.280  1.00  0.98           H  
ATOM   4458  C   ILE A 278       9.531  -4.456 -16.832  1.00  0.98           C  
ATOM   4459  CB  ILE A 278      11.874  -5.160 -16.226  1.00  0.98           C  
ATOM   4460  HB  ILE A 278      11.630  -6.132 -16.653  1.00  0.98           H  
ATOM   4461  O   ILE A 278       8.930  -5.422 -17.298  1.00  0.98           O  
ATOM   4462  CG1 ILE A 278      12.951  -5.392 -15.146  1.00  0.98           C  
ATOM   4463 HG12 ILE A 278      13.795  -5.907 -15.605  1.00  0.98           H  
ATOM   4464 HG13 ILE A 278      12.548  -6.054 -14.380  1.00  0.98           H  
ATOM   4465  CG2 ILE A 278      12.432  -4.319 -17.383  1.00  0.98           C  
ATOM   4466 HG21 ILE A 278      12.370  -3.266 -17.109  1.00  0.98           H  
ATOM   4467 HG22 ILE A 278      13.465  -4.594 -17.595  1.00  0.98           H  
ATOM   4468 HG23 ILE A 278      11.842  -4.478 -18.285  1.00  0.98           H  
ATOM   4469  CD1 ILE A 278      13.474  -4.121 -14.468  1.00  0.98           C  
ATOM   4470 HD11 ILE A 278      13.956  -3.470 -15.197  1.00  0.98           H  
ATOM   4471 HD12 ILE A 278      14.202  -4.394 -13.704  1.00  0.98           H  
ATOM   4472 HD13 ILE A 278      12.654  -3.584 -13.992  1.00  0.98           H  
ATOM   4473  N   ALA A 279       9.425  -3.225 -17.318  1.00  0.98           N  
ATOM   4474  H   ALA A 279       9.978  -2.509 -16.870  1.00  0.98           H  
ATOM   4475  CA  ALA A 279       8.707  -2.835 -18.522  1.00  0.98           C  
ATOM   4476  HA  ALA A 279       8.430  -3.719 -19.095  1.00  0.98           H  
ATOM   4477  C   ALA A 279       9.615  -1.968 -19.415  1.00  0.98           C  
ATOM   4478  CB  ALA A 279       7.424  -2.126 -18.079  1.00  0.98           C  
ATOM   4479  HB1 ALA A 279       7.665  -1.335 -17.368  1.00  0.98           H  
ATOM   4480  HB2 ALA A 279       6.904  -1.702 -18.938  1.00  0.98           H  
ATOM   4481  HB3 ALA A 279       6.770  -2.847 -17.589  1.00  0.98           H  
ATOM   4482  O   ALA A 279      10.670  -1.510 -18.978  1.00  0.98           O  
ATOM   4483  N   ASN A 280       9.218  -1.716 -20.660  1.00  0.98           N  
ATOM   4484  H   ASN A 280       8.338  -2.111 -20.961  1.00  0.98           H  
ATOM   4485  CA  ASN A 280      10.003  -0.954 -21.632  1.00  0.98           C  
ATOM   4486  HA  ASN A 280      11.025  -0.843 -21.270  1.00  0.98           H  
ATOM   4487  C   ASN A 280       9.427   0.452 -21.852  1.00  0.98           C  
ATOM   4488  CB  ASN A 280      10.067  -1.726 -22.959  1.00  0.98           C  
ATOM   4489  HB2 ASN A 280       9.047  -1.904 -23.300  1.00  0.98           H  
ATOM   4490  HB3 ASN A 280      10.576  -1.128 -23.714  1.00  0.98           H  
ATOM   4491  O   ASN A 280       8.247   0.614 -22.152  1.00  0.98           O  
ATOM   4492  CG  ASN A 280      10.765  -3.065 -22.873  1.00  0.98           C  
ATOM   4493  ND2 ASN A 280      10.426  -3.965 -23.771  1.00  0.98           N  
ATOM   4494 HD21 ASN A 280      10.614  -4.924 -23.515  1.00  0.98           H  
ATOM   4495 HD22 ASN A 280       9.728  -3.731 -24.461  1.00  0.98           H  
ATOM   4496  OD1 ASN A 280      11.618  -3.319 -22.041  1.00  0.98           O  
ATOM   4497  N   PHE A 281      10.288   1.460 -21.775  1.00  0.98           N  
ATOM   4498  H   PHE A 281      11.228   1.249 -21.469  1.00  0.98           H  
ATOM   4499  CA  PHE A 281      10.074   2.830 -22.234  1.00  0.98           C  
ATOM   4500  HA  PHE A 281       9.021   2.976 -22.475  1.00  0.98           H  
ATOM   4501  C   PHE A 281      10.904   3.016 -23.514  1.00  0.98           C  
ATOM   4502  CB  PHE A 281      10.459   3.788 -21.094  1.00  0.98           C  
ATOM   4503  HB2 PHE A 281      10.086   3.375 -20.156  1.00  0.98           H  
ATOM   4504  HB3 PHE A 281      11.544   3.840 -21.002  1.00  0.98           H  
ATOM   4505  O   PHE A 281      12.115   3.256 -23.473  1.00  0.98           O  
ATOM   4506  CG  PHE A 281       9.881   5.182 -21.195  1.00  0.98           C  
ATOM   4507  CD1 PHE A 281      10.727   6.301 -21.306  1.00  0.98           C  
ATOM   4508  HD1 PHE A 281      11.798   6.172 -21.357  1.00  0.98           H  
ATOM   4509  CD2 PHE A 281       8.489   5.366 -21.097  1.00  0.98           C  
ATOM   4510  HD2 PHE A 281       7.839   4.511 -20.974  1.00  0.98           H  
ATOM   4511  CE1 PHE A 281      10.178   7.596 -21.335  1.00  0.98           C  
ATOM   4512  HE1 PHE A 281      10.833   8.451 -21.418  1.00  0.98           H  
ATOM   4513  CE2 PHE A 281       7.940   6.658 -21.144  1.00  0.98           C  
ATOM   4514  HE2 PHE A 281       6.870   6.792 -21.078  1.00  0.98           H  
ATOM   4515  CZ  PHE A 281       8.785   7.775 -21.271  1.00  0.98           C  
ATOM   4516  HZ  PHE A 281       8.366   8.770 -21.302  1.00  0.98           H  
ATOM   4517  N   GLN A 282      10.279   2.763 -24.664  1.00  0.98           N  
ATOM   4518  H   GLN A 282       9.278   2.626 -24.654  1.00  0.98           H  
ATOM   4519  CA  GLN A 282      10.964   2.553 -25.938  1.00  0.98           C  
ATOM   4520  HA  GLN A 282      12.034   2.455 -25.755  1.00  0.98           H  
ATOM   4521  C   GLN A 282      10.772   3.725 -26.891  1.00  0.98           C  
ATOM   4522  CB  GLN A 282      10.496   1.231 -26.558  1.00  0.98           C  
ATOM   4523  HB2 GLN A 282       9.409   1.220 -26.647  1.00  0.98           H  
ATOM   4524  HB3 GLN A 282      10.797   0.427 -25.886  1.00  0.98           H  
ATOM   4525  O   GLN A 282       9.654   4.040 -27.293  1.00  0.98           O  
ATOM   4526  CG  GLN A 282      11.117   1.019 -27.951  1.00  0.98           C  
ATOM   4527  HG2 GLN A 282      10.591   1.639 -28.676  1.00  0.98           H  
ATOM   4528  HG3 GLN A 282      12.162   1.329 -27.940  1.00  0.98           H  
ATOM   4529  CD  GLN A 282      11.068  -0.429 -28.415  1.00  0.98           C  
ATOM   4530  NE2 GLN A 282      11.228  -0.690 -29.692  1.00  0.98           N  
ATOM   4531 HE21 GLN A 282      11.363   0.048 -30.368  1.00  0.98           H  
ATOM   4532 HE22 GLN A 282      11.146  -1.664 -29.946  1.00  0.98           H  
ATOM   4533  OE1 GLN A 282      10.976  -1.359 -27.642  1.00  0.98           O  
ATOM   4534  N   TYR A 283      11.878   4.336 -27.311  1.00  0.98           N  
ATOM   4535  H   TYR A 283      12.778   4.000 -27.000  1.00  0.98           H  
ATOM   4536  CA  TYR A 283      11.847   5.402 -28.303  1.00  0.98           C  
ATOM   4537  HA  TYR A 283      11.084   6.123 -28.007  1.00  0.98           H  
ATOM   4538  C   TYR A 283      11.474   4.845 -29.679  1.00  0.98           C  
ATOM   4539  CB  TYR A 283      13.189   6.141 -28.345  1.00  0.98           C  
ATOM   4540  HB2 TYR A 283      13.214   6.741 -29.255  1.00  0.98           H  
ATOM   4541  HB3 TYR A 283      13.994   5.410 -28.421  1.00  0.98           H  
ATOM   4542  O   TYR A 283      12.044   3.853 -30.139  1.00  0.98           O  
ATOM   4543  CG  TYR A 283      13.446   7.057 -27.161  1.00  0.98           C  
ATOM   4544  CD1 TYR A 283      13.463   8.451 -27.351  1.00  0.98           C  
ATOM   4545  HD1 TYR A 283      13.301   8.861 -28.337  1.00  0.98           H  
ATOM   4546  CD2 TYR A 283      13.674   6.532 -25.874  1.00  0.98           C  
ATOM   4547  HD2 TYR A 283      13.672   5.465 -25.709  1.00  0.98           H  
ATOM   4548  CE1 TYR A 283      13.703   9.316 -26.271  1.00  0.98           C  
ATOM   4549  HE1 TYR A 283      13.755  10.385 -26.414  1.00  0.98           H  
ATOM   4550  CE2 TYR A 283      13.883   7.396 -24.783  1.00  0.98           C  
ATOM   4551  HE2 TYR A 283      14.027   6.996 -23.790  1.00  0.98           H  
ATOM   4552  OH  TYR A 283      14.037   9.631 -23.932  1.00  0.98           O  
ATOM   4553  HH  TYR A 283      14.009   9.190 -23.079  1.00  0.98           H  
ATOM   4554  CZ  TYR A 283      13.888   8.788 -24.980  1.00  0.98           C  
ATOM   4555  N   ILE A 284      10.566   5.524 -30.377  1.00  0.97           N  
ATOM   4556  H   ILE A 284      10.107   6.302 -29.924  1.00  0.97           H  
ATOM   4557  CA  ILE A 284      10.263   5.246 -31.779  1.00  0.97           C  
ATOM   4558  HA  ILE A 284       9.954   4.203 -31.857  1.00  0.97           H  
ATOM   4559  C   ILE A 284      11.549   5.433 -32.591  1.00  0.97           C  
ATOM   4560  CB  ILE A 284       9.105   6.130 -32.289  1.00  0.97           C  
ATOM   4561  HB  ILE A 284       9.346   7.173 -32.080  1.00  0.97           H  
ATOM   4562  O   ILE A 284      12.219   6.462 -32.488  1.00  0.97           O  
ATOM   4563  CG1 ILE A 284       7.805   5.756 -31.540  1.00  0.97           C  
ATOM   4564 HG12 ILE A 284       7.561   4.711 -31.730  1.00  0.97           H  
ATOM   4565 HG13 ILE A 284       7.962   5.865 -30.467  1.00  0.97           H  
ATOM   4566  CG2 ILE A 284       8.918   5.975 -33.813  1.00  0.97           C  
ATOM   4567 HG21 ILE A 284       8.677   4.940 -34.056  1.00  0.97           H  
ATOM   4568 HG22 ILE A 284       8.114   6.620 -34.166  1.00  0.97           H  
ATOM   4569 HG23 ILE A 284       9.820   6.272 -34.347  1.00  0.97           H  
ATOM   4570  CD1 ILE A 284       6.597   6.619 -31.913  1.00  0.97           C  
ATOM   4571 HD11 ILE A 284       6.230   6.353 -32.904  1.00  0.97           H  
ATOM   4572 HD12 ILE A 284       5.798   6.455 -31.190  1.00  0.97           H  
ATOM   4573 HD13 ILE A 284       6.890   7.669 -31.898  1.00  0.97           H  
ATOM   4574  N   GLY A 285      11.887   4.418 -33.387  1.00  0.96           N  
ATOM   4575  H   GLY A 285      11.282   3.610 -33.402  1.00  0.96           H  
ATOM   4576  CA  GLY A 285      13.149   4.336 -34.125  1.00  0.96           C  
ATOM   4577  HA2 GLY A 285      13.539   5.338 -34.303  1.00  0.96           H  
ATOM   4578  HA3 GLY A 285      12.962   3.868 -35.092  1.00  0.96           H  
ATOM   4579  C   GLY A 285      14.242   3.526 -33.420  1.00  0.96           C  
ATOM   4580  O   GLY A 285      15.292   3.304 -34.017  1.00  0.96           O  
ATOM   4581  N   ALA A 286      14.019   3.051 -32.188  1.00  0.96           N  
ATOM   4582  H   ALA A 286      13.170   3.293 -31.698  1.00  0.96           H  
ATOM   4583  CA  ALA A 286      14.922   2.086 -31.567  1.00  0.96           C  
ATOM   4584  HA  ALA A 286      15.928   2.503 -31.575  1.00  0.96           H  
ATOM   4585  C   ALA A 286      14.934   0.782 -32.379  1.00  0.96           C  
ATOM   4586  CB  ALA A 286      14.509   1.847 -30.109  1.00  0.96           C  
ATOM   4587  HB1 ALA A 286      15.219   1.172 -29.632  1.00  0.96           H  
ATOM   4588  HB2 ALA A 286      13.516   1.398 -30.076  1.00  0.96           H  
ATOM   4589  HB3 ALA A 286      14.491   2.793 -29.568  1.00  0.96           H  
ATOM   4590  O   ALA A 286      13.876   0.246 -32.720  1.00  0.96           O  
ATOM   4591  N   LEU A 287      16.127   0.262 -32.678  1.00  0.94           N  
ATOM   4592  H   LEU A 287      16.967   0.725 -32.363  1.00  0.94           H  
ATOM   4593  CA  LEU A 287      16.256  -1.001 -33.398  1.00  0.94           C  
ATOM   4594  HA  LEU A 287      15.614  -0.937 -34.276  1.00  0.94           H  
ATOM   4595  C   LEU A 287      15.779  -2.163 -32.505  1.00  0.94           C  
ATOM   4596  CB  LEU A 287      17.701  -1.230 -33.870  1.00  0.94           C  
ATOM   4597  HB2 LEU A 287      18.333  -1.355 -32.991  1.00  0.94           H  
ATOM   4598  HB3 LEU A 287      17.734  -2.169 -34.423  1.00  0.94           H  
ATOM   4599  O   LEU A 287      15.988  -2.116 -31.288  1.00  0.94           O  
ATOM   4600  CG  LEU A 287      18.299  -0.130 -34.764  1.00  0.94           C  
ATOM   4601  HG  LEU A 287      18.209   0.838 -34.271  1.00  0.94           H  
ATOM   4602  CD1 LEU A 287      19.782  -0.407 -34.999  1.00  0.94           C  
ATOM   4603 HD11 LEU A 287      20.215   0.383 -35.613  1.00  0.94           H  
ATOM   4604 HD12 LEU A 287      19.910  -1.368 -35.497  1.00  0.94           H  
ATOM   4605 HD13 LEU A 287      20.303  -0.432 -34.042  1.00  0.94           H  
ATOM   4606  CD2 LEU A 287      17.595  -0.070 -36.121  1.00  0.94           C  
ATOM   4607 HD21 LEU A 287      17.649  -1.039 -36.618  1.00  0.94           H  
ATOM   4608 HD22 LEU A 287      16.552   0.219 -35.987  1.00  0.94           H  
ATOM   4609 HD23 LEU A 287      18.076   0.681 -36.747  1.00  0.94           H  
ATOM   4610  N   PRO A 288      15.192  -3.234 -33.072  1.00  0.86           N  
ATOM   4611  CA  PRO A 288      14.717  -4.381 -32.290  1.00  0.86           C  
ATOM   4612  HA  PRO A 288      13.894  -4.053 -31.656  1.00  0.86           H  
ATOM   4613  C   PRO A 288      15.795  -5.029 -31.405  1.00  0.86           C  
ATOM   4614  CB  PRO A 288      14.191  -5.376 -33.331  1.00  0.86           C  
ATOM   4615  HB2 PRO A 288      14.992  -6.039 -33.658  1.00  0.86           H  
ATOM   4616  HB3 PRO A 288      13.353  -5.956 -32.944  1.00  0.86           H  
ATOM   4617  O   PRO A 288      15.490  -5.545 -30.331  1.00  0.86           O  
ATOM   4618  CG  PRO A 288      13.769  -4.487 -34.500  1.00  0.86           C  
ATOM   4619  HG2 PRO A 288      13.780  -5.028 -35.447  1.00  0.86           H  
ATOM   4620  HG3 PRO A 288      12.780  -4.071 -34.305  1.00  0.86           H  
ATOM   4621  CD  PRO A 288      14.808  -3.372 -34.472  1.00  0.86           C  
ATOM   4622  HD2 PRO A 288      14.362  -2.459 -34.867  1.00  0.86           H  
ATOM   4623  HD3 PRO A 288      15.679  -3.658 -35.063  1.00  0.86           H  
ATOM   4624  N   ASN A 289      17.058  -4.973 -31.840  1.00  0.90           N  
ATOM   4625  H   ASN A 289      17.247  -4.466 -32.692  1.00  0.90           H  
ATOM   4626  CA  ASN A 289      18.225  -5.525 -31.150  1.00  0.90           C  
ATOM   4627  HA  ASN A 289      17.893  -6.352 -30.523  1.00  0.90           H  
ATOM   4628  C   ASN A 289      18.926  -4.532 -30.205  1.00  0.90           C  
ATOM   4629  CB  ASN A 289      19.203  -6.093 -32.197  1.00  0.90           C  
ATOM   4630  HB2 ASN A 289      18.690  -6.819 -32.827  1.00  0.90           H  
ATOM   4631  HB3 ASN A 289      20.008  -6.610 -31.675  1.00  0.90           H  
ATOM   4632  O   ASN A 289      19.957  -4.886 -29.633  1.00  0.90           O  
ATOM   4633  CG  ASN A 289      19.819  -5.027 -33.092  1.00  0.90           C  
ATOM   4634  ND2 ASN A 289      20.940  -5.306 -33.710  1.00  0.90           N  
ATOM   4635 HD21 ASN A 289      21.330  -4.568 -34.279  1.00  0.90           H  
ATOM   4636 HD22 ASN A 289      21.416  -6.183 -33.550  1.00  0.90           H  
ATOM   4637  OD1 ASN A 289      19.281  -3.950 -33.285  1.00  0.90           O  
ATOM   4638  N   ASN A 290      18.404  -3.312 -30.024  1.00  0.92           N  
ATOM   4639  H   ASN A 290      17.570  -3.044 -30.529  1.00  0.92           H  
ATOM   4640  CA  ASN A 290      18.982  -2.373 -29.067  1.00  0.92           C  
ATOM   4641  HA  ASN A 290      20.028  -2.225 -29.333  1.00  0.92           H  
ATOM   4642  C   ASN A 290      18.948  -2.976 -27.657  1.00  0.92           C  
ATOM   4643  CB  ASN A 290      18.272  -1.004 -29.110  1.00  0.92           C  
ATOM   4644  HB2 ASN A 290      18.455  -0.491 -28.166  1.00  0.92           H  
ATOM   4645  HB3 ASN A 290      17.195  -1.140 -29.213  1.00  0.92           H  
ATOM   4646  O   ASN A 290      17.893  -3.386 -27.162  1.00  0.92           O  
ATOM   4647  CG  ASN A 290      18.780  -0.094 -30.217  1.00  0.92           C  
ATOM   4648  ND2 ASN A 290      18.389   1.159 -30.222  1.00  0.92           N  
ATOM   4649 HD21 ASN A 290      18.864   1.764 -30.876  1.00  0.92           H  
ATOM   4650 HD22 ASN A 290      17.798   1.522 -29.487  1.00  0.92           H  
ATOM   4651  OD1 ASN A 290      19.565  -0.460 -31.069  1.00  0.92           O  
ATOM   4652  N   VAL A 291      20.111  -2.989 -27.003  1.00  0.94           N  
ATOM   4653  H   VAL A 291      20.939  -2.670 -27.483  1.00  0.94           H  
ATOM   4654  CA  VAL A 291      20.234  -3.396 -25.601  1.00  0.94           C  
ATOM   4655  HA  VAL A 291      19.806  -4.393 -25.496  1.00  0.94           H  
ATOM   4656  C   VAL A 291      19.426  -2.424 -24.744  1.00  0.94           C  
ATOM   4657  CB  VAL A 291      21.708  -3.458 -25.156  1.00  0.94           C  
ATOM   4658  HB  VAL A 291      22.157  -2.470 -25.256  1.00  0.94           H  
ATOM   4659  O   VAL A 291      19.536  -1.207 -24.897  1.00  0.94           O  
ATOM   4660  CG1 VAL A 291      21.834  -3.913 -23.697  1.00  0.94           C  
ATOM   4661 HG11 VAL A 291      21.360  -4.884 -23.559  1.00  0.94           H  
ATOM   4662 HG12 VAL A 291      21.373  -3.185 -23.029  1.00  0.94           H  
ATOM   4663 HG13 VAL A 291      22.887  -3.992 -23.426  1.00  0.94           H  
ATOM   4664  CG2 VAL A 291      22.501  -4.446 -26.024  1.00  0.94           C  
ATOM   4665 HG21 VAL A 291      22.508  -4.123 -27.065  1.00  0.94           H  
ATOM   4666 HG22 VAL A 291      22.059  -5.440 -25.963  1.00  0.94           H  
ATOM   4667 HG23 VAL A 291      23.534  -4.494 -25.679  1.00  0.94           H  
ATOM   4668  N   THR A 292      18.586  -2.962 -23.861  1.00  0.97           N  
ATOM   4669  H   THR A 292      18.599  -3.962 -23.723  1.00  0.97           H  
ATOM   4670  CA  THR A 292      17.774  -2.137 -22.960  1.00  0.97           C  
ATOM   4671  HA  THR A 292      17.376  -1.295 -23.527  1.00  0.97           H  
ATOM   4672  C   THR A 292      18.654  -1.584 -21.847  1.00  0.97           C  
ATOM   4673  CB  THR A 292      16.581  -2.923 -22.404  1.00  0.97           C  
ATOM   4674  HB  THR A 292      16.938  -3.802 -21.868  1.00  0.97           H  
ATOM   4675  O   THR A 292      19.314  -2.347 -21.143  1.00  0.97           O  
ATOM   4676  CG2 THR A 292      15.690  -2.091 -21.483  1.00  0.97           C  
ATOM   4677 HG21 THR A 292      16.233  -1.825 -20.575  1.00  0.97           H  
ATOM   4678 HG22 THR A 292      15.366  -1.184 -21.994  1.00  0.97           H  
ATOM   4679 HG23 THR A 292      14.813  -2.675 -21.205  1.00  0.97           H  
ATOM   4680  OG1 THR A 292      15.784  -3.331 -23.495  1.00  0.97           O  
ATOM   4681  HG1 THR A 292      16.375  -3.668 -24.173  1.00  0.97           H  
ATOM   4682  N   VAL A 293      18.661  -0.262 -21.679  1.00  0.98           N  
ATOM   4683  H   VAL A 293      18.115   0.305 -22.310  1.00  0.98           H  
ATOM   4684  CA  VAL A 293      19.366   0.401 -20.579  1.00  0.98           C  
ATOM   4685  HA  VAL A 293      20.381   0.005 -20.547  1.00  0.98           H  
ATOM   4686  C   VAL A 293      18.627   0.090 -19.272  1.00  0.98           C  
ATOM   4687  CB  VAL A 293      19.468   1.920 -20.799  1.00  0.98           C  
ATOM   4688  HB  VAL A 293      18.467   2.351 -20.813  1.00  0.98           H  
ATOM   4689  O   VAL A 293      17.442   0.427 -19.172  1.00  0.98           O  
ATOM   4690  CG1 VAL A 293      20.279   2.588 -19.680  1.00  0.98           C  
ATOM   4691 HG11 VAL A 293      21.299   2.203 -19.673  1.00  0.98           H  
ATOM   4692 HG12 VAL A 293      20.303   3.666 -19.839  1.00  0.98           H  
ATOM   4693 HG13 VAL A 293      19.824   2.400 -18.707  1.00  0.98           H  
ATOM   4694  CG2 VAL A 293      20.161   2.245 -22.129  1.00  0.98           C  
ATOM   4695 HG21 VAL A 293      20.268   3.324 -22.237  1.00  0.98           H  
ATOM   4696 HG22 VAL A 293      21.145   1.777 -22.168  1.00  0.98           H  
ATOM   4697 HG23 VAL A 293      19.560   1.882 -22.964  1.00  0.98           H  
ATOM   4698  N   PRO A 294      19.283  -0.541 -18.281  1.00  0.98           N  
ATOM   4699  CA  PRO A 294      18.627  -0.970 -17.054  1.00  0.98           C  
ATOM   4700  HA  PRO A 294      17.679  -1.448 -17.300  1.00  0.98           H  
ATOM   4701  C   PRO A 294      18.370   0.201 -16.097  1.00  0.98           C  
ATOM   4702  CB  PRO A 294      19.548  -2.028 -16.444  1.00  0.98           C  
ATOM   4703  HB2 PRO A 294      19.319  -3.002 -16.876  1.00  0.98           H  
ATOM   4704  HB3 PRO A 294      19.472  -2.066 -15.357  1.00  0.98           H  
ATOM   4705  O   PRO A 294      19.210   1.079 -15.899  1.00  0.98           O  
ATOM   4706  CG  PRO A 294      20.933  -1.578 -16.904  1.00  0.98           C  
ATOM   4707  HG2 PRO A 294      21.301  -0.791 -16.246  1.00  0.98           H  
ATOM   4708  HG3 PRO A 294      21.637  -2.410 -16.939  1.00  0.98           H  
ATOM   4709  CD  PRO A 294      20.666  -1.003 -18.294  1.00  0.98           C  
ATOM   4710  HD2 PRO A 294      20.780  -1.790 -19.040  1.00  0.98           H  
ATOM   4711  HD3 PRO A 294      21.356  -0.184 -18.498  1.00  0.98           H  
ATOM   4712  N   ALA A 295      17.202   0.181 -15.466  1.00  0.98           N  
ATOM   4713  H   ALA A 295      16.569  -0.568 -15.706  1.00  0.98           H  
ATOM   4714  CA  ALA A 295      16.776   1.098 -14.423  1.00  0.98           C  
ATOM   4715  HA  ALA A 295      17.118   2.104 -14.665  1.00  0.98           H  
ATOM   4716  C   ALA A 295      17.417   0.686 -13.096  1.00  0.98           C  
ATOM   4717  CB  ALA A 295      15.243   1.103 -14.353  1.00  0.98           C  
ATOM   4718  HB1 ALA A 295      14.842   1.939 -14.925  1.00  0.98           H  
ATOM   4719  HB2 ALA A 295      14.923   1.191 -13.314  1.00  0.98           H  
ATOM   4720  HB3 ALA A 295      14.834   0.169 -14.739  1.00  0.98           H  
ATOM   4721  O   ALA A 295      17.527  -0.500 -12.789  1.00  0.98           O  
ATOM   4722  N   LYS A 296      17.830   1.674 -12.300  1.00  0.98           N  
ATOM   4723  H   LYS A 296      17.650   2.628 -12.580  1.00  0.98           H  
ATOM   4724  CA  LYS A 296      18.465   1.453 -10.998  1.00  0.98           C  
ATOM   4725  HA  LYS A 296      18.711   0.399 -10.873  1.00  0.98           H  
ATOM   4726  C   LYS A 296      17.492   1.826  -9.891  1.00  0.98           C  
ATOM   4727  CB  LYS A 296      19.768   2.254 -10.894  1.00  0.98           C  
ATOM   4728  HB2 LYS A 296      20.155   2.149  -9.880  1.00  0.98           H  
ATOM   4729  HB3 LYS A 296      19.562   3.309 -11.074  1.00  0.98           H  
ATOM   4730  O   LYS A 296      17.280   3.006  -9.624  1.00  0.98           O  
ATOM   4731  CG  LYS A 296      20.833   1.762 -11.884  1.00  0.98           C  
ATOM   4732  HG2 LYS A 296      21.029   0.703 -11.711  1.00  0.98           H  
ATOM   4733  HG3 LYS A 296      20.479   1.897 -12.906  1.00  0.98           H  
ATOM   4734  CD  LYS A 296      22.124   2.560 -11.686  1.00  0.98           C  
ATOM   4735  HD2 LYS A 296      21.911   3.619 -11.833  1.00  0.98           H  
ATOM   4736  HD3 LYS A 296      22.487   2.407 -10.670  1.00  0.98           H  
ATOM   4737  CE  LYS A 296      23.185   2.105 -12.690  1.00  0.98           C  
ATOM   4738  HE2 LYS A 296      23.376   1.043 -12.537  1.00  0.98           H  
ATOM   4739  HE3 LYS A 296      22.786   2.232 -13.696  1.00  0.98           H  
ATOM   4740  NZ  LYS A 296      24.437   2.885 -12.530  1.00  0.98           N  
ATOM   4741  HZ1 LYS A 296      24.258   3.867 -12.681  1.00  0.98           H  
ATOM   4742  HZ2 LYS A 296      25.134   2.579 -13.195  1.00  0.98           H  
ATOM   4743  HZ3 LYS A 296      24.808   2.768 -11.597  1.00  0.98           H  
ATOM   4744  N   LEU A 297      16.894   0.816  -9.272  1.00  0.98           N  
ATOM   4745  H   LEU A 297      17.134  -0.128  -9.540  1.00  0.98           H  
ATOM   4746  CA  LEU A 297      16.067   1.004  -8.086  1.00  0.98           C  
ATOM   4747  HA  LEU A 297      15.441   1.882  -8.244  1.00  0.98           H  
ATOM   4748  C   LEU A 297      16.945   1.258  -6.850  1.00  0.98           C  
ATOM   4749  CB  LEU A 297      15.164  -0.224  -7.902  1.00  0.98           C  
ATOM   4750  HB2 LEU A 297      15.784  -1.119  -7.952  1.00  0.98           H  
ATOM   4751  HB3 LEU A 297      14.709  -0.202  -6.912  1.00  0.98           H  
ATOM   4752  O   LEU A 297      18.111   0.852  -6.834  1.00  0.98           O  
ATOM   4753  CG  LEU A 297      14.050  -0.301  -8.960  1.00  0.98           C  
ATOM   4754  HG  LEU A 297      14.453  -0.084  -9.949  1.00  0.98           H  
ATOM   4755  CD1 LEU A 297      13.488  -1.713  -8.978  1.00  0.98           C  
ATOM   4756 HD11 LEU A 297      12.616  -1.767  -9.629  1.00  0.98           H  
ATOM   4757 HD12 LEU A 297      13.215  -2.003  -7.963  1.00  0.98           H  
ATOM   4758 HD13 LEU A 297      14.255  -2.393  -9.350  1.00  0.98           H  
ATOM   4759  CD2 LEU A 297      12.909   0.674  -8.665  1.00  0.98           C  
ATOM   4760 HD21 LEU A 297      12.445   0.415  -7.713  1.00  0.98           H  
ATOM   4761 HD22 LEU A 297      13.275   1.700  -8.624  1.00  0.98           H  
ATOM   4762 HD23 LEU A 297      12.152   0.603  -9.445  1.00  0.98           H  
ATOM   4763  N   PRO A 298      16.405   1.917  -5.812  1.00  0.98           N  
ATOM   4764  CA  PRO A 298      17.023   1.934  -4.489  1.00  0.98           C  
ATOM   4765  HA  PRO A 298      17.963   2.483  -4.533  1.00  0.98           H  
ATOM   4766  C   PRO A 298      17.264   0.526  -3.951  1.00  0.98           C  
ATOM   4767  CB  PRO A 298      16.036   2.654  -3.567  1.00  0.98           C  
ATOM   4768  HB2 PRO A 298      16.552   3.276  -2.835  1.00  0.98           H  
ATOM   4769  HB3 PRO A 298      15.376   1.942  -3.073  1.00  0.98           H  
ATOM   4770  O   PRO A 298      16.647  -0.443  -4.398  1.00  0.98           O  
ATOM   4771  CG  PRO A 298      15.227   3.485  -4.539  1.00  0.98           C  
ATOM   4772  HG2 PRO A 298      14.256   3.778  -4.141  1.00  0.98           H  
ATOM   4773  HG3 PRO A 298      15.850   4.347  -4.779  1.00  0.98           H  
ATOM   4774  CD  PRO A 298      15.126   2.603  -5.773  1.00  0.98           C  
ATOM   4775  HD2 PRO A 298      14.960   3.216  -6.658  1.00  0.98           H  
ATOM   4776  HD3 PRO A 298      14.323   1.876  -5.646  1.00  0.98           H  
ATOM   4777  N   ILE A 299      18.099   0.431  -2.917  1.00  0.98           N  
ATOM   4778  H   ILE A 299      18.508   1.278  -2.548  1.00  0.98           H  
ATOM   4779  CA  ILE A 299      18.055  -0.742  -2.044  1.00  0.98           C  
ATOM   4780  HA  ILE A 299      18.153  -1.630  -2.669  1.00  0.98           H  
ATOM   4781  C   ILE A 299      16.676  -0.813  -1.371  1.00  0.98           C  
ATOM   4782  CB  ILE A 299      19.217  -0.751  -1.029  1.00  0.98           C  
ATOM   4783  HB  ILE A 299      19.122  -1.660  -0.434  1.00  0.98           H  
ATOM   4784  O   ILE A 299      16.065   0.218  -1.086  1.00  0.98           O  
ATOM   4785  CG1 ILE A 299      19.170   0.453  -0.063  1.00  0.98           C  
ATOM   4786 HG12 ILE A 299      18.209   0.456   0.452  1.00  0.98           H  
ATOM   4787 HG13 ILE A 299      19.268   1.383  -0.623  1.00  0.98           H  
ATOM   4788  CG2 ILE A 299      20.555  -0.828  -1.788  1.00  0.98           C  
ATOM   4789 HG21 ILE A 299      21.368  -1.031  -1.091  1.00  0.98           H  
ATOM   4790 HG22 ILE A 299      20.755   0.110  -2.305  1.00  0.98           H  
ATOM   4791 HG23 ILE A 299      20.522  -1.638  -2.517  1.00  0.98           H  
ATOM   4792  CD1 ILE A 299      20.252   0.429   1.021  1.00  0.98           C  
ATOM   4793 HD11 ILE A 299      20.052   1.220   1.744  1.00  0.98           H  
ATOM   4794 HD12 ILE A 299      21.234   0.599   0.581  1.00  0.98           H  
ATOM   4795 HD13 ILE A 299      20.244  -0.532   1.536  1.00  0.98           H  
ATOM   4796  N   PHE A 300      16.183  -2.024  -1.118  1.00  0.97           N  
ATOM   4797  H   PHE A 300      16.725  -2.836  -1.376  1.00  0.97           H  
ATOM   4798  CA  PHE A 300      14.801  -2.249  -0.681  1.00  0.97           C  
ATOM   4799  HA  PHE A 300      14.130  -1.851  -1.442  1.00  0.97           H  
ATOM   4800  C   PHE A 300      14.437  -1.544   0.638  1.00  0.97           C  
ATOM   4801  CB  PHE A 300      14.557  -3.762  -0.579  1.00  0.97           C  
ATOM   4802  HB2 PHE A 300      14.787  -4.229  -1.536  1.00  0.97           H  
ATOM   4803  HB3 PHE A 300      13.497  -3.929  -0.387  1.00  0.97           H  
ATOM   4804  O   PHE A 300      13.271  -1.291   0.876  1.00  0.97           O  
ATOM   4805  CG  PHE A 300      15.360  -4.430   0.522  1.00  0.97           C  
ATOM   4806  CD1 PHE A 300      16.593  -5.051   0.247  1.00  0.97           C  
ATOM   4807  HD1 PHE A 300      16.961  -5.092  -0.768  1.00  0.97           H  
ATOM   4808  CD2 PHE A 300      14.878  -4.405   1.841  1.00  0.97           C  
ATOM   4809  HD2 PHE A 300      13.921  -3.952   2.052  1.00  0.97           H  
ATOM   4810  CE1 PHE A 300      17.342  -5.624   1.293  1.00  0.97           C  
ATOM   4811  HE1 PHE A 300      18.287  -6.102   1.082  1.00  0.97           H  
ATOM   4812  CE2 PHE A 300      15.622  -4.974   2.887  1.00  0.97           C  
ATOM   4813  HE2 PHE A 300      15.223  -4.954   3.890  1.00  0.97           H  
ATOM   4814  CZ  PHE A 300      16.859  -5.581   2.614  1.00  0.97           C  
ATOM   4815  HZ  PHE A 300      17.427  -6.026   3.417  1.00  0.97           H  
ATOM   4816  N   ASN A 301      15.402  -1.187   1.487  1.00  0.97           N  
ATOM   4817  H   ASN A 301      16.357  -1.420   1.255  1.00  0.97           H  
ATOM   4818  CA  ASN A 301      15.178  -0.526   2.777  1.00  0.97           C  
ATOM   4819  HA  ASN A 301      14.106  -0.480   2.967  1.00  0.97           H  
ATOM   4820  C   ASN A 301      15.668   0.937   2.806  1.00  0.97           C  
ATOM   4821  CB  ASN A 301      15.785  -1.394   3.889  1.00  0.97           C  
ATOM   4822  HB2 ASN A 301      15.557  -0.940   4.854  1.00  0.97           H  
ATOM   4823  HB3 ASN A 301      15.313  -2.376   3.871  1.00  0.97           H  
ATOM   4824  O   ASN A 301      16.019   1.463   3.865  1.00  0.97           O  
ATOM   4825  CG  ASN A 301      17.286  -1.583   3.780  1.00  0.97           C  
ATOM   4826  ND2 ASN A 301      17.876  -2.221   4.763  1.00  0.97           N  
ATOM   4827 HD21 ASN A 301      17.314  -2.575   5.523  1.00  0.97           H  
ATOM   4828 HD22 ASN A 301      18.871  -2.365   4.668  1.00  0.97           H  
ATOM   4829  OD1 ASN A 301      17.954  -1.207   2.827  1.00  0.97           O  
ATOM   4830  N   ASP A 302      15.730   1.604   1.648  1.00  0.97           N  
ATOM   4831  H   ASP A 302      15.483   1.114   0.800  1.00  0.97           H  
ATOM   4832  CA  ASP A 302      16.192   2.993   1.529  1.00  0.97           C  
ATOM   4833  HA  ASP A 302      17.092   3.094   2.136  1.00  0.97           H  
ATOM   4834  C   ASP A 302      15.157   3.997   2.080  1.00  0.97           C  
ATOM   4835  CB  ASP A 302      16.606   3.295   0.077  1.00  0.97           C  
ATOM   4836  HB2 ASP A 302      15.719   3.311  -0.555  1.00  0.97           H  
ATOM   4837  HB3 ASP A 302      17.252   2.493  -0.280  1.00  0.97           H  
ATOM   4838  O   ASP A 302      14.400   4.641   1.349  1.00  0.97           O  
ATOM   4839  CG  ASP A 302      17.373   4.616  -0.087  1.00  0.97           C  
ATOM   4840  OD1 ASP A 302      17.371   5.436   0.862  1.00  0.97           O  
ATOM   4841  OD2 ASP A 302      17.933   4.830  -1.194  1.00  0.97           O  
ATOM   4842  N   ASN A 303      15.146   4.160   3.405  1.00  0.96           N  
ATOM   4843  H   ASN A 303      15.663   3.482   3.945  1.00  0.96           H  
ATOM   4844  CA  ASN A 303      14.287   5.126   4.098  1.00  0.96           C  
ATOM   4845  HA  ASN A 303      13.247   4.919   3.842  1.00  0.96           H  
ATOM   4846  C   ASN A 303      14.578   6.580   3.688  1.00  0.96           C  
ATOM   4847  CB  ASN A 303      14.478   4.956   5.617  1.00  0.96           C  
ATOM   4848  HB2 ASN A 303      13.907   5.727   6.136  1.00  0.96           H  
ATOM   4849  HB3 ASN A 303      15.532   5.080   5.864  1.00  0.96           H  
ATOM   4850  O   ASN A 303      13.698   7.437   3.783  1.00  0.96           O  
ATOM   4851  CG  ASN A 303      14.002   3.612   6.136  1.00  0.96           C  
ATOM   4852  ND2 ASN A 303      14.456   3.189   7.290  1.00  0.96           N  
ATOM   4853 HD21 ASN A 303      14.106   2.290   7.588  1.00  0.96           H  
ATOM   4854 HD22 ASN A 303      15.098   3.745   7.838  1.00  0.96           H  
ATOM   4855  OD1 ASN A 303      13.209   2.925   5.527  1.00  0.96           O  
ATOM   4856  N   ILE A 304      15.799   6.877   3.223  1.00  0.97           N  
ATOM   4857  H   ILE A 304      16.433   6.116   3.026  1.00  0.97           H  
ATOM   4858  CA  ILE A 304      16.168   8.218   2.757  1.00  0.97           C  
ATOM   4859  HA  ILE A 304      15.798   8.949   3.476  1.00  0.97           H  
ATOM   4860  C   ILE A 304      15.473   8.505   1.425  1.00  0.97           C  
ATOM   4861  CB  ILE A 304      17.703   8.380   2.659  1.00  0.97           C  
ATOM   4862  HB  ILE A 304      18.099   7.608   2.000  1.00  0.97           H  
ATOM   4863  O   ILE A 304      14.936   9.600   1.252  1.00  0.97           O  
ATOM   4864  CG1 ILE A 304      18.347   8.213   4.056  1.00  0.97           C  
ATOM   4865 HG12 ILE A 304      18.002   9.011   4.714  1.00  0.97           H  
ATOM   4866 HG13 ILE A 304      18.030   7.263   4.486  1.00  0.97           H  
ATOM   4867  CG2 ILE A 304      18.064   9.753   2.057  1.00  0.97           C  
ATOM   4868 HG21 ILE A 304      17.668   9.846   1.046  1.00  0.97           H  
ATOM   4869 HG22 ILE A 304      19.146   9.863   1.980  1.00  0.97           H  
ATOM   4870 HG23 ILE A 304      17.662  10.555   2.675  1.00  0.97           H  
ATOM   4871  CD1 ILE A 304      19.882   8.204   4.048  1.00  0.97           C  
ATOM   4872 HD11 ILE A 304      20.246   7.470   3.330  1.00  0.97           H  
ATOM   4873 HD12 ILE A 304      20.272   9.191   3.797  1.00  0.97           H  
ATOM   4874 HD13 ILE A 304      20.242   7.935   5.040  1.00  0.97           H  
ATOM   4875  N   ALA A 305      15.420   7.537   0.506  1.00  0.97           N  
ATOM   4876  H   ALA A 305      15.924   6.679   0.680  1.00  0.97           H  
ATOM   4877  CA  ALA A 305      14.674   7.674  -0.744  1.00  0.97           C  
ATOM   4878  HA  ALA A 305      15.059   8.539  -1.283  1.00  0.97           H  
ATOM   4879  C   ALA A 305      13.180   7.919  -0.495  1.00  0.97           C  
ATOM   4880  CB  ALA A 305      14.888   6.429  -1.607  1.00  0.97           C  
ATOM   4881  HB1 ALA A 305      14.564   5.537  -1.071  1.00  0.97           H  
ATOM   4882  HB2 ALA A 305      15.947   6.341  -1.850  1.00  0.97           H  
ATOM   4883  HB3 ALA A 305      14.306   6.518  -2.524  1.00  0.97           H  
ATOM   4884  O   ALA A 305      12.605   8.820  -1.106  1.00  0.97           O  
ATOM   4885  N   VAL A 306      12.576   7.177   0.438  1.00  0.97           N  
ATOM   4886  H   VAL A 306      13.105   6.431   0.868  1.00  0.97           H  
ATOM   4887  CA  VAL A 306      11.181   7.385   0.858  1.00  0.97           C  
ATOM   4888  HA  VAL A 306      10.529   7.290  -0.010  1.00  0.97           H  
ATOM   4889  C   VAL A 306      10.972   8.793   1.406  1.00  0.97           C  
ATOM   4890  CB  VAL A 306      10.766   6.324   1.894  1.00  0.97           C  
ATOM   4891  HB  VAL A 306      11.508   6.273   2.691  1.00  0.97           H  
ATOM   4892  O   VAL A 306      10.119   9.535   0.913  1.00  0.97           O  
ATOM   4893  CG1 VAL A 306       9.411   6.646   2.535  1.00  0.97           C  
ATOM   4894 HG11 VAL A 306       9.015   5.768   3.045  1.00  0.97           H  
ATOM   4895 HG12 VAL A 306       8.703   6.985   1.779  1.00  0.97           H  
ATOM   4896 HG13 VAL A 306       9.529   7.435   3.278  1.00  0.97           H  
ATOM   4897  CG2 VAL A 306      10.720   4.968   1.194  1.00  0.97           C  
ATOM   4898 HG21 VAL A 306      11.728   4.620   0.969  1.00  0.97           H  
ATOM   4899 HG22 VAL A 306      10.239   4.233   1.840  1.00  0.97           H  
ATOM   4900 HG23 VAL A 306      10.144   5.042   0.272  1.00  0.97           H  
ATOM   4901  N   LYS A 307      11.801   9.197   2.376  1.00  0.97           N  
ATOM   4902  H   LYS A 307      12.468   8.533   2.740  1.00  0.97           H  
ATOM   4903  CA  LYS A 307      11.726  10.526   2.989  1.00  0.97           C  
ATOM   4904  HA  LYS A 307      10.737  10.649   3.431  1.00  0.97           H  
ATOM   4905  C   LYS A 307      11.889  11.644   1.955  1.00  0.97           C  
ATOM   4906  CB  LYS A 307      12.789  10.629   4.091  1.00  0.97           C  
ATOM   4907  HB2 LYS A 307      13.780  10.655   3.638  1.00  0.97           H  
ATOM   4908  HB3 LYS A 307      12.725   9.762   4.748  1.00  0.97           H  
ATOM   4909  O   LYS A 307      11.146  12.614   1.986  1.00  0.97           O  
ATOM   4910  CG  LYS A 307      12.559  11.892   4.925  1.00  0.97           C  
ATOM   4911  HG2 LYS A 307      11.667  11.754   5.535  1.00  0.97           H  
ATOM   4912  HG3 LYS A 307      12.397  12.739   4.258  1.00  0.97           H  
ATOM   4913  CD  LYS A 307      13.749  12.214   5.831  1.00  0.97           C  
ATOM   4914  HD2 LYS A 307      13.957  11.360   6.477  1.00  0.97           H  
ATOM   4915  HD3 LYS A 307      14.625  12.403   5.210  1.00  0.97           H  
ATOM   4916  CE  LYS A 307      13.474  13.448   6.702  1.00  0.97           C  
ATOM   4917  HE2 LYS A 307      12.725  13.188   7.449  1.00  0.97           H  
ATOM   4918  HE3 LYS A 307      14.396  13.707   7.224  1.00  0.97           H  
ATOM   4919  NZ  LYS A 307      12.995  14.615   5.915  1.00  0.97           N  
ATOM   4920  HZ1 LYS A 307      12.979  15.488   6.422  1.00  0.97           H  
ATOM   4921  HZ2 LYS A 307      13.485  14.758   5.044  1.00  0.97           H  
ATOM   4922  HZ3 LYS A 307      12.062  14.501   5.546  1.00  0.97           H  
ATOM   4923  N   THR A 308      12.824  11.491   1.018  1.00  0.97           N  
ATOM   4924  H   THR A 308      13.385  10.653   1.059  1.00  0.97           H  
ATOM   4925  CA  THR A 308      13.114  12.489  -0.025  1.00  0.97           C  
ATOM   4926  HA  THR A 308      13.392  13.431   0.450  1.00  0.97           H  
ATOM   4927  C   THR A 308      11.893  12.762  -0.903  1.00  0.97           C  
ATOM   4928  CB  THR A 308      14.286  12.017  -0.900  1.00  0.97           C  
ATOM   4929  HB  THR A 308      14.043  11.052  -1.344  1.00  0.97           H  
ATOM   4930  O   THR A 308      11.599  13.918  -1.201  1.00  0.97           O  
ATOM   4931  CG2 THR A 308      14.640  12.989  -2.021  1.00  0.97           C  
ATOM   4932 HG21 THR A 308      13.852  12.974  -2.775  1.00  0.97           H  
ATOM   4933 HG22 THR A 308      15.574  12.683  -2.491  1.00  0.97           H  
ATOM   4934 HG23 THR A 308      14.750  13.995  -1.616  1.00  0.97           H  
ATOM   4935  OG1 THR A 308      15.450  11.869  -0.124  1.00  0.97           O  
ATOM   4936  HG1 THR A 308      15.321  11.096   0.431  1.00  0.97           H  
ATOM   4937  N   VAL A 309      11.155  11.715  -1.289  1.00  0.97           N  
ATOM   4938  H   VAL A 309      11.427  10.789  -0.990  1.00  0.97           H
[truncated: 289,981 more chars]
