# Supplementary material for: Phenoloxidases in Plants—How Structural Diversity Enables Functional Specificity
Source: Front Plant Sci. 2021 Oct 1;12:754601. doi: 10.3389/fpls.2021.754601 (PMC8517187; doi:10.3389/fpls.2021.754601)
Supplement: Supplementary file 3 [file Data_Sheet_2.ZIP › Figure 7/model_data.csv]

paralog	model	DOPE	kingdom	HIS_451	HIS_519	Vol_sa	compactness	mouth_area_sa
AtLAC1	BL00010001	-0.766	plantae	8.44	4.53	313.795	0.4852845912653783	50.804
AtLAC1	BL00010002	-0.849	plantae	9.46	7.69	253.261	0.42078187419547797	55.491
AtLAC1	BL00010003	-0.699	plantae	8.33	5	277.252	0.45550302295477435	50.673
AtLAC1	BL00010004	-0.942	plantae	10.23	9.23	201.284	0.43351600256811595	55.893
AtLAC1	BL00010005	-0.794	plantae	9.17	6.37	189.586	0.39289487944488843	10.017
AtLAC1	BL00020001	-0.801	plantae	9.28	7.3	170.623	0.41366581990615886	31.479
AtLAC1	BL00020002	-0.933	plantae	9.8	10.02	58.628	0.3065707851126592	0
AtLAC1	BL00020003	-0.705	plantae	9.09	5.34	247.81	0.41280384879366255	44.674
AtLAC1	BL00020004	-0.862	plantae	8.73	6.6	291.542	0.4355743003073524	72.423
AtLAC1	BL00020005	-0.862	plantae	9.64	6.19	222.18	0.3664687607049018	17.172
AtLAC1	BL00030001	-0.919	plantae	10.52	11.31	49.302	0.4659974615422307	29.947
AtLAC1	BL00030002	-0.865	plantae	8.01	4.97	475.713	0.49527573487543475	91.144
AtLAC1	BL00030003	-0.809	plantae	9.1	6.29	296.836	0.4432120313078113	37.2
AtLAC1	BL00030004	-0.886	plantae	9.76	7.35	246.978	0.4660661345570315	56.891
AtLAC1	BL00030005	-0.876	plantae	9.32	7.09	182.965	0.39859478327535564	13.354
AtLAC1	BL00040001	-0.788	plantae	9.18	6.16	175.197	0.43391321421992374	41.929
AtLAC1	BL00040002	-0.726	plantae	9.71	7.97	208.935	0.421731499450682	44.087
AtLAC1	BL00040003	-0.751	plantae	9.8	7.24	240.185	0.3987080190779575	39.459
AtLAC1	BL00040004	-0.905	plantae	9.05	6.28	298.682	0.4882822758569332	61.868
AtLAC1	BL00040005	-0.847	plantae	10.58	10.63	105.535	0.3680482018833826	2.48
AtLAC1	BL00050001	-0.799	plantae	8.7	5.67	278.046	0.40459337887186453	42.587
AtLAC1	BL00050002	-0.842	plantae	9.16	6.8	180.773	0.3945270284048656	48.15
AtLAC1	BL00050003	-0.944	plantae	9.68	7.1	209.861	0.3801664018280397	42.849
AtLAC1	BL00050004	-0.727	plantae	10.44	8.36	222.216	0.4212575564667234	65.56
AtLAC1	BL00050005	-0.923	plantae	9.69	7.27	178.427	0.40673253391590897	10.086
AtLAC10	BL00010001	-1.167	plantae	8.14	5.14	501.224	0.39792754517582707	92.071
AtLAC10	BL00010002	-1.102	plantae	8.71	4.45	260.276	0.4890074710159919	41.948
AtLAC10	BL00010003	-1.081	plantae	9.12	5.97	292.37	0.4608499993972273	71.41
AtLAC10	BL00010004	-1.118	plantae	8.21	4.58	674.393	0.417753906630358	161.602
AtLAC10	BL00010005	-1.168	plantae	8.31	4.98	205.453	0.4576310097798459	19.34
AtLAC10	BL00020001	-1.217	plantae	8.31	4.79	258.067	0.41850706598931453	33.303
AtLAC10	BL00020002	-1.152	plantae	9.05	4.56	299.001	0.47443249700175016	57.232
AtLAC10	BL00020003	-1.134	plantae	8.66	6.03	288.431	0.46450319456963024	71.41
AtLAC10	BL00020004	-1.151	plantae	8.27	4.5	360.149	0.463195034804082	67.168
AtLAC10	BL00020005	-1.108	plantae	8.52	5.26	205.453	0.4576310097798459	19.34
AtLAC10	BL00030001	-1.19	plantae	8.05	4.91	258.067	0.41850706598931453	33.303
AtLAC10	BL00030002	-1.143	plantae	8.79	4.49	260.514	0.4870739936436525	41.948
AtLAC10	BL00030003	-1.123	plantae	8.57	5.31	331.626	0.4508016487719801	85.284
AtLAC10	BL00030004	-1.076	plantae	8.38	4.48	409.669	0.44049077758994576	88.635
AtLAC10	BL00030005	-1.171	plantae	8.63	5.56	205.453	0.4576310097798459	19.34
AtLAC10	BL00040001	-1.21	plantae	7.94	4.88	258.067	0.41850706598931453	33.303
AtLAC10	BL00040002	-1.084	plantae	8.99	4.32	260.236	0.4890641238472556	41.948
AtLAC10	BL00040003	-1.135	plantae	9.13	5.6	288.445	0.46448756531093977	71.41
AtLAC10	BL00040004	-1.129	plantae	8.34	4.75	430.788	0.39892641490188124	75.097
AtLAC10	BL00040005	-1.144	plantae	8.29	4.86	205.453	0.4576310097798459	19.34
AtLAC10	BL00050001	-1.165	plantae	8.2	4.59	258.067	0.41850706598931453	33.303
AtLAC10	BL00050002	-1.135	plantae	8.68	5.4	260.354	0.4880603804247779	41.948
AtLAC10	BL00050003	-1.095	plantae	9.11	6.12	292.506	0.4606132537254258	71.41
AtLAC10	BL00050004	-1.148	plantae	8.01	4.36	487.63	0.393688135243034	118.933
AtLAC10	BL00050005	-1.152	plantae	8.29	4.9	205.453	0.4576310097798459	19.34
AtLAC11	BL00010001	-1.242	plantae	8.77	4.73	201.298	0.43104972224151117	23.254
AtLAC11	BL00010002	-1.224	plantae	8.04	4.89	218.937	0.44337079510753835	27.852
AtLAC11	BL00010003	-1.288	plantae	9.41	6.91	146.733	0.3659069906963529	13.894
AtLAC11	BL00010004	-1.179	plantae	9.5	5.98	187.835	0.4389820291311832	12.791
AtLAC11	BL00010005	-1.194	plantae	7.83	4.43	225.464	0.43386670963728446	23.211
AtLAC11	BL00020001	-1.243	plantae	8.35	5.29	176.331	0.5252511376930766	19.289
AtLAC11	BL00020002	-1.238	plantae	8.38	4.51	203.75	0.4434219602891212	13.734
AtLAC11	BL00020003	-1.274	plantae	9.27	7.01	202.069	0.4019151664302923	15.432
AtLAC11	BL00020004	-1.174	plantae	9.2	5.56	186.73	0.4282972429606899	11.166
AtLAC11	BL00020005	-1.245	plantae	7.69	4.8	199.947	0.4223314932662398	24.974
AtLAC11	BL00030001	-1.256	plantae	8.2	4.58	261.433	0.4438690521278014	26.287
AtLAC11	BL00030002	-1.236	plantae	7.85	4.28	196.679	0.4488799353904109	28.84
AtLAC11	BL00030003	-1.292	plantae	9.55	7.34	165.726	0.3815525214474242	19.619
AtLAC11	BL00030004	-1.191	plantae	9.62	6.94	141.905	0.3912351677188924	17.038
AtLAC11	BL00030005	-1.225	plantae	7.71	4.85	229.965	0.430709430168333	18.046
AtLAC11	BL00040001	-1.236	plantae	7.97	4.43	265.445	0.45387319891241107	17.543
AtLAC11	BL00040002	-1.208	plantae	8.17	4.94	252.414	0.4530224101045685	63.301
AtLAC11	BL00040003	-1.292	plantae	8.96	6.29	206.251	0.3961405342724731	14.839
AtLAC11	BL00040004	-1.205	plantae	9.57	6.54	121.518	0.4727328700913273	11.873
AtLAC11	BL00040005	-1.238	plantae	8.04	4.98	198.43	0.4151152480140212	23.363
AtLAC11	BL00050001	-1.249	plantae	8.26	5.1	166.322	0.5364460983344482	10.235
AtLAC11	BL00050002	-1.235	plantae	8.12	4.85	215.377	0.41355921560548464	36.921
AtLAC11	BL00050003	-1.291	plantae	9.77	7.6	106.322	0.4481454330504726	9.625
AtLAC11	BL00050004	-1.19	plantae	9.62	7	152.653	0.3906200682295437	21.839
AtLAC11	BL00050005	-1.23	plantae	7.83	4.4	252.053	0.4202795945863372	26.498
AtLAC12	BL00010001	-1.13	plantae	8.41	5.4	163.795	0.4885663891003181	12.574
AtLAC12	BL00010002	-1.104	plantae	8.53	4.41	184.362	0.48563853791995426	9.112
AtLAC12	BL00010003	-1.093	plantae	7.6	4.09	341.992	0.526094319188222	79.868
AtLAC12	BL00010004	-1.233	plantae	8.71	6.39	179.116	0.449492948932498	32.947
AtLAC12	BL00010005	-1.114	plantae	8.14	5.12	597.582	0.4236366383910759	177.486
AtLAC12	BL00020001	-1.173	plantae	9.14	6.04	163.795	0.4885663891003181	12.574
AtLAC12	BL00020002	-1.112	plantae	7.86	4.34	184.362	0.48563853791995426	9.112
AtLAC12	BL00020003	-1.111	plantae	8.35	4.39	341.992	0.526094319188222	79.868
AtLAC12	BL00020004	-1.095	plantae	8.63	6.29	179.116	0.449492948932498	32.947
AtLAC12	BL00020005	-1.169	plantae	9	6.53	597.582	0.4236366383910759	177.486
AtLAC12	BL00030001	-1.088	plantae	8.58	6.12	163.795	0.4885663891003181	12.574
AtLAC12	BL00030002	-1.165	plantae	8.57	4.4	184.362	0.48563853791995426	9.112
AtLAC12	BL00030003	-1.079	plantae	8.08	4.14	341.992	0.526094319188222	79.868
AtLAC12	BL00030004	-1.149	plantae	8.76	6.09	179.116	0.449492948932498	32.947
AtLAC12	BL00030005	-1.19	plantae	9.09	6.34	597.582	0.4236366383910759	177.486
AtLAC12	BL00040001	-1.181	plantae	8.5	5.45	163.795	0.4885663891003181	12.574
AtLAC12	BL00040002	-1.118	plantae	8.61	4.95	184.362	0.48563853791995426	9.112
AtLAC12	BL00040003	-1.124	plantae	7.98	4.71	341.992	0.526094319188222	79.868
AtLAC12	BL00040004	-1.185	plantae	9.11	6.85	179.116	0.449492948932498	32.947
AtLAC12	BL00040005	-1.154	plantae	8.67	6.25	597.582	0.4236366383910759	177.486
AtLAC12	BL00050001	-1.124	plantae	8.68	5.45	163.795	0.4885663891003181	12.574
AtLAC12	BL00050002	-1.018	plantae	8.75	5.38	184.362	0.48563853791995426	9.112
AtLAC12	BL00050003	-1.047	plantae	7.83	4.24	341.992	0.526094319188222	79.868
AtLAC12	BL00050004	-1.158	plantae	8.42	5.92	179.116	0.449492948932498	32.947
AtLAC12	BL00050005	-1.119	plantae	8.85	6.01	601.723	0.4194592308728182	196.082
AtLAC13	BL00010001	-0.988	plantae	9.12	4.6	211.594	0.4643013414758483	27.027
AtLAC13	BL00010002	-0.937	plantae	8.59	4.25	209.464	0.5571312782006907	23.363
AtLAC13	BL00010003	-1.044	plantae	8.01	4.44	205.495	0.5633643910505512	22.801
AtLAC13	BL00010004	-0.956	plantae	8.74	5.42	168.31	0.5393157365501872	19.393
AtLAC13	BL00010005	-1.011	plantae	8.95	6.09	120.612	0.38415524233259596	17.217
AtLAC13	BL00020001	-0.87	plantae	9.01	4.72	184.489	0.5405936116108304	26.676
AtLAC13	BL00020002	-0.987	plantae	8.85	4.63	217.298	0.5214850768594369	24.909
AtLAC13	BL00020003	-1.01	plantae	8.15	4.2	202.09	0.5586357457074083	20.975
AtLAC13	BL00020004	-0.926	plantae	8.67	5.24	167.067	0.5146621043718506	17.21
AtLAC13	BL00020005	-1.02	plantae	9.03	6.77	100.567	0.4344452599563827	15.071
AtLAC13	BL00030001	-1.037	plantae	9.68	6.58	132.202	0.4156404844389269	26.158
AtLAC13	BL00030002	-0.999	plantae	8.84	4.8	205.724	0.554993555632948	23.272
AtLAC13	BL00030003	-0.954	plantae	8.12	4.27	201.811	0.545547645848146	20.213
AtLAC13	BL00030004	-0.777	plantae	8.29	4.63	163.719	0.5337139310023689	19.323
AtLAC13	BL00030005	-1.043	plantae	9.05	6.29	102.336	0.4322934030142604	15.042
AtLAC13	BL00040001	-0.942	plantae	9.01	6.18	122.014	0.45572571064470957	26.654
AtLAC13	BL00040002	-0.883	plantae	8.71	4.42	200.701	0.5412595849842264	22.906
AtLAC13	BL00040003	-0.968	plantae	7.99	4.38	271.69	0.497778398937457	61.926
AtLAC13	BL00040004	-0.852	plantae	8.62	5.47	135.25	0.5895671563596272	17.729
AtLAC13	BL00040005	-0.995	plantae	7.63	4.22	206.218	0.5335864402634275	16.259
AtLAC13	BL00050001	-0.994	plantae	9.04	4.71	187.717	0.483730942745329	19.798
AtLAC13	BL00050002	-0.992	plantae	8.97	4.7	212.346	0.5662025686866455	24.84
AtLAC13	BL00050003	-0.953	plantae	8.52	4.56	213.537	0.5715288069805237	19.222
AtLAC13	BL00050004	-0.816	plantae	8.67	5.7	169.036	0.6392754863643197	73.445
AtLAC13	BL00050005	-1.007	plantae	9.37	6.97	106.462	0.4023637333542542	15.048
AtLAC14	BL00010001	-1.133	plantae	8.1	5.55	170.121	0.4686045232002217	11.866
AtLAC14	BL00010002	-1.214	plantae	8.73	6.25	178.397	0.4712390350612117	29.323
AtLAC14	BL00010003	-1.236	plantae	8.61	6.97	83.918	0.535552810549788	9.607
AtLAC14	BL00010004	-1.214	plantae	9.41	7.56	94.775	0.5772401192803195	10.957
AtLAC14	BL00010005	-1.116	plantae	8.87	8.28	163.763	0.4441438292360695	22.722
AtLAC14	BL00020001	-1.202	plantae	6.53	4.01	171.831	0.4542116117826732	11.866
AtLAC14	BL00020002	-1.154	plantae	9.2	6.38	178.397	0.4712390350612117	29.323
AtLAC14	BL00020003	-1.282	plantae	8.84	7.03	83.918	0.535552810549788	9.607
AtLAC14	BL00020004	-1.259	plantae	9.8	7.85	94.775	0.5772401192803195	10.957
AtLAC14	BL00020005	-1.122	plantae	8.86	8.24	163.763	0.4441438292360695	22.722
AtLAC14	BL00030001	-1.246	plantae	8.03	5.67	171.012	0.4600323865975195	11.866
AtLAC14	BL00030002	-1.24	plantae	9.13	6.48	178.397	0.4712390350612117	29.323
AtLAC14	BL00030003	-1.273	plantae	9.01	7.29	83.918	0.535552810549788	9.607
AtLAC14	BL00030004	-1.215	plantae	9.9	8.14	94.775	0.5772401192803195	10.957
AtLAC14	BL00030005	-1.13	plantae	8.6	7.61	163.763	0.4441438292360695	22.722
AtLAC14	BL00040001	-1.255	plantae	7.59	4.72	173.325	0.45010288531262393	11.866
AtLAC14	BL00040002	-1.232	plantae	9.12	6.34	178.397	0.4712390350612117	29.323
AtLAC14	BL00040003	-1.233	plantae	9.06	7.24	83.918	0.535552810549788	9.607
AtLAC14	BL00040004	-1.251	plantae	9.09	6.74	94.775	0.5772401192803195	10.957
AtLAC14	BL00040005	-1.078	plantae	9.23	8.06	163.763	0.4441438292360695	22.722
AtLAC14	BL00050001	-1.262	plantae	7.83	5.33	172.86	0.45104495611830664	11.866
AtLAC14	BL00050002	-1.21	plantae	8.82	6.34	178.397	0.4712390350612117	29.323
AtLAC14	BL00050003	-1.246	plantae	8.66	6.8	83.918	0.535552810549788	9.607
AtLAC14	BL00050004	-1.286	plantae	9.44	7.73	94.775	0.5772401192803195	10.957
AtLAC14	BL00050005	-1.12	plantae	8.6	7.57	163.763	0.4441438292360695	22.722
AtLAC15	BL00010001	-0.99	plantae	11.39	8.22	114.695	0.4842251507406535	29.984
AtLAC15	BL00010002	-0.902	plantae	8.33	5.9	227.124	0.4798750147473204	27.042
AtLAC15	BL00010003	-1.084	plantae	8.89	7.02	223.91	0.49232981237002116	83.207
AtLAC15	BL00010004	-0.801	plantae	8.81	8.17	291.973	0.2844471033092912	39.151
AtLAC15	BL00010005	-1.133	plantae	9.06	7.37	170.23	0.44024182178027366	46.936
AtLAC15	BL00020001	-1.11	plantae	9.71	7.41	156.163	0.462443542219968	65.558
AtLAC15	BL00020002	-0.919	plantae	7.41	5.87	352.151	0.5002509219156653	80.828
AtLAC15	BL00020003	-0.962	plantae	10.72	7.86	249.718	0.5110812426031132	91.264
AtLAC15	BL00020004	-1.026	plantae	11.49	9.76	95.767	0.3695022328738708	30.103
AtLAC15	BL00020005	-1.032	plantae	9.52	8.21	184.254	0.46806786848468496	102.269
AtLAC15	BL00030001	-1.124	plantae	10.81	6.81	188.922	0.47362426173711947	54.671
AtLAC15	BL00030002	-0.828	plantae	7.42	5.79	172.142	0.48255984513321476	28.843
AtLAC15	BL00030003	-1.114	plantae	8.32	7.31	244.633	0.48673717283768214	88.039
AtLAC15	BL00030004	-0.94	plantae	11.54	9.45	106.261	0.42993071091389307	34.568
AtLAC15	BL00030005	-0.96	plantae	9.46	6.71	136.475	0.47818030537034306	46.425
AtLAC15	BL00040001	-0.958	plantae	8.27	5.65	240	0.484499294019385	67.988
AtLAC15	BL00040002	-1.14	plantae	8.49	6.91	274.265	0.49800419602053153	75.539
AtLAC15	BL00040003	-1.238	plantae	11.2	9.86	124.913	0.5463794653093423	83.738
AtLAC15	BL00040004	-0.918	plantae	11.86	10.21	103.35	0.3629714831735939	29.947
AtLAC15	BL00040005	-1.109	plantae	9.5	7.25	142.591	0.5052069160459519	57.749
AtLAC15	BL00050001	-1.153	plantae	8.26	5.89	247.76	0.44497979587920905	78.045
AtLAC15	BL00050002	-0.863	plantae	10.02	8.29	255.138	0.4483201083863045	65.86
AtLAC15	BL00050003	-1.023	plantae	8.32	7.53	252.191	0.49821655268518633	86.074
AtLAC15	BL00050004	-0.97	plantae	12.82	10.18	99.723	0.3681215854005349	26.261
AtLAC15	BL00050005	-0.969	plantae	10	8.04	229.113	0.518879189036274	110.285
AtLAC16	BL00010001	-0.874	plantae	9.04	7.47	143.991	0.38839814192488303	13.14
AtLAC16	BL00010002	-0.904	plantae	8.29	5.78	279.477	0.3236435165797315	26.649
AtLAC16	BL00010003	-0.994	plantae	9.39	9.13	445.854	0.33255578559835747	91.694
AtLAC16	BL00010004	-1.025	plantae	9.5	7.69	255.626	0.3540697398642918	42.826
AtLAC16	BL00010005	-1.008	plantae	9.62	5.82	253.629	0.3166060445904637	22.09
AtLAC16	BL00020001	-0.907	plantae	9.22	8.19	142.181	0.384084319622239	12.183
AtLAC16	BL00020002	-0.928	plantae	8.76	6.84	200.133	0.4202588229669468	18.875
AtLAC16	BL00020003	-1.002	plantae	9.94	8.11	129.713	0.34945007742692547	13.226
AtLAC16	BL00020004	-1.022	plantae	9.86	9.48	165.924	0.3951223423259214	30.382
AtLAC16	BL00020005	-1.033	plantae	9.28	5.7	189.83	0.40099605859835596	17.342
AtLAC16	BL00030001	-0.853	plantae	9.28	7.72	118.09	0.4096980037284177	21.896
AtLAC16	BL00030002	-0.938	plantae	8.64	6.55	203.315	0.4037790904177401	21.366
AtLAC16	BL00030003	-1.027	plantae	9.07	7.53	128.584	0.34365543746476274	9.491
AtLAC16	BL00030004	-1.025	plantae	9.83	8.92	217.797	0.32494163297054957	26.623
AtLAC16	BL00030005	-1.017	plantae	9.1	5.9	276.663	0.3211661940060174	20.557
AtLAC16	BL00040001	-0.853	plantae	9.01	7.45	118.053	0.3839813209378209	17.44
AtLAC16	BL00040002	-0.934	plantae	8.63	7.02	209.246	0.42747427872738114	18.998
AtLAC16	BL00040003	-1.012	plantae	9.74	7.98	138.611	0.34640990857876397	13.628
AtLAC16	BL00040004	-1	plantae	9.26	8.6	226.597	0.33464026461123614	30.91
AtLAC16	BL00040005	-1.004	plantae	8.8	4.78	350.106	0.34505930729431855	56.616
AtLAC16	BL00050001	-0.911	plantae	9.07	7.61	171.304	0.3794146732130366	27.671
AtLAC16	BL00050002	-0.94	plantae	7.82	5.66	246.66	0.39500553469753336	36.608
AtLAC16	BL00050003	-1.019	plantae	9.32	7.99	159.945	0.35280156399408347	25.182
AtLAC16	BL00050004	-1.002	plantae	9.53	8.54	237.851	0.31828619775109407	34.274
AtLAC16	BL00050005	-0.994	plantae	9.89	6.38	170.822	0.4150514779708491	15.774
AtLAC17	BL00010001	-1.264	plantae	7.86	4.59	303.975	0.46842987239971196	81.69
AtLAC17	BL00010002	-1.159	plantae	8.24	4.81	271.613	0.5330007052755523	31.502
AtLAC17	BL00010003	-1.317	plantae	8.2	4.44	235.559	0.4713193373974435	28.141
AtLAC17	BL00010004	-1.128	plantae	7.76	4.49	505.12	0.54949673427492	130.653
AtLAC17	BL00010005	-1.258	plantae	8.18	5.84	181.582	0.5275284583957345	38.117
AtLAC17	BL00020001	-1.327	plantae	7.82	4.38	258.163	0.5255849495518894	100.26
AtLAC17	BL00020002	-1.07	plantae	7.92	4.38	318.88	0.5333383289623698	53.996
AtLAC17	BL00020003	-1.274	plantae	7.82	4.27	318.557	0.5405430616033066	44.125
AtLAC17	BL00020004	-1.212	plantae	7.83	4.4	318.627	0.5824792568321903	43.218
AtLAC17	BL00020005	-1.227	plantae	7.81	4.34	257.189	0.5625363413858057	29.718
AtLAC17	BL00030001	-1.317	plantae	8.01	5.05	274.027	0.5093094798235566	102.314
AtLAC17	BL00030002	-1.226	plantae	8.75	5.09	265.369	0.5702439249593307	55.329
AtLAC17	BL00030003	-1.274	plantae	7.88	4.18	273.407	0.5216302920637492	32.72
AtLAC17	BL00030004	-1.248	plantae	7.51	4.39	446.502	0.6001825015276075	103.618
AtLAC17	BL00030005	-1.256	plantae	8.3	5.17	229.87	0.5257404037034294	51.162
AtLAC17	BL00040001	-1.363	plantae	7.58	4.94	270.399	0.5056511268171638	91.775
AtLAC17	BL00040002	-1.13	plantae	8.4	4.6	280.271	0.5189292060441193	43.025
AtLAC17	BL00040003	-1.279	plantae	8	5.16	158.088	0.42890750724801135	33.885
AtLAC17	BL00040004	-1.277	plantae	8.57	6.27	352.023	0.578776918546793	156.999
AtLAC17	BL00040005	-1.29	plantae	7.51	4.13	316.072	0.6149152094344643	38.137
AtLAC17	BL00050001	-1.374	plantae	7.3	4.11	259.072	0.5213729727316035	29.774
AtLAC17	BL00050002	-1.213	plantae	7.77	4.71	247.526	0.5480599871131601	29.29
AtLAC17	BL00050003	-1.31	plantae	7.55	4.31	241.913	0.4785491707178802	31.095
AtLAC17	BL00050004	-1.204	plantae	8.41	5.91	310.76	0.5791755955339744	99.253
AtLAC17	BL00050005	-1.223	plantae	7.7	4.46	253.444	0.5208554293594515	15.777
AtLAC2	BL00010001	-1.179	plantae	7.84	4.76	312.212	0.5292096051416412	43.254
AtLAC2	BL00010002	-1.301	plantae	8.07	4.31	203.61	0.5369073569283035	35.205
AtLAC2	BL00010003	-1.277	plantae	7.84	4.86	382.908	0.5912493104033922	95.487
AtLAC2	BL00010004	-1.129	plantae	8.38	5.43	242.451	0.47985404482731847	48.264
AtLAC2	BL00010005	-1.161	plantae	7.82	4.89	186.261	0.4675003983817968	31.056
AtLAC2	BL00020001	-1.32	plantae	8.11	5.3	276.238	0.5144740066871655	47.146
AtLAC2	BL00020002	-1.239	plantae	7.8	4.27	216.904	0.5830838075937365	42.084
AtLAC2	BL00020003	-1.196	plantae	8.05	4.75	408.106	0.5909471147597952	90.17
AtLAC2	BL00020004	-1.256	plantae	7.97	5.39	251.29	0.5035968965868431	46.94
AtLAC2	BL00020005	-1.223	plantae	7.84	5.1	262.45	0.5308964913216342	44.658
AtLAC2	BL00030001	-1.271	plantae	7.65	4.57	233.867	0.4921286035919545	32.067
AtLAC2	BL00030002	-1.119	plantae	8.16	4.53	245.048	0.6376026088240464	38.712
AtLAC2	BL00030003	-1.286	plantae	8.37	5.89	219.602	0.5131393097122935	30.848
AtLAC2	BL00030004	-1.089	plantae	8.33	5.09	199.483	0.4671987707123249	38.927
AtLAC2	BL00030005	-1.236	plantae	7.42	4.49	272.433	0.5408137090783761	38.997
AtLAC2	BL00040001	-1.313	plantae	7.71	4.47	349.365	0.5383338840965801	63.374
AtLAC2	BL00040002	-1.22	plantae	7.82	4.23	269.111	0.6307680743689187	43.773
AtLAC2	BL00040003	-1.241	plantae	8.38	5.05	426.696	0.5904166897730105	91.038
AtLAC2	BL00040004	-1.165	plantae	8.28	5.33	259.452	0.48285691847106876	98.831
AtLAC2	BL00040005	-1.25	plantae	7.64	4.66	248.778	0.5086848725640435	43.277
AtLAC2	BL00050001	-1.326	plantae	7.92	5.18	218.743	0.4817191793942679	27.666
AtLAC2	BL00050002	-1.287	plantae	8.08	4.63	224.988	0.5820514599243823	40.184
AtLAC2	BL00050003	-1.269	plantae	8.16	5.18	210.282	0.491280815712962	29.456
AtLAC2	BL00050004	-1.273	plantae	8.17	4.74	337.919	0.5455558748081796	68.104
AtLAC2	BL00050005	-1.234	plantae	7.62	4.9	270.922	0.53109006333294	42.096
AtLAC3	BL00010001	-1.103	plantae	9.63	6.3	134.443	0.5230526425531672	6.274
AtLAC3	BL00010002	-1.309	plantae	8.13	5.11	190.789	0.527277736187829	14.718
AtLAC3	BL00010003	-1.155	plantae	7.94	4.3	241.647	0.48115631901159617	41.618
AtLAC3	BL00010004	-1.207	plantae	9.17	6.11	96.627	0.38580370294283056	22.75
AtLAC3	BL00010005	-1.263	plantae	8.72	6.38	150.776	0.3497856009227503	15.113
AtLAC3	BL00020001	-1.333	plantae	9.04	5.72	170.992	0.5560493128951365	24.873
AtLAC3	BL00020002	-1.138	plantae	8.19	5.14	173.938	0.5172117684001549	12.966
AtLAC3	BL00020003	-1.164	plantae	8.13	4.89	222.734	0.46536377818005314	12.846
AtLAC3	BL00020004	-1.266	plantae	9.83	6.48	89.622	0.37848532953979197	16.974
AtLAC3	BL00020005	-0.995	plantae	8.5	5.22	149.163	0.3495866632958218	15.161
AtLAC3	BL00030001	-1.255	plantae	8.94	5.26	170.256	0.5550595619323787	25.629
AtLAC3	BL00030002	-1.256	plantae	8.53	4.69	176.009	0.5149689705048494	12.556
AtLAC3	BL00030003	-1.09	plantae	8.1	5.06	216.101	0.4724361054772849	9.865
AtLAC3	BL00030004	-1.226	plantae	9.46	6.66	89.692	0.37860544448612904	17.069
AtLAC3	BL00030005	-1.259	plantae	8.56	6.11	149	0.3486696896870414	15.168
AtLAC3	BL00040001	-1.362	plantae	8.63	4.97	182.172	0.5542329187911106	24.311
AtLAC3	BL00040002	-1.202	plantae	8.19	5.02	182.545	0.5234480170860115	13.387
AtLAC3	BL00040003	-1.086	plantae	8.18	4.3	213.926	0.4685832600230052	8.204
AtLAC3	BL00040004	-1.173	plantae	9.18	5.79	89.872	0.37881135645565617	17.179
AtLAC3	BL00040005	-1.278	plantae	9.36	7.27	148.266	0.3529590808988011	16.749
AtLAC3	BL00050001	-1.136	plantae	8.66	5.73	168.72	0.5597578786672861	23.633
AtLAC3	BL00050002	-1.031	plantae	8.44	5.09	219.561	0.5600849853105289	29.499
AtLAC3	BL00050003	-1.214	plantae	7.84	4.25	247.306	0.48991956449780416	17.645
AtLAC3	BL00050004	-1.243	plantae	8.86	6.49	88.318	0.3740478585260071	13.475
AtLAC3	BL00050005	-1.188	plantae	8.85	5.67	155.265	0.35201253673645694	16.114
AtLAC4	BL00010001	-1.164	plantae	9.87	10.06	116.422	0.4306193162104196	7.328
AtLAC4	BL00010002	-1.167	plantae	8.9	6.74	266.856	0.3422521311441056	33.589
AtLAC4	BL00010003	-1.136	plantae	8.8	5.63	194.149	0.4155301017796376	20.359
AtLAC4	BL00010004	-1.239	plantae	8.66	5.28	195.325	0.3747539351258536	11.497
AtLAC4	BL00010005	-1.106	plantae	8.79	6.71	206.323	0.3847406884405266	36.282
AtLAC4	BL00020001	-1.138	plantae	8.66	5.95	235.498	0.4319221493176772	20.166
AtLAC4	BL00020002	-1.172	plantae	8.76	6.64	194.789	0.31902921646354654	28.147
AtLAC4	BL00020003	-1.13	plantae	8.37	5.1	192.896	0.38671685686921936	17.609
AtLAC4	BL00020004	-1.159	plantae	9.06	5.82	197.223	0.3581380744405201	8.902
AtLAC4	BL00020005	-1.113	plantae	8.61	6.8	221.431	0.3821279392675146	35.481
AtLAC4	BL00030001	-1.11	plantae	8.85	6.45	187.568	0.4252328681666082	11.334
AtLAC4	BL00030002	-1.222	plantae	8.64	7.18	169.967	0.3315043503773287	30.398
AtLAC4	BL00030003	-1.167	plantae	8.69	6.33	143.789	0.3994920480196047	11.905
AtLAC4	BL00030004	-1.251	plantae	8.65	5.38	180.109	0.3888325046980169	17.23
AtLAC4	BL00030005	-1.104	plantae	8.54	6.11	210.046	0.408094455976132	32.574
AtLAC4	BL00040001	-1.122	plantae	9.15	6.15	195.138	0.4303063516313068	22.054
AtLAC4	BL00040002	-1.192	plantae	9.49	9.04	136.204	0.3508749003735325	32.297
AtLAC4	BL00040003	-1.257	plantae	8.58	5.51	239.705	0.4266274526629881	40.01
AtLAC4	BL00040004	-1.099	plantae	8.99	7.08	198.949	0.35411766083217816	15.641
AtLAC4	BL00040005	-1.108	plantae	8.78	6.22	230.023	0.3772132592718328	38.919
AtLAC4	BL00050001	-1.188	plantae	8.38	5	190.339	0.43449431998770127	18.836
AtLAC4	BL00050002	-1.184	plantae	9.03	7.99	149.298	0.2801938015644051	15.487
AtLAC4	BL00050003	-1.226	plantae	8.43	5.87	145.737	0.4840490592000283	17.597
AtLAC4	BL00050004	-1.165	plantae	9.28	8.29	158.824	0.35596592159699225	4.174
AtLAC4	BL00050005	-1.07	plantae	8.95	6.68	212.081	0.38551855726887113	35.625
AtLAC5	BL00010001	-1.026	plantae	8.6	5.65	157.937	0.4607881768107149	12.695
AtLAC5	BL00010002	-1.054	plantae	9.09	5.14	160.406	0.5185458067897275	17.049
AtLAC5	BL00010003	-1.033	plantae	8.31	5.43	141.78	0.49532857164528676	13.422
AtLAC5	BL00010004	-1.156	plantae	9.36	6.59	132.277	0.5244375191041399	10.777
AtLAC5	BL00010005	-1.048	plantae	8.45	5.22	140.986	0.5898732045203039	14.015
AtLAC5	BL00020001	-1.03	plantae	8.81	5.91	157.937	0.4607881768107149	12.695
AtLAC5	BL00020002	-1.077	plantae	8.29	5.32	160.406	0.5185458067897275	17.049
AtLAC5	BL00020003	-0.957	plantae	9.71	7.2	141.78	0.49532857164528676	13.422
AtLAC5	BL00020004	-1.099	plantae	9.47	6.9	132.277	0.5244375191041399	10.777
AtLAC5	BL00020005	-1.093	plantae	8.78	4.84	140.986	0.5898732045203039	14.015
AtLAC5	BL00030001	-0.949	plantae	8.45	5.07	157.937	0.4607881768107149	12.695
AtLAC5	BL00030002	-1.118	plantae	9.16	5.87	160.406	0.5185458067897275	17.049
AtLAC5	BL00030003	-0.968	plantae	8.87	6.14	141.78	0.49532857164528676	13.422
AtLAC5	BL00030004	-1.114	plantae	8.88	6.32	132.277	0.5244375191041399	10.777
AtLAC5	BL00030005	-1.168	plantae	8.67	4.98	140.986	0.5898732045203039	14.015
AtLAC5	BL00040001	-0.936	plantae	8.99	6.76	157.937	0.4607881768107149	12.695
AtLAC5	BL00040002	-1.171	plantae	9.38	6.03	160.406	0.5185458067897275	17.049
AtLAC5	BL00040003	-1.083	plantae	8.78	5.93	141.78	0.49532857164528676	13.422
AtLAC5	BL00040004	-1.1	plantae	9.25	6.77	132.277	0.5244375191041399	10.777
AtLAC5	BL00040005	-1.085	plantae	8.28	4.71	140.986	0.5898732045203039	14.015
AtLAC5	BL00050001	-1.135	plantae	9.18	6.03	157.937	0.4607881768107149	12.695
AtLAC5	BL00050002	-1.019	plantae	8.45	4.4	160.406	0.5185458067897275	17.049
AtLAC5	BL00050003	-1.165	plantae	9.03	6.34	141.78	0.49532857164528676	13.422
AtLAC5	BL00050004	-1.032	plantae	9.04	7.17	132.277	0.5244375191041399	10.777
AtLAC5	BL00050005	-1.162	plantae	8.3	4.85	140.986	0.5898732045203039	14.015
AtLAC6	BL00010001	-1.039	plantae	9.43	6.97	140.237	0.4305517091719238	14.873
AtLAC6	BL00010002	-1.077	plantae	8.57	5.22	384.651	0.5016589190702326	92.385
AtLAC6	BL00010003	-1.03	plantae	8.97	5.94	204.859	0.44455274388739147	47.432
AtLAC6	BL00010004	-1.031	plantae	9.15	5.76	173.461	0.4195737499817561	32.174
AtLAC6	BL00010005	-0.876	plantae	7.8	4.62	281.106	0.41061353456363364	82.786
AtLAC6	BL00020001	-1.039	plantae	9.08	6.4	140.237	0.4305517091719238	14.873
AtLAC6	BL00020002	-1.029	plantae	9.04	6.02	379.062	0.5041171129208841	93.664
AtLAC6	BL00020003	-1.049	plantae	9.02	5.95	191.994	0.45700253128636614	44.89
AtLAC6	BL00020004	-1.042	plantae	8.86	5.81	173.461	0.4195737499817561	32.174
AtLAC6	BL00020005	-0.974	plantae	8.34	4.58	282.129	0.41469103888835773	85.205
AtLAC6	BL00030001	-1.067	plantae	9.35	7.8	140.237	0.4305517091719238	14.873
AtLAC6	BL00030002	-1.09	plantae	9.2	6.11	372.683	0.5083483841586895	90.668
AtLAC6	BL00030003	-1.132	plantae	9.41	6.51	184.747	0.4646372104171819	44.358
AtLAC6	BL00030004	-1.05	plantae	9.48	6.25	173.461	0.4195737499817561	32.174
AtLAC6	BL00030005	-0.972	plantae	8.39	4.45	277.026	0.41577895229239814	86.243
AtLAC6	BL00040001	-1.072	plantae	9.12	7.24	140.237	0.4305517091719238	14.873
AtLAC6	BL00040002	-1.048	plantae	9.76	6.2	425.585	0.4892615754542022	110.214
AtLAC6	BL00040003	-1.045	plantae	9.32	6.6	188.392	0.44858354763525543	34.982
AtLAC6	BL00040004	-1.022	plantae	9.6	7.14	173.461	0.4195737499817561	32.174
AtLAC6	BL00040005	-0.99	plantae	8.84	5.06	277.373	0.41536723825112576	86.994
AtLAC6	BL00050001	-0.981	plantae	9.53	8.16	140.237	0.4305517091719238	14.873
AtLAC6	BL00050002	-1.014	plantae	8.88	6.51	376.986	0.5085931550141181	92.657
AtLAC6	BL00050003	-1.042	plantae	8.9	5.77	199.567	0.4606725089151261	48.374
AtLAC6	BL00050004	-1.027	plantae	9.4	5.8	173.461	0.4195737499817561	32.174
AtLAC6	BL00050005	-0.965	plantae	8.24	4.97	274.036	0.4186523956418101	85.001
AtLAC7	BL00010001	-1.1	plantae	8.44	4.92	314.742	0.40557179345728245	54.104
AtLAC7	BL00010002	-1.101	plantae	8.9	6.75	258.701	0.4123058616719999	51.986
AtLAC7	BL00010003	-1.058	plantae	8.36	6.25	194.082	0.3993614225507074	6.134
AtLAC7	BL00010004	-1.113	plantae	7.65	4.88	201.238	0.3943321901341895	6.628
AtLAC7	BL00010005	-1.145	plantae	7.77	4.75	248.549	0.42617644003381655	52.548
AtLAC7	BL00020001	-1.165	plantae	8.01	4.64	339.504	0.3983067849735839	62.367
AtLAC7	BL00020002	-1.126	plantae	9.04	6.91	258.701	0.4123058616719999	51.986
AtLAC7	BL00020003	-1.054	plantae	8.35	5.01	194.082	0.3993614225507074	6.134
AtLAC7	BL00020004	-1.007	plantae	7.7	5.21	211.075	0.38945442714359696	17.442
AtLAC7	BL00020005	-1.089	plantae	7.78	3.92	192.777	0.41452303599583024	9.79
AtLAC7	BL00030001	-1.085	plantae	8.34	5.27	266.196	0.3999063438642546	13.842
AtLAC7	BL00030002	-1.076	plantae	8.87	6.23	210.946	0.39521130591894554	20.326
AtLAC7	BL00030003	-1.133	plantae	8.12	4.93	194.082	0.3993614225507074	6.134
AtLAC7	BL00030004	-1.027	plantae	8.04	5.44	201.238	0.3943321901341895	6.628
AtLAC7	BL00030005	-1.108	plantae	8	4.42	343.051	0.4457562412940573	84.46
AtLAC7	BL00040001	-1.112	plantae	8.38	5.32	281.173	0.38832054325456333	27.549
AtLAC7	BL00040002	-1.055	plantae	8.67	6.03	202.351	0.39370850305105104	11.463
AtLAC7	BL00040003	-1.038	plantae	8.09	4.92	194.082	0.3993614225507074	6.134
AtLAC7	BL00040004	-1.128	plantae	7.89	5	201.238	0.3943321901341895	6.628
AtLAC7	BL00040005	-0.999	plantae	8.12	5.13	192.777	0.41452303599583024	9.79
AtLAC7	BL00050001	-1.186	plantae	8.22	5.12	366.482	0.4102221928097552	70.129
AtLAC7	BL00050002	-1.01	plantae	9.28	6.57	218.723	0.39149382124441073	35.789
AtLAC7	BL00050003	-1.02	plantae	8.27	6.03	194.082	0.3993614225507074	6.134
AtLAC7	BL00050004	-1.048	plantae	7.72	5.02	214.107	0.39037193579768853	20.346
AtLAC7	BL00050005	-1.117	plantae	7.68	4.17	192.777	0.41452303599583024	9.79
AtLAC8	BL00010001	-0.883	plantae	8.04	4.49	622.484	0.40190441559573625	161.988
AtLAC8	BL00010002	-0.809	plantae	8.77	5.21	670.426	0.4314959384832176	202.911
AtLAC8	BL00010003	-0.77	plantae	9.78	5.62	314.046	0.44196882515207503	42.709
AtLAC8	BL00010004	-0.879	plantae	8.88	4.31	556.467	0.39333239620608057	112.166
AtLAC8	BL00010005	-0.966	plantae	8.85	5.39	531.894	0.3079239367221986	99.508
AtLAC8	BL00020001	-0.723	plantae	7.51	4.15	609.725	0.40145835257141155	97.164
AtLAC8	BL00020002	-1.037	plantae	9.15	5.39	630.274	0.39789568530432856	164.446
AtLAC8	BL00020003	-0.75	plantae	10.61	7.54	241.01	0.4229863664824132	38.484
AtLAC8	BL00020004	-0.904	plantae	9.23	5.42	352.816	0.392634671254755	85.147
AtLAC8	BL00020005	-0.814	plantae	8.78	5.58	663.676	0.33089399082492	158.933
AtLAC8	BL00030001	-0.981	plantae	10.91	7.41	713.911	0.3977102876809659	187.992
AtLAC8	BL00030002	-0.922	plantae	9.04	5.9	827.483	0.38276060505230963	155.698
AtLAC8	BL00030003	-0.978	plantae	9.77	5.25	313.026	0.4342510941422106	42.529
AtLAC8	BL00030004	-0.979	plantae	8.69	4.49	1052.632	0.3786512650518043	249.679
AtLAC8	BL00030005	-0.925	plantae	8.5	6.12	346.137	0.41442353885061395	64.417
AtLAC8	BL00040001	-0.854	plantae	7.76	4.08	507.182	0.35557042771453873	111.763
AtLAC8	BL00040002	-0.932	plantae	8.9	5.26	512.803	0.41508874896479037	127.251
AtLAC8	BL00040003	-0.818	plantae	10.08	5.24	350.758	0.38527811387861455	50.089
AtLAC8	BL00040004	-0.819	plantae	8.16	3.87	461.219	0.40754558443877403	93.028
AtLAC8	BL00040005	-0.91	plantae	8.58	6.05	338.067	0.36372073538029276	52.655
AtLAC8	BL00050001	-0.915	plantae	7.73	4.19	797.089	0.3718197209634495	231.988
AtLAC8	BL00050002	-0.864	plantae	9.48	6.09	741.642	0.43222541073341286	216.965
AtLAC8	BL00050003	-0.888	plantae	9.12	5.07	1303.933	0.416190450423453	256.831
AtLAC8	BL00050004	-0.915	plantae	8.49	4.62	1253.667	0.3625570940243023	203.33
AtLAC8	BL00050005	-0.87	plantae	9.54	6.6	565.136	0.33847890431513106	141.031
AtLAC9	BL00010001	-0.804	plantae	8.9	5.97	2966.527	0.415349988929025	609.931
AtLAC9	BL00010002	-1.138	plantae	9.86	7.27	1325.044	0.4112035464788331	229.347
AtLAC9	BL00010003	-0.903	plantae	7.54	3.78	987.592	0.4401021071041563	218.259
AtLAC9	BL00010004	-1.183	plantae	9.27	6.01	746.198	0.40239743604600375	143.946
AtLAC9	BL00010005	-0.866	plantae	8.51	4.48	473.302	0.47404011819749176	129.253
AtLAC9	BL00020001	-0.996	plantae	8.22	4.15	3171.597	0.43707945618284433	613.852
AtLAC9	BL00020002	-0.968	plantae	8.5	4.51	1605.571	0.42694523099885767	297.663
AtLAC9	BL00020003	-1.122	plantae	7.44	3.76	472.561	0.48269226412564975	74.714
AtLAC9	BL00020004	-1.01	plantae	8.56	4.21	1138.42	0.3572698257976686	214.139
AtLAC9	BL00020005	-1.112	plantae	8.32	5.17	428.97	0.4272324147214382	105.833
AtLAC9	BL00030001	-1.05	plantae	8.3	3.92	537.21	0.46221552315416775	70.743
AtLAC9	BL00030002	-1.041	plantae	8.65	4.61	485.264	0.44014580103460443	84.47
AtLAC9	BL00030003	-1.077	plantae	7.89	3.92	406.492	0.4181685570910315	65.588
AtLAC9	BL00030004	-0.856	plantae	9.23	4.67	801.187	0.4319195696314594	174.345
AtLAC9	BL00030005	-1.016	plantae	7.83	4.12	690.262	0.4740169590892245	128.109
AtLAC9	BL00040001	-0.916	plantae	8.2	4.1	546.319	0.4832120740199057	92.935
AtLAC9	BL00040002	-0.897	plantae	8.57	4.32	523.321	0.45874773077844794	76.392
AtLAC9	BL00040003	-1.171	plantae	7.42	3.84	472.395	0.4669468485750921	77.971
AtLAC9	BL00040004	-1.039	plantae	9.01	5.43	826.756	0.41716771753910153	145.378
AtLAC9	BL00040005	-1.028	plantae	7.69	4.12	745.423	0.4827197516974664	133.236
AtLAC9	BL00050001	-0.864	plantae	8.15	4.12	3226.619	0.4675008764185015	645.743
AtLAC9	BL00050002	-1.081	plantae	10.08	7.42	230.064	0.37247918524624074	32.851
AtLAC9	BL00050003	-0.924	plantae	7.54	3.77	829.424	0.40225165898015464	137.402
AtLAC9	BL00050004	-0.943	plantae	9.39	4.86	1222.424	0.37698383204928304	249.92
AtLAC9	BL00050005	-1.021	plantae	7.72	4.14	519.324	0.43896633639965527	140.718
ChLAC8	B99990001	-0.816	plantae	9.14	5.38	471.943	0.34489942103312043	113.736
ChLAC8	B99990002	-0.944	plantae	9.23	5.8	804.178	0.4185660680285462	228.772
ChLAC8	B99990003	-0.834	plantae	9.93	6.04	320.742	0.4233880295208056	48.882
ChLAC8	B99990004	-0.759	plantae	8.11	4.99	701.441	0.38060934607828684	109.392
ChLAC8	B99990005	-0.873	plantae	9.27	5.18	650.22	0.3704023215128626	138.142
ChLAC8	BL00010001	-0.652	plantae	9.68	5.86	382.997	0.3813068462557875	70.385
ChLAC8	BL00010002	-0.692	plantae	9.58	5.79	653.147	0.4072347719589613	169.925
ChLAC8	BL00010003	-0.72	plantae	9.17	4.88	310.928	0.41499998686368117	46.503
ChLAC8	BL00010004	-0.702	plantae	8.26	4.97	721.917	0.39249115565236	109.48
ChLAC8	BL00010005	-0.639	plantae	9.75	5.44	193.209	0.4957401801267708	29.706
ChLAC8	BL00020001	-0.835	plantae	9.54	5.81	468.065	0.34518389786335024	97.456
ChLAC8	BL00020002	-0.83	plantae	9.6	5	670.26	0.3870536329721033	171.74
ChLAC8	BL00020003	-0.644	plantae	9.89	7.15	604.712	0.32183983108606795	70.197
ChLAC8	BL00020004	-0.544	plantae	8.16	4.78	732.657	0.3825714934874378	163.535
ChLAC8	BL00020005	-0.618	plantae	8.98	5.51	368.73	0.41434061583933923	76.944
ChLAC8	BL00030001	-0.789	plantae	9.48	5.47	523.879	0.37268308272923345	96.137
ChLAC8	BL00030002	-0.687	plantae	9.28	5.13	211.452	0.43783497554182405	27.362
ChLAC8	BL00030003	-0.603	plantae	9.48	5.9	230.829	0.37632214098681344	20.885
ChLAC8	BL00030004	-0.494	plantae	8.15	4.3	958.994	0.4329773523776851	210.937
ChLAC8	BL00030005	-0.732	plantae	9.37	5.74	240.713	0.47432974825695284	44.58
ChLAC8	BL00040001	-0.735	plantae	9.47	6.11	819.995	0.40343540077876633	176.073
ChLAC8	BL00040002	-0.712	plantae	9.35	5.73	312.891	0.3717396507407896	106.111
ChLAC8	BL00040003	-0.703	plantae	9.59	5.69	311.434	0.421402928438766	48.205
ChLAC8	BL00040004	-0.658	plantae	8.69	5.61	688.379	0.39465210179151994	118.778
ChLAC8	BL00040005	-0.761	plantae	9.46	5.16	244.549	0.460914301853248	44.547
ChLAC8	BL00050001	-0.695	plantae	9.31	5.89	352.551	0.37812656163747643	68.753
ChLAC8	BL00050002	-0.699	plantae	9.92	5.67	364.832	0.4093283090902612	106.342
ChLAC8	BL00050003	-0.722	plantae	9.69	5.24	312.349	0.42249074012769844	47.981
ChLAC8	BL00050004	-0.754	plantae	8.56	5.06	674.185	0.3818313103294744	104.819
ChLAC8	BL00050005	-0.686	plantae	9.12	5.5	574.717	0.3546745609482329	87.508
CoLAC1	B99990001	-1.165	plantae	9.02	6.74	221.552	0.3609837016625813	16.898
CoLAC1	B99990002	-0.958	plantae	8.4	6.36	227.297	0.3548079356616739	3.34
CoLAC1	B99990003	-1.122	plantae	8.87	5.86	294.437	0.34631075314708637	28.055
CoLAC1	B99990004	-1.156	plantae	8.48	5.37	292.069	0.4270918091675684	16.808
CoLAC1	B99990005	-1.112	plantae	10.16	7.57	185.978	0.4470791373990469	13.614
CoLAC1	BL00010001	-1.122	plantae	9.56	7.12	206.707	0.35347032423907626	17.984
CoLAC1	BL00010002	-0.981	plantae	9.43	8.5	212.994	0.34061220988197166	3.347
CoLAC1	BL00010003	-0.95	plantae	8.47	5.25	342.688	0.3639115770454279	28.042
CoLAC1	BL00010004	-1.026	plantae	8.69	4.88	360.828	0.4555613535774908	16.668
CoLAC1	BL00010005	-0.988	plantae	9.89	7.99	160.916	0.4512697448856021	13.774
CoLAC1	BL00020001	-1.129	plantae	8.61	5.76	318.411	0.38268074303627997	30.559
CoLAC1	BL00020002	-0.966	plantae	8.7	6.08	275.006	0.38212751022474095	3.346
CoLAC1	BL00020003	-0.911	plantae	8.34	5.37	355.748	0.37739995083253525	28.109
CoLAC1	BL00020004	-1.046	plantae	7.92	4.05	358.373	0.4571436570815529	16.787
CoLAC1	BL00020005	-1.042	plantae	9.27	6.53	172.102	0.4448015413613215	13.78
CoLAC1	BL00030001	-1.115	plantae	8.63	6.2	281.421	0.39650802844197347	17.368
CoLAC1	BL00030002	-0.912	plantae	8.33	6.81	272.123	0.381024853538587	3.353
CoLAC1	BL00030003	-1.009	plantae	8.51	4.4	352.28	0.37631138256660307	28.044
CoLAC1	BL00030004	-0.986	plantae	8.45	5.03	347.558	0.4470536506894892	16.713
CoLAC1	BL00030005	-0.993	plantae	10.26	8.17	175.846	0.4645162693060331	13.697
CoLAC1	BL00040001	-1.107	plantae	8.46	5.93	266.245	0.40041311387940504	17.678
CoLAC1	BL00040002	-0.872	plantae	8.7	6.95	275.1	0.3821817329924373	3.346
CoLAC1	BL00040003	-1.062	plantae	8.58	4.7	349.521	0.37388904019792796	28.095
CoLAC1	BL00040004	-1.145	plantae	8.11	4.85	360.815	0.4555792012665281	16.668
CoLAC1	BL00040005	-0.92	plantae	9.91	7.07	169.999	0.44126375589031575	13.777
CoLAC1	BL00050001	-1.08	plantae	8.24	5.42	263.58	0.3998799055956122	17.784
CoLAC1	BL00050002	-0.778	plantae	8.11	5.75	274.331	0.3621707648740607	3.35
CoLAC1	BL00050003	-1.174	plantae	9.76	7.47	257.386	0.34391278180240636	28.255
CoLAC1	BL00050004	-1.081	plantae	8.25	4.52	355.98	0.4543130427360366	16.696
CoLAC1	BL00050005	-0.912	plantae	8.47	5.82	231.276	0.5095801755829161	13.721
CoLAC3	B99990001	-1.121	plantae	7.4	4.39	284.777	0.5388192749167985	38.243
CoLAC3	B99990002	-1.14	plantae	8.02	4.9	219.066	0.469531810634916	36.834
CoLAC3	B99990003	-1.137	plantae	8	5.02	246.419	0.4645006066889094	43.808
CoLAC3	B99990004	-1.12	plantae	7.8	4.73	263.657	0.4750338877421127	33.423
CoLAC3	B99990005	-1.133	plantae	7.72	4.9	221.847	0.4641140989128656	32.16
CoLAC3	BL00010001	-0.988	plantae	7.9	4.7	275.399	0.511736227244867	35.238
CoLAC3	BL00010002	-1.072	plantae	8.22	5.14	293.364	0.5464504698174175	62.524
CoLAC3	BL00010003	-1.169	plantae	7.47	4.63	334.436	0.53783861007338	66.895
CoLAC3	BL00010004	-1.153	plantae	7.51	4.45	303.185	0.48446573336284854	38.473
CoLAC3	BL00010005	-1.14	plantae	7.55	4.36	261.764	0.5058876637701234	42.794
CoLAC3	BL00020001	-1.109	plantae	8.08	4.59	327.042	0.5279271165614442	56.634
CoLAC3	BL00020002	-1.136	plantae	7.8	4.5	314.374	0.5082828266435884	41.007
CoLAC3	BL00020003	-1.144	plantae	8.13	5.49	282.421	0.48770642540278225	55.198
CoLAC3	BL00020004	-1.183	plantae	8.62	6.51	153.739	0.42306206859830436	25.862
CoLAC3	BL00020005	-1.168	plantae	7.5	5.06	223.142	0.48495725390319466	45.868
CoLAC3	BL00030001	-1.144	plantae	7.83	4.85	282.494	0.4925727225892271	62.33
CoLAC3	BL00030002	-1.135	plantae	8.23	5.06	367.738	0.49648400963353967	103.487
CoLAC3	BL00030003	-1.209	plantae	7.64	4.56	276.114	0.4852510044268452	54.664
CoLAC3	BL00030004	-1.151	plantae	7.53	4.42	299.917	0.45680727174896657	40.685
CoLAC3	BL00030005	-1.128	plantae	8.69	6.49	153.198	0.3957618424648727	30.419
CoLAC3	BL00040001	-1.13	plantae	7.76	4.34	273.416	0.5261577914212224	35.518
CoLAC3	BL00040002	-1.055	plantae	8.31	5.21	277.754	0.56008723364096	62.911
CoLAC3	BL00040003	-1.065	plantae	7.81	5.47	280.138	0.47758461177699985	42.703
CoLAC3	BL00040004	-1.135	plantae	9.03	5.89	220.197	0.4444107310902618	38.598
CoLAC3	BL00040005	-1.137	plantae	7.68	4.82	273.673	0.5174937544486797	32.78
CoLAC3	BL00050001	-1.165	plantae	7.69	5.51	319.1	0.4751422939555016	71.609
CoLAC3	BL00050002	-0.956	plantae	7.72	4.46	336.746	0.5065650818902366	57.143
CoLAC3	BL00050003	-1.036	plantae	7.42	4.78	307.538	0.4767791697013697	65.546
CoLAC3	BL00050004	-1.154	plantae	7.51	4.07	324.496	0.5122128909548772	43.098
CoLAC3	BL00050005	-1.104	plantae	7.89	5.07	242.553	0.48874693513964657	37.345
ADE/LAC	B99990001	-1.286	plantae	9.87	8.53	234.49	0.3776215542165722	63.1
ADE/LAC	B99990002	-1.289	plantae	10.09	7.78	268.417	0.46402292229897213	64.255
ADE/LAC	B99990003	-1.281	plantae	9.94	7.97	155.165	0.4013390690173853	37.363
ADE/LAC	B99990004	-1.23	plantae	9.93	8.6	240.748	0.3401623204202143	27.319
ADE/LAC	B99990005	-1.338	plantae	9.66	8.46	223.386	0.4568882250599968	50.166
ADE/LAC	BL00010001	-1.31	plantae	10.16	8.54	348.479	0.4050545721300883	95.254
ADE/LAC	BL00010002	-1.23	plantae	10.61	8.97	156.128	0.43106552275900134	50.262
ADE/LAC	BL00010003	-1.25	plantae	9.91	8.46	141.993	0.4358087248324336	39.148
ADE/LAC	BL00010004	-1.217	plantae	10.02	8.41	184.255	0.41847687956449875	25.481
ADE/LAC	BL00010005	-1.283	plantae	9.87	8.21	236.345	0.43805510814309606	56.935
ADE/LAC	BL00020001	-1.309	plantae	10.42	8.87	333.363	0.3875596991454714	91.36
ADE/LAC	BL00020002	-1.292	plantae	10.82	8.61	382.451	0.3841311641359242	92.239
ADE/LAC	BL00020003	-1.277	plantae	9.5	8	254.471	0.33223307831794907	39.548
ADE/LAC	BL00020004	-1.259	plantae	10.21	9.04	159.431	0.4287036307671561	25.496
ADE/LAC	BL00020005	-1.293	plantae	9.89	9.02	210.788	0.41931942251714394	52.577
ADE/LAC	BL00030001	-1.302	plantae	9.48	8.82	258.193	0.3650785255079612	75.158
ADE/LAC	BL00030002	-1.287	plantae	10.09	7.65	297.462	0.4190565164792559	63.785
ADE/LAC	BL00030003	-1.304	plantae	10.61	9.38	136.221	0.4203675940919546	34.17
ADE/LAC	BL00030004	-1.211	plantae	9.97	8.38	155.68	0.4241176740953268	25.496
ADE/LAC	BL00030005	-1.303	plantae	9.61	8.87	174.84	0.43531956435348507	27.718
ADE/LAC	BL00040001	-1.319	plantae	10.13	8.95	371.523	0.3728205437214889	104.272
ADE/LAC	BL00040002	-1.338	plantae	9.93	7.62	288.086	0.4196580451543312	71.929
ADE/LAC	BL00040003	-1.246	plantae	9.71	7.81	156.086	0.4162924361738212	49.717
ADE/LAC	BL00040004	-1.174	plantae	9.79	7.54	196.174	0.4108350624355257	25.496
ADE/LAC	BL00040005	-1.382	plantae	9.9	9.57	176.743	0.4177757784799806	32.443
ADE/LAC	BL00050001	-1.262	plantae	9.85	8.69	259.248	0.37709364287483604	73.896
ADE/LAC	BL00050002	-1.329	plantae	10.09	8.16	261.947	0.472959631491429	63.508
ADE/LAC	BL00050003	-1.309	plantae	9.96	8.1	157.268	0.3995372660556454	40.459
ADE/LAC	BL00050004	-1.174	plantae	10.01	8.46	147.997	0.4289596114217556	25.487
ADE/LAC	BL00050005	-1.357	plantae	9.54	9.07	207.226	0.42295254415440714	49.594
MsLAC1	B99990001	-1.215	plantae	8.15	4.91	444.587	0.5491143585296804	150.978
MsLAC1	B99990002	-1.154	plantae	7.9	4.82	259.569	0.5724742206100973	50.293
MsLAC1	B99990003	-1.215	plantae	8.71	5.28	176.582	0.48482053685687404	36.1
MsLAC1	B99990004	-1.249	plantae	8.43	5.37	190.702	0.6054229838748482	24.062
MsLAC1	B99990005	-1.226	plantae	9.23	5.12	217.057	0.4990745780891473	37.306
MsLAC1	BL00010001	-1.222	plantae	7.88	4.31	387.072	0.5115238870809662	153.976
MsLAC1	BL00010002	-1.083	plantae	7.72	4.22	320.68	0.5337820735014148	54.875
MsLAC1	BL00010003	-1.048	plantae	8.64	5.23	267.246	0.4389870595214363	49.708
MsLAC1	BL00010004	-1.183	plantae	8.26	4.42	191.603	0.6080705808512628	24.062
MsLAC1	BL00010005	-1.161	plantae	8.7	4.38	256.507	0.520169750534201	52.371
MsLAC1	BL00020001	-1.165	plantae	8.34	4.79	449.415	0.49776309279997444	147.689
MsLAC1	BL00020002	-1.069	plantae	7.78	4.12	374.608	0.5062011670874937	58.092
MsLAC1	BL00020003	-1.234	plantae	8.66	5.59	179	0.4493356619628231	28.063
MsLAC1	BL00020004	-1.187	plantae	8.74	4.89	330.455	0.5417402130383052	52.348
MsLAC1	BL00020005	-1.187	plantae	8.97	5.04	305.434	0.5412158965149219	69.187
MsLAC1	BL00030001	-1.17	plantae	8.21	4.72	463.308	0.48185958611966156	147.864
MsLAC1	BL00030002	-1.16	plantae	7.74	4.44	305.42	0.5512545173638499	54.555
MsLAC1	BL00030003	-1.193	plantae	8.84	5.59	186.173	0.4264543347943247	31.379
MsLAC1	BL00030004	-1.082	plantae	8.13	4.98	314.499	0.36914264851210593	24.062
MsLAC1	BL00030005	-1.16	plantae	8.6	4.82	329.99	0.5079587713884454	69.893
MsLAC1	BL00040001	-1.074	plantae	8.38	5.31	366.163	0.5132799621647779	138.525
MsLAC1	BL00040002	-1.202	plantae	7.55	4.26	387.02	0.40825070982290707	56.605
MsLAC1	BL00040003	-1.137	plantae	8.7	5.57	193.575	0.40511782678608366	31.259
MsLAC1	BL00040004	-1.265	plantae	8.46	5.42	191.395	0.6075453841648442	24.062
MsLAC1	BL00040005	-1.183	plantae	8.16	4.84	216.235	0.5061999879457747	37.306
MsLAC1	BL00050001	-1.239	plantae	7.98	4.37	375.573	0.49562623219279794	138.744
MsLAC1	BL00050002	-1.104	plantae	7.51	4.38	424.774	0.4718300535105608	95.567
MsLAC1	BL00050003	-1.113	plantae	8.57	5.29	287.281	0.31786708576627526	29.582
MsLAC1	BL00050004	-1.207	plantae	8.77	5.4	269.859	0.49763971969667997	28.496
MsLAC1	BL00050005	-1.258	plantae	8.59	4.75	228.134	0.46193007654871204	37.306
AtLAC1	AlphaFold 2	-1.799	plantae	12.29	11.97	94.607	0.4132235395950729	16.721
AtLAC10	AlphaFold 2	-1.809	plantae	11.52	9.65	111.848	0.44061818463164626	20.736
AtLAC11	AlphaFold 2	-1.919	plantae	11.08	9.36	100.342	0.48344847886399633	14.012
AtLAC12	AlphaFold 2	-1.88	plantae	12.63	12.44	184.337	0.47741875341730466	15.86
AtLAC13	AlphaFold 2	-1.817	plantae	11.79	11.29	144.543	0.459826123884564	12.528
AtLAC14	AlphaFold 2	-1.876	plantae	12.34	12.57	6.511	0.6293768824355755	2.433
AtLAC15	AlphaFold 2	-1.894	plantae	12.76	11.11	57.5	0.4228115285124893	14.61
AtLAC16	AlphaFold 2	-1.649	plantae	10.98	10.45	120.621	0.28670496440311954	6.286
AtLAC17	AlphaFold 2	-1.931	plantae	11.05	11.55	161.959	0.4435489178209135	9.42
AtLAC2	AlphaFold 2	-1.927	plantae	11.99	11.28	104.802	0.3640369694531221	6.846
AtLAC3	AlphaFold 2	-2.014	plantae	11.86	11.09	144.769	0.46750198965258405	11.082
AtLAC4	AlphaFold 2	-1.916	plantae	11.64	8.89	83.134	0.43853010932395337	6.898
AtLAC5	AlphaFold 2	-1.903	plantae	12.91	11.61	178.763	0.5026007278198611	18.866
AtLAC6	AlphaFold 2	-1.948	plantae	12.08	11.89	145.648	0.4159221396318142	24.936
AtLAC7	AlphaFold 2	-1.808	plantae	12.02	10.41	148.734	0.4614616647220014	19.813
AtLAC8	AlphaFold 2	-1.917	plantae	11.81	9.75	206.547	0.509886620997576	8.757
AtLAC9	AlphaFold 2	-1.978	plantae	11.19	8.24	235.391	0.46385447082941567	31.17
ChLAC8	AlphaFold 2	-1.801	plantae	10.4	7.75	259.494	0.6244743194329582	12.254
CoLAC1	AlphaFold 2	-1.82	plantae	11.67	11.89	108.745	0.37972373850127755	4.995
CoLAC3	AlphaFold 2	-1.864	plantae	11.64	12.1	154.837	0.457023453558839	7.621
ADE/LAC	AlphaFold 2	-1.999	plantae	12.06	10.77	2.223	0.5040788428194349	0.55
MsLAC1	AlphaFold 2	-1.862	plantae	11.4	11.38	132.392	0.4463091231413242	9.568
1KYA (X-ray)	crystallography	-1.805	fungi	6.1	5.36	45.18	0.5471059101265355	17.099
1KYA (AF2)	AlphaFold 2	-1.977	fungi	7.65	4.99	9.771	0.5334412612346568	4.586
F162A/F332A	AlphaFold 2	-1.924	fungi	7.6	4.51	84.14	0.5881515706096316	70.405
F162A	AlphaFold 2	-1.934	fungi	7.42	4.64	118.932	0.5981129644487824	70.924
F265A	AlphaFold 2	-1.978	fungi	7.57	5.46	71.308	0.48985391912722265	46.728
F332A	AlphaFold 2	-1.963	fungi	7.98	5.41	72.499	0.5757022942630025	49.036
F337A	AlphaFold 2	-1.92	fungi	9.36	5.45	11.719	0.5563949353198321	2.269
ZmLAC3	crystallography	-1.74	plantae	9.93	8.58	113.913	0.3691818850325957	11.872
